# Supplementary material for: Global transcriptome analysis of Clostridium thermocellum ATCC 27405 during growth on dilute acid pretreated Populus and switchgrass
Source: Biotechnol Biofuels. 2013 Dec 2;6:179. doi: 10.1186/1754-6834-6-179 (PMC3880215; doi:10.1186/1754-6834-6-179)
Supplement: Additional file 1 — Peptides BLAST output. Complete output from BLAST search of peptides against the [GenBank:CP000568.1] version of the C. thermocellum ATCC 27405 genome. The query name given in the first column includes the ORF name, the genome coordinates of the ORF (ORF start to ORF stop), the peptide ID, and the spectral counts of each mapped peptide. The subject is the [GenBank:CP000568.1] version of the C. thermocellum ATCC 27405 genome. The remaining columns are standard output from the BLAST search. [file 1754-6834-6-179-S1.xlsx]

## Sheet: peptides
query(ORF-ORF start-ORF end-peptide ID-spectral count of peptide)	subject	percent identity	alignment length	mismatches	gap	query start	query end	subject start	subject end	evalue	bit score
CN27460-1699863-1698331_Pep1_Cnt5	CP000568_New_27460	100	12	0	0	1	12	343	354	0.014	28.5
CN27460-1699863-1698331_Pep2_Cnt55	CP000568_New_27460	100	18	0	0	1	18	367	384	5e-05	36.2
CN27460-1699863-1698331_Pep3_Cnt18	CP000568_New_27460	100	18	0	0	1	18	334	351	1e-05	37.7
CN27460-1699863-1698331_Pep4_Cnt1	CP000568_New_27460	100	15	0	0	1	15	130	144	0.0001	34.7
CN27460-1699863-1698331_Pep5_Cnt19	CP000568_New_27460	100	12	0	0	1	12	397	408	0.052	26.9
CN27460-1699863-1698331_Pep6_Cnt297	CP000568_New_27460	100	17	0	0	1	17	251	267	2e-06	40
CN27460-1699863-1698331_Pep7_Cnt99	CP000568_New_27460	100	16	0	0	1	16	435	450	0.0003	33.9
CN27460-1699863-1698331_Pep9_Cnt21	CP000568_New_27460	100	12	0	0	1	12	63	74	0.0006	32.7
CN27460-1699863-1698331_Pep10_Cnt2	CP000568_New_27460	100	17	0	0	1	17	338	354	3e-05	37
CN27460-1699863-1698331_Pep11_Cnt791	CP000568_New_27460	100	25	0	0	1	25	476	500	2e-10	52
CN27460-1699863-1698331_Pep11_Cnt791	CP000568_New_14433	45.83	24	13	0	1	24	503	526	0.97	23.5
CN27460-1699863-1698331_Pep11_Cnt791	CP000568_New_14433	50	14	7	0	6	19	313	326	8.7	20.4
CN27460-1699863-1698331_Pep12_Cnt5	CP000568_New_27460	100	11	0	0	1	11	75	85	0.073	26.6
CN27460-1699863-1698331_Pep13_Cnt6	CP000568_New_27460	100	14	0	0	1	14	338	351	0.002	31.2
CN27460-1699863-1698331_Pep15_Cnt3	CP000568_New_27460	100	9	0	0	1	9	352	360	0.46	23.9
CN27460-1699863-1698331_Pep16_Cnt32	CP000568_New_27460	100	22	0	0	1	22	6	27	5e-09	47.8
CN27460-1699863-1698331_Pep16_Cnt32	CP000568_New_14433	45.45	22	12	0	1	22	19	40	0.009	29.6
CN27460-1699863-1698331_Pep16_Cnt32	CP000568_New_17196	66.67	12	4	0	1	12	58	69	2.4	22.3
CN27460-1699863-1698331_Pep17_Cnt93	CP000568_New_27460	100	9	0	0	1	9	334	342	5	20.8
CN27460-1699863-1698331_Pep18_Cnt1	CP000568_New_27460	100	9	0	0	1	9	442	450	4.2	20.8
CN27460-1699863-1698331_Pep19_Cnt1	CP000568_New_27460	100	9	0	0	1	9	343	351	0.88	23.1
CN27460-1699863-1698331_Pep20_Cnt57	CP000568_New_27460	100	13	0	0	1	13	317	329	0.015	28.5
CN27460-1699863-1698331_Pep22_Cnt8	CP000568_New_27460	100	9	0	0	1	9	308	316	0.91	23.1
CN27460-1699863-1698331_Pep23_Cnt32	CP000568_New_27460	100	14	0	0	1	14	395	408	0.003	30.8
CN27460-1699863-1698331_Pep24_Cnt34	CP000568_New_27460	100	27	0	0	1	27	474	500	1e-11	55.8
CN27460-1699863-1698331_Pep24_Cnt34	CP000568_New_14433	44	25	14	0	1	25	501	525	0.62	24.3
CN27460-1699863-1698331_Pep24_Cnt34	CP000568_New_14433	50	14	7	0	8	21	313	326	8.7	20.8
CN27460-1699863-1698331_Pep25_Cnt20	CP000568_New_27460	100	10	0	0	1	10	113	122	2.4	21.6
CN27460-1699863-1698331_Pep26_Cnt3	CP000568_New_27460	100	16	0	0	1	16	252	267	7e-06	38.5
CN27460-1699863-1698331_Pep27_Cnt228	CP000568_New_27460	100	16	0	0	1	16	290	305	1e-05	37.7
CN27460-1699863-1698331_Pep27_Cnt228	CP000568_New_14433	50	14	7	0	3	16	308	321	3.2	21.6
CN27460-1699863-1698331_Pep27_Cnt228	CP000568_New_17196	63.64	11	4	0	6	16	355	365	4.1	21.2
CN27460-1699863-1698331_Pep28_Cnt14	CP000568_New_27460	100	19	0	0	1	19	416	434	3e-07	42.7
CN27460-1699863-1698331_Pep29_Cnt229	CP000568_New_27460	100	21	0	0	1	21	451	471	6e-06	38.9
CN27460-1699863-1698331_Pep29_Cnt229	CP000568_New_29735	71.43	14	4	0	2	15	42	55	6.2	20.8
CN27460-1699863-1698331_Pep30_Cnt22	CP000568_New_27460	100	9	0	0	1	9	4	12	1.5	22.3
CN27460-1699863-1698331_Pep31_Cnt4	CP000568_New_27460	100	9	0	0	1	9	321	329	5.2	20.8
CN27460-1699863-1698331_Pep32_Cnt122	CP000568_New_27460	100	17	0	0	1	17	368	384	0.0002	34.3
CN27460-1699863-1698331_Pep33_Cnt2	CP000568_New_27460	100	10	0	0	1	10	352	361	0.12	25.8
CN27460-1699863-1698331_Pep34_Cnt165	CP000568_New_27460	100	16	0	0	1	16	235	250	0.0003	33.5
CN27460-1699863-1698331_Pep35_Cnt27	CP000568_New_27460	100	18	0	0	1	18	290	307	1e-06	41.2
CN27460-1699863-1698331_Pep35_Cnt27	CP000568_New_17196	58.33	12	5	0	6	17	355	366	3.4	21.6
CN27460-1699863-1698331_Pep35_Cnt27	CP000568_New_14433	50	14	7	0	3	16	308	321	3.8	21.6
CN27460-1699863-1698331_Pep37_Cnt29	CP000568_New_27460	100	23	0	0	1	23	37	59	3e-11	54.3
CN27460-1699863-1698331_Pep37_Cnt29	CP000568_New_14433	43.48	23	13	0	1	23	50	72	0.75	23.9
CN27460-1699863-1698331_Pep37_Cnt29	CP000568_New_10920	40.91	22	13	0	1	22	40	61	7.4	20
CN27460-1699863-1698331_Pep38_Cnt8	CP000568_New_27460	100	24	0	0	1	24	4	27	3e-10	51.6
CN27460-1699863-1698331_Pep38_Cnt8	CP000568_New_14433	45.83	24	13	0	1	24	17	40	0.005	30.4
CN27460-1699863-1698331_Pep38_Cnt8	CP000568_New_6499	43.75	16	9	0	2	17	6	21	0.73	21.9
CN27460-1699863-1698331_Pep38_Cnt8	CP000568_New_17196	64.29	14	5	0	1	14	56	69	1.7	22.7
CN27460-1699863-1698331_Pep39_Cnt76	CP000568_New_27460	100	15	0	0	1	15	275	289	1e-05	37.7
CN27460-1699863-1698331_Pep40_Cnt7	CP000568_New_27460	100	10	0	0	1	10	385	394	2.2	21.9
CN2709-772747-774156_Pep41_Cnt4	CP000568_New_2709	100	25	0	0	1	25	178	202	1e-10	52.8
CN2709-772747-774156_Pep42_Cnt3	CP000568_New_2709	100	22	0	0	1	22	418	439	9e-11	52.8
CN2709-772747-774156_Pep43_Cnt18	CP000568_New_2709	100	8	0	0	1	8	460	467	4	20.8
CN2709-772747-774156_Pep44_Cnt17	CP000568_New_2709	100	12	0	0	1	12	117	128	0.014	28.5
CN2709-772747-774156_Pep45_Cnt7	CP000568_New_2709	100	14	0	0	1	14	280	293	0.0002	34.3
CN2709-772747-774156_Pep45_Cnt7	CP000568_New_8011	63.64	11	4	0	1	11	22	32	1	21.9
CN2709-772747-774156_Pep46_Cnt1	CP000568_New_2709	100	11	0	0	1	11	457	467	0.054	26.9
CN2709-772747-774156_Pep47_Cnt1	CP000568_New_2709	100	13	0	0	1	13	151	163	0.29	24.6
CN2709-772747-774156_Pep48_Cnt1	CP000568_New_2709	100	13	0	0	1	13	73	85	0.006	29.6
CN2709-772747-774156_Pep49_Cnt2	CP000568_New_2709	100	8	0	0	1	8	255	262	1.3	22.3
CN2709-772747-774156_Pep50_Cnt1	CP000568_New_2709	100	9	0	0	1	9	409	417	0.21	25
CN2709-772747-774156_Pep51_Cnt4	CP000568_New_2709	100	17	0	0	1	17	263	279	4e-06	39.3
CN2709-772747-774156_Pep51_Cnt4	CP000568_New_3116	57.14	14	6	0	4	17	5	18	3.7	20.4
CN24530-2491825-2491055_Pep52_Cnt11	CP000568_New_24530	100	27	0	0	1	27	27	53	1e-11	54.7
CN24530-2491825-2491055_Pep52_Cnt11	CP000568_New_2590	53.33	15	7	0	3	17	212	226	7.7	20.8
CN24530-2491825-2491055_Pep53_Cnt5	CP000568_New_24530	100	11	0	0	1	11	133	143	0.29	24.3
CN24530-2491825-2491055_Pep54_Cnt13	CP000568_New_24530	100	16	0	0	1	16	200	215	2e-07	42.7
CN24530-2491825-2491055_Pep54_Cnt13	CP000568_New_4342	50	16	8	0	1	16	60	75	1.2	21.9
CN24530-2491825-2491055_Pep54_Cnt13	CP000568_New_18675	50	14	7	0	3	16	5	18	1.8	20.4
CN24530-2491825-2491055_Pep54_Cnt13	CP000568_New_5513	50	14	7	0	2	15	29	42	9.9	19.6
CN24530-2491825-2491055_Pep55_Cnt9	CP000568_New_24530	100	11	0	0	1	11	122	132	0.041	26.9
CN20392-3348329-3346806_Pep58_Cnt48	CP000568_New_20392	100	24	0	0	1	24	18	41	3e-10	51.6
CN20392-3348329-3346806_Pep58_Cnt48	CP000568_New_13250	100	24	0	0	1	24	18	41	3e-10	51.6
CN20392-3348329-3346806_Pep58_Cnt48	CP000568_New_12658	100	24	0	0	1	24	18	41	3e-10	51.6
CN20392-3348329-3346806_Pep58_Cnt48	CP000568_New_11307	100	24	0	0	1	24	18	41	3e-10	51.6
CN20392-3348329-3346806_Pep58_Cnt48	CP000568_New_24836	60.87	23	9	0	1	23	16	38	0.0002	32.3
CN20392-3348329-3346806_Pep58_Cnt48	CP000568_New_29791	60.87	23	9	0	1	23	16	38	0.002	31.6
CN20392-3348329-3346806_Pep58_Cnt48	CP000568_New_11264	60.87	23	9	0	1	23	16	38	0.002	31.6
CN20392-3348329-3346806_Pep58_Cnt48	CP000568_New_15393	39.13	23	14	0	1	23	4	26	3.3	21.9
CN20392-3348329-3346806_Pep58_Cnt48	CP000568_New_778	42.11	19	11	0	5	23	266	284	7.9	20.8
CN20392-3348329-3346806_Pep58_Cnt48	CP000568_New_772	42.11	19	11	0	5	23	297	315	9.4	20.4
CN20392-3348329-3346806_Pep59_Cnt1	CP000568_New_20392	100	8	0	0	1	8	52	59	9.5	19.6
CN20392-3348329-3346806_Pep59_Cnt1	CP000568_New_13250	100	8	0	0	1	8	52	59	9.5	19.6
CN20392-3348329-3346806_Pep59_Cnt1	CP000568_New_12658	100	8	0	0	1	8	52	59	9.5	19.6
CN20392-3348329-3346806_Pep59_Cnt1	CP000568_New_11307	100	8	0	0	1	8	52	59	9.5	19.6
CN13083-2692469-2692933_Pep60_Cnt18	CP000568_New_13083	100	19	0	0	1	19	29	47	2e-06	38.9
CN13083-2692469-2692933_Pep61_Cnt2	CP000568_New_13083	100	11	0	0	1	11	111	121	0.69	23.1
CN30679-803518-801869_Pep63_Cnt7	CP000568_New_30679	100	12	0	0	1	12	9	20	0.006	29.6
CN30679-803518-801869_Pep64_Cnt16	CP000568_New_30679	100	11	0	0	1	11	187	197	0.1	25.8
CN30679-803518-801869_Pep65_Cnt38	CP000568_New_30679	100	22	0	0	1	22	44	65	9e-11	52.8
CN30679-803518-801869_Pep65_Cnt38	CP000568_New_2971	64.29	14	5	0	5	18	24	37	0.13	26.2
CN30679-803518-801869_Pep65_Cnt38	CP000568_New_4240	43.75	16	9	0	4	19	8	23	0.71	21.9
CN30679-803518-801869_Pep65_Cnt38	CP000568_New_25191	41.18	17	10	0	1	17	134	150	3.9	21.6
CN30679-803518-801869_Pep65_Cnt38	CP000568_New_20521	50	14	7	0	4	17	28	41	4.2	21.6
CN30679-803518-801869_Pep65_Cnt38	CP000568_New_29429	45.45	11	6	0	3	13	56	66	4.8	21.2
CN30679-803518-801869_Pep65_Cnt38	CP000568_New_8499	46.67	15	8	0	1	15	19	33	6.6	19.2
CN30679-803518-801869_Pep66_Cnt9	CP000568_New_30679	100	16	0	0	1	16	143	158	6e-06	38.9
CN30679-803518-801869_Pep66_Cnt9	CP000568_New_31400	42.86	14	8	0	2	15	63	76	5.8	20
CN30679-803518-801869_Pep66_Cnt9	CP000568_New_27717	61.54	13	5	0	3	15	288	300	7.4	20.4
CN30679-803518-801869_Pep66_Cnt9	CP000568_New_13281	100	5	0	0	2	6	60	64	8.1	19.6
CN30679-803518-801869_Pep67_Cnt24	CP000568_New_30679	100	15	0	0	1	15	323	337	0.0001	35
CN30679-803518-801869_Pep67_Cnt24	CP000568_New_24346	46.67	15	8	0	1	15	40	54	4.2	20
CN30679-803518-801869_Pep68_Cnt4	CP000568_New_30679	100	17	0	0	1	17	338	354	3e-06	39.7
CN30679-803518-801869_Pep68_Cnt4	CP000568_New_20273	43.75	16	9	0	1	16	15	30	5.4	19.2
CN30679-803518-801869_Pep68_Cnt4	CP000568_New_11214	43.75	16	9	0	1	16	15	30	6.9	19.2
CN30679-803518-801869_Pep69_Cnt1	CP000568_New_30679	100	17	0	0	1	17	525	541	5e-06	38.9
CN30679-803518-801869_Pep70_Cnt18	CP000568_New_30679	100	12	0	0	1	12	66	77	0.008	29.3
CN30679-803518-801869_Pep71_Cnt6	CP000568_New_30679	100	19	0	0	1	19	232	250	1e-08	47
CN30679-803518-801869_Pep72_Cnt2	CP000568_New_30679	100	20	0	0	1	20	178	197	4e-07	42.4
CN30679-803518-801869_Pep72_Cnt2	CP000568_New_155	40	15	9	0	4	18	86	100	6.9	20.8
CN30679-803518-801869_Pep72_Cnt2	CP000568_New_7708	70	10	3	0	5	14	13	22	8.1	18.9
CN30679-803518-801869_Pep74_Cnt10	CP000568_New_30679	100	18	0	0	1	18	465	482	3e-07	42.7
CN30679-803518-801869_Pep75_Cnt6	CP000568_New_30679	100	16	0	0	1	16	200	215	4e-05	36.6
CN30679-803518-801869_Pep76_Cnt1	CP000568_New_30679	100	12	0	0	1	12	355	366	0.013	28.9
CN30679-803518-801869_Pep77_Cnt28	CP000568_New_30679	100	11	0	0	1	11	508	518	0.042	27.3
CN30679-803518-801869_Pep78_Cnt1	CP000568_New_30679	100	17	0	0	1	17	502	518	8e-07	41.2
CN30679-803518-801869_Pep78_Cnt1	CP000568_New_21682	87.5	8	1	0	2	9	128	135	8.1	20
CN30679-803518-801869_Pep78_Cnt1	CP000568_New_8329	46.67	15	8	0	3	17	60	74	8.2	20
CN30679-803518-801869_Pep79_Cnt5	CP000568_New_30679	100	15	0	0	1	15	483	497	0.0003	33.9
CN30679-803518-801869_Pep80_Cnt26	CP000568_New_30679	100	13	0	0	1	13	485	497	0.003	30.4
CN30679-803518-801869_Pep81_Cnt3	CP000568_New_30679	100	15	0	0	1	15	158	172	0.0002	34.3
CN30679-803518-801869_Pep82_Cnt58	CP000568_New_30679	100	11	0	0	1	11	10	20	0.018	28.1
CN30679-803518-801869_Pep83_Cnt15	CP000568_New_30679	100	18	0	0	1	18	355	372	4e-06	39.3
CN30679-803518-801869_Pep84_Cnt16	CP000568_New_30679	100	13	0	0	1	13	21	33	0.004	30.4
CN30679-803518-801869_Pep85_Cnt2	CP000568_New_30679	100	18	0	0	1	18	87	104	1e-05	37.7
CN1223-350799-352172_Pep87_Cnt5	CP000568_New_1223	100	11	0	0	1	11	445	455	0.027	27.7
CN1223-350799-352172_Pep88_Cnt10	CP000568_New_1223	100	13	0	0	1	13	144	156	0.0007	32.7
CN1223-350799-352172_Pep89_Cnt10	CP000568_New_1223	100	16	0	0	1	16	187	202	1e-05	38.1
CN1223-350799-352172_Pep89_Cnt10	CP000568_New_28468	46.15	13	7	0	2	14	155	167	7.6	20.4
CN1223-350799-352172_Pep90_Cnt7	CP000568_New_1223	100	12	0	0	1	12	415	426	0.049	26.9
CN1223-350799-352172_Pep91_Cnt1	CP000568_New_1223	100	11	0	0	1	11	37	47	0.2	25
CN1223-350799-352172_Pep92_Cnt4	CP000568_New_1223	100	11	0	0	1	11	416	426	0.19	25
CN1223-350799-352172_Pep93_Cnt1	CP000568_New_1223	100	9	0	0	1	9	218	226	0.19	25
CN1223-350799-352172_Pep93_Cnt1	CP000568_New_19731	75	8	2	0	2	9	7	14	1.9	20.8
CN1223-350799-352172_Pep94_Cnt1	CP000568_New_1223	100	12	0	0	1	12	403	414	0.045	26.9
CN1223-350799-352172_Pep95_Cnt24	CP000568_New_1223	100	10	0	0	1	10	116	125	0.68	23.5
CN1223-350799-352172_Pep96_Cnt19	CP000568_New_1223	100	11	0	0	1	11	290	300	0.073	26.6
CN1223-350799-352172_Pep97_Cnt1	CP000568_New_1223	100	10	0	0	1	10	330	339	0.69	23.5
CN1223-350799-352172_Pep98_Cnt3	CP000568_New_1223	100	20	0	0	1	20	92	111	5e-07	42
CN1223-350799-352172_Pep99_Cnt1	CP000568_New_1223	100	12	0	0	1	12	104	115	0.21	25
CN1223-350799-352172_Pep100_Cnt5	CP000568_New_1223	100	11	0	0	1	11	227	237	0.061	26.6
CN1223-350799-352172_Pep101_Cnt7	CP000568_New_1223	100	12	0	0	1	12	126	137	0.011	28.9
CN1223-350799-352172_Pep102_Cnt8	CP000568_New_1223	100	13	0	0	1	13	250	262	0.0006	32.7
CN1223-350799-352172_Pep102_Cnt8	CP000568_New_9769	60	10	4	0	2	11	13	22	5.4	19.6
CN1223-350799-352172_Pep103_Cnt3	CP000568_New_1223	100	23	0	0	1	23	330	352	9e-10	50.1
CN1223-350799-352172_Pep103_Cnt3	CP000568_New_12316	58.33	12	5	0	8	19	34	45	5.5	20
CN1223-350799-352172_Pep104_Cnt15	CP000568_New_1223	100	15	0	0	1	15	203	217	4e-06	39.3
CN1223-350799-352172_Pep104_Cnt15	CP000568_New_22486	70	10	3	0	5	14	157	166	6.1	20.4
CN1223-350799-352172_Pep105_Cnt2	CP000568_New_1223	100	16	0	0	1	16	127	142	6e-05	35.8
CN1223-350799-352172_Pep106_Cnt4	CP000568_New_1223	100	11	0	0	1	11	127	137	0.035	27.3
CN25632-2175305-2174715_Pep107_Cnt5	CP000568_New_25632	100	16	0	0	1	16	38	53	5e-05	35
CN25632-2175305-2174715_Pep108_Cnt38	CP000568_New_25632	100	12	0	0	1	12	59	70	0.015	28.1
CN25632-2175305-2174715_Pep109_Cnt18	CP000568_New_25632	100	27	0	0	1	27	75	101	4e-13	57.8
CN25632-2175305-2174715_Pep109_Cnt18	CP000568_New_25647	74.07	27	7	0	1	27	79	105	2e-08	44.7
CN25632-2175305-2174715_Pep109_Cnt18	CP000568_New_26827	61.54	26	10	0	1	26	56	81	4e-06	38.5
CN1598-452508-452864_Pep110_Cnt4	CP000568_New_1598	100	15	0	0	1	15	34	48	5e-09	45.1
CN1598-452508-452864_Pep110_Cnt4	CP000568_New_25155	64.29	14	5	0	1	14	86	99	0.0002	33.5
CN1598-452508-452864_Pep110_Cnt4	CP000568_New_636	45.45	11	6	0	4	14	264	274	7.2	20.4
CN1598-452508-452864_Pep111_Cnt25	CP000568_New_1598	100	13	0	0	1	13	107	119	0.009	28.1
CN1598-452508-452864_Pep113_Cnt4	CP000568_New_1598	100	11	0	0	1	11	109	119	0.09	25.4
CN1598-452508-452864_Pep114_Cnt5	CP000568_New_1598	100	12	0	0	1	12	70	81	0.043	26.2
CN1598-452508-452864_Pep115_Cnt5	CP000568_New_1598	100	12	0	0	1	12	22	33	0.065	25.8
CN1598-452508-452864_Pep116_Cnt51	CP000568_New_1598	100	16	0	0	1	16	49	64	3e-05	34.7
CN1598-452508-452864_Pep117_Cnt127	CP000568_New_1598	100	11	0	0	1	11	84	94	0.059	25.8
CN1598-452508-452864_Pep117_Cnt127	CP000568_New_25378	54.55	11	5	0	1	11	19	29	2.3	20
CN1598-452508-452864_Pep118_Cnt29	CP000568_New_1598	100	11	0	0	1	11	107	117	1.4	21.9
CN28834-1278848-1276650_Pep119_Cnt8	CP000568_New_28834	100	14	0	0	1	14	479	492	0.002	31.2
CN28834-1278848-1276650_Pep120_Cnt1	CP000568_New_28834	100	9	0	0	1	9	621	629	0.32	24.3
CN28834-1278848-1276650_Pep121_Cnt1	CP000568_New_28834	100	21	0	0	1	21	708	728	3e-07	43.1
CN28834-1278848-1276650_Pep122_Cnt2	CP000568_New_28834	100	11	0	0	1	11	78	88	0.18	25.4
CN28834-1278848-1276650_Pep123_Cnt7	CP000568_New_28834	100	10	0	0	1	10	527	536	0.048	26.9
CN28834-1278848-1276650_Pep123_Cnt7	CP000568_New_3080	80	10	2	0	1	10	352	361	2.2	21.9
CN28834-1278848-1276650_Pep124_Cnt1	CP000568_New_28834	100	14	0	0	1	14	199	212	0.004	30.4
CN28834-1278848-1276650_Pep124_Cnt1	CP000568_New_27659	72.73	11	3	0	1	11	56	66	8.6	20
CN28834-1278848-1276650_Pep125_Cnt2	CP000568_New_28834	100	9	0	0	1	9	692	700	0.46	23.9
CN28834-1278848-1276650_Pep127_Cnt13	CP000568_New_28834	100	15	0	0	1	15	217	231	0.0004	33.5
CN23258-2833396-2833019_Pep129_Cnt8	CP000568_New_23258	100	9	0	0	1	9	1	9	2.1	21.2
CN23258-2833396-2833019_Pep129_Cnt8	CP000568_New_28109	66.67	9	3	0	1	9	1	9	5.9	18.9
CN23258-2833396-2833019_Pep130_Cnt1	CP000568_New_23258	100	14	0	0	1	14	106	119	0.003	29.3
CN23258-2833396-2833019_Pep130_Cnt1	CP000568_New_28513	63.64	11	4	0	3	13	34	44	8.4	19.2
CN287-92558-93058_Pep131_Cnt2	CP000568_New_287	100	18	0	0	1	18	111	128	1e-07	42
CN287-92558-93058_Pep131_Cnt2	CP000568_New_979	60	10	4	0	1	10	352	361	4.5	21.2
CN287-92558-93058_Pep132_Cnt4	CP000568_New_287	100	10	0	0	1	10	129	138	0.38	23.9
CN287-92558-93058_Pep133_Cnt1	CP000568_New_287	100	15	0	0	1	15	80	94	0.0001	33.9
CN287-92558-93058_Pep134_Cnt2	CP000568_New_287	100	11	0	0	1	11	150	160	0.001	31.2
CN287-92558-93058_Pep134_Cnt2	CP000568_New_28655	81.82	11	2	0	1	11	600	610	0.2	25
CN287-92558-93058_Pep134_Cnt2	CP000568_New_27493	72.73	11	3	0	1	11	891	901	1.4	22.7
CN287-92558-93058_Pep134_Cnt2	CP000568_New_8682	66.67	9	3	0	1	9	6	14	5.8	18.9
CN287-92558-93058_Pep135_Cnt1	CP000568_New_287	100	17	0	0	1	17	17	33	6e-06	37.4
CN287-92558-93058_Pep135_Cnt1	CP000568_New_2001	35.71	14	9	0	1	14	16	29	4.8	19.2
CN287-92558-93058_Pep135_Cnt1	CP000568_New_28547	63.64	11	4	0	7	17	49	59	4.9	20
CN27112-1782522-1782211_Pep136_Cnt1	CP000568_New_27112	100	13	0	0	1	13	44	56	0.003	28.9
CN27112-1782522-1782211_Pep137_Cnt4	CP000568_New_27112	100	10	0	0	1	10	6	15	0.62	22.7
CN27112-1782522-1782211_Pep138_Cnt1	CP000568_New_27112	100	9	0	0	1	9	16	24	3.8	20.4
CN27112-1782522-1782211_Pep139_Cnt8	CP000568_New_27112	100	11	0	0	1	11	56	66	0.08	25
CN27892-1567168-1566902_Pep140_Cnt1	CP000568_New_27892	100	12	0	0	1	12	73	84	0.007	27.7
CN27892-1567168-1566902_Pep141_Cnt13	CP000568_New_27892	100	17	0	0	1	17	73	89	2e-06	37.4
CN27892-1567168-1566902_Pep141_Cnt13	CP000568_New_34177	61.54	13	5	0	1	13	19	31	4.1	19.6
CN27892-1567168-1566902_Pep142_Cnt1	CP000568_New_27892	100	14	0	0	1	14	53	66	0.002	29.3
CN19566-3479858-3478236_Pep143_Cnt5	CP000568_New_19566	100	19	0	0	1	19	222	240	4e-07	42.4
CN19566-3479858-3478236_Pep143_Cnt5	CP000568_New_309	50	14	7	0	3	16	26	39	7.2	19.6
CN19566-3479858-3478236_Pep144_Cnt6	CP000568_New_19566	100	12	0	0	1	12	372	383	0.009	29.3
CN19566-3479858-3478236_Pep145_Cnt1	CP000568_New_19566	100	14	0	0	1	14	143	156	0.003	30.8
CN19566-3479858-3478236_Pep146_Cnt13	CP000568_New_19566	100	14	0	0	1	14	227	240	0.0006	32.7
CN19566-3479858-3478236_Pep147_Cnt4	CP000568_New_19566	100	28	0	0	1	28	45	72	3e-14	63.2
CN19566-3479858-3478236_Pep147_Cnt4	CP000568_New_12109	43.75	16	9	0	2	17	75	90	5.9	20.8
CN19566-3479858-3478236_Pep147_Cnt4	CP000568_New_13164	50	20	10	0	8	27	77	96	9.4	20.4
CN19566-3479858-3478236_Pep148_Cnt1	CP000568_New_19566	100	15	0	0	1	15	198	212	4e-05	36.6
CN19566-3479858-3478236_Pep149_Cnt2	CP000568_New_19566	100	9	0	0	1	9	432	440	1.2	22.7
CN19566-3479858-3478236_Pep150_Cnt38	CP000568_New_19566	100	22	0	0	1	22	51	72	5e-10	50.8
CN19566-3479858-3478236_Pep151_Cnt4	CP000568_New_19566	100	18	0	0	1	18	121	138	9e-06	38.5
CN19566-3479858-3478236_Pep152_Cnt1	CP000568_New_19566	100	9	0	0	1	9	317	325	3.8	21.2
CN19566-3479858-3478236_Pep153_Cnt1	CP000568_New_19566	100	17	0	0	1	17	103	119	2e-06	40
CN19566-3479858-3478236_Pep153_Cnt1	CP000568_New_14437	58.33	12	5	0	6	17	11	22	0.21	23.1
CN19566-3479858-3478236_Pep154_Cnt3	CP000568_New_19566	100	9	0	0	1	9	308	316	2.2	21.9
CN19566-3479858-3478236_Pep155_Cnt13	CP000568_New_19566	100	23	0	0	1	23	388	410	4e-11	53.9
CN19566-3479858-3478236_Pep155_Cnt13	CP000568_New_8141	53.85	13	6	0	11	23	549	561	3.1	21.9
CN19566-3479858-3478236_Pep156_Cnt2	CP000568_New_19566	100	17	0	0	1	17	196	212	2e-06	40.4
CN19566-3479858-3478236_Pep157_Cnt1	CP000568_New_19566	100	32	0	0	1	32	441	472	4e-17	71.6
CN19566-3479858-3478236_Pep157_Cnt1	CP000568_New_29539	57.14	21	5	2	2	22	179	195	2.9	22.3
CN19566-3479858-3478236_Pep157_Cnt1	CP000568_New_1986	53.33	15	7	0	2	16	72	86	3.1	22.3
CN19566-3479858-3478236_Pep157_Cnt1	CP000568_New_29006	42.31	26	13	1	3	26	312	337	3.3	21.9
CN19566-3479858-3478236_Pep157_Cnt1	CP000568_New_26336	31.82	22	15	0	1	22	54	75	4.1	21.9
CN19566-3479858-3478236_Pep158_Cnt7	CP000568_New_19566	100	25	0	0	1	25	325	349	1e-11	55.5
CN19566-3479858-3478236_Pep158_Cnt7	CP000568_New_13705	50	14	7	0	10	23	296	309	6.5	20.8
CN29642-1042584-1041520_Pep159_Cnt104	CP000568_New_29642	100	21	0	0	1	21	90	110	1e-07	43.5
CN29642-1042584-1041520_Pep159_Cnt104	CP000568_New_8715	50	14	7	0	6	19	16	29	7.2	19.2
CN29642-1042584-1041520_Pep160_Cnt58	CP000568_New_29642	100	20	0	0	1	20	111	130	3e-09	48.1
CN29642-1042584-1041520_Pep162_Cnt1	CP000568_New_29642	100	8	0	0	1	8	327	334	0.39	23.9
CN29642-1042584-1041520_Pep163_Cnt295	CP000568_New_29642	100	31	0	0	1	31	46	76	2e-14	63.2
CN29642-1042584-1041520_Pep163_Cnt295	CP000568_New_15563	52.17	23	11	0	9	31	53	75	0.19	25.8
CN29642-1042584-1041520_Pep163_Cnt295	CP000568_New_13917	44.44	27	15	0	5	31	49	75	1.2	23.5
CN29642-1042584-1041520_Pep163_Cnt295	CP000568_New_14155	43.48	23	13	0	5	27	350	372	8.5	20.8
CN29642-1042584-1041520_Pep165_Cnt1	CP000568_New_29642	100	13	0	0	1	13	77	89	0.018	28.1
CN29642-1042584-1041520_Pep166_Cnt3	CP000568_New_29642	100	14	0	0	1	14	335	348	0.0009	32.3
CN29642-1042584-1041520_Pep167_Cnt2	CP000568_New_29642	100	20	0	0	1	20	187	206	2e-08	45.8
CN29642-1042584-1041520_Pep167_Cnt2	CP000568_New_31410	52.94	17	8	0	1	17	14	30	0.4	23.1
CN29642-1042584-1041520_Pep167_Cnt2	CP000568_New_2502	77.78	9	2	0	8	16	14	22	5.8	19.6
CN29642-1042584-1041520_Pep168_Cnt58	CP000568_New_29642	100	17	0	0	1	17	208	224	1e-05	37.7
CN29642-1042584-1041520_Pep169_Cnt135	CP000568_New_29642	100	17	0	0	1	17	304	320	2e-05	37
CN29642-1042584-1041520_Pep170_Cnt14	CP000568_New_29642	100	9	0	0	1	9	335	343	1.2	22.7
CN29642-1042584-1041520_Pep171_Cnt102	CP000568_New_29642	100	19	0	0	1	19	27	45	4e-08	45.1
CN29642-1042584-1041520_Pep171_Cnt102	CP000568_New_15563	56.25	16	7	0	4	19	27	42	0.51	24.3
CN29642-1042584-1041520_Pep171_Cnt102	CP000568_New_13917	53.33	15	7	0	4	18	27	41	0.73	23.9
CN29642-1042584-1041520_Pep171_Cnt102	CP000568_New_2628	56.25	16	7	0	4	19	48	63	1.4	22.7
CN29642-1042584-1041520_Pep171_Cnt102	CP000568_New_1519	58.33	12	5	0	2	13	179	190	4.2	21.2
CN29642-1042584-1041520_Pep172_Cnt13	CP000568_New_29642	100	21	0	0	1	21	208	228	1e-08	46.6
CN29642-1042584-1041520_Pep172_Cnt13	CP000568_New_31863	56.25	16	7	0	6	21	13	28	1.4	21.2
CN29642-1042584-1041520_Pep172_Cnt13	CP000568_New_29709	56.25	16	7	0	5	20	140	155	6.2	20.8
CN29642-1042584-1041520_Pep173_Cnt2	CP000568_New_29642	100	18	0	0	1	18	207	224	3e-06	39.3
CN29642-1042584-1041520_Pep174_Cnt10	CP000568_New_29642	100	12	0	0	1	12	344	355	0.049	26.9
CN29642-1042584-1041520_Pep175_Cnt27	CP000568_New_29642	100	15	0	0	1	15	8	22	0.002	31.2
CN29642-1042584-1041520_Pep176_Cnt1	CP000568_New_29642	100	22	0	0	1	22	1	22	3e-08	45.4
CN29642-1042584-1041520_Pep176_Cnt1	CP000568_New_15563	56.25	16	7	0	4	19	1	16	0.53	24.3
CN29642-1042584-1041520_Pep176_Cnt1	CP000568_New_23272	38.1	21	13	0	2	22	9	29	5	19.6
CN29642-1042584-1041520_Pep176_Cnt1	CP000568_New_2628	64.29	14	5	0	7	20	25	38	9.7	20.4
CN29642-1042584-1041520_Pep177_Cnt70	CP000568_New_29642	100	13	0	0	1	13	194	206	0.0003	33.5
CN29642-1042584-1041520_Pep177_Cnt70	CP000568_New_2502	77.78	9	2	0	1	9	14	22	2.7	20.4
CN29642-1042584-1041520_Pep178_Cnt5	CP000568_New_29642	100	14	0	0	1	14	194	207	4e-05	35.8
CN29642-1042584-1041520_Pep178_Cnt5	CP000568_New_2502	77.78	9	2	0	1	9	14	22	3.2	20
CN29642-1042584-1041520_Pep179_Cnt3	CP000568_New_29642	100	11	0	0	1	11	12	22	0.47	23.9
CN29642-1042584-1041520_Pep180_Cnt8	CP000568_New_29642	100	16	0	0	1	16	335	350	8e-05	35.4
CN29642-1042584-1041520_Pep180_Cnt8	CP000568_New_14305	43.75	16	9	0	1	16	135	150	8.7	20
CN29642-1042584-1041520_Pep181_Cnt38	CP000568_New_29642	100	34	0	0	1	34	77	110	3e-15	65.5
CN29642-1042584-1041520_Pep181_Cnt38	CP000568_New_5601	40	25	15	0	5	29	23	47	2.9	21.2
CN14808-3077009-3077911_Pep183_Cnt7	CP000568_New_14808	100	12	0	0	1	12	193	204	0.2	25
CN14808-3077009-3077911_Pep184_Cnt7	CP000568_New_14808	100	9	0	0	1	9	57	65	3.2	21.2
CN14808-3077009-3077911_Pep185_Cnt1	CP000568_New_14808	100	19	0	0	1	19	22	40	5e-06	38.9
CN14808-3077009-3077911_Pep186_Cnt3	CP000568_New_14808	100	16	0	0	1	16	286	301	0.0001	34.7
CN14808-3077009-3077911_Pep187_Cnt7	CP000568_New_14808	100	22	0	0	1	22	107	128	1e-10	51.6
CN14808-3077009-3077911_Pep187_Cnt7	CP000568_New_12025	46.67	15	8	0	1	15	42	56	2.4	21.2
CN14808-3077009-3077911_Pep188_Cnt19	CP000568_New_14808	100	12	0	0	1	12	95	106	0.001	31.6
CN1740-493577-495439_Pep189_Cnt7	CP000568_New_1740	100	15	0	0	1	15	236	250	0.0006	33.1
CN1740-493577-495439_Pep189_Cnt7	CP000568_New_16830	69.23	13	4	0	3	15	30	42	8.9	20
CN1740-493577-495439_Pep189_Cnt7	CP000568_New_28511	53.85	13	6	0	3	15	504	516	9.1	20
CN1740-493577-495439_Pep190_Cnt2	CP000568_New_1740	100	9	0	0	1	9	495	503	0.57	23.5
CN1740-493577-495439_Pep191_Cnt1	CP000568_New_1740	100	22	0	0	1	22	504	525	2e-09	48.9
CN1740-493577-495439_Pep191_Cnt1	CP000568_New_17156	54.55	22	10	0	1	22	538	559	0.004	30.8
CN1740-493577-495439_Pep191_Cnt1	CP000568_New_16396	63.64	22	8	0	1	22	497	518	0.005	30.4
CN1740-493577-495439_Pep191_Cnt1	CP000568_New_26922	54.55	22	10	0	1	22	539	560	0.01	29.6
CN1740-493577-495439_Pep191_Cnt1	CP000568_New_2278	58.82	17	7	0	6	22	624	640	0.074	26.9
CN1740-493577-495439_Pep191_Cnt1	CP000568_New_26917	47.62	21	11	0	2	22	458	478	0.7	23.9
CN1740-493577-495439_Pep191_Cnt1	CP000568_New_17151	40.91	22	13	0	1	22	458	479	0.83	23.9
CN1740-493577-495439_Pep191_Cnt1	CP000568_New_14451	70	10	3	0	2	11	197	206	4.6	21.2
CN1740-493577-495439_Pep191_Cnt1	CP000568_New_29552	46.67	15	8	0	1	15	9	23	9.5	19.6
CN1740-493577-495439_Pep193_Cnt3	CP000568_New_1740	100	14	0	0	1	14	608	621	0.0001	35
CN1740-493577-495439_Pep194_Cnt10	CP000568_New_1740	100	23	0	0	1	23	378	400	3e-10	52
CN1740-493577-495439_Pep194_Cnt10	CP000568_New_16396	34.78	23	15	0	1	23	371	393	0.025	28.5
CN1740-493577-495439_Pep194_Cnt10	CP000568_New_360	38.89	18	11	0	6	23	61	78	3.2	21.9
CN1740-493577-495439_Pep194_Cnt10	CP000568_New_16165	50	16	8	0	4	19	53	68	9.1	20
CN1740-493577-495439_Pep195_Cnt3	CP000568_New_1740	100	21	0	0	1	21	533	553	1e-08	47
CN1740-493577-495439_Pep195_Cnt3	CP000568_New_17156	87.5	16	2	0	6	21	572	587	0.0002	35
CN1740-493577-495439_Pep195_Cnt3	CP000568_New_26922	86.67	15	2	0	7	21	574	588	0.001	32
CN1740-493577-495439_Pep195_Cnt3	CP000568_New_16396	76.92	13	3	0	7	19	532	544	0.098	26.6
CN1740-493577-495439_Pep195_Cnt3	CP000568_New_2278	57.89	19	8	0	2	20	649	667	0.17	25.8
CN1740-493577-495439_Pep195_Cnt3	CP000568_New_17151	50	20	10	0	2	21	488	507	0.18	25.8
CN1740-493577-495439_Pep195_Cnt3	CP000568_New_26917	52.63	19	9	0	2	20	487	505	0.21	25.4
CN1740-493577-495439_Pep195_Cnt3	CP000568_New_16272	71.43	14	4	0	6	19	173	186	0.26	25
CN1740-493577-495439_Pep195_Cnt3	CP000568_New_25769	56.25	16	7	0	6	21	158	173	1.3	22.7
CN1740-493577-495439_Pep195_Cnt3	CP000568_New_26124	50	20	10	0	1	20	487	506	1.7	22.7
CN1740-493577-495439_Pep195_Cnt3	CP000568_New_16103	57.14	14	6	0	6	19	182	195	3.3	21.6
CN1740-493577-495439_Pep195_Cnt3	CP000568_New_14157	75	12	3	0	8	19	435	446	4.6	21.2
CN1740-493577-495439_Pep196_Cnt5	CP000568_New_1740	100	21	0	0	1	21	357	377	2e-08	46.2
CN1740-493577-495439_Pep196_Cnt5	CP000568_New_26922	40	20	12	0	1	20	382	401	0.8	23.9
CN1740-493577-495439_Pep197_Cnt2	CP000568_New_1740	100	11	0	0	1	11	401	411	0.021	28.1
CN37-12528-18074_Pep198_Cnt2	CP000568_New_37	100	13	0	0	1	13	589	601	0.008	29.6
CN37-12528-18074_Pep198_Cnt2	CP000568_New_17	76.92	13	3	0	1	13	595	607	0.37	24.6
CN37-12528-18074_Pep198_Cnt2	CP000568_New_17526	76.92	13	3	0	1	13	583	595	0.49	24.3
CN37-12528-18074_Pep198_Cnt2	CP000568_New_27538	76.92	13	3	0	1	13	596	608	0.5	24.3
CN37-12528-18074_Pep198_Cnt2	CP000568_New_15818	66.67	12	4	0	1	12	27	38	6	19.2
CN37-12528-18074_Pep199_Cnt1	CP000568_New_37	100	25	0	0	1	25	1065	1089	3e-09	49.3
CN37-12528-18074_Pep199_Cnt1	CP000568_New_37	44	25	14	0	1	25	739	763	0.19	25.8
CN37-12528-18074_Pep199_Cnt1	CP000568_New_17	92	25	2	0	1	25	1071	1095	9e-09	47.8
CN37-12528-18074_Pep199_Cnt1	CP000568_New_17	44	25	14	0	1	25	745	769	0.28	25.4
CN37-12528-18074_Pep199_Cnt1	CP000568_New_27538	92	25	2	0	1	25	1072	1096	2e-08	47
CN37-12528-18074_Pep199_Cnt1	CP000568_New_27538	44	25	14	0	1	25	746	770	0.21	25.8
CN37-12528-18074_Pep199_Cnt1	CP000568_New_17526	92	25	2	0	1	25	1059	1083	2e-08	47
CN37-12528-18074_Pep199_Cnt1	CP000568_New_17526	44	25	14	0	1	25	733	757	0.19	25.8
CN37-12528-18074_Pep199_Cnt1	CP000568_New_27556	84	25	4	0	1	25	1056	1080	4e-08	46.2
CN37-12528-18074_Pep199_Cnt1	CP000568_New_27556	32	25	17	0	1	25	340	364	8.5	20.8
CN37-12528-18074_Pep200_Cnt2	CP000568_New_37	100	18	0	0	1	18	1199	1216	3e-06	40
CN37-12528-18074_Pep200_Cnt2	CP000568_New_37	58.82	17	7	0	1	17	731	747	0.036	27.7
CN37-12528-18074_Pep200_Cnt2	CP000568_New_37	53.33	15	7	0	1	15	1412	1426	8.3	20.4
CN37-12528-18074_Pep200_Cnt2	CP000568_New_17526	100	18	0	0	1	18	1193	1210	4e-06	39.7
CN37-12528-18074_Pep200_Cnt2	CP000568_New_17526	58.82	17	7	0	1	17	725	741	0.037	27.7
CN37-12528-18074_Pep200_Cnt2	CP000568_New_17	94.44	18	1	0	1	18	1205	1222	9e-06	38.5
CN37-12528-18074_Pep200_Cnt2	CP000568_New_17	58.82	17	7	0	1	17	737	753	0.069	26.9
CN37-12528-18074_Pep200_Cnt2	CP000568_New_17	46.67	15	8	0	1	15	1418	1432	6.1	20.8
CN37-12528-18074_Pep200_Cnt2	CP000568_New_27538	94.44	18	1	0	1	18	1206	1223	1e-05	38.1
CN37-12528-18074_Pep200_Cnt2	CP000568_New_27538	58.82	17	7	0	1	17	738	754	0.036	27.7
CN37-12528-18074_Pep200_Cnt2	CP000568_New_27538	53.33	15	7	0	1	15	1419	1433	4.1	21.6
CN37-12528-18074_Pep200_Cnt2	CP000568_New_27538	41.18	17	10	0	1	17	1500	1516	6.9	20.8
CN37-12528-18074_Pep200_Cnt2	CP000568_New_27556	82.35	17	3	0	1	17	1190	1206	0.004	30.8
CN37-12528-18074_Pep200_Cnt2	CP000568_New_27556	58.82	17	7	0	1	17	1127	1143	0.74	23.9
CN37-12528-18074_Pep200_Cnt2	CP000568_New_27556	47.06	17	9	0	1	17	722	738	0.98	23.5
CN37-12528-18074_Pep200_Cnt2	CP000568_New_27556	58.82	17	7	0	1	17	397	413	4.2	21.6
CN37-12528-18074_Pep201_Cnt1	CP000568_New_37	100	17	0	0	1	17	1708	1724	0.0001	35.4
CN37-12528-18074_Pep202_Cnt1	CP000568_New_27556	100	11	0	0	1	11	1070	1080	0.26	25
CN37-12528-18074_Pep202_Cnt1	CP000568_New_17	100	11	0	0	1	11	1085	1095	0.26	25
CN37-12528-18074_Pep202_Cnt1	CP000568_New_37	100	11	0	0	1	11	1079	1089	0.26	25
CN37-12528-18074_Pep202_Cnt1	CP000568_New_27538	100	11	0	0	1	11	1086	1096	0.26	25
CN37-12528-18074_Pep202_Cnt1	CP000568_New_17526	100	11	0	0	1	11	1073	1083	0.27	25
CN37-12528-18074_Pep203_Cnt6	CP000568_New_27556	100	12	0	0	1	12	1070	1081	0.073	26.6
CN37-12528-18074_Pep203_Cnt6	CP000568_New_37	100	12	0	0	1	12	1079	1090	0.075	26.6
CN37-12528-18074_Pep203_Cnt6	CP000568_New_17	91.67	12	1	0	1	12	1085	1096	0.13	25.8
CN37-12528-18074_Pep203_Cnt6	CP000568_New_27538	91.67	12	1	0	1	12	1086	1097	0.13	25.8
CN37-12528-18074_Pep203_Cnt6	CP000568_New_17526	91.67	12	1	0	1	12	1073	1084	0.13	25.8
CN37-12528-18074_Pep204_Cnt7	CP000568_New_27538	100	10	0	0	1	10	793	802	0.1	26.2
CN37-12528-18074_Pep204_Cnt7	CP000568_New_17	100	10	0	0	1	10	792	801	0.11	26.2
CN37-12528-18074_Pep204_Cnt7	CP000568_New_37	100	10	0	0	1	10	786	795	0.13	25.8
CN37-12528-18074_Pep204_Cnt7	CP000568_New_27556	100	10	0	0	1	10	777	786	0.13	25.8
CN37-12528-18074_Pep204_Cnt7	CP000568_New_17526	100	10	0	0	1	10	780	789	0.13	25.8
CN37-12528-18074_Pep205_Cnt1	CP000568_New_27538	100	29	0	0	1	29	926	954	2e-13	61.6
CN37-12528-18074_Pep205_Cnt1	CP000568_New_27538	52.17	23	11	0	7	29	852	874	0.041	28.1
CN37-12528-18074_Pep205_Cnt1	CP000568_New_27538	72.22	18	5	0	5	22	453	470	0.045	28.1
CN37-12528-18074_Pep205_Cnt1	CP000568_New_27538	52.94	17	8	0	7	23	328	344	0.47	25
CN37-12528-18074_Pep205_Cnt1	CP000568_New_27538	50	20	10	0	4	23	475	494	0.63	24.3
CN37-12528-18074_Pep205_Cnt1	CP000568_New_27538	50	16	8	0	9	24	611	626	2.8	22.3
CN37-12528-18074_Pep205_Cnt1	CP000568_New_27538	43.75	16	9	0	9	24	1037	1052	3.9	21.9
CN37-12528-18074_Pep205_Cnt1	CP000568_New_27538	39.13	23	14	0	7	29	688	710	4.2	21.9
CN37-12528-18074_Pep205_Cnt1	CP000568_New_27538	52.94	17	8	0	7	23	993	1009	5.5	21.6
CN37-12528-18074_Pep205_Cnt1	CP000568_New_27538	47.06	17	9	0	7	23	738	754	6.9	21.2
CN37-12528-18074_Pep205_Cnt1	CP000568_New_27538	43.75	16	9	0	7	22	1117	1132	7.8	20.8
CN37-12528-18074_Pep205_Cnt1	CP000568_New_27538	50	18	9	0	9	26	661	678	8.7	20.8
CN37-12528-18074_Pep205_Cnt1	CP000568_New_37	100	29	0	0	1	29	919	947	2e-13	61.6
CN37-12528-18074_Pep205_Cnt1	CP000568_New_37	46.15	26	14	0	4	29	468	493	0.047	28.1
CN37-12528-18074_Pep205_Cnt1	CP000568_New_37	70.59	17	5	0	7	23	845	861	0.077	27.3
CN37-12528-18074_Pep205_Cnt1	CP000568_New_37	66.67	18	6	0	5	22	446	463	0.11	26.9
CN37-12528-18074_Pep205_Cnt1	CP000568_New_37	58.82	17	7	0	7	23	321	337	0.3	25.4
CN37-12528-18074_Pep205_Cnt1	CP000568_New_37	47.06	17	9	0	8	24	603	619	0.95	23.9
CN37-12528-18074_Pep205_Cnt1	CP000568_New_37	56.25	16	7	0	9	24	704	719	1.3	23.5
CN37-12528-18074_Pep205_Cnt1	CP000568_New_37	52.94	17	8	0	7	23	986	1002	3.6	21.9
CN37-12528-18074_Pep205_Cnt1	CP000568_New_37	39.13	23	14	0	7	29	681	703	5.9	21.2
CN37-12528-18074_Pep205_Cnt1	CP000568_New_37	47.06	17	9	0	7	23	731	747	6.5	21.2
CN37-12528-18074_Pep205_Cnt1	CP000568_New_37	40	25	15	0	5	29	1197	1221	7.2	21.2
CN37-12528-18074_Pep205_Cnt1	CP000568_New_37	43.75	16	9	0	7	22	1110	1125	7.4	21.2
CN37-12528-18074_Pep205_Cnt1	CP000568_New_37	56.25	16	7	0	9	24	654	669	8.5	20.8
CN37-12528-18074_Pep205_Cnt1	CP000568_New_37	54.55	22	8	1	5	26	1471	1490	8.5	20.8
CN37-12528-18074_Pep205_Cnt1	CP000568_New_17	100	29	0	0	1	29	925	953	2e-13	61.6
CN37-12528-18074_Pep205_Cnt1	CP000568_New_17	72.22	18	5	0	5	22	452	469	0.039	28.1
CN37-12528-18074_Pep205_Cnt1	CP000568_New_17	52.17	23	11	0	7	29	851	873	0.044	28.1
CN37-12528-18074_Pep205_Cnt1	CP000568_New_17	64.71	17	6	0	7	23	327	343	0.086	27.3
CN37-12528-18074_Pep205_Cnt1	CP000568_New_17	55	20	9	0	4	23	474	493	0.14	26.6
CN37-12528-18074_Pep205_Cnt1	CP000568_New_17	50	16	8	0	9	24	610	625	2.9	22.3
CN37-12528-18074_Pep205_Cnt1	CP000568_New_17	43.75	16	9	0	9	24	1036	1051	3.9	21.9
CN37-12528-18074_Pep205_Cnt1	CP000568_New_17	39.13	23	14	0	7	29	687	709	3.9	21.9
CN37-12528-18074_Pep205_Cnt1	CP000568_New_17	52.94	17	8	0	7	23	992	1008	5.5	21.6
CN37-12528-18074_Pep205_Cnt1	CP000568_New_17	54.55	22	8	1	5	26	1477	1496	7.8	20.8
CN37-12528-18074_Pep205_Cnt1	CP000568_New_17	56.25	16	7	0	9	24	660	675	8.3	20.8
CN37-12528-18074_Pep205_Cnt1	CP000568_New_17526	96.55	29	1	0	1	29	913	941	7e-13	60.1
CN37-12528-18074_Pep205_Cnt1	CP000568_New_17526	47.83	23	12	0	7	29	839	861	0.17	26.2
CN37-12528-18074_Pep205_Cnt1	CP000568_New_17526	66.67	18	6	0	5	22	440	457	0.18	26.2
CN37-12528-18074_Pep205_Cnt1	CP000568_New_17526	52.94	17	8	0	7	23	315	331	0.46	25
CN37-12528-18074_Pep205_Cnt1	CP000568_New_17526	50	16	8	0	9	24	598	613	2.9	22.3
CN37-12528-18074_Pep205_Cnt1	CP000568_New_17526	45	20	11	0	4	23	462	481	3	22.3
CN37-12528-18074_Pep205_Cnt1	CP000568_New_17526	43.75	16	9	0	9	24	1024	1039	3.1	22.3
CN37-12528-18074_Pep205_Cnt1	CP000568_New_17526	52.94	17	8	0	7	23	980	996	3.8	21.9
CN37-12528-18074_Pep205_Cnt1	CP000568_New_17526	39.13	23	14	0	7	29	675	697	4.5	21.6
CN37-12528-18074_Pep205_Cnt1	CP000568_New_17526	47.06	17	9	0	7	23	725	741	6.7	21.2
CN37-12528-18074_Pep205_Cnt1	CP000568_New_17526	54.55	22	8	1	5	26	1465	1484	7.7	20.8
CN37-12528-18074_Pep205_Cnt1	CP000568_New_17526	43.75	16	9	0	7	22	1104	1119	8.1	20.8
CN37-12528-18074_Pep205_Cnt1	CP000568_New_17526	56.25	16	7	0	9	24	648	663	8.5	20.8
CN37-12528-18074_Pep205_Cnt1	CP000568_New_27556	60.71	28	11	0	1	28	910	937	1e-05	38.9
CN37-12528-18074_Pep205_Cnt1	CP000568_New_27556	60	20	8	0	4	23	309	328	0.035	28.5
CN37-12528-18074_Pep205_Cnt1	CP000568_New_27556	62.5	16	6	0	9	24	595	610	0.26	25.8
CN37-12528-18074_Pep205_Cnt1	CP000568_New_27556	39.13	23	14	0	1	23	971	993	0.46	25
CN37-12528-18074_Pep205_Cnt1	CP000568_New_27556	56.25	16	7	0	9	24	1021	1036	0.84	23.9
CN37-12528-18074_Pep205_Cnt1	CP000568_New_27556	56.25	16	7	0	9	24	695	710	1.6	23.1
CN37-12528-18074_Pep205_Cnt1	CP000568_New_27556	33.33	27	18	0	3	29	504	530	3.1	22.3
CN37-12528-18074_Pep205_Cnt1	CP000568_New_27556	50	16	8	0	7	22	1101	1116	4.4	21.6
CN37-12528-18074_Pep205_Cnt1	CP000568_New_27556	56.25	16	7	0	7	22	439	454	4.8	21.6
CN37-12528-18074_Pep205_Cnt1	CP000568_New_27556	66.67	12	4	0	7	18	836	847	6.8	21.2
CN37-12528-18074_Pep205_Cnt1	CP000568_New_27556	50	18	9	0	5	22	1462	1479	7	21.2
CN37-12528-18074_Pep205_Cnt1	CP000568_New_27556	45.45	22	12	0	7	28	1169	1190	8.8	20.8
CN37-12528-18074_Pep205_Cnt1	CP000568_New_27556	34.78	23	15	0	7	29	462	484	8.9	20.8
CN37-12528-18074_Pep205_Cnt1	CP000568_New_16702	44	25	14	0	5	29	1827	1851	1.1	23.9
CN37-12528-18074_Pep205_Cnt1	CP000568_New_16702	50	18	9	0	7	24	1594	1611	1.8	23.1
CN37-12528-18074_Pep205_Cnt1	CP000568_New_16702	52.94	17	8	0	7	23	1919	1935	3	22.3
CN37-12528-18074_Pep205_Cnt1	CP000568_New_16702	47.62	21	11	0	2	22	1154	1174	5.9	21.2
CN37-12528-18074_Pep205_Cnt1	CP000568_New_16702	32	25	17	0	4	28	1180	1204	6.5	21.2
CN37-12528-18074_Pep205_Cnt1	CP000568_New_16702	53.33	15	7	0	4	18	2130	2144	6.6	21.2
CN37-12528-18074_Pep205_Cnt1	CP000568_New_16702	47.37	19	10	0	7	25	1523	1541	7.9	20.8
CN37-12528-18074_Pep205_Cnt1	CP000568_New_32846	36.36	22	14	0	4	25	4	25	1.9	21.2
CN37-12528-18074_Pep205_Cnt1	CP000568_New_11544	34.78	23	15	0	1	23	17	39	6.9	20
CN37-12528-18074_Pep205_Cnt1	CP000568_New_14301	35	20	13	0	10	29	38	57	8.6	20
CN37-12528-18074_Pep205_Cnt1	CP000568_New_28020	50	16	8	0	8	23	36	51	9.9	20
CN37-12528-18074_Pep206_Cnt1	CP000568_New_37	100	17	0	0	1	17	786	802	1e-06	41.2
CN37-12528-18074_Pep206_Cnt1	CP000568_New_27538	94.12	17	1	0	1	17	793	809	4e-06	39.7
CN37-12528-18074_Pep206_Cnt1	CP000568_New_17	94.12	17	1	0	1	17	792	808	6e-06	39.3
CN37-12528-18074_Pep206_Cnt1	CP000568_New_17526	94.12	17	1	0	1	17	780	796	6e-06	38.9
CN37-12528-18074_Pep206_Cnt1	CP000568_New_27556	100	14	0	0	1	14	777	790	0.0001	35
CN37-12528-18074_Pep206_Cnt1	CP000568_New_330	62.5	16	6	0	1	16	13	28	0.079	24.6
CN37-12528-18074_Pep206_Cnt1	CP000568_New_28019	58.33	12	5	0	6	17	23	34	7.7	18.9
CN37-12528-18074_Pep207_Cnt1	CP000568_New_37	100	24	0	0	1	24	1643	1666	6e-11	54.3
CN37-12528-18074_Pep207_Cnt1	CP000568_New_27538	79.17	24	5	0	1	24	1650	1673	3e-08	46.2
CN37-12528-18074_Pep207_Cnt1	CP000568_New_17526	86.96	23	3	0	1	23	1637	1659	4e-08	45.8
CN37-12528-18074_Pep207_Cnt1	CP000568_New_17	79.17	24	5	0	1	24	1649	1672	7e-08	45.1
CN37-12528-18074_Pep207_Cnt1	CP000568_New_27556	57.14	28	7	1	1	23	1634	1661	0.009	30
CN37-12528-18074_Pep207_Cnt1	CP000568_New_16702	50	28	9	1	1	23	2531	2558	0.038	28.1
CN37-12528-18074_Pep208_Cnt1	CP000568_New_37	100	22	0	0	1	22	1570	1591	4e-09	48.5
CN37-12528-18074_Pep208_Cnt1	CP000568_New_17	81.82	22	4	0	1	22	1576	1597	1e-06	41.6
CN37-12528-18074_Pep208_Cnt1	CP000568_New_17526	81.82	22	4	0	1	22	1564	1585	1e-06	41.6
CN37-12528-18074_Pep208_Cnt1	CP000568_New_27538	81.82	22	4	0	1	22	1577	1598	1e-06	41.6
CN37-12528-18074_Pep208_Cnt1	CP000568_New_27556	54.55	22	10	0	1	22	1561	1582	0.002	31.6
CN37-12528-18074_Pep208_Cnt1	CP000568_New_16702	56.25	16	7	0	1	16	2457	2472	0.15	26.2
CN37-12528-18074_Pep208_Cnt1	CP000568_New_22049	75	8	2	0	3	10	85	92	2.9	21.6
CN37-12528-18074_Pep208_Cnt1	CP000568_New_23757	50	10	5	0	3	12	73	82	5.9	20.8
CN37-12528-18074_Pep209_Cnt5	CP000568_New_37	100	13	0	0	1	13	968	980	0.003	30.8
CN37-12528-18074_Pep209_Cnt5	CP000568_New_17526	92.31	13	1	0	1	13	962	974	0.022	28.1
CN37-12528-18074_Pep209_Cnt5	CP000568_New_27538	92.31	13	1	0	1	13	975	987	0.022	28.1
CN37-12528-18074_Pep209_Cnt5	CP000568_New_17	92.31	13	1	0	1	13	974	986	0.022	28.1
CN37-12528-18074_Pep209_Cnt5	CP000568_New_8093	66.67	9	3	0	4	12	26	34	7.2	18.9
CN37-12528-18074_Pep209_Cnt5	CP000568_New_19831	46.15	13	7	0	1	13	1	13	9.5	19.2
CN37-12528-18074_Pep210_Cnt2	CP000568_New_37	100	18	0	0	1	18	204	221	7e-06	38.9
CN37-12528-18074_Pep210_Cnt2	CP000568_New_17526	100	18	0	0	1	18	198	215	8e-06	38.9
CN37-12528-18074_Pep210_Cnt2	CP000568_New_27538	88.89	18	2	0	1	18	211	228	6e-05	36.2
CN37-12528-18074_Pep210_Cnt2	CP000568_New_17	83.33	18	3	0	1	18	210	227	0.0006	33.1
CN37-12528-18074_Pep210_Cnt2	CP000568_New_27556	66.67	15	5	0	3	17	196	210	0.079	26.9
CN37-12528-18074_Pep210_Cnt2	CP000568_New_42	77.78	9	2	0	10	18	1	9	2.9	21.2
CN37-12528-18074_Pep210_Cnt2	CP000568_New_28851	46.67	15	8	0	2	16	284	298	4.7	21.2
CN37-12528-18074_Pep211_Cnt1	CP000568_New_27538	100	13	0	0	1	13	962	974	0.006	30
CN37-12528-18074_Pep211_Cnt1	CP000568_New_17	100	13	0	0	1	13	961	973	0.006	30
CN37-12528-18074_Pep211_Cnt1	CP000568_New_17526	100	13	0	0	1	13	949	961	0.006	30
CN37-12528-18074_Pep211_Cnt1	CP000568_New_37	100	13	0	0	1	13	955	967	0.007	29.6
CN37-12528-18074_Pep211_Cnt1	CP000568_New_32408	58.33	12	5	0	2	13	12	23	3.1	20.4
CN37-12528-18074_Pep212_Cnt8	CP000568_New_17526	100	12	0	0	1	12	636	647	0.009	29.3
CN37-12528-18074_Pep212_Cnt8	CP000568_New_17	100	12	0	0	1	12	648	659	0.01	29.3
CN37-12528-18074_Pep212_Cnt8	CP000568_New_27538	100	12	0	0	1	12	649	660	0.01	29.3
CN37-12528-18074_Pep212_Cnt8	CP000568_New_37	100	12	0	0	1	12	642	653	0.012	28.9
CN37-12528-18074_Pep212_Cnt8	CP000568_New_27556	90.91	11	1	0	2	12	634	644	0.25	25
CN37-12528-18074_Pep213_Cnt1	CP000568_New_37	100	8	0	0	1	8	397	404	1.5	22.3
CN37-12528-18074_Pep213_Cnt1	CP000568_New_27538	87.5	8	1	0	1	8	404	411	3	21.6
CN37-12528-18074_Pep214_Cnt1	CP000568_New_37	100	19	0	0	1	19	1199	1217	8e-07	42
CN37-12528-18074_Pep214_Cnt1	CP000568_New_37	58.82	17	7	0	1	17	731	747	0.036	28.1
CN37-12528-18074_Pep214_Cnt1	CP000568_New_37	53.33	15	7	0	1	15	1412	1426	7.9	20.4
CN37-12528-18074_Pep214_Cnt1	CP000568_New_17526	100	19	0	0	1	19	1193	1211	9e-07	41.6
CN37-12528-18074_Pep214_Cnt1	CP000568_New_17526	58.82	17	7	0	1	17	725	741	0.038	27.7
CN37-12528-18074_Pep214_Cnt1	CP000568_New_17	94.74	19	1	0	1	19	1205	1223	2e-06	40.4
CN37-12528-18074_Pep214_Cnt1	CP000568_New_17	58.82	17	7	0	1	17	737	753	0.075	26.9
CN37-12528-18074_Pep214_Cnt1	CP000568_New_17	46.67	15	8	0	1	15	1418	1432	6.3	20.8
CN37-12528-18074_Pep214_Cnt1	CP000568_New_27538	94.74	19	1	0	1	19	1206	1224	3e-06	40
CN37-12528-18074_Pep214_Cnt1	CP000568_New_27538	58.82	17	7	0	1	17	738	754	0.036	27.7
CN37-12528-18074_Pep214_Cnt1	CP000568_New_27538	53.33	15	7	0	1	15	1419	1433	4.3	21.6
CN37-12528-18074_Pep214_Cnt1	CP000568_New_27538	41.18	17	10	0	1	17	1500	1516	7	20.8
CN37-12528-18074_Pep214_Cnt1	CP000568_New_27556	82.35	17	3	0	1	17	1190	1206	0.003	31.2
CN37-12528-18074_Pep214_Cnt1	CP000568_New_27556	57.89	19	8	0	1	19	1127	1145	0.25	25.4
CN37-12528-18074_Pep214_Cnt1	CP000568_New_27556	47.06	17	9	0	1	17	722	738	1	23.5
CN37-12528-18074_Pep214_Cnt1	CP000568_New_27556	57.89	19	8	0	1	19	397	415	1.9	22.7
CN37-12528-18074_Pep215_Cnt2	CP000568_New_37	100	12	0	0	1	12	1106	1117	0.007	29.6
CN37-12528-18074_Pep215_Cnt2	CP000568_New_17	100	12	0	0	1	12	1112	1123	0.008	29.6
CN37-12528-18074_Pep215_Cnt2	CP000568_New_17526	100	12	0	0	1	12	1100	1111	0.008	29.6
CN37-12528-18074_Pep215_Cnt2	CP000568_New_27538	100	12	0	0	1	12	1113	1124	0.009	29.3
CN37-12528-18074_Pep215_Cnt2	CP000568_New_27556	58.33	12	5	0	1	12	1097	1108	9.2	20
CN37-12528-18074_Pep216_Cnt1	CP000568_New_37	100	19	0	0	1	19	997	1015	4e-07	42.7
CN37-12528-18074_Pep216_Cnt1	CP000568_New_17526	89.47	19	2	0	1	19	991	1009	2e-06	40.8
CN37-12528-18074_Pep216_Cnt1	CP000568_New_27538	89.47	19	2	0	1	19	1004	1022	3e-06	40
CN37-12528-18074_Pep216_Cnt1	CP000568_New_17	89.47	19	2	0	1	19	1003	1021	3e-06	40
CN37-12528-18074_Pep216_Cnt1	CP000568_New_27556	63.16	19	7	0	1	19	988	1006	0.015	28.9
CN37-12528-18074_Pep216_Cnt1	CP000568_New_16702	50	18	9	0	1	18	1840	1857	1.3	23.1
CN37-12528-18074_Pep216_Cnt1	CP000568_New_8570	70	10	3	0	1	10	128	137	4.8	21.2
CN37-12528-18074_Pep216_Cnt1	CP000568_New_15271	50	14	7	0	6	19	35	48	6.9	20.8
CN37-12528-18074_Pep217_Cnt9	CP000568_New_27538	100	14	0	0	1	14	746	759	0.002	31.6
CN37-12528-18074_Pep217_Cnt9	CP000568_New_17526	100	14	0	0	1	14	733	746	0.002	31.6
CN37-12528-18074_Pep217_Cnt9	CP000568_New_37	100	14	0	0	1	14	739	752	0.002	31.6
CN37-12528-18074_Pep217_Cnt9	CP000568_New_17	92.86	14	1	0	1	14	745	758	0.008	29.6
CN37-12528-18074_Pep217_Cnt9	CP000568_New_27556	71.43	14	4	0	1	14	730	743	0.93	23.5
CN37-12528-18074_Pep217_Cnt9	CP000568_New_29211	50	14	7	0	1	14	460	473	6.1	20.8
CN37-12528-18074_Pep218_Cnt2	CP000568_New_37	100	19	0	0	1	19	1592	1610	1e-06	41.2
CN37-12528-18074_Pep218_Cnt2	CP000568_New_17526	78.95	19	4	0	1	19	1586	1604	7e-05	35.8
CN37-12528-18074_Pep218_Cnt2	CP000568_New_17	78.95	19	4	0	1	19	1598	1616	7e-05	35.8
CN37-12528-18074_Pep218_Cnt2	CP000568_New_27538	84.21	19	3	0	1	19	1599	1617	8e-05	35.8
CN37-12528-18074_Pep218_Cnt2	CP000568_New_27556	61.11	18	7	0	1	18	1583	1600	0.27	25
CN37-12528-18074_Pep218_Cnt2	CP000568_New_27556	44.44	18	10	0	1	18	1460	1477	6.2	20.8
CN37-12528-18074_Pep218_Cnt2	CP000568_New_16702	71.43	14	4	0	4	17	2483	2496	0.4	24.6
CN2994-853324-854190_Pep219_Cnt7	CP000568_New_2994	100	21	0	0	1	21	252	272	6e-09	47
CN2994-853324-854190_Pep220_Cnt13	CP000568_New_2994	100	10	0	0	1	10	242	251	0.4	23.9
CN2994-853324-854190_Pep221_Cnt1	CP000568_New_2994	100	12	0	0	1	12	177	188	0.016	28.1
CN2994-853324-854190_Pep222_Cnt2	CP000568_New_2994	100	8	0	0	1	8	161	168	4	20.8
CN2994-853324-854190_Pep223_Cnt38	CP000568_New_2994	100	15	0	0	1	15	189	203	4e-05	36.2
CN2994-853324-854190_Pep223_Cnt38	CP000568_New_606	63.64	11	4	0	4	14	432	442	1.3	22.7
CN2994-853324-854190_Pep224_Cnt1	CP000568_New_2994	100	17	0	0	1	17	106	122	1e-05	37.7
CN2994-853324-854190_Pep224_Cnt1	CP000568_New_30262	58.33	12	5	0	6	17	7	18	3.3	19.6
CN2994-853324-854190_Pep224_Cnt1	CP000568_New_26458	66.67	12	4	0	6	17	6	17	4.1	20.8
CN2994-853324-854190_Pep225_Cnt1	CP000568_New_2994	100	11	0	0	1	11	177	187	0.072	26.2
CN2994-853324-854190_Pep226_Cnt16	CP000568_New_2994	100	15	0	0	1	15	145	159	5e-06	38.5
CN2994-853324-854190_Pep227_Cnt5	CP000568_New_2994	100	22	0	0	1	22	67	88	2e-09	48.1
CN2994-853324-854190_Pep228_Cnt11	CP000568_New_2994	100	16	0	0	1	16	188	203	8e-06	38.1
CN2994-853324-854190_Pep228_Cnt11	CP000568_New_606	63.64	11	4	0	5	15	432	442	1.4	22.7
CN2994-853324-854190_Pep228_Cnt11	CP000568_New_10845	58.33	12	5	0	1	12	23	34	6.2	20
CN2994-853324-854190_Pep229_Cnt1	CP000568_New_2994	100	16	0	0	1	16	161	176	1e-05	37.4
CN2994-853324-854190_Pep229_Cnt1	CP000568_New_3307	60	10	4	0	2	11	19	28	4.8	19.2
CN2994-853324-854190_Pep229_Cnt1	CP000568_New_25411	77.78	9	2	0	2	10	46	54	5.9	20.8
CN2994-853324-854190_Pep230_Cnt21	CP000568_New_2994	100	8	0	0	1	8	169	176	1.2	22.3
CN2994-853324-854190_Pep231_Cnt10	CP000568_New_2994	100	9	0	0	1	9	160	168	0.78	23.1
CN27795-1591495-1588832_Pep232_Cnt1	CP000568_New_27795	100	9	0	0	1	9	291	299	1.4	22.3
CN27795-1591495-1588832_Pep233_Cnt3	CP000568_New_27795	100	10	0	0	1	10	568	577	0.058	26.9
CN27795-1591495-1588832_Pep235_Cnt117	CP000568_New_27795	100	16	0	0	1	16	376	391	5e-06	38.9
CN27795-1591495-1588832_Pep235_Cnt117	CP000568_New_20675	72.73	11	3	0	6	16	41	51	8.8	19.2
CN27795-1591495-1588832_Pep236_Cnt10	CP000568_New_27795	100	26	0	0	1	26	157	182	7e-12	56.6
CN27795-1591495-1588832_Pep237_Cnt116	CP000568_New_27795	100	35	0	0	1	35	229	263	5e-20	80.5
CN27795-1591495-1588832_Pep237_Cnt116	CP000568_New_1528	35.29	17	11	0	5	21	1	17	2.9	21.2
CN27795-1591495-1588832_Pep237_Cnt116	CP000568_New_21246	47.37	19	10	0	14	32	107	125	3.7	21.9
CN27795-1591495-1588832_Pep237_Cnt116	CP000568_New_29059	31.82	22	15	0	5	26	361	382	4.9	21.6
CN27795-1591495-1588832_Pep237_Cnt116	CP000568_New_15207	30.3	33	23	0	3	35	39	71	5.9	21.6
CN27795-1591495-1588832_Pep238_Cnt8	CP000568_New_27795	100	21	0	0	1	21	495	515	2e-09	49.7
CN27795-1591495-1588832_Pep238_Cnt8	CP000568_New_26363	46.67	15	8	0	5	19	387	401	6	21.2
CN27795-1591495-1588832_Pep238_Cnt8	CP000568_New_3038	57.14	14	6	0	1	14	114	127	6.2	20.8
CN27795-1591495-1588832_Pep239_Cnt9	CP000568_New_27795	100	15	0	0	1	15	542	556	0.0004	33.5
CN27795-1591495-1588832_Pep240_Cnt189	CP000568_New_27795	100	31	0	0	1	31	833	863	6e-19	77.4
CN27795-1591495-1588832_Pep240_Cnt189	CP000568_New_15343	37.04	27	17	0	3	29	512	538	2.3	22.7
CN27795-1591495-1588832_Pep240_Cnt189	CP000568_New_23314	46.15	13	7	0	4	16	20	32	5.8	20
CN27795-1591495-1588832_Pep240_Cnt189	CP000568_New_16975	46.15	13	7	0	4	16	20	32	5.8	20
CN27795-1591495-1588832_Pep240_Cnt189	CP000568_New_16749	46.15	13	7	0	4	16	20	32	5.8	20
CN27795-1591495-1588832_Pep240_Cnt189	CP000568_New_16027	46.15	13	7	0	4	16	20	32	5.8	20
CN27795-1591495-1588832_Pep241_Cnt231	CP000568_New_27795	100	15	0	0	1	15	568	582	2e-05	37.4
CN27795-1591495-1588832_Pep242_Cnt76	CP000568_New_27795	100	9	0	0	1	9	790	798	0.91	23.1
CN27795-1591495-1588832_Pep243_Cnt2	CP000568_New_27795	100	8	0	0	1	8	133	140	0.92	23.1
CN27795-1591495-1588832_Pep244_Cnt3	CP000568_New_27795	100	8	0	0	1	8	487	494	2.4	21.6
CN27795-1591495-1588832_Pep247_Cnt18	CP000568_New_27795	100	9	0	0	1	9	197	205	0.13	25.8
CN27795-1591495-1588832_Pep248_Cnt29	CP000568_New_27795	100	10	0	0	1	10	596	605	0.32	24.6
CN27795-1591495-1588832_Pep249_Cnt1	CP000568_New_27795	100	24	0	0	1	24	799	822	3e-10	52
CN27795-1591495-1588832_Pep249_Cnt1	CP000568_New_5881	46.67	15	8	0	1	15	1	15	1.4	21.2
CN27795-1591495-1588832_Pep249_Cnt1	CP000568_New_15990	50	18	9	0	3	20	102	119	2.3	21.9
CN27795-1591495-1588832_Pep250_Cnt83	CP000568_New_27795	100	25	0	0	1	25	102	126	9e-11	53.5
CN27795-1591495-1588832_Pep250_Cnt83	CP000568_New_28496	46.15	26	13	1	1	25	74	99	2.1	22.3
CN27795-1591495-1588832_Pep250_Cnt83	CP000568_New_24538	42.11	19	11	0	5	23	131	149	6.2	21.2
CN27795-1591495-1588832_Pep250_Cnt83	CP000568_New_14703	80	10	2	0	5	14	12	21	6.4	19.6
CN27795-1591495-1588832_Pep250_Cnt83	CP000568_New_21744	46.67	15	8	0	1	15	25	39	8	20.8
CN27795-1591495-1588832_Pep251_Cnt7	CP000568_New_27795	100	19	0	0	1	19	300	318	7e-07	42
CN27795-1591495-1588832_Pep252_Cnt23	CP000568_New_27795	100	16	0	0	1	16	300	315	5e-05	36.2
CN27795-1591495-1588832_Pep253_Cnt86	CP000568_New_27795	100	14	0	0	1	14	84	97	0.0001	34.7
CN27795-1591495-1588832_Pep254_Cnt14	CP000568_New_27795	100	13	0	0	1	13	544	556	0.008	29.6
CN27795-1591495-1588832_Pep255_Cnt84	CP000568_New_27795	100	12	0	0	1	12	73	84	0.15	25.8
CN27795-1591495-1588832_Pep256_Cnt59	CP000568_New_27795	100	9	0	0	1	9	745	753	1.9	21.9
CN27795-1591495-1588832_Pep258_Cnt34	CP000568_New_27795	100	9	0	0	1	9	799	807	0.75	23.5
CN27795-1591495-1588832_Pep258_Cnt34	CP000568_New_5881	66.67	9	3	0	1	9	1	9	6.3	18.5
CN27795-1591495-1588832_Pep259_Cnt1	CP000568_New_27795	100	14	0	0	1	14	319	332	0.0002	34.3
CN27795-1591495-1588832_Pep260_Cnt64	CP000568_New_27795	100	16	0	0	1	16	656	671	1e-06	40.8
CN27795-1591495-1588832_Pep261_Cnt35	CP000568_New_27795	100	11	0	0	1	11	73	83	0.48	23.9
CN27795-1591495-1588832_Pep262_Cnt118	CP000568_New_27795	100	16	0	0	1	16	28	43	4e-05	36.6
CN27795-1591495-1588832_Pep262_Cnt118	CP000568_New_33125	53.85	13	6	0	3	15	152	164	4.7	20.8
CN27795-1591495-1588832_Pep262_Cnt118	CP000568_New_12464	50	16	8	0	1	16	12	27	5.2	19.2
CN27795-1591495-1588832_Pep263_Cnt92	CP000568_New_27795	100	17	0	0	1	17	607	623	6e-06	38.9
CN27795-1591495-1588832_Pep263_Cnt92	CP000568_New_12727	42.86	14	8	0	4	17	16	29	1.4	21.9
CN27795-1591495-1588832_Pep264_Cnt17	CP000568_New_27795	100	9	0	0	1	9	487	495	0.89	23.1
CN27795-1591495-1588832_Pep265_Cnt36	CP000568_New_27795	100	13	0	0	1	13	353	365	0.019	28.5
CN27795-1591495-1588832_Pep266_Cnt4	CP000568_New_27795	100	19	0	0	1	19	415	433	5e-06	39.3
CN27795-1591495-1588832_Pep267_Cnt402	CP000568_New_27795	100	14	0	0	1	14	141	154	0.003	30.8
CN27795-1591495-1588832_Pep268_Cnt1	CP000568_New_27795	100	17	0	0	1	17	704	720	9e-05	35.4
CN27795-1591495-1588832_Pep269_Cnt873	CP000568_New_27795	100	20	0	0	1	20	271	290	1e-07	44.3
CN27795-1591495-1588832_Pep269_Cnt873	CP000568_New_6659	35	20	13	0	1	20	16	35	6	19.2
CN27795-1591495-1588832_Pep270_Cnt297	CP000568_New_27795	100	12	0	0	1	12	455	466	0.015	28.5
CN27795-1591495-1588832_Pep271_Cnt21	CP000568_New_27795	100	11	0	0	1	11	481	491	0.15	25.4
CN27795-1591495-1588832_Pep272_Cnt21	CP000568_New_27795	100	14	0	0	1	14	467	480	2e-05	37.7
CN27795-1591495-1588832_Pep273_Cnt2	CP000568_New_27795	100	8	0	0	1	8	790	797	2.5	21.6
CN27795-1591495-1588832_Pep274_Cnt63	CP000568_New_27795	100	13	0	0	1	13	9	21	0.001	32
CN27795-1591495-1588832_Pep275_Cnt1	CP000568_New_27795	100	13	0	0	1	13	415	427	0.031	27.7
CN27795-1591495-1588832_Pep276_Cnt121	CP000568_New_27795	100	22	0	0	1	22	624	645	2e-09	49.3
CN27795-1591495-1588832_Pep277_Cnt9	CP000568_New_27795	100	11	0	0	1	11	595	605	0.12	25.8
CN27795-1591495-1588832_Pep278_Cnt4	CP000568_New_27795	100	11	0	0	1	11	44	54	0.018	28.5
CN27795-1591495-1588832_Pep279_Cnt48	CP000568_New_27795	100	19	0	0	1	19	353	371	8e-06	38.5
CN27795-1591495-1588832_Pep280_Cnt40	CP000568_New_27795	100	10	0	0	1	10	424	433	0.78	23.5
CN27795-1591495-1588832_Pep282_Cnt13	CP000568_New_27795	100	10	0	0	1	10	646	655	0.51	23.9
CN27795-1591495-1588832_Pep283_Cnt3	CP000568_New_27795	100	34	0	0	1	34	230	263	3e-19	78.6
CN27795-1591495-1588832_Pep283_Cnt3	CP000568_New_1528	35.29	17	11	0	4	20	1	17	2.7	21.2
CN27795-1591495-1588832_Pep283_Cnt3	CP000568_New_21246	47.37	19	10	0	13	31	107	125	3.6	21.9
CN27795-1591495-1588832_Pep283_Cnt3	CP000568_New_29059	31.82	22	15	0	4	25	361	382	4.8	21.6
CN27795-1591495-1588832_Pep283_Cnt3	CP000568_New_15207	30.3	33	23	0	2	34	39	71	5.8	21.6
CN27795-1591495-1588832_Pep284_Cnt1	CP000568_New_27795	100	20	0	0	1	20	322	341	1e-07	44.3
CN27795-1591495-1588832_Pep284_Cnt1	CP000568_New_14844	53.85	13	6	0	1	13	284	296	8.9	20.4
CN27795-1591495-1588832_Pep285_Cnt73	CP000568_New_27795	100	19	0	0	1	19	272	290	5e-07	42.4
CN27795-1591495-1588832_Pep285_Cnt73	CP000568_New_6659	38.89	18	11	0	2	19	18	35	6.8	19.2
CN27795-1591495-1588832_Pep286_Cnt47	CP000568_New_27795	100	15	0	0	1	15	434	448	0.0005	33.1
CN27795-1591495-1588832_Pep287_Cnt28	CP000568_New_27795	100	14	0	0	1	14	704	717	0.005	30
CN27795-1591495-1588832_Pep288_Cnt4	CP000568_New_27795	100	15	0	0	1	15	808	822	0.001	32.3
CN27795-1591495-1588832_Pep289_Cnt169	CP000568_New_27795	100	23	0	0	1	23	516	538	2e-10	52.4
CN27795-1591495-1588832_Pep289_Cnt169	CP000568_New_26967	50	12	6	0	7	18	325	336	5.4	21.2
CN27795-1591495-1588832_Pep290_Cnt6	CP000568_New_27795	100	20	0	0	1	20	496	515	4e-09	48.1
CN27795-1591495-1588832_Pep290_Cnt6	CP000568_New_26363	46.67	15	8	0	4	18	387	401	5.8	21.2
CN27795-1591495-1588832_Pep291_Cnt9	CP000568_New_27795	100	7	0	0	1	7	133	139	4.6	20.8
CN27795-1591495-1588832_Pep293_Cnt3	CP000568_New_27795	100	18	0	0	1	18	798	815	1e-06	40.8
CN27795-1591495-1588832_Pep293_Cnt3	CP000568_New_5881	46.67	15	8	0	2	16	1	15	1.3	21.2
CN27795-1591495-1588832_Pep293_Cnt3	CP000568_New_30746	47.06	17	9	0	1	17	54	70	5	20.4
CN27795-1591495-1588832_Pep294_Cnt25	CP000568_New_27795	100	12	0	0	1	12	399	410	0.016	28.5
CN27795-1591495-1588832_Pep295_Cnt35	CP000568_New_27795	100	11	0	0	1	11	689	699	0.58	23.9
CN27795-1591495-1588832_Pep296_Cnt167	CP000568_New_27795	100	18	0	0	1	18	606	623	1e-06	40.8
CN27795-1591495-1588832_Pep296_Cnt167	CP000568_New_12727	38.89	18	11	0	1	18	12	29	1.4	21.9
CN27795-1591495-1588832_Pep297_Cnt122	CP000568_New_27795	100	25	0	0	1	25	291	315	4e-11	54.3
CN27795-1591495-1588832_Pep297_Cnt122	CP000568_New_3171	47.06	17	9	0	1	17	77	93	2.1	22.7
CN27795-1591495-1588832_Pep297_Cnt122	CP000568_New_7883	40.91	22	13	0	1	22	200	221	4.9	21.2
CN27795-1591495-1588832_Pep297_Cnt122	CP000568_New_1375	33.33	18	12	0	5	22	615	632	5.3	21.2
CN27795-1591495-1588832_Pep297_Cnt122	CP000568_New_2262	33.33	21	14	0	3	23	156	176	7	20.8
CN27795-1591495-1588832_Pep297_Cnt122	CP000568_New_6227	28	25	15	1	1	22	583	607	7.1	20.8
CN27795-1591495-1588832_Pep297_Cnt122	CP000568_New_29629	31.82	22	15	0	1	22	86	107	8.2	20.4
CN27795-1591495-1588832_Pep298_Cnt70	CP000568_New_27795	100	17	0	0	1	17	799	815	5e-06	39.3
CN27795-1591495-1588832_Pep298_Cnt70	CP000568_New_5881	46.67	15	8	0	1	15	1	15	1.2	21.2
CN27795-1591495-1588832_Pep298_Cnt70	CP000568_New_15990	53.33	15	7	0	3	17	102	116	8.4	20
CN27795-1591495-1588832_Pep299_Cnt68	CP000568_New_27795	100	13	0	0	1	13	85	97	0.0004	33.1
CN27795-1591495-1588832_Pep300_Cnt49	CP000568_New_27795	100	15	0	0	1	15	481	495	0.0005	33.1
CN27795-1591495-1588832_Pep301_Cnt118	CP000568_New_27795	100	11	0	0	1	11	557	567	0.015	28.5
CN27795-1591495-1588832_Pep302_Cnt18	CP000568_New_27795	100	11	0	0	1	11	322	332	0.08	26.6
CN27795-1591495-1588832_Pep303_Cnt27	CP000568_New_27795	100	28	0	0	1	28	155	182	6e-13	59.7
CN27795-1591495-1588832_Pep304_Cnt23	CP000568_New_27795	100	10	0	0	1	10	558	567	0.046	26.9
CN27795-1591495-1588832_Pep306_Cnt7	CP000568_New_27795	100	19	0	0	1	19	392	410	8e-07	41.6
CN27795-1591495-1588832_Pep307_Cnt15	CP000568_New_27795	100	11	0	0	1	11	155	165	0.6	23.9
CN27795-1591495-1588832_Pep308_Cnt946	CP000568_New_27795	100	21	0	0	1	21	764	784	5e-09	48.1
CN27795-1591495-1588832_Pep308_Cnt946	CP000568_New_15343	58.33	12	5	0	1	12	457	468	5.2	21.2
CN27795-1591495-1588832_Pep309_Cnt45	CP000568_New_27795	100	14	0	0	1	14	785	798	0.001	32.3
CN27795-1591495-1588832_Pep310_Cnt25	CP000568_New_27795	100	9	0	0	1	9	333	341	0.96	23.1
CN27795-1591495-1588832_Pep312_Cnt15	CP000568_New_27795	100	14	0	0	1	14	481	494	0.002	31.6
CN27795-1591495-1588832_Pep313_Cnt24	CP000568_New_27795	100	14	0	0	1	14	675	688	0.001	32
CN27795-1591495-1588832_Pep314_Cnt1	CP000568_New_27795	100	12	0	0	1	12	689	700	0.22	25
CN27795-1591495-1588832_Pep315_Cnt5	CP000568_New_27795	100	10	0	0	1	10	754	763	3.8	21.2
CN27795-1591495-1588832_Pep316_Cnt4	CP000568_New_27795	100	13	0	0	1	13	785	797	0.003	30.8
CN27795-1591495-1588832_Pep318_Cnt14	CP000568_New_27795	100	10	0	0	1	10	798	807	0.22	25
CN27795-1591495-1588832_Pep318_Cnt14	CP000568_New_5881	66.67	9	3	0	2	10	1	9	6.6	18.9
CN15930-3398364-3398906_Pep319_Cnt87	CP000568_New_15930	100	15	0	0	1	15	52	66	3e-05	35.8
CN15930-3398364-3398906_Pep320_Cnt2	CP000568_New_15930	100	9	0	0	1	9	13	21	5.9	20
CN15930-3398364-3398906_Pep321_Cnt5	CP000568_New_15930	100	24	0	0	1	24	107	130	5e-10	48.9
CN15930-3398364-3398906_Pep322_Cnt23	CP000568_New_15930	100	13	0	0	1	13	169	181	0.0005	32.3
CN15930-3398364-3398906_Pep323_Cnt29	CP000568_New_15930	100	14	0	0	1	14	13	26	0.013	28.1
CN15930-3398364-3398906_Pep325_Cnt1	CP000568_New_15930	100	12	0	0	1	12	170	181	0.003	30
CN15930-3398364-3398906_Pep327_Cnt25	CP000568_New_15930	100	15	0	0	1	15	13	27	0.004	29.6
CN15930-3398364-3398906_Pep328_Cnt11	CP000568_New_15930	100	16	0	0	1	16	112	127	0.0001	33.9
CN15930-3398364-3398906_Pep329_Cnt4	CP000568_New_15930	100	9	0	0	1	9	28	36	1.8	21.6
CN15930-3398364-3398906_Pep330_Cnt2	CP000568_New_15930	100	12	0	0	1	12	38	49	0.044	26.6
CN15930-3398364-3398906_Pep331_Cnt8	CP000568_New_15930	100	16	0	0	1	16	107	122	0.0001	34.3
CN15930-3398364-3398906_Pep332_Cnt49	CP000568_New_15930	100	21	0	0	1	21	67	87	2e-08	44.7
CN15930-3398364-3398906_Pep332_Cnt49	CP000568_New_27128	38.46	13	8	0	5	17	343	355	5.3	21.2
CN15930-3398364-3398906_Pep332_Cnt49	CP000568_New_6930	44.44	18	10	0	2	19	160	177	6	20.8
CN15930-3398364-3398906_Pep333_Cnt39	CP000568_New_15930	100	8	0	0	1	8	99	106	3.3	20.8
CN15930-3398364-3398906_Pep334_Cnt56	CP000568_New_15930	100	21	0	0	1	21	107	127	5e-08	43.5
CN15930-3398364-3398906_Pep335_Cnt3	CP000568_New_15930	100	32	0	0	1	32	96	127	6e-16	65.5
CN15930-3398364-3398906_Pep335_Cnt3	CP000568_New_17151	44	25	14	0	5	29	330	354	0.43	25
CN15930-3398364-3398906_Pep335_Cnt3	CP000568_New_590	36.84	19	12	0	10	28	116	134	6.3	21.2
CN15930-3398364-3398906_Pep335_Cnt3	CP000568_New_29873	46.67	15	8	0	4	18	475	489	7.9	21.2
CN15262-3199997-3200713_Pep336_Cnt5	CP000568_New_15262	100	13	0	0	1	13	73	85	0.003	30
CN15262-3199997-3200713_Pep337_Cnt2	CP000568_New_15262	100	17	0	0	1	17	86	102	8e-06	37.7
CN15262-3199997-3200713_Pep337_Cnt2	CP000568_New_13119	57.14	14	6	0	3	16	4	17	0.59	21.9
CN15262-3199997-3200713_Pep338_Cnt3	CP000568_New_15262	100	9	0	0	1	9	64	72	0.46	23.5
CN13092-2694991-2696799_Pep339_Cnt10	CP000568_New_13092	100	9	0	0	1	9	130	138	0.075	26.2
CN13092-2694991-2696799_Pep340_Cnt3	CP000568_New_13092	100	11	0	0	1	11	128	138	0.007	29.6
CN13092-2694991-2696799_Pep341_Cnt1	CP000568_New_13092	100	20	0	0	1	20	512	531	3e-09	48.9
CN13092-2694991-2696799_Pep341_Cnt1	CP000568_New_13442	52.94	17	8	0	4	20	20	36	5	20
CN13092-2694991-2696799_Pep342_Cnt10	CP000568_New_13092	100	8	0	0	1	8	558	565	7	20
CN13092-2694991-2696799_Pep343_Cnt11	CP000568_New_13092	100	18	0	0	1	18	277	294	1e-06	40.8
CN13092-2694991-2696799_Pep344_Cnt42	CP000568_New_13092	100	12	0	0	1	12	49	60	0.017	28.5
CN13092-2694991-2696799_Pep345_Cnt127	CP000568_New_13092	100	15	0	0	1	15	318	332	0.0002	34.3
CN13092-2694991-2696799_Pep345_Cnt127	CP000568_New_14811	80	10	2	0	6	15	226	235	1.8	22.3
CN13092-2694991-2696799_Pep346_Cnt8	CP000568_New_13092	100	12	0	0	1	12	589	600	0.27	24.6
CN13092-2694991-2696799_Pep347_Cnt4	CP000568_New_13092	100	16	0	0	1	16	189	204	6e-06	38.9
CN13092-2694991-2696799_Pep348_Cnt8	CP000568_New_13092	100	13	0	0	1	13	139	151	0.013	28.9
CN13092-2694991-2696799_Pep349_Cnt12	CP000568_New_13092	100	8	0	0	1	8	131	138	0.27	24.6
CN13092-2694991-2696799_Pep350_Cnt6	CP000568_New_13092	100	16	0	0	1	16	573	588	3e-06	39.7
CN13092-2694991-2696799_Pep350_Cnt6	CP000568_New_13282	53.85	13	6	0	1	13	27	39	5	19.2
CN13092-2694991-2696799_Pep351_Cnt4	CP000568_New_13092	100	27	0	0	1	27	162	188	1e-11	55.5
CN13092-2694991-2696799_Pep351_Cnt4	CP000568_New_16946	54.55	11	5	0	4	14	253	263	5.5	21.2
CN13092-2694991-2696799_Pep351_Cnt4	CP000568_New_25690	46.67	15	8	0	1	15	335	349	8.9	20.4
CN13092-2694991-2696799_Pep352_Cnt5	CP000568_New_13092	100	16	0	0	1	16	302	317	0.0001	34.7
CN13092-2694991-2696799_Pep352_Cnt5	CP000568_New_10347	60	15	6	0	2	16	3	17	7.2	18.9
CN13092-2694991-2696799_Pep353_Cnt17	CP000568_New_13092	100	10	0	0	1	10	152	161	0.76	23.5
CN13092-2694991-2696799_Pep354_Cnt3	CP000568_New_13092	100	27	0	0	1	27	395	421	1e-11	55.8
CN13092-2694991-2696799_Pep354_Cnt3	CP000568_New_2042	47.62	21	11	0	2	22	303	323	2.1	22.7
CN13092-2694991-2696799_Pep355_Cnt8	CP000568_New_13092	100	15	0	0	1	15	303	317	0.0006	32.7
CN13092-2694991-2696799_Pep355_Cnt8	CP000568_New_10347	60	15	6	0	1	15	3	17	7.9	18.5
CN13092-2694991-2696799_Pep356_Cnt30	CP000568_New_13092	100	28	0	0	1	28	573	600	6e-13	59.7
CN13092-2694991-2696799_Pep356_Cnt30	CP000568_New_13282	53.85	13	6	0	1	13	27	39	6	20
CN13092-2694991-2696799_Pep356_Cnt30	CP000568_New_23827	26.09	23	17	0	5	27	150	172	6	21.2
CN13092-2694991-2696799_Pep356_Cnt30	CP000568_New_15326	57.14	14	6	0	9	22	684	697	6.7	21.2
CN13092-2694991-2696799_Pep357_Cnt8	CP000568_New_13092	100	17	0	0	1	17	359	375	8e-06	38.5
CN13092-2694991-2696799_Pep357_Cnt8	CP000568_New_13093	61.54	13	5	0	2	14	265	277	1.4	22.7
CN13092-2694991-2696799_Pep358_Cnt4	CP000568_New_13092	100	15	0	0	1	15	333	347	0.0003	33.5
CN13092-2694991-2696799_Pep359_Cnt21	CP000568_New_13092	100	12	0	0	1	12	217	228	0.005	30
CN13092-2694991-2696799_Pep360_Cnt14	CP000568_New_13092	100	19	0	0	1	19	490	508	5e-06	39.3
CN13092-2694991-2696799_Pep361_Cnt30	CP000568_New_13092	100	15	0	0	1	15	162	176	0.0004	33.1
CN13092-2694991-2696799_Pep361_Cnt30	CP000568_New_16946	54.55	11	5	0	4	14	253	263	6.7	20.4
CN13092-2694991-2696799_Pep361_Cnt30	CP000568_New_25690	46.67	15	8	0	1	15	335	349	9.1	20
CN13092-2694991-2696799_Pep362_Cnt56	CP000568_New_13092	100	13	0	0	1	13	477	489	0.11	26.2
CN13092-2694991-2696799_Pep362_Cnt56	CP000568_New_20596	61.54	13	5	0	1	13	16	28	3.2	19.6
CN13092-2694991-2696799_Pep363_Cnt15	CP000568_New_13092	100	11	0	0	1	11	108	118	0.13	25.8
CN13092-2694991-2696799_Pep364_Cnt26	CP000568_New_13092	100	9	0	0	1	9	253	261	1.4	22.3
CN13092-2694991-2696799_Pep365_Cnt1	CP000568_New_13092	100	23	0	0	1	23	509	531	3e-11	54.3
CN13092-2694991-2696799_Pep365_Cnt1	CP000568_New_27304	61.54	13	5	0	7	19	4	16	3.7	21.6
CN13092-2694991-2696799_Pep365_Cnt1	CP000568_New_13442	52.94	17	8	0	7	23	20	36	5.5	20
CN13092-2694991-2696799_Pep366_Cnt22	CP000568_New_13092	100	12	0	0	1	12	425	436	0.002	31.2
CN13092-2694991-2696799_Pep368_Cnt6	CP000568_New_13092	100	9	0	0	1	9	119	127	2.2	21.9
CN13092-2694991-2696799_Pep369_Cnt2	CP000568_New_13092	100	12	0	0	1	12	490	501	0.042	27.3
CN13092-2694991-2696799_Pep370_Cnt19	CP000568_New_13092	100	18	0	0	1	18	571	588	3e-07	42.7
CN13092-2694991-2696799_Pep370_Cnt19	CP000568_New_13282	53.85	13	6	0	3	15	27	39	4.8	19.6
CN13092-2694991-2696799_Pep371_Cnt1	CP000568_New_13092	100	9	0	0	1	9	143	151	4.4	20.8
CN13092-2694991-2696799_Pep372_Cnt54	CP000568_New_13092	100	12	0	0	1	12	23	34	0.048	26.9
CN13092-2694991-2696799_Pep373_Cnt18	CP000568_New_13092	100	10	0	0	1	10	229	238	0.28	24.6
CN13092-2694991-2696799_Pep374_Cnt1	CP000568_New_13092	100	9	0	0	1	9	286	294	0.62	23.5
CN13092-2694991-2696799_Pep375_Cnt38	CP000568_New_13092	100	14	0	0	1	14	215	228	0.0006	32.7
CN13092-2694991-2696799_Pep376_Cnt13	CP000568_New_13092	100	14	0	0	1	14	239	252	0.0005	33.1
CN13092-2694991-2696799_Pep376_Cnt13	CP000568_New_29394	69.23	13	4	0	2	14	25	37	1.5	22.7
CN13092-2694991-2696799_Pep376_Cnt13	CP000568_New_27135	64.29	14	5	0	1	14	46	59	3.5	21.2
CN13092-2694991-2696799_Pep376_Cnt13	CP000568_New_28675	61.54	13	5	0	2	14	545	557	5.9	20.8
CN13092-2694991-2696799_Pep376_Cnt13	CP000568_New_1080	61.54	13	5	0	2	14	128	140	9.3	20
CN13092-2694991-2696799_Pep377_Cnt1	CP000568_New_13092	100	14	0	0	1	14	191	204	0.0001	35
CN13092-2694991-2696799_Pep378_Cnt10	CP000568_New_13092	100	9	0	0	1	9	35	43	0.51	23.9
CN16058-3437962-3438183_Pep379_Cnt2	CP000568_New_16058	100	15	0	0	1	15	37	51	5e-06	36.6
CN16058-3437962-3438183_Pep379_Cnt2	CP000568_New_34160	46.67	15	8	0	1	15	24	38	4.7	19.6
CN16058-3437962-3438183_Pep380_Cnt72	CP000568_New_16058	100	13	0	0	1	13	37	49	9e-05	32.7
CN16058-3437962-3438183_Pep381_Cnt2	CP000568_New_16058	100	14	0	0	1	14	16	29	0.014	26.6
CN16058-3437962-3438183_Pep383_Cnt11	CP000568_New_16058	100	13	0	0	1	13	17	29	0.047	25.4
CN15313-3215478-3218699_Pep384_Cnt66	CP000568_New_15313	100	24	0	0	1	24	728	751	4e-10	51.6
CN15313-3215478-3218699_Pep384_Cnt66	CP000568_New_15306	66.67	15	5	0	9	23	292	306	2.5	22.3
CN15313-3215478-3218699_Pep384_Cnt66	CP000568_New_16306	50	16	8	0	6	21	36	51	6.7	20.8
CN15313-3215478-3218699_Pep385_Cnt2	CP000568_New_15313	100	14	0	0	1	14	871	884	0.006	30
CN15313-3215478-3218699_Pep386_Cnt9	CP000568_New_15313	100	8	0	0	1	8	236	243	3.1	21.2
CN15313-3215478-3218699_Pep387_Cnt57	CP000568_New_15313	100	14	0	0	1	14	330	343	0.002	31.6
CN15313-3215478-3218699_Pep388_Cnt5	CP000568_New_15313	100	26	0	0	1	26	964	989	8e-12	56.6
CN15313-3215478-3218699_Pep388_Cnt5	CP000568_New_27556	40.74	27	15	1	1	26	195	221	2.5	22.3
CN15313-3215478-3218699_Pep388_Cnt5	CP000568_New_24627	42.86	14	8	0	5	18	56	69	4.6	21.2
CN15313-3215478-3218699_Pep389_Cnt33	CP000568_New_15313	100	15	0	0	1	15	196	210	0.001	32.3
CN15313-3215478-3218699_Pep389_Cnt33	CP000568_New_26195	57.14	14	6	0	1	14	21	34	2	20.4
CN15313-3215478-3218699_Pep391_Cnt21	CP000568_New_15313	100	33	0	0	1	33	347	379	2e-18	75.9
CN15313-3215478-3218699_Pep391_Cnt21	CP000568_New_16492	32	25	17	0	1	25	9	33	0.4	23.1
CN15313-3215478-3218699_Pep391_Cnt21	CP000568_New_10587	47.06	17	9	0	3	19	128	144	4	21.6
CN15313-3215478-3218699_Pep392_Cnt28	CP000568_New_15313	100	10	0	0	1	10	1037	1046	0.83	23.1
CN15313-3215478-3218699_Pep392_Cnt28	CP000568_New_6227	75	8	2	0	1	8	209	216	9	20
CN15313-3215478-3218699_Pep393_Cnt1	CP000568_New_15313	100	22	0	0	1	22	628	649	5e-09	48.1
CN15313-3215478-3218699_Pep393_Cnt1	CP000568_New_21868	53.33	15	7	0	3	17	26	40	4.5	20.4
CN15313-3215478-3218699_Pep395_Cnt15	CP000568_New_15313	100	11	0	0	1	11	1064	1074	0.37	24.3
CN15313-3215478-3218699_Pep396_Cnt30	CP000568_New_15313	100	14	0	0	1	14	773	786	7e-05	35.8
CN15313-3215478-3218699_Pep396_Cnt30	CP000568_New_30671	66.67	9	3	0	1	9	42	50	6.7	19.2
CN15313-3215478-3218699_Pep397_Cnt13	CP000568_New_15313	100	8	0	0	1	8	261	268	0.49	23.9
CN15313-3215478-3218699_Pep398_Cnt9	CP000568_New_15313	100	25	0	0	1	25	896	920	8e-11	53.5
CN15313-3215478-3218699_Pep399_Cnt20	CP000568_New_15313	100	16	0	0	1	16	470	485	1e-05	38.1
CN15313-3215478-3218699_Pep400_Cnt1	CP000568_New_15313	100	9	0	0	1	9	512	520	3.1	21.6
CN15313-3215478-3218699_Pep402_Cnt47	CP000568_New_15313	100	15	0	0	1	15	923	937	0.0008	32.7
CN15313-3215478-3218699_Pep403_Cnt60	CP000568_New_15313	100	20	0	0	1	20	708	727	2e-06	40.8
CN15313-3215478-3218699_Pep404_Cnt7	CP000568_New_15313	100	9	0	0	1	9	57	65	2.7	21.6
CN15313-3215478-3218699_Pep406_Cnt4	CP000568_New_15313	100	16	0	0	1	16	539	554	0.0004	33.5
CN15313-3215478-3218699_Pep406_Cnt4	CP000568_New_28044	61.54	13	5	0	3	15	16	28	6.4	19.2
CN15313-3215478-3218699_Pep407_Cnt96	CP000568_New_15313	100	18	0	0	1	18	823	840	3e-07	42.7
CN15313-3215478-3218699_Pep407_Cnt96	CP000568_New_28974	63.64	11	4	0	6	16	158	168	7.1	20.8
CN15313-3215478-3218699_Pep408_Cnt63	CP000568_New_15313	100	20	0	0	1	20	732	751	8e-08	44.7
CN15313-3215478-3218699_Pep408_Cnt63	CP000568_New_15306	66.67	15	5	0	5	19	292	306	2.1	22.3
CN15313-3215478-3218699_Pep408_Cnt63	CP000568_New_16306	50	16	8	0	2	17	36	51	8.4	20.4
CN15313-3215478-3218699_Pep409_Cnt51	CP000568_New_15313	100	19	0	0	1	19	1010	1028	2e-06	40.8
CN15313-3215478-3218699_Pep410_Cnt7	CP000568_New_15313	100	11	0	0	1	11	158	168	0.026	27.7
CN15313-3215478-3218699_Pep411_Cnt1	CP000568_New_15313	100	14	0	0	1	14	521	534	0.006	30
CN15313-3215478-3218699_Pep412_Cnt16	CP000568_New_15313	100	12	0	0	1	12	688	699	0.24	25
CN15313-3215478-3218699_Pep413_Cnt8	CP000568_New_15313	100	10	0	0	1	10	1054	1063	0.34	24.6
CN15313-3215478-3218699_Pep414_Cnt52	CP000568_New_15313	100	10	0	0	1	10	23	32	0.2	25
CN15313-3215478-3218699_Pep416_Cnt36	CP000568_New_15313	100	12	0	0	1	12	180	191	0.041	27.3
CN15313-3215478-3218699_Pep417_Cnt1	CP000568_New_15313	100	13	0	0	1	13	555	567	0.065	26.9
CN15313-3215478-3218699_Pep418_Cnt3	CP000568_New_15313	100	13	0	0	1	13	852	864	0.053	26.9
CN15313-3215478-3218699_Pep419_Cnt10	CP000568_New_15313	100	13	0	0	1	13	990	1002	0.04	27.3
CN15313-3215478-3218699_Pep420_Cnt5	CP000568_New_15313	100	15	0	0	1	15	1039	1053	0.001	32.3
CN15313-3215478-3218699_Pep423_Cnt6	CP000568_New_15313	100	16	0	0	1	16	86	101	0.002	32
CN15313-3215478-3218699_Pep424_Cnt30	CP000568_New_15313	100	9	0	0	1	9	885	893	0.32	24.6
CN15313-3215478-3218699_Pep425_Cnt11	CP000568_New_15313	100	11	0	0	1	11	689	699	0.85	23.1
CN15313-3215478-3218699_Pep426_Cnt110	CP000568_New_15313	100	28	0	0	1	28	962	989	8e-13	59.7
CN15313-3215478-3218699_Pep426_Cnt110	CP000568_New_27556	37.93	29	17	1	1	28	193	221	1.1	23.5
CN15313-3215478-3218699_Pep426_Cnt110	CP000568_New_24627	42.86	14	8	0	7	20	56	69	4.9	21.2
CN15313-3215478-3218699_Pep427_Cnt58	CP000568_New_15313	100	21	0	0	1	21	600	620	2e-09	49.3
CN15313-3215478-3218699_Pep427_Cnt58	CP000568_New_29039	50	20	10	0	1	20	258	277	5	21.2
CN15313-3215478-3218699_Pep428_Cnt1	CP000568_New_15313	100	17	0	0	1	17	196	212	2e-05	37.7
CN15313-3215478-3218699_Pep428_Cnt1	CP000568_New_26195	57.14	14	6	0	1	14	21	34	2.2	20.4
CN15313-3215478-3218699_Pep429_Cnt8	CP000568_New_15313	100	9	0	0	1	9	77	85	5.4	20.8
CN15313-3215478-3218699_Pep430_Cnt25	CP000568_New_15313	100	10	0	0	1	10	251	260	1.7	22.3
CN15313-3215478-3218699_Pep431_Cnt11	CP000568_New_15313	100	13	0	0	1	13	179	191	0.011	29.3
CN15313-3215478-3218699_Pep432_Cnt3	CP000568_New_15313	100	9	0	0	1	9	707	715	5.4	20.8
CN15313-3215478-3218699_Pep433_Cnt53	CP000568_New_15313	100	9	0	0	1	9	118	126	6.8	20.4
CN15313-3215478-3218699_Pep434_Cnt82	CP000568_New_15313	100	17	0	0	1	17	921	937	4e-05	36.6
CN15313-3215478-3218699_Pep435_Cnt3	CP000568_New_15313	100	8	0	0	1	8	316	323	2	21.9
CN15313-3215478-3218699_Pep436_Cnt27	CP000568_New_15313	100	10	0	0	1	10	56	65	0.89	23.1
CN15313-3215478-3218699_Pep438_Cnt38	CP000568_New_15313	100	11	0	0	1	11	283	293	0.04	27.3
CN15313-3215478-3218699_Pep439_Cnt14	CP000568_New_15313	100	11	0	0	1	11	557	567	0.73	23.5
CN15313-3215478-3218699_Pep440_Cnt2	CP000568_New_15313	100	25	0	0	1	25	575	599	7e-11	53.9
CN15313-3215478-3218699_Pep441_Cnt1	CP000568_New_15313	100	16	0	0	1	16	380	395	2e-05	37.7
CN15313-3215478-3218699_Pep442_Cnt9	CP000568_New_15313	100	12	0	0	1	12	990	1001	0.2	25.4
CN15313-3215478-3218699_Pep444_Cnt12	CP000568_New_15313	100	27	0	0	1	27	894	920	5e-12	57.4
CN15313-3215478-3218699_Pep444_Cnt12	CP000568_New_28072	50	14	7	0	2	15	165	178	9.7	20.4
CN15313-3215478-3218699_Pep445_Cnt110	CP000568_New_15313	100	17	0	0	1	17	583	599	3e-06	40
CN15313-3215478-3218699_Pep447_Cnt1	CP000568_New_15313	100	11	0	0	1	11	380	390	0.13	25.8
CN15313-3215478-3218699_Pep449_Cnt20	CP000568_New_15313	100	10	0	0	1	10	460	469	1.5	22.3
CN15313-3215478-3218699_Pep450_Cnt33	CP000568_New_15313	100	9	0	0	1	9	670	678	5.3	20.8
CN15313-3215478-3218699_Pep451_Cnt5	CP000568_New_15313	100	20	0	0	1	20	86	105	7e-06	38.9
CN15313-3215478-3218699_Pep451_Cnt5	CP000568_New_27805	44.44	18	10	0	2	19	347	364	2	22.3
CN15313-3215478-3218699_Pep452_Cnt79	CP000568_New_15313	100	17	0	0	1	17	1037	1053	7e-05	35.8
CN15313-3215478-3218699_Pep453_Cnt30	CP000568_New_15313	100	12	0	0	1	12	282	293	0.016	28.5
CN15313-3215478-3218699_Pep454_Cnt2	CP000568_New_15313	100	12	0	0	1	12	873	884	0.11	26.2
CN15313-3215478-3218699_Pep455_Cnt62	CP000568_New_15313	100	13	0	0	1	13	269	281	0.004	30.4
CN15313-3215478-3218699_Pep456_Cnt8	CP000568_New_15313	100	14	0	0	1	14	269	282	0.002	31.6
CN15313-3215478-3218699_Pep457_Cnt7	CP000568_New_15313	100	11	0	0	1	11	75	85	0.13	25.8
CN15313-3215478-3218699_Pep458_Cnt11	CP000568_New_15313	100	17	0	0	1	17	1	17	1e-07	43.9
CN15313-3215478-3218699_Pep458_Cnt11	CP000568_New_26114	55.56	9	4	0	9	17	242	250	4.7	21.2
CN15313-3215478-3218699_Pep458_Cnt11	CP000568_New_8218	40	15	9	0	2	16	13	27	6	19.2
CN15313-3215478-3218699_Pep459_Cnt48	CP000568_New_15313	100	13	0	0	1	13	608	620	0.0004	33.1
CN15313-3215478-3218699_Pep460_Cnt1	CP000568_New_15313	100	9	0	0	1	9	679	687	0.89	23.1
CN15313-3215478-3218699_Pep462_Cnt23	CP000568_New_15313	100	14	0	0	1	14	196	209	0.003	30.8
CN15313-3215478-3218699_Pep462_Cnt23	CP000568_New_26195	57.14	14	6	0	1	14	21	34	1.9	20.4
CN15313-3215478-3218699_Pep463_Cnt33	CP000568_New_15313	100	21	0	0	1	21	707	727	4e-07	42.7
CN15313-3215478-3218699_Pep464_Cnt3	CP000568_New_15313	100	12	0	0	1	12	304	315	0.041	27.3
CN15313-3215478-3218699_Pep466_Cnt1	CP000568_New_15313	100	36	0	0	1	36	787	822	1e-19	79.3
CN15313-3215478-3218699_Pep467_Cnt4	CP000568_New_15313	100	22	0	0	1	22	424	445	4e-09	48.5
CN27900-1566147-1564636_Pep468_Cnt1	CP000568_New_27900	100	11	0	0	1	11	460	470	0.096	26.2
CN27900-1566147-1564636_Pep468_Cnt1	CP000568_New_3560	72.73	11	3	0	1	11	360	370	2.3	21.9
CN27900-1566147-1564636_Pep468_Cnt1	CP000568_New_26434	72.73	11	3	0	1	11	516	526	2.4	21.9
CN27900-1566147-1564636_Pep468_Cnt1	CP000568_New_27447	72.73	11	3	0	1	11	549	559	2.4	21.9
CN27900-1566147-1564636_Pep468_Cnt1	CP000568_New_23430	72.73	11	3	0	1	11	561	571	3.4	21.2
CN27900-1566147-1564636_Pep468_Cnt1	CP000568_New_25671	72.73	11	3	0	1	11	526	536	4.3	21.2
CN27900-1566147-1564636_Pep468_Cnt1	CP000568_New_29873	72.73	11	3	0	1	11	602	612	5.5	20.8
CN27900-1566147-1564636_Pep468_Cnt1	CP000568_New_25586	63.64	11	4	0	1	11	423	433	6.8	20.4
CN27900-1566147-1564636_Pep469_Cnt6	CP000568_New_27900	100	11	0	0	1	11	396	406	0.3	24.6
CN27900-1566147-1564636_Pep470_Cnt1	CP000568_New_27900	100	19	0	0	1	19	132	150	6e-08	44.7
CN27900-1566147-1564636_Pep471_Cnt1	CP000568_New_27900	100	11	0	0	1	11	279	289	0.053	26.9
CN27900-1566147-1564636_Pep471_Cnt1	CP000568_New_23430	90	10	1	0	2	11	380	389	0.48	23.9
CN27900-1566147-1564636_Pep471_Cnt1	CP000568_New_1234	80	10	2	0	2	11	166	175	0.93	23.1
CN27900-1566147-1564636_Pep471_Cnt1	CP000568_New_1242	80	10	2	0	2	11	547	556	1.2	22.7
CN27900-1566147-1564636_Pep471_Cnt1	CP000568_New_25270	80	10	2	0	2	11	248	257	1.8	22.3
CN27900-1566147-1564636_Pep471_Cnt1	CP000568_New_29873	70	10	3	0	2	11	418	427	2.7	21.6
CN27900-1566147-1564636_Pep471_Cnt1	CP000568_New_3560	72.73	11	3	0	1	11	180	190	3.4	21.2
CN27900-1566147-1564636_Pep471_Cnt1	CP000568_New_26434	80	10	2	0	2	11	338	347	5.3	20.8
CN27900-1566147-1564636_Pep471_Cnt1	CP000568_New_27447	60	10	4	0	2	11	369	378	6.9	20.4
CN27900-1566147-1564636_Pep472_Cnt1	CP000568_New_27900	100	24	0	0	1	24	290	313	6e-12	56.2
CN27900-1566147-1564636_Pep472_Cnt1	CP000568_New_16778	57.69	26	9	1	1	24	266	291	0.001	32.3
CN27900-1566147-1564636_Pep472_Cnt1	CP000568_New_26434	47.62	21	11	0	1	21	348	368	0.29	25.4
CN27900-1566147-1564636_Pep472_Cnt1	CP000568_New_23430	50	18	9	0	1	18	390	407	0.34	25
CN27900-1566147-1564636_Pep472_Cnt1	CP000568_New_27447	50	18	9	0	1	18	379	396	0.93	23.5
CN27900-1566147-1564636_Pep472_Cnt1	CP000568_New_14834	50	16	8	0	7	22	192	207	1.1	23.1
CN27900-1566147-1564636_Pep472_Cnt1	CP000568_New_25270	47.83	23	12	0	1	23	258	280	3.3	21.9
CN27900-1566147-1564636_Pep472_Cnt1	CP000568_New_10990	45	20	11	0	1	20	49	68	3.4	21.6
CN27900-1566147-1564636_Pep472_Cnt1	CP000568_New_622	40.91	22	13	0	2	23	561	582	5.6	21.2
CN27900-1566147-1564636_Pep472_Cnt1	CP000568_New_15524	26.09	23	17	0	1	23	332	354	7.5	20.8
CN27900-1566147-1564636_Pep472_Cnt1	CP000568_New_11822	38.1	21	13	0	2	22	35	55	7.8	20
CN15754-3350172-3351854_Pep474_Cnt1	CP000568_New_15785	100	22	0	0	1	22	23	44	4e-09	45.1
CN15754-3350172-3351854_Pep474_Cnt1	CP000568_New_24971	100	22	0	0	1	22	23	44	2e-08	45.4
CN15754-3350172-3351854_Pep474_Cnt1	CP000568_New_15851	100	22	0	0	1	22	23	44	2e-08	45.1
CN15754-3350172-3351854_Pep474_Cnt1	CP000568_New_15754	100	22	0	0	1	22	23	44	3e-08	45.4
CN15754-3350172-3351854_Pep474_Cnt1	CP000568_New_15717	100	22	0	0	1	22	23	44	4e-08	45.4
CN15754-3350172-3351854_Pep474_Cnt1	CP000568_New_15770	100	22	0	0	1	22	23	44	4e-08	45.4
CN15754-3350172-3351854_Pep474_Cnt1	CP000568_New_25018	100	22	0	0	1	22	23	44	5e-08	45.1
CN15754-3350172-3351854_Pep474_Cnt1	CP000568_New_15831	100	22	0	0	1	22	23	44	5e-08	45.4
CN15754-3350172-3351854_Pep474_Cnt1	CP000568_New_24893	90.91	22	2	0	1	22	23	44	5e-08	42.4
CN15754-3350172-3351854_Pep474_Cnt1	CP000568_New_24830	100	22	0	0	1	22	23	44	8e-08	44.7
CN15754-3350172-3351854_Pep474_Cnt1	CP000568_New_25212	90.91	22	2	0	1	22	23	44	1e-07	42.7
CN15754-3350172-3351854_Pep474_Cnt1	CP000568_New_24862	90.91	22	2	0	1	22	23	44	4e-07	42.7
CN15754-3350172-3351854_Pep474_Cnt1	CP000568_New_28349	86.36	22	3	0	1	22	23	44	6e-07	39.7
CN15754-3350172-3351854_Pep474_Cnt1	CP000568_New_24735	86.36	22	3	0	1	22	23	44	7e-07	42
CN15754-3350172-3351854_Pep474_Cnt1	CP000568_New_33778	44.44	18	10	0	5	22	484	501	8.4	20.4
CN15754-3350172-3351854_Pep475_Cnt1	CP000568_New_15789	100	14	0	0	1	14	263	276	0.0002	33.9
CN15754-3350172-3351854_Pep475_Cnt1	CP000568_New_25223	100	14	0	0	1	14	263	276	0.0002	33.9
CN15754-3350172-3351854_Pep475_Cnt1	CP000568_New_24975	100	14	0	0	1	14	218	231	0.0002	33.9
CN15754-3350172-3351854_Pep475_Cnt1	CP000568_New_15754	100	14	0	0	1	14	414	427	0.0004	33.5
CN15754-3350172-3351854_Pep475_Cnt1	CP000568_New_24830	100	14	0	0	1	14	414	427	0.0004	33.5
CN15754-3350172-3351854_Pep475_Cnt1	CP000568_New_15858	100	14	0	0	1	14	167	180	0.0006	32.7
CN15754-3350172-3351854_Pep475_Cnt1	CP000568_New_24913	100	14	0	0	1	14	88	101	0.0007	32
CN15754-3350172-3351854_Pep475_Cnt1	CP000568_New_24930	100	14	0	0	1	14	116	129	0.0008	32
CN15754-3350172-3351854_Pep475_Cnt1	CP000568_New_25018	92.86	14	1	0	1	14	414	427	0.002	31.2
CN15754-3350172-3351854_Pep475_Cnt1	CP000568_New_15717	92.86	14	1	0	1	14	414	427	0.003	30.8
CN15754-3350172-3351854_Pep475_Cnt1	CP000568_New_24862	92.86	14	1	0	1	14	414	427	0.003	30.8
CN15754-3350172-3351854_Pep475_Cnt1	CP000568_New_15831	92.86	14	1	0	1	14	414	427	0.003	30.8
CN15754-3350172-3351854_Pep475_Cnt1	CP000568_New_24735	92.86	14	1	0	1	14	414	427	0.003	30.8
CN15754-3350172-3351854_Pep475_Cnt1	CP000568_New_25216	85.71	14	2	0	1	14	277	290	0.005	30
CN15754-3350172-3351854_Pep475_Cnt1	CP000568_New_15770	85.71	14	2	0	1	14	414	427	0.018	28.5
CN15754-3350172-3351854_Pep475_Cnt1	CP000568_New_28353	85.71	14	2	0	1	14	263	276	0.024	28.1
CN15754-3350172-3351854_Pep475_Cnt1	CP000568_New_24743	71.43	14	4	0	1	14	133	146	0.029	27.7
CN15754-3350172-3351854_Pep475_Cnt1	CP000568_New_24887	85.71	14	2	0	1	14	98	111	0.032	27.3
CN15754-3350172-3351854_Pep475_Cnt1	CP000568_New_24875	84.62	13	2	0	1	13	52	64	0.044	26.9
CN15754-3350172-3351854_Pep475_Cnt1	CP000568_New_15854	71.43	14	4	0	1	14	218	231	0.059	26.9
CN15754-3350172-3351854_Pep475_Cnt1	CP000568_New_24891	85.71	14	2	0	1	14	38	51	0.1	25.8
CN15754-3350172-3351854_Pep476_Cnt1	CP000568_New_24971	100	11	0	0	1	11	87	97	0.13	25.4
CN15754-3350172-3351854_Pep476_Cnt1	CP000568_New_15851	100	11	0	0	1	11	87	97	0.14	25.4
CN15754-3350172-3351854_Pep476_Cnt1	CP000568_New_25212	100	11	0	0	1	11	87	97	0.36	23.9
CN15754-3350172-3351854_Pep476_Cnt1	CP000568_New_24830	100	11	0	0	1	11	87	97	0.41	24.3
CN15754-3350172-3351854_Pep476_Cnt1	CP000568_New_15754	100	11	0	0	1	11	87	97	0.41	24.3
CN15754-3350172-3351854_Pep476_Cnt1	CP000568_New_25018	100	11	0	0	1	11	87	97	0.44	23.9
CN15754-3350172-3351854_Pep476_Cnt1	CP000568_New_15770	100	11	0	0	1	11	87	97	0.49	23.9
CN15754-3350172-3351854_Pep476_Cnt1	CP000568_New_15717	100	11	0	0	1	11	87	97	0.5	23.9
CN15754-3350172-3351854_Pep476_Cnt1	CP000568_New_15831	100	11	0	0	1	11	87	97	0.51	23.9
CN15754-3350172-3351854_Pep476_Cnt1	CP000568_New_24862	100	11	0	0	1	11	87	97	0.51	23.9
CN15754-3350172-3351854_Pep476_Cnt1	CP000568_New_28349	81.82	11	2	0	1	11	87	97	1.8	21.6
CN15754-3350172-3351854_Pep476_Cnt1	CP000568_New_33087	80	10	2	0	2	11	68	77	6.2	20.4
CN15754-3350172-3351854_Pep478_Cnt7	CP000568_New_15858	100	10	0	0	1	10	127	136	0.018	28.1
CN15754-3350172-3351854_Pep478_Cnt7	CP000568_New_24975	100	10	0	0	1	10	178	187	0.018	28.1
CN15754-3350172-3351854_Pep478_Cnt7	CP000568_New_15789	100	10	0	0	1	10	223	232	0.018	28.1
CN15754-3350172-3351854_Pep478_Cnt7	CP000568_New_25223	100	10	0	0	1	10	223	232	0.019	28.1
CN15754-3350172-3351854_Pep478_Cnt7	CP000568_New_25216	100	10	0	0	1	10	237	246	0.019	28.1
CN15754-3350172-3351854_Pep478_Cnt7	CP000568_New_25018	100	10	0	0	1	10	374	383	0.019	28.1
CN15754-3350172-3351854_Pep478_Cnt7	CP000568_New_24830	100	10	0	0	1	10	374	383	0.02	28.1
CN15754-3350172-3351854_Pep478_Cnt7	CP000568_New_15754	100	10	0	0	1	10	374	383	0.02	28.1
CN15754-3350172-3351854_Pep478_Cnt7	CP000568_New_24862	100	10	0	0	1	10	374	383	0.02	28.1
CN15754-3350172-3351854_Pep478_Cnt7	CP000568_New_15831	100	10	0	0	1	10	374	383	0.02	28.1
CN15754-3350172-3351854_Pep478_Cnt7	CP000568_New_15717	100	10	0	0	1	10	374	383	0.02	28.1
CN15754-3350172-3351854_Pep478_Cnt7	CP000568_New_24735	90	10	1	0	1	10	374	383	0.06	26.6
CN15754-3350172-3351854_Pep478_Cnt7	CP000568_New_24913	100	10	0	0	1	10	48	57	0.088	25.8
CN15754-3350172-3351854_Pep478_Cnt7	CP000568_New_24875	100	10	0	0	1	10	12	21	0.088	25.8
CN15754-3350172-3351854_Pep478_Cnt7	CP000568_New_24930	100	10	0	0	1	10	76	85	0.12	25.4
CN15754-3350172-3351854_Pep478_Cnt7	CP000568_New_24743	90	10	1	0	1	10	93	102	0.28	24.6
CN15754-3350172-3351854_Pep478_Cnt7	CP000568_New_24887	80	10	2	0	1	10	58	67	0.47	23.9
CN15754-3350172-3351854_Pep478_Cnt7	CP000568_New_28353	80	10	2	0	1	10	223	232	0.52	23.9
CN15754-3350172-3351854_Pep478_Cnt7	CP000568_New_15770	80	10	2	0	1	10	374	383	0.54	23.9
CN15754-3350172-3351854_Pep478_Cnt7	CP000568_New_15854	80	10	2	0	1	10	178	187	5.9	20.4
CN15754-3350172-3351854_Pep479_Cnt1	CP000568_New_24930	100	20	0	0	1	20	86	105	7e-08	43.9
CN15754-3350172-3351854_Pep479_Cnt1	CP000568_New_15754	100	20	0	0	1	20	384	403	4e-07	42.4
CN15754-3350172-3351854_Pep479_Cnt1	CP000568_New_24975	100	20	0	0	1	20	188	207	4e-07	42
CN15754-3350172-3351854_Pep479_Cnt1	CP000568_New_24913	95	20	1	0	1	20	58	77	4e-07	41.6
CN15754-3350172-3351854_Pep479_Cnt1	CP000568_New_24830	100	20	0	0	1	20	384	403	4e-07	42.4
CN15754-3350172-3351854_Pep479_Cnt1	CP000568_New_24875	95	20	1	0	1	20	22	41	6e-07	41.2
CN15754-3350172-3351854_Pep479_Cnt1	CP000568_New_15789	100	20	0	0	1	20	233	252	6e-07	41.6
CN15754-3350172-3351854_Pep479_Cnt1	CP000568_New_15858	90	20	2	0	1	20	137	156	1e-06	40.8
CN15754-3350172-3351854_Pep479_Cnt1	CP000568_New_24735	95	20	1	0	1	20	384	403	2e-06	40.4
CN15754-3350172-3351854_Pep479_Cnt1	CP000568_New_25223	90	20	2	0	1	20	233	252	2e-06	40
CN15754-3350172-3351854_Pep479_Cnt1	CP000568_New_15831	95	20	1	0	1	20	384	403	2e-06	40.4
CN15754-3350172-3351854_Pep479_Cnt1	CP000568_New_24862	95	20	1	0	1	20	384	403	3e-06	40
CN15754-3350172-3351854_Pep479_Cnt1	CP000568_New_15717	95	20	1	0	1	20	384	403	3e-06	39.7
CN15754-3350172-3351854_Pep479_Cnt1	CP000568_New_25018	85	20	3	0	1	20	384	403	3e-05	37
CN15754-3350172-3351854_Pep479_Cnt1	CP000568_New_15770	90	20	2	0	1	20	384	403	5e-05	36.6
CN15754-3350172-3351854_Pep479_Cnt1	CP000568_New_15854	80	20	4	0	1	20	188	207	8e-05	35.4
CN15754-3350172-3351854_Pep479_Cnt1	CP000568_New_28353	85	20	3	0	1	20	233	252	9e-05	35.4
CN15754-3350172-3351854_Pep479_Cnt1	CP000568_New_25216	80	20	4	0	1	20	247	266	0.0001	35.4
CN15754-3350172-3351854_Pep479_Cnt1	CP000568_New_24887	85	20	3	0	1	20	68	87	0.0002	34.7
CN15754-3350172-3351854_Pep479_Cnt1	CP000568_New_24743	75	20	5	0	1	20	103	122	0.0003	33.9
CN15754-3350172-3351854_Pep479_Cnt1	CP000568_New_24750	83.33	18	3	0	2	19	7	24	0.002	29.3
CN15754-3350172-3351854_Pep479_Cnt1	CP000568_New_15774	63.16	19	7	0	1	19	6	24	0.005	28.1
CN15754-3350172-3351854_Pep479_Cnt1	CP000568_New_24891	60	20	8	0	1	20	8	27	0.025	27.7
CN15754-3350172-3351854_Pep479_Cnt1	CP000568_New_1134	41.18	17	10	0	2	18	1	17	6.6	19.2
CN15754-3350172-3351854_Pep480_Cnt1	CP000568_New_24749	100	14	0	0	1	14	55	68	0.0005	30.8
CN15754-3350172-3351854_Pep480_Cnt1	CP000568_New_24897	100	14	0	0	1	14	185	198	0.001	31.6
CN15754-3350172-3351854_Pep480_Cnt1	CP000568_New_24975	100	14	0	0	1	14	140	153	0.001	32
CN15754-3350172-3351854_Pep480_Cnt1	CP000568_New_25223	100	14	0	0	1	14	185	198	0.001	32
CN15754-3350172-3351854_Pep480_Cnt1	CP000568_New_24887	100	14	0	0	1	14	20	33	0.002	31.2
CN15754-3350172-3351854_Pep480_Cnt1	CP000568_New_24743	100	14	0	0	1	14	55	68	0.002	30.8
CN15754-3350172-3351854_Pep480_Cnt1	CP000568_New_15789	100	14	0	0	1	14	185	198	0.002	31.2
CN15754-3350172-3351854_Pep480_Cnt1	CP000568_New_24930	100	14	0	0	1	14	38	51	0.002	30.8
CN15754-3350172-3351854_Pep480_Cnt1	CP000568_New_15858	100	14	0	0	1	14	89	102	0.002	30.8
CN15754-3350172-3351854_Pep480_Cnt1	CP000568_New_25018	100	14	0	0	1	14	336	349	0.002	31.2
CN15754-3350172-3351854_Pep480_Cnt1	CP000568_New_15770	100	14	0	0	1	14	336	349	0.002	31.2
CN15754-3350172-3351854_Pep480_Cnt1	CP000568_New_15717	100	14	0	0	1	14	336	349	0.002	31.2
CN15754-3350172-3351854_Pep480_Cnt1	CP000568_New_15754	100	14	0	0	1	14	336	349	0.002	31.2
CN15754-3350172-3351854_Pep480_Cnt1	CP000568_New_24735	100	14	0	0	1	14	336	349	0.002	31.2
CN15754-3350172-3351854_Pep480_Cnt1	CP000568_New_24862	100	14	0	0	1	14	336	349	0.002	31.2
CN15754-3350172-3351854_Pep480_Cnt1	CP000568_New_15831	100	14	0	0	1	14	336	349	0.002	31.2
CN15754-3350172-3351854_Pep480_Cnt1	CP000568_New_24830	100	14	0	0	1	14	336	349	0.002	31.2
CN15754-3350172-3351854_Pep480_Cnt1	CP000568_New_15854	100	14	0	0	1	14	140	153	0.003	30.8
CN15754-3350172-3351854_Pep480_Cnt1	CP000568_New_28353	92.86	14	1	0	1	14	185	198	0.01	29.3
CN15754-3350172-3351854_Pep480_Cnt1	CP000568_New_25216	92.86	14	1	0	1	14	199	212	0.033	27.7
CN15780-3358864-3359208_Pep481_Cnt1	CP000568_New_15780	100	8	0	0	1	8	48	55	7.2	19.6
CN15780-3358864-3359208_Pep482_Cnt10	CP000568_New_15780	100	15	0	0	1	15	8	22	3e-06	37.4
CN15780-3358864-3359208_Pep482_Cnt10	CP000568_New_15773	100	15	0	0	1	15	143	157	9e-06	38.1
CN15780-3358864-3359208_Pep482_Cnt10	CP000568_New_28356	100	15	0	0	1	15	143	157	1e-05	38.1
CN15780-3358864-3359208_Pep482_Cnt10	CP000568_New_28362	100	15	0	0	1	15	113	127	1e-05	37.7
CN15780-3358864-3359208_Pep482_Cnt10	CP000568_New_24889	93.33	15	1	0	1	15	143	157	7e-05	35.4
CN15780-3358864-3359208_Pep482_Cnt10	CP000568_New_24864	73.33	15	4	0	1	15	143	157	0.0008	32.3
CN15780-3358864-3359208_Pep482_Cnt10	CP000568_New_15719	66.67	15	5	0	1	15	149	163	0.001	31.6
CN15780-3358864-3359208_Pep482_Cnt10	CP000568_New_15833	66.67	15	5	0	1	15	143	157	0.001	31.6
CN15780-3358864-3359208_Pep482_Cnt10	CP000568_New_16363	66.67	9	3	0	5	13	186	194	4.7	21.2
CN15780-3358864-3359208_Pep483_Cnt3	CP000568_New_15780	100	11	0	0	1	11	49	59	0.053	25.8
CN15780-3358864-3359208_Pep483_Cnt3	CP000568_New_28362	100	11	0	0	1	11	154	164	0.16	25.4
CN15780-3358864-3359208_Pep483_Cnt3	CP000568_New_28356	100	11	0	0	1	11	184	194	0.16	25.4
CN15780-3358864-3359208_Pep483_Cnt3	CP000568_New_24889	90.91	11	1	0	1	11	184	194	0.22	25
CN15780-3358864-3359208_Pep483_Cnt3	CP000568_New_15773	90.91	11	1	0	1	11	184	194	0.24	24.6
CN15780-3358864-3359208_Pep483_Cnt3	CP000568_New_15446	63.64	11	4	0	1	11	83	93	7.7	20
CN15780-3358864-3359208_Pep483_Cnt3	CP000568_New_24864	63.64	11	4	0	1	11	184	194	7.7	20
CN15780-3358864-3359208_Pep483_Cnt3	CP000568_New_15719	63.64	11	4	0	1	11	190	200	7.7	20
CN15780-3358864-3359208_Pep484_Cnt32	CP000568_New_24889	100	21	0	0	1	21	203	223	2e-09	48.9
CN15780-3358864-3359208_Pep484_Cnt32	CP000568_New_15780	100	21	0	0	1	21	68	88	3e-09	46.2
CN15780-3358864-3359208_Pep484_Cnt32	CP000568_New_15773	100	21	0	0	1	21	203	223	3e-09	48.1
CN15780-3358864-3359208_Pep484_Cnt32	CP000568_New_28356	100	21	0	0	1	21	203	223	3e-09	48.1
CN15780-3358864-3359208_Pep484_Cnt32	CP000568_New_28362	100	21	0	0	1	21	173	193	5e-09	47.8
CN15780-3358864-3359208_Pep484_Cnt32	CP000568_New_15833	80.95	21	4	0	1	21	203	223	3e-07	42.4
CN15780-3358864-3359208_Pep484_Cnt32	CP000568_New_24864	80.95	21	4	0	1	21	203	223	4e-07	42.4
CN15780-3358864-3359208_Pep484_Cnt32	CP000568_New_15719	76.19	21	5	0	1	21	209	229	2e-06	40
CN15780-3358864-3359208_Pep484_Cnt32	CP000568_New_27901	43.75	16	9	0	1	16	4	19	0.83	21.6
CN15780-3358864-3359208_Pep484_Cnt32	CP000568_New_15014	47.37	19	10	0	1	19	10	28	2	21.6
CN15780-3358864-3359208_Pep485_Cnt3	CP000568_New_15780	100	12	0	0	1	12	29	40	0.013	27.3
CN15780-3358864-3359208_Pep485_Cnt3	CP000568_New_28362	100	12	0	0	1	12	134	145	0.067	26.6
CN15780-3358864-3359208_Pep485_Cnt3	CP000568_New_28356	100	12	0	0	1	12	164	175	0.07	26.6
CN15780-3358864-3359208_Pep485_Cnt3	CP000568_New_15773	100	12	0	0	1	12	164	175	0.07	26.6
CN15780-3358864-3359208_Pep485_Cnt3	CP000568_New_24889	91.67	12	1	0	1	12	164	175	0.18	25
CN15780-3358864-3359208_Pep485_Cnt3	CP000568_New_15833	83.33	12	2	0	1	12	164	175	0.36	24.3
CN15780-3358864-3359208_Pep485_Cnt3	CP000568_New_15719	83.33	12	2	0	1	12	170	181	0.4	24.3
CN15780-3358864-3359208_Pep485_Cnt3	CP000568_New_24864	75	12	3	0	1	12	164	175	1.2	22.7
CN15780-3358864-3359208_Pep485_Cnt3	CP000568_New_2125	80	10	2	0	3	12	501	510	3.5	21.2
CN15780-3358864-3359208_Pep486_Cnt2	CP000568_New_15773	100	8	0	0	1	8	195	202	2.6	21.6
CN15780-3358864-3359208_Pep486_Cnt2	CP000568_New_28356	100	8	0	0	1	8	195	202	2.9	21.2
CN15780-3358864-3359208_Pep486_Cnt2	CP000568_New_15780	100	8	0	0	1	8	60	67	3	20.8
CN15780-3358864-3359208_Pep486_Cnt2	CP000568_New_24889	100	8	0	0	1	8	195	202	3.1	21.2
CN15780-3358864-3359208_Pep486_Cnt2	CP000568_New_28362	100	8	0	0	1	8	165	172	3.3	21.2
CN15780-3358864-3359208_Pep487_Cnt10	CP000568_New_15780	100	10	0	0	1	10	89	98	0.37	23.5
CN15780-3358864-3359208_Pep487_Cnt10	CP000568_New_24864	100	10	0	0	1	10	224	233	0.92	23.1
CN15780-3358864-3359208_Pep487_Cnt10	CP000568_New_15833	100	10	0	0	1	10	224	233	1.2	22.7
CN15780-3358864-3359208_Pep487_Cnt10	CP000568_New_15719	100	10	0	0	1	10	230	239	1.2	22.7
CN15780-3358864-3359208_Pep487_Cnt10	CP000568_New_15773	100	10	0	0	1	10	224	233	1.3	22.7
CN15780-3358864-3359208_Pep487_Cnt10	CP000568_New_28362	100	10	0	0	1	10	194	203	1.3	22.3
CN15780-3358864-3359208_Pep487_Cnt10	CP000568_New_28356	100	10	0	0	1	10	224	233	1.3	22.3
CN15780-3358864-3359208_Pep487_Cnt10	CP000568_New_24889	100	10	0	0	1	10	224	233	1.6	22.3
CN28569-1360877-1359825_Pep488_Cnt1	CP000568_New_28569	100	11	0	0	1	11	336	346	0.26	24.6
CN28569-1360877-1359825_Pep488_Cnt1	CP000568_New_13962	60	10	4	0	2	11	7	16	6.3	18.5
CN28569-1360877-1359825_Pep489_Cnt2	CP000568_New_28569	100	19	0	0	1	19	125	143	1e-07	43.1
CN28569-1360877-1359825_Pep489_Cnt2	CP000568_New_3026	50	16	8	0	4	19	48	63	0.65	22.7
CN28569-1360877-1359825_Pep489_Cnt2	CP000568_New_7290	37.5	16	10	0	1	16	18	33	6.2	19.2
CN28569-1360877-1359825_Pep490_Cnt8	CP000568_New_28569	100	10	0	0	1	10	174	183	1.4	22.3
CN28569-1360877-1359825_Pep491_Cnt2	CP000568_New_28569	100	9	0	0	1	9	1	9	5.6	20.4
CN28569-1360877-1359825_Pep493_Cnt1	CP000568_New_28569	100	27	0	0	1	27	10	36	3e-12	57
CN28569-1360877-1359825_Pep493_Cnt1	CP000568_New_29188	43.48	23	13	0	3	25	298	320	1	23.5
CN28569-1360877-1359825_Pep493_Cnt1	CP000568_New_28679	38.46	26	16	0	2	27	321	346	2.4	22.3
CN28569-1360877-1359825_Pep493_Cnt1	CP000568_New_4553	50	16	8	0	11	26	6	21	7.3	19.6
CN17415-3791468-3793306_Pep494_Cnt1	CP000568_New_17415	100	11	0	0	1	11	506	516	0.21	25
CN17415-3791468-3793306_Pep495_Cnt7	CP000568_New_17415	100	9	0	0	1	9	471	479	6.7	20.4
CN17415-3791468-3793306_Pep496_Cnt4	CP000568_New_17415	100	16	0	0	1	16	1	16	0.0001	34.7
CN17415-3791468-3793306_Pep497_Cnt1	CP000568_New_17415	100	11	0	0	1	11	263	273	0.039	27.3
CN16656-3572337-3573770_Pep498_Cnt1	CP000568_New_16656	100	13	0	0	1	13	151	163	0.01	29.3
CN16656-3572337-3573770_Pep499_Cnt3	CP000568_New_16656	100	18	0	0	1	18	393	410	3e-06	39.7
CN16656-3572337-3573770_Pep499_Cnt3	CP000568_New_29211	47.06	17	9	0	2	18	494	510	4	21.6
CN16656-3572337-3573770_Pep500_Cnt1	CP000568_New_16656	100	22	0	0	1	22	312	333	1e-09	49.7
CN16656-3572337-3573770_Pep500_Cnt1	CP000568_New_7737	52.94	17	8	0	1	17	5	21	6.1	20.4
CN16656-3572337-3573770_Pep501_Cnt5	CP000568_New_16656	100	10	0	0	1	10	312	321	0.055	26.6
CN16656-3572337-3573770_Pep502_Cnt1	CP000568_New_16656	100	15	0	0	1	15	433	447	2e-06	40.4
CN16656-3572337-3573770_Pep502_Cnt1	CP000568_New_4941	57.14	14	6	0	2	15	520	533	0.083	26.6
CN16656-3572337-3573770_Pep502_Cnt1	CP000568_New_19273	63.64	11	4	0	2	12	5	15	2.1	21.9
CN16656-3572337-3573770_Pep502_Cnt1	CP000568_New_9665	85.71	7	1	0	4	10	615	621	3.3	21.6
CN28202-1465740-1465390_Pep503_Cnt1	CP000568_New_28202	100	9	0	0	1	9	42	50	1.1	21.9
CN28202-1465740-1465390_Pep504_Cnt168	CP000568_New_28202	100	20	0	0	1	20	93	112	1e-07	41.6
CN28202-1465740-1465390_Pep505_Cnt2	CP000568_New_28202	100	15	0	0	1	15	71	85	6e-05	33.9
CN28202-1465740-1465390_Pep505_Cnt2	CP000568_New_20904	66.67	12	4	0	4	15	11	22	0.97	21.2
CN28202-1465740-1465390_Pep506_Cnt9	CP000568_New_28202	100	9	0	0	1	9	85	93	3.3	20.8
CN28202-1465740-1465390_Pep508_Cnt689	CP000568_New_28202	100	19	0	0	1	19	94	112	4e-07	40
CN28202-1465740-1465390_Pep511_Cnt1	CP000568_New_28202	100	15	0	0	1	15	34	48	0.0002	32.7
CN14779-3068243-3068779_Pep514_Cnt13	CP000568_New_14779	100	17	0	0	1	17	58	74	6e-07	40.4
CN14779-3068243-3068779_Pep515_Cnt6	CP000568_New_14779	100	12	0	0	1	12	23	34	0.0007	31.6
CN14779-3068243-3068779_Pep515_Cnt6	CP000568_New_28663	66.67	12	4	0	1	12	4	15	0.55	23.1
CN14779-3068243-3068779_Pep515_Cnt6	CP000568_New_28402	63.64	11	4	0	2	12	45	55	6	20.4
CN14779-3068243-3068779_Pep516_Cnt4	CP000568_New_14779	100	11	0	0	1	11	24	34	0.003	30
CN14779-3068243-3068779_Pep516_Cnt4	CP000568_New_28663	63.64	11	4	0	1	11	5	15	2.3	21.2
CN14779-3068243-3068779_Pep516_Cnt4	CP000568_New_28402	63.64	11	4	0	1	11	45	55	5.8	20.4
CN14779-3068243-3068779_Pep517_Cnt13	CP000568_New_14779	100	14	0	0	1	14	78	91	0.0005	32.3
CN14779-3068243-3068779_Pep517_Cnt13	CP000568_New_22996	63.64	11	4	0	2	12	120	130	4.3	21.2
CN14779-3068243-3068779_Pep518_Cnt20	CP000568_New_14779	100	23	0	0	1	23	35	57	9e-11	50.8
CN14779-3068243-3068779_Pep518_Cnt20	CP000568_New_12339	45	20	11	0	2	21	2	21	7.5	20.4
CN14779-3068243-3068779_Pep518_Cnt20	CP000568_New_21511	45	20	11	0	2	21	2	21	7.7	20.8
CN14779-3068243-3068779_Pep518_Cnt20	CP000568_New_16203	45	20	11	0	2	21	2	21	7.7	20.8
CN14779-3068243-3068779_Pep518_Cnt20	CP000568_New_31100	45	20	11	0	2	21	2	21	8	20.4
CN14779-3068243-3068779_Pep518_Cnt20	CP000568_New_23951	45	20	11	0	2	21	2	21	8	20.4
CN14779-3068243-3068779_Pep518_Cnt20	CP000568_New_20515	45	20	11	0	2	21	2	21	8	20.4
CN14779-3068243-3068779_Pep518_Cnt20	CP000568_New_11368	45	20	11	0	2	21	2	21	8	20.4
CN14779-3068243-3068779_Pep518_Cnt20	CP000568_New_10528	45	20	11	0	2	21	2	21	8	20.4
CN14779-3068243-3068779_Pep518_Cnt20	CP000568_New_2575	45	20	11	0	2	21	2	21	8	20.4
CN14779-3068243-3068779_Pep518_Cnt20	CP000568_New_1280	45	20	11	0	2	21	2	21	8	20.4
CN14779-3068243-3068779_Pep519_Cnt11	CP000568_New_14779	100	12	0	0	1	12	161	172	0.011	28.5
CN14779-3068243-3068779_Pep521_Cnt6	CP000568_New_14779	100	11	0	0	1	11	81	91	0.023	27.3
CN29129-1200635-1200081_Pep522_Cnt37	CP000568_New_29129	100	24	0	0	1	24	40	63	7e-12	53.9
CN29129-1200635-1200081_Pep522_Cnt37	CP000568_New_7099	50	16	8	0	9	24	13	28	4.7	20.8
CN29129-1200635-1200081_Pep523_Cnt2	CP000568_New_29129	100	11	0	0	1	11	100	110	0.076	25.8
CN29129-1200635-1200081_Pep524_Cnt4	CP000568_New_29129	100	20	0	0	1	20	77	96	1e-07	42
CN29129-1200635-1200081_Pep525_Cnt30	CP000568_New_29129	100	14	0	0	1	14	15	28	0.005	29.6
CN29129-1200635-1200081_Pep525_Cnt30	CP000568_New_7580	50	14	7	0	1	14	15	28	9.3	18.5
CN29129-1200635-1200081_Pep526_Cnt3	CP000568_New_29129	100	12	0	0	1	12	155	166	0.041	26.6
CN29129-1200635-1200081_Pep527_Cnt54	CP000568_New_29129	100	13	0	0	1	13	64	76	0.003	30
CN29129-1200635-1200081_Pep527_Cnt54	CP000568_New_13200	60	10	4	0	3	12	28	37	9.4	18.5
CN29129-1200635-1200081_Pep528_Cnt17	CP000568_New_29129	100	19	0	0	1	19	155	173	1e-06	39.7
CN29129-1200635-1200081_Pep528_Cnt17	CP000568_New_15051	69.23	13	4	0	3	15	365	377	3.8	21.6
CN29129-1200635-1200081_Pep528_Cnt17	CP000568_New_15343	57.89	19	8	0	1	19	103	121	5	21.2
CN29129-1200635-1200081_Pep529_Cnt20	CP000568_New_29129	100	10	0	0	1	10	100	109	0.27	24.3
CN29129-1200635-1200081_Pep530_Cnt65	CP000568_New_29129	100	13	0	0	1	13	16	28	0.017	27.7
CN29129-1200635-1200081_Pep532_Cnt26	CP000568_New_29129	100	12	0	0	1	12	167	178	0.14	25
CN29129-1200635-1200081_Pep533_Cnt1	CP000568_New_29129	100	16	0	0	1	16	81	96	3e-05	35.4
CN27893-1566872-1566150_Pep534_Cnt7	CP000568_New_27893	100	13	0	0	1	13	217	229	0.002	30.4
CN27893-1566872-1566150_Pep534_Cnt7	CP000568_New_2079	85.71	7	1	0	5	11	9	15	4.3	19.6
CN27893-1566872-1566150_Pep535_Cnt5	CP000568_New_27893	100	17	0	0	1	17	190	206	5e-07	41.2
CN27893-1566872-1566150_Pep535_Cnt5	CP000568_New_23426	64.71	17	6	0	1	17	179	195	0.0006	32.3
CN27893-1566872-1566150_Pep535_Cnt5	CP000568_New_26431	47.06	17	9	0	1	17	189	205	0.025	27.7
CN27893-1566872-1566150_Pep535_Cnt5	CP000568_New_27444	41.18	17	10	0	1	17	180	196	0.029	27.7
CN27893-1566872-1566150_Pep535_Cnt5	CP000568_New_3557	70	10	3	0	1	10	182	191	0.8	23.5
CN27893-1566872-1566150_Pep535_Cnt5	CP000568_New_25268	35.29	17	11	0	1	17	194	210	1.1	23.1
CN27893-1566872-1566150_Pep535_Cnt5	CP000568_New_7809	37.5	16	10	0	2	17	181	196	1.6	22.3
CN27893-1566872-1566150_Pep535_Cnt5	CP000568_New_16780	43.75	16	9	0	1	16	186	201	2	21.9
CN27893-1566872-1566150_Pep535_Cnt5	CP000568_New_24061	42.86	14	8	0	4	17	1	14	2.8	20
CN27893-1566872-1566150_Pep535_Cnt5	CP000568_New_1838	50	16	8	0	2	17	687	702	7.9	20.4
CN27893-1566872-1566150_Pep536_Cnt13	CP000568_New_27893	100	8	0	0	1	8	207	214	6.7	20
CN27893-1566872-1566150_Pep537_Cnt6	CP000568_New_27893	100	20	0	0	1	20	135	154	5e-08	44.3
CN27893-1566872-1566150_Pep537_Cnt6	CP000568_New_14796	50	14	7	0	6	19	6	19	5	21.2
CN27893-1566872-1566150_Pep538_Cnt15	CP000568_New_27893	100	19	0	0	1	19	104	122	3e-07	41.6
CN27893-1566872-1566150_Pep538_Cnt15	CP000568_New_2290	73.68	19	5	0	1	19	88	106	3e-05	36.2
CN27893-1566872-1566150_Pep538_Cnt15	CP000568_New_23426	73.68	19	5	0	1	19	89	107	0.0001	34.7
CN27893-1566872-1566150_Pep538_Cnt15	CP000568_New_25268	72.22	18	5	0	1	18	109	126	0.0001	34.3
CN27893-1566872-1566150_Pep538_Cnt15	CP000568_New_27444	87.5	16	2	0	1	16	93	108	0.0007	32.3
CN27893-1566872-1566150_Pep538_Cnt15	CP000568_New_25585	70.59	17	5	0	3	19	94	110	0.0008	32
CN27893-1566872-1566150_Pep538_Cnt15	CP000568_New_7809	66.67	18	6	0	1	18	91	108	0.0009	32
CN27893-1566872-1566150_Pep538_Cnt15	CP000568_New_16780	75	16	4	0	3	18	97	112	0.001	32
CN27893-1566872-1566150_Pep538_Cnt15	CP000568_New_25758	70.59	17	5	0	3	19	95	111	0.001	31.6
CN27893-1566872-1566150_Pep538_Cnt15	CP000568_New_15656	61.11	18	7	0	1	18	90	107	0.002	31.2
CN27893-1566872-1566150_Pep538_Cnt15	CP000568_New_26431	75	16	4	0	1	16	104	119	0.007	29.3
CN27893-1566872-1566150_Pep538_Cnt15	CP000568_New_3557	75	16	4	0	1	16	97	112	0.012	28.9
CN27893-1566872-1566150_Pep538_Cnt15	CP000568_New_26802	50	16	8	0	1	16	88	103	0.1	26.2
CN27893-1566872-1566150_Pep538_Cnt15	CP000568_New_1234	60	15	6	0	3	17	99	113	0.34	24.6
CN27893-1566872-1566150_Pep538_Cnt15	CP000568_New_29873	69.23	13	4	0	4	16	759	771	0.49	24.3
CN27893-1566872-1566150_Pep538_Cnt15	CP000568_New_10130	64.29	14	5	0	3	16	132	145	0.55	24.3
CN27893-1566872-1566150_Pep538_Cnt15	CP000568_New_12045	69.23	13	4	0	3	15	90	102	0.62	23.9
CN27893-1566872-1566150_Pep538_Cnt15	CP000568_New_25672	64.29	14	5	0	3	16	94	107	0.99	23.1
CN27893-1566872-1566150_Pep538_Cnt15	CP000568_New_2066	50	14	7	0	4	17	118	131	1.2	22.7
CN27893-1566872-1566150_Pep538_Cnt15	CP000568_New_29855	60	15	6	0	3	17	99	113	1.2	23.1
CN27893-1566872-1566150_Pep538_Cnt15	CP000568_New_1242	57.14	14	6	0	4	17	1137	1150	1.3	23.1
CN27893-1566872-1566150_Pep538_Cnt15	CP000568_New_17220	60	15	6	0	3	17	95	109	1.6	22.7
CN27893-1566872-1566150_Pep538_Cnt15	CP000568_New_25671	53.33	15	7	0	5	19	681	695	2	22.3
CN27893-1566872-1566150_Pep538_Cnt15	CP000568_New_16863	46.67	15	8	0	3	17	111	125	3	21.6
CN27893-1566872-1566150_Pep538_Cnt15	CP000568_New_26497	46.67	15	8	0	3	17	95	109	3.2	21.6
CN27893-1566872-1566150_Pep539_Cnt33	CP000568_New_27893	100	13	0	0	1	13	85	97	0.019	28.1
CN27893-1566872-1566150_Pep539_Cnt33	CP000568_New_26431	76.92	13	3	0	1	13	85	97	0.19	25
CN27893-1566872-1566150_Pep539_Cnt33	CP000568_New_26802	66.67	12	4	0	2	13	70	81	3	21.2
CN27893-1566872-1566150_Pep539_Cnt33	CP000568_New_15656	80	10	2	0	4	13	74	83	6.4	20.4
CN27893-1566872-1566150_Pep539_Cnt33	CP000568_New_25585	61.54	13	5	0	1	13	73	85	8.3	20
CN27893-1566872-1566150_Pep540_Cnt10	CP000568_New_27893	100	12	0	0	1	12	86	97	0.051	26.6
CN27893-1566872-1566150_Pep540_Cnt10	CP000568_New_26431	75	12	3	0	1	12	86	97	0.66	23.5
CN27893-1566872-1566150_Pep540_Cnt10	CP000568_New_26802	66.67	12	4	0	1	12	70	81	3.2	21.2
CN27893-1566872-1566150_Pep540_Cnt10	CP000568_New_15656	80	10	2	0	3	12	74	83	3.9	20.8
CN27893-1566872-1566150_Pep541_Cnt1	CP000568_New_27893	100	21	0	0	1	21	134	154	7e-09	46.6
CN27893-1566872-1566150_Pep541_Cnt1	CP000568_New_14796	50	14	7	0	7	20	6	19	4.4	21.2
CN27893-1566872-1566150_Pep542_Cnt4	CP000568_New_27893	100	25	0	0	1	25	98	122	1e-11	53.9
CN27893-1566872-1566150_Pep542_Cnt4	CP000568_New_25268	70.83	24	7	0	1	24	103	126	4e-07	42
CN27893-1566872-1566150_Pep542_Cnt4	CP000568_New_16780	69.57	23	7	0	2	24	90	112	3e-06	39.7
CN27893-1566872-1566150_Pep542_Cnt4	CP000568_New_23426	70.83	24	7	0	2	25	84	107	4e-06	39.3
CN27893-1566872-1566150_Pep542_Cnt4	CP000568_New_2290	58.33	24	10	0	2	25	83	106	3e-05	36.6
CN27893-1566872-1566150_Pep542_Cnt4	CP000568_New_27444	60	25	10	0	1	25	87	111	4e-05	36.2
CN27893-1566872-1566150_Pep542_Cnt4	CP000568_New_15656	58.33	24	10	0	1	24	84	107	7e-05	35.4
CN27893-1566872-1566150_Pep542_Cnt4	CP000568_New_7809	70	20	6	0	5	24	89	108	7e-05	35.4
CN27893-1566872-1566150_Pep542_Cnt4	CP000568_New_25758	66.67	21	7	0	5	25	91	111	0.0001	35
CN27893-1566872-1566150_Pep542_Cnt4	CP000568_New_26431	73.68	19	5	0	4	22	101	119	0.0002	34.3
CN27893-1566872-1566150_Pep542_Cnt4	CP000568_New_25585	56	25	11	0	1	25	86	110	0.0009	32.3
CN27893-1566872-1566150_Pep542_Cnt4	CP000568_New_3557	66.67	18	6	0	5	22	95	112	0.006	30
CN27893-1566872-1566150_Pep542_Cnt4	CP000568_New_26802	50	18	9	0	5	22	86	103	0.053	26.9
CN27893-1566872-1566150_Pep542_Cnt4	CP000568_New_12045	58.82	17	7	0	5	21	86	102	0.17	25.8
CN27893-1566872-1566150_Pep542_Cnt4	CP000568_New_1234	47.83	23	11	1	1	23	92	113	0.43	24.6
CN27893-1566872-1566150_Pep542_Cnt4	CP000568_New_10130	64.29	14	5	0	9	22	132	145	0.69	23.9
CN27893-1566872-1566150_Pep542_Cnt4	CP000568_New_1242	52.63	19	9	0	5	23	1132	1150	0.83	23.9
CN27893-1566872-1566150_Pep542_Cnt4	CP000568_New_29873	69.23	13	4	0	10	22	759	771	0.91	23.9
CN27893-1566872-1566150_Pep542_Cnt4	CP000568_New_29855	60	15	6	0	9	23	99	113	1.1	23.1
CN27893-1566872-1566150_Pep542_Cnt4	CP000568_New_25672	64.29	14	5	0	9	22	94	107	1.6	22.7
CN27893-1566872-1566150_Pep542_Cnt4	CP000568_New_2066	50	14	7	0	10	23	118	131	1.6	22.3
CN27893-1566872-1566150_Pep542_Cnt4	CP000568_New_17220	60	15	6	0	9	23	95	109	2.5	22.3
CN27893-1566872-1566150_Pep542_Cnt4	CP000568_New_16863	46.67	15	8	0	9	23	111	125	2.9	21.9
CN27893-1566872-1566150_Pep542_Cnt4	CP000568_New_25671	53.33	15	7	0	11	25	681	695	3	21.9
CN27893-1566872-1566150_Pep542_Cnt4	CP000568_New_26497	46.67	15	8	0	9	23	95	109	4.6	21.2
CN12390-2575967-2577166_Pep543_Cnt12	CP000568_New_12390	100	9	0	0	1	9	354	362	6.4	20.4
CN12390-2575967-2577166_Pep544_Cnt4	CP000568_New_12390	100	8	0	0	1	8	151	158	8.5	20
CN12390-2575967-2577166_Pep546_Cnt3	CP000568_New_12390	100	11	0	0	1	11	99	109	0.12	25.8
CN12390-2575967-2577166_Pep547_Cnt5	CP000568_New_12390	100	19	0	0	1	19	122	140	1e-06	40.4
CN12390-2575967-2577166_Pep548_Cnt6	CP000568_New_12390	100	18	0	0	1	18	304	321	3e-08	45.1
CN12390-2575967-2577166_Pep548_Cnt6	CP000568_New_31050	61.54	13	5	0	6	18	52	64	4.6	20.8
CN1551-438913-439839_Pep549_Cnt1096	CP000568_New_1551	100	29	0	0	1	29	138	166	1e-13	60.5
CN1551-438913-439839_Pep550_Cnt27	CP000568_New_1551	100	9	0	0	1	9	227	235	0.66	23.1
CN1551-438913-439839_Pep551_Cnt4	CP000568_New_1551	100	8	0	0	1	8	236	243	2.5	21.6
CN1551-438913-439839_Pep552_Cnt86	CP000568_New_1551	100	9	0	0	1	9	244	252	3.7	20.8
CN1551-438913-439839_Pep553_Cnt2	CP000568_New_1551	100	28	0	0	1	28	138	165	1e-12	57.8
CN1551-438913-439839_Pep553_Cnt2	CP000568_New_20483	32	25	17	0	2	26	193	217	5.6	21.2
CN1551-438913-439839_Pep554_Cnt52	CP000568_New_1551	100	9	0	0	1	9	119	127	1.2	22.3
CN1551-438913-439839_Pep556_Cnt30	CP000568_New_1551	100	10	0	0	1	10	193	202	0.5	23.9
CN1551-438913-439839_Pep557_Cnt60	CP000568_New_1551	100	9	0	0	1	9	56	64	0.3	24.3
CN1551-438913-439839_Pep558_Cnt494	CP000568_New_1551	100	11	0	0	1	11	2	12	0.056	26.6
CN1551-438913-439839_Pep560_Cnt35	CP000568_New_1551	100	25	0	0	1	25	202	226	7e-12	55.5
CN1551-438913-439839_Pep560_Cnt35	CP000568_New_24264	52.94	17	8	0	2	18	23	39	1.7	21.2
CN1551-438913-439839_Pep561_Cnt711	CP000568_New_1551	100	27	0	0	1	27	65	91	3e-13	59.3
CN1551-438913-439839_Pep561_Cnt711	CP000568_New_21953	50	14	7	0	10	23	86	99	4.9	21.2
CN1551-438913-439839_Pep562_Cnt757	CP000568_New_1551	100	18	0	0	1	18	167	184	9e-06	38.1
CN1551-438913-439839_Pep562_Cnt757	CP000568_New_32012	66.67	12	4	0	7	18	27	38	4.3	20
CN1551-438913-439839_Pep563_Cnt2	CP000568_New_1551	100	37	0	0	1	37	18	54	4e-19	75.5
CN1551-438913-439839_Pep563_Cnt2	CP000568_New_16542	26.92	26	19	0	11	36	6	31	2	21.6
CN1551-438913-439839_Pep563_Cnt2	CP000568_New_3823	36	25	16	0	8	32	1	25	2.2	21.6
CN1551-438913-439839_Pep563_Cnt2	CP000568_New_10967	47.37	19	10	0	2	20	62	80	2.4	22.3
CN1551-438913-439839_Pep563_Cnt2	CP000568_New_29620	39.29	28	17	0	9	36	93	120	5.9	21.6
CN1551-438913-439839_Pep563_Cnt2	CP000568_New_2245	50	18	9	0	16	33	10	27	6.1	20
CN1551-438913-439839_Pep563_Cnt2	CP000568_New_1114	57.14	14	6	0	12	25	340	353	8.8	20.8
CN1551-438913-439839_Pep563_Cnt2	CP000568_New_18495	36.36	22	14	0	5	26	10	31	9.9	20
CN1551-438913-439839_Pep564_Cnt87	CP000568_New_1551	100	13	0	0	1	13	297	309	0.002	30.8
CN1551-438913-439839_Pep565_Cnt205	CP000568_New_1551	100	11	0	0	1	11	191	201	0.12	25.8
CN1551-438913-439839_Pep566_Cnt72	CP000568_New_1551	100	10	0	0	1	10	2	11	0.18	25
CN1551-438913-439839_Pep567_Cnt12	CP000568_New_1551	100	12	0	0	1	12	116	127	0.018	28.1
CN1551-438913-439839_Pep568_Cnt142	CP000568_New_1551	100	19	0	0	1	19	166	184	1e-06	40.8
CN1551-438913-439839_Pep568_Cnt142	CP000568_New_32012	66.67	12	4	0	8	19	27	38	4.5	20
CN1551-438913-439839_Pep569_Cnt37	CP000568_New_1551	100	12	0	0	1	12	297	308	0.003	30.4
CN1551-438913-439839_Pep570_Cnt45	CP000568_New_1551	100	11	0	0	1	11	299	309	0.043	26.9
CN1551-438913-439839_Pep571_Cnt5	CP000568_New_1551	100	10	0	0	1	10	299	308	0.11	25.8
CN1551-438913-439839_Pep572_Cnt64	CP000568_New_1551	100	12	0	0	1	12	270	281	0.0002	33.9
CN1551-438913-439839_Pep572_Cnt64	CP000568_New_25207	63.64	11	4	0	2	12	339	349	3.1	21.6
CN1551-438913-439839_Pep573_Cnt1899	CP000568_New_1551	100	22	0	0	1	22	18	39	8e-09	47
CN1551-438913-439839_Pep573_Cnt1899	CP000568_New_10967	60	15	6	0	6	20	66	80	6.1	20.4
CN1551-438913-439839_Pep573_Cnt1899	CP000568_New_28233	66.67	12	4	0	8	19	47	58	7.7	20.4
CN1551-438913-439839_Pep574_Cnt36	CP000568_New_1551	100	8	0	0	1	8	253	260	4.1	20.8
CN1551-438913-439839_Pep575_Cnt2	CP000568_New_1551	100	33	0	0	1	33	203	235	8e-18	72
CN1551-438913-439839_Pep575_Cnt2	CP000568_New_3570	40	20	12	0	6	25	47	66	2.5	21.6
CN1551-438913-439839_Pep575_Cnt2	CP000568_New_16623	42.11	19	11	0	7	25	755	773	2.6	22.7
CN1551-438913-439839_Pep575_Cnt2	CP000568_New_24264	52.94	17	8	0	1	17	23	39	4.2	20.8
CN1551-438913-439839_Pep576_Cnt139	CP000568_New_1551	100	10	0	0	1	10	128	137	0.94	22.7
CN1551-438913-439839_Pep577_Cnt7	CP000568_New_1551	100	27	0	0	1	27	13	39	3e-12	56.6
CN1551-438913-439839_Pep577_Cnt7	CP000568_New_28233	66.67	12	4	0	13	24	47	58	6.1	21.2
CN1551-438913-439839_Pep577_Cnt7	CP000568_New_10967	60	15	6	0	11	25	66	80	7.9	20.4
CN1551-438913-439839_Pep578_Cnt81	CP000568_New_1551	100	24	0	0	1	24	203	226	5e-11	53.1
CN1551-438913-439839_Pep578_Cnt81	CP000568_New_24264	52.94	17	8	0	1	17	23	39	1.7	21.2
CN1551-438913-439839_Pep578_Cnt81	CP000568_New_16623	43.75	16	9	0	7	22	755	770	8.6	20.8
CN1551-438913-439839_Pep579_Cnt67	CP000568_New_1551	100	27	0	0	1	27	92	118	6e-14	61.2
CN1551-438913-439839_Pep579_Cnt67	CP000568_New_9156	47.62	21	11	0	4	24	35	55	0.063	25.4
CN1551-438913-439839_Pep579_Cnt67	CP000568_New_2168	60	15	6	0	4	18	224	238	2	22.7
CN1551-438913-439839_Pep581_Cnt128	CP000568_New_1551	100	10	0	0	1	10	55	64	0.088	25.8
CN1551-438913-439839_Pep582_Cnt582	CP000568_New_1551	100	24	0	0	1	24	92	115	6e-12	55.8
CN1551-438913-439839_Pep582_Cnt582	CP000568_New_9156	47.62	21	11	0	4	24	35	55	0.054	25.4
CN1551-438913-439839_Pep582_Cnt582	CP000568_New_2168	60	15	6	0	4	18	224	238	1.9	22.7
CN1551-438913-439839_Pep582_Cnt582	CP000568_New_18080	42.86	14	8	0	10	23	66	79	6.9	20.4
CN1551-438913-439839_Pep582_Cnt582	CP000568_New_21535	46.67	15	8	0	2	16	558	572	8.2	20.8
CN1551-438913-439839_Pep583_Cnt370	CP000568_New_1551	100	15	0	0	1	15	40	54	0.0008	32.3
CN1551-438913-439839_Pep584_Cnt27	CP000568_New_1551	100	9	0	0	1	9	193	201	3.5	21.2
CN1551-438913-439839_Pep585_Cnt76	CP000568_New_1551	100	9	0	0	1	9	261	269	2.5	21.6
CN1551-438913-439839_Pep586_Cnt115	CP000568_New_1551	100	13	0	0	1	13	269	281	6e-05	35.4
CN1551-438913-439839_Pep586_Cnt115	CP000568_New_25207	63.64	11	4	0	3	13	339	349	3.6	21.2
CN1724-488918-489880_Pep587_Cnt375	CP000568_New_1724	100	15	0	0	1	15	165	179	0.0007	32.3
CN1724-488918-489880_Pep588_Cnt20	CP000568_New_1724	100	10	0	0	1	10	189	198	0.55	23.5
CN1724-488918-489880_Pep590_Cnt199	CP000568_New_1724	100	23	0	0	1	23	33	55	5e-11	53.1
CN1724-488918-489880_Pep590_Cnt199	CP000568_New_28555	58.33	12	5	0	7	18	300	311	4.9	21.2
CN1724-488918-489880_Pep590_Cnt199	CP000568_New_16864	43.75	16	9	0	1	16	13	28	9.2	19.6
CN1724-488918-489880_Pep591_Cnt14	CP000568_New_1724	100	33	0	0	1	33	264	296	2e-17	70.9
CN1724-488918-489880_Pep591_Cnt14	CP000568_New_15630	38.89	18	11	0	5	22	873	890	4	21.9
CN1724-488918-489880_Pep591_Cnt14	CP000568_New_29311	58.33	12	5	0	11	22	169	180	5.2	21.6
CN1724-488918-489880_Pep592_Cnt69	CP000568_New_1724	100	14	0	0	1	14	137	150	0.002	30.8
CN1724-488918-489880_Pep592_Cnt69	CP000568_New_16114	57.14	14	6	0	1	14	11	24	9.6	18.9
CN1724-488918-489880_Pep593_Cnt43	CP000568_New_1724	100	11	0	0	1	11	56	66	0.01	28.9
CN1724-488918-489880_Pep594_Cnt939	CP000568_New_1724	100	25	0	0	1	25	74	98	1e-10	52.4
CN1724-488918-489880_Pep595_Cnt2	CP000568_New_1724	100	14	0	0	1	14	151	164	0.0008	32.3
CN1724-488918-489880_Pep596_Cnt10	CP000568_New_1724	100	24	0	0	1	24	297	320	9e-11	52.4
CN1724-488918-489880_Pep596_Cnt10	CP000568_New_2590	50	14	7	0	6	19	211	224	3.9	21.6
CN1724-488918-489880_Pep596_Cnt10	CP000568_New_8692	60	15	6	0	2	16	150	164	5.9	21.2
CN1724-488918-489880_Pep596_Cnt10	CP000568_New_28203	40.62	32	9	1	3	24	127	158	7	20.8
CN1724-488918-489880_Pep596_Cnt10	CP000568_New_17088	53.33	15	7	0	7	21	262	276	8.5	20.4
CN1724-488918-489880_Pep597_Cnt103	CP000568_New_1724	100	15	0	0	1	15	297	311	0.0007	32.3
CN1724-488918-489880_Pep598_Cnt9	CP000568_New_1724	100	13	0	0	1	13	249	261	0.04	27.3
CN1724-488918-489880_Pep599_Cnt43	CP000568_New_1724	100	25	0	0	1	25	297	321	2e-11	54.3
CN1724-488918-489880_Pep599_Cnt43	CP000568_New_2590	50	14	7	0	6	19	211	224	4.6	21.6
CN1724-488918-489880_Pep599_Cnt43	CP000568_New_8692	60	15	6	0	2	16	150	164	6	21.2
CN1724-488918-489880_Pep599_Cnt43	CP000568_New_28203	40.62	32	9	1	3	24	127	158	8.3	20.4
CN1724-488918-489880_Pep599_Cnt43	CP000568_New_17088	53.33	15	7	0	7	21	262	276	9.2	20.4
CN1724-488918-489880_Pep600_Cnt3	CP000568_New_1724	100	17	0	0	1	17	163	179	3e-05	36.6
CN1724-488918-489880_Pep601_Cnt30	CP000568_New_1724	100	46	0	0	1	46	199	244	5e-24	89.7
CN1724-488918-489880_Pep601_Cnt30	CP000568_New_9296	33.33	33	18	2	6	36	47	77	7.3	21.6
CN1724-488918-489880_Pep602_Cnt139	CP000568_New_1724	100	12	0	0	1	12	151	162	0.012	28.5
CN1724-488918-489880_Pep603_Cnt53	CP000568_New_1724	100	9	0	0	1	9	180	188	0.022	27.7
CN1724-488918-489880_Pep604_Cnt9	CP000568_New_1724	100	15	0	0	1	15	249	263	0.004	30.4
CN1724-488918-489880_Pep605_Cnt1042	CP000568_New_1724	100	38	0	0	1	38	99	136	2e-19	76.6
CN1724-488918-489880_Pep605_Cnt1042	CP000568_New_14155	36.84	38	23	1	2	38	144	181	2.6	22.7
CN1724-488918-489880_Pep606_Cnt10	CP000568_New_1724	100	10	0	0	1	10	312	321	0.056	26.6
CN1724-488918-489880_Pep607_Cnt15	CP000568_New_1724	100	19	0	0	1	19	180	198	2e-08	45.4
CN24725-2441799-2441020_Pep608_Cnt1	CP000568_New_24725	100	29	0	0	1	29	14	42	8e-15	62.8
CN24725-2441799-2441020_Pep608_Cnt1	CP000568_New_20159	45.83	24	13	0	2	25	4	27	3.2	21.2
CN24725-2441799-2441020_Pep608_Cnt1	CP000568_New_8408	41.18	17	10	0	6	22	25	41	4.7	20.4
CN24725-2441799-2441020_Pep608_Cnt1	CP000568_New_30072	46.67	15	8	0	15	29	17	31	8.5	20.8
CN24725-2441799-2441020_Pep609_Cnt9	CP000568_New_24725	100	15	0	0	1	15	242	256	0.0003	33.5
CN24725-2441799-2441020_Pep610_Cnt3	CP000568_New_24725	100	10	0	0	1	10	130	139	0.093	25.8
CN3950-1034423-1034965_Pep611_Cnt41	CP000568_New_3950	100	12	0	0	1	12	163	174	0.067	26.2
CN3950-1034423-1034965_Pep612_Cnt1	CP000568_New_3950	100	12	0	0	1	12	36	47	0.002	30
CN3950-1034423-1034965_Pep612_Cnt1	CP000568_New_31120	50	10	5	0	2	11	55	64	6.1	19.6
CN34940-40085-38316_Pep613_Cnt1	CP000568_New_34940	100	20	0	0	1	20	237	256	9e-09	47
CN34940-40085-38316_Pep613_Cnt1	CP000568_New_2813	53.33	15	7	0	2	16	8	22	0.39	22.7
CN34940-40085-38316_Pep613_Cnt1	CP000568_New_370	61.54	13	5	0	1	13	52	64	0.75	23.5
CN34940-40085-38316_Pep613_Cnt1	CP000568_New_28329	63.64	11	4	0	4	14	228	238	7.6	20.4
CN34940-40085-38316_Pep614_Cnt12	CP000568_New_34940	100	11	0	0	1	11	566	576	0.13	25.8
CN34940-40085-38316_Pep614_Cnt12	CP000568_New_15652	100	11	0	0	1	11	591	601	0.13	25.8
CN34940-40085-38316_Pep614_Cnt12	CP000568_New_29475	90.91	11	1	0	1	11	743	753	0.35	24.6
CN34940-40085-38316_Pep614_Cnt12	CP000568_New_15642	81.82	11	2	0	1	11	539	549	0.38	24.3
CN34940-40085-38316_Pep614_Cnt12	CP000568_New_15642	81.82	11	2	0	1	11	573	583	1.9	22.3
CN34940-40085-38316_Pep614_Cnt12	CP000568_New_1137	81.82	11	2	0	1	11	413	423	0.51	23.9
CN34940-40085-38316_Pep614_Cnt12	CP000568_New_1137	81.82	11	2	0	1	11	445	455	0.63	23.5
CN34940-40085-38316_Pep614_Cnt12	CP000568_New_27427	81.82	11	2	0	1	11	784	794	0.54	23.9
CN34940-40085-38316_Pep614_Cnt12	CP000568_New_12189	90.91	11	1	0	1	11	524	534	0.55	23.9
CN34940-40085-38316_Pep614_Cnt12	CP000568_New_12189	90.91	11	1	0	1	11	559	569	0.98	23.1
CN34940-40085-38316_Pep614_Cnt12	CP000568_New_3229	90.91	11	1	0	1	11	707	717	0.58	23.9
CN34940-40085-38316_Pep614_Cnt12	CP000568_New_3229	72.73	11	3	0	1	11	674	684	2.9	21.6
CN34940-40085-38316_Pep614_Cnt12	CP000568_New_29773	81.82	11	2	0	1	11	592	602	0.61	23.5
CN34940-40085-38316_Pep614_Cnt12	CP000568_New_2798	81.82	11	2	0	1	11	522	532	0.68	23.5
CN34940-40085-38316_Pep614_Cnt12	CP000568_New_2886	81.82	11	2	0	1	11	546	556	0.9	23.1
CN34940-40085-38316_Pep614_Cnt12	CP000568_New_1826	81.82	11	2	0	1	11	873	883	0.94	23.1
CN34940-40085-38316_Pep614_Cnt12	CP000568_New_184	81.82	11	2	0	1	11	688	698	1	23.1
CN34940-40085-38316_Pep614_Cnt12	CP000568_New_2878	72.73	11	3	0	1	11	786	796	1.1	23.1
CN34940-40085-38316_Pep614_Cnt12	CP000568_New_2878	63.64	11	4	0	1	11	750	760	3	21.6
CN34940-40085-38316_Pep614_Cnt12	CP000568_New_8148	81.82	11	2	0	1	11	879	889	1.2	22.7
CN34940-40085-38316_Pep614_Cnt12	CP000568_New_8148	72.73	11	3	0	1	11	840	850	4.2	21.2
CN34940-40085-38316_Pep614_Cnt12	CP000568_New_52	81.82	11	2	0	1	11	188	198	1.2	22.7
CN34940-40085-38316_Pep614_Cnt12	CP000568_New_865	81.82	11	2	0	1	11	315	325	1.2	22.7
CN34940-40085-38316_Pep614_Cnt12	CP000568_New_20032	81.82	11	2	0	1	11	45	55	1.2	22.7
CN34940-40085-38316_Pep614_Cnt12	CP000568_New_27414	81.82	11	2	0	1	11	393	403	1.4	22.3
CN34940-40085-38316_Pep614_Cnt12	CP000568_New_27414	72.73	11	3	0	1	11	357	367	2.9	21.6
CN34940-40085-38316_Pep614_Cnt12	CP000568_New_20101	81.82	11	2	0	1	11	534	544	1.4	22.3
CN34940-40085-38316_Pep614_Cnt12	CP000568_New_20101	72.73	11	3	0	1	11	567	577	1.6	22.3
CN34940-40085-38316_Pep614_Cnt12	CP000568_New_24563	81.82	11	2	0	1	11	721	731	1.5	22.3
CN34940-40085-38316_Pep614_Cnt12	CP000568_New_13768	81.82	11	2	0	1	11	910	920	1.7	22.3
CN34940-40085-38316_Pep614_Cnt12	CP000568_New_1838	72.73	11	3	0	1	11	1202	1212	1.8	22.3
CN34940-40085-38316_Pep614_Cnt12	CP000568_New_1838	54.55	11	5	0	1	11	1170	1180	6.6	20.4
CN34940-40085-38316_Pep614_Cnt12	CP000568_New_24012	81.82	11	2	0	1	11	895	905	1.8	22.3
CN34940-40085-38316_Pep614_Cnt12	CP000568_New_29924	81.82	11	2	0	1	11	435	445	1.8	22.3
CN34940-40085-38316_Pep614_Cnt12	CP000568_New_29924	63.64	11	4	0	1	11	471	481	6.7	20.4
CN34940-40085-38316_Pep614_Cnt12	CP000568_New_6766	81.82	11	2	0	1	11	624	634	1.9	22.3
CN34940-40085-38316_Pep614_Cnt12	CP000568_New_6766	72.73	11	3	0	1	11	658	668	2.8	21.6
CN34940-40085-38316_Pep614_Cnt12	CP000568_New_3095	72.73	11	3	0	1	11	53	63	1.9	21.9
CN34940-40085-38316_Pep614_Cnt12	CP000568_New_3095	72.73	11	3	0	1	11	86	96	6.8	20.4
CN34940-40085-38316_Pep614_Cnt12	CP000568_New_29915	81.82	11	2	0	1	11	513	523	2	21.9
CN34940-40085-38316_Pep614_Cnt12	CP000568_New_29915	63.64	11	4	0	1	11	479	489	6.8	20.4
CN34940-40085-38316_Pep614_Cnt12	CP000568_New_23998	72.73	11	3	0	1	11	482	492	2.1	21.9
CN34940-40085-38316_Pep614_Cnt12	CP000568_New_23998	81.82	11	2	0	1	11	448	458	2.3	21.9
CN34940-40085-38316_Pep614_Cnt12	CP000568_New_31153	72.73	11	3	0	1	11	701	711	2.1	21.9
CN34940-40085-38316_Pep614_Cnt12	CP000568_New_25619	63.64	11	4	0	1	11	572	582	2.2	21.9
CN34940-40085-38316_Pep614_Cnt12	CP000568_New_2287	72.73	11	3	0	1	11	559	569	2.3	21.9
CN34940-40085-38316_Pep614_Cnt12	CP000568_New_1142	72.73	11	3	0	1	11	425	435	2.4	21.6
CN34940-40085-38316_Pep614_Cnt12	CP000568_New_1142	72.73	11	3	0	1	11	461	471	2.7	21.6
CN34940-40085-38316_Pep614_Cnt12	CP000568_New_25377	81.82	11	2	0	1	11	39	49	2.5	21.6
CN34940-40085-38316_Pep614_Cnt12	CP000568_New_34832	81.82	11	2	0	1	11	485	495	3.6	21.2
CN34940-40085-38316_Pep614_Cnt12	CP000568_New_1941	72.73	11	3	0	1	11	80	90	3.9	20.8
CN34940-40085-38316_Pep614_Cnt12	CP000568_New_15437	54.55	11	5	0	1	11	950	960	4	21.2
CN34940-40085-38316_Pep614_Cnt12	CP000568_New_472	72.73	11	3	0	1	11	75	85	4.1	20.4
CN34940-40085-38316_Pep614_Cnt12	CP000568_New_12266	63.64	11	4	0	1	11	605	615	4.1	21.2
CN34940-40085-38316_Pep614_Cnt12	CP000568_New_1921	63.64	11	4	0	1	11	767	777	4.2	21.2
CN34940-40085-38316_Pep614_Cnt12	CP000568_New_16470	72.73	11	3	0	1	11	624	634	4.3	21.2
CN34940-40085-38316_Pep614_Cnt12	CP000568_New_14765	72.73	11	3	0	1	11	626	636	4.7	20.8
CN34940-40085-38316_Pep614_Cnt12	CP000568_New_17088	63.64	11	4	0	1	11	356	366	5.3	20.8
CN34940-40085-38316_Pep614_Cnt12	CP000568_New_12181	72.73	11	3	0	1	11	781	791	5.5	20.8
CN34940-40085-38316_Pep614_Cnt12	CP000568_New_15443	63.64	11	4	0	1	11	676	686	5.7	20.8
CN34940-40085-38316_Pep614_Cnt12	CP000568_New_1037	72.73	11	3	0	1	11	77	87	5.7	20.8
CN34940-40085-38316_Pep614_Cnt12	CP000568_New_12200	63.64	11	4	0	1	11	961	971	6.3	20.4
CN34940-40085-38316_Pep614_Cnt12	CP000568_New_2707	72.73	11	3	0	1	11	653	663	6.3	20.4
CN34940-40085-38316_Pep614_Cnt12	CP000568_New_778	72.73	11	3	0	1	11	137	147	7	20.4
CN34940-40085-38316_Pep615_Cnt2	CP000568_New_34940	100	14	0	0	1	14	265	278	1e-05	37.7
CN34940-40085-38316_Pep615_Cnt2	CP000568_New_12942	57.14	14	6	0	1	14	18	31	0.85	21.6
CN34940-40085-38316_Pep615_Cnt2	CP000568_New_15642	77.78	9	2	0	1	9	273	281	0.86	23.5
CN34940-40085-38316_Pep615_Cnt2	CP000568_New_32066	66.67	9	3	0	5	13	6	14	4.1	19.6
CN34940-40085-38316_Pep616_Cnt2	CP000568_New_34940	100	10	0	0	1	10	117	126	0.19	25
CN34940-40085-38316_Pep617_Cnt3	CP000568_New_34940	100	10	0	0	1	10	581	590	0.21	25
CN24850-2401496-2401086_Pep618_Cnt1	CP000568_New_16704	100	21	0	0	1	21	93	113	6e-10	48.1
CN24850-2401496-2401086_Pep618_Cnt1	CP000568_New_15757	100	21	0	0	1	21	93	113	7e-10	47.8
CN24850-2401496-2401086_Pep618_Cnt1	CP000568_New_15793	100	21	0	0	1	21	94	114	8e-10	47.8
CN24850-2401496-2401086_Pep618_Cnt1	CP000568_New_24850	100	21	0	0	1	21	101	121	8e-10	47.8
CN24850-2401496-2401086_Pep618_Cnt1	CP000568_New_15820	100	21	0	0	1	21	62	82	1e-09	47
CN24850-2401496-2401086_Pep618_Cnt1	CP000568_New_15707	100	21	0	0	1	21	62	82	1e-09	47
CN24850-2401496-2401086_Pep618_Cnt1	CP000568_New_15862	95.24	21	1	0	1	21	93	113	2e-09	46.6
CN24850-2401496-2401086_Pep618_Cnt1	CP000568_New_25007	95.24	21	1	0	1	21	93	113	2e-09	46.2
CN24850-2401496-2401086_Pep618_Cnt1	CP000568_New_24977	95.24	21	1	0	1	21	101	121	3e-09	45.8
CN24850-2401496-2401086_Pep619_Cnt1	CP000568_New_24834	100	8	0	0	1	8	50	57	2.8	20.4
CN24850-2401496-2401086_Pep619_Cnt1	CP000568_New_15820	100	8	0	0	1	8	19	26	3.5	20.4
CN24850-2401496-2401086_Pep619_Cnt1	CP000568_New_15707	100	8	0	0	1	8	19	26	3.5	20.4
CN24850-2401496-2401086_Pep619_Cnt1	CP000568_New_15862	100	8	0	0	1	8	50	57	5.2	20
CN24850-2401496-2401086_Pep619_Cnt1	CP000568_New_15793	100	8	0	0	1	8	51	58	5.5	20
CN24850-2401496-2401086_Pep619_Cnt1	CP000568_New_15757	100	8	0	0	1	8	50	57	6.2	20
CN24850-2401496-2401086_Pep619_Cnt1	CP000568_New_24850	100	8	0	0	1	8	58	65	6.4	20
CN24850-2401496-2401086_Pep619_Cnt1	CP000568_New_16704	100	8	0	0	1	8	50	57	6.6	19.6
CN24850-2401496-2401086_Pep619_Cnt1	CP000568_New_25007	100	8	0	0	1	8	50	57	7.6	19.6
CN24850-2401496-2401086_Pep620_Cnt6	CP000568_New_24850	100	8	0	0	1	8	122	129	3.6	20.8
CN24850-2401496-2401086_Pep621_Cnt1	CP000568_New_24834	100	9	0	0	1	9	50	58	0.44	22.7
CN24850-2401496-2401086_Pep621_Cnt1	CP000568_New_15862	100	9	0	0	1	9	50	58	1	22.3
CN24850-2401496-2401086_Pep621_Cnt1	CP000568_New_15820	100	9	0	0	1	9	19	27	1	21.9
CN24850-2401496-2401086_Pep621_Cnt1	CP000568_New_15707	100	9	0	0	1	9	19	27	1	21.9
CN24850-2401496-2401086_Pep621_Cnt1	CP000568_New_15793	100	9	0	0	1	9	51	59	1.1	21.9
CN24850-2401496-2401086_Pep621_Cnt1	CP000568_New_15757	100	9	0	0	1	9	50	58	1.4	21.9
CN24850-2401496-2401086_Pep621_Cnt1	CP000568_New_16704	100	9	0	0	1	9	50	58	1.5	21.9
CN24850-2401496-2401086_Pep621_Cnt1	CP000568_New_24850	100	9	0	0	1	9	58	66	1.5	21.9
CN24850-2401496-2401086_Pep621_Cnt1	CP000568_New_25007	100	9	0	0	1	9	50	58	1.7	21.6
CN24850-2401496-2401086_Pep621_Cnt1	CP000568_New_24977	88.89	9	1	0	1	9	58	66	7	19.6
CN24850-2401496-2401086_Pep622_Cnt1	CP000568_New_24834	100	9	0	0	1	9	2	10	1.9	21.2
CN24850-2401496-2401086_Pep622_Cnt1	CP000568_New_15862	100	9	0	0	1	9	2	10	2.4	21.2
CN24850-2401496-2401086_Pep622_Cnt1	CP000568_New_15757	100	9	0	0	1	9	2	10	2.5	21.2
CN24850-2401496-2401086_Pep622_Cnt1	CP000568_New_25007	100	9	0	0	1	9	2	10	2.5	21.2
CN24850-2401496-2401086_Pep622_Cnt1	CP000568_New_15793	100	9	0	0	1	9	3	11	2.6	21.2
CN24850-2401496-2401086_Pep622_Cnt1	CP000568_New_24977	100	9	0	0	1	9	10	18	2.6	21.2
CN24850-2401496-2401086_Pep622_Cnt1	CP000568_New_24850	100	9	0	0	1	9	10	18	2.7	21.2
CN28230-1464223-1455458_Pep623_Cnt2	CP000568_New_28230	100	23	0	0	1	23	755	777	9e-10	50.8
CN28230-1464223-1455458_Pep623_Cnt2	CP000568_New_11354	50	16	7	1	5	20	16	30	4.1	20
CN28230-1464223-1455458_Pep624_Cnt3	CP000568_New_28230	100	17	0	0	1	17	1074	1090	1e-05	38.1
CN28230-1464223-1455458_Pep624_Cnt3	CP000568_New_16422	60	15	6	0	1	15	61	75	9.9	19.6
CN28230-1464223-1455458_Pep625_Cnt1	CP000568_New_28230	100	13	0	0	1	13	579	591	0.005	30
CN28230-1464223-1455458_Pep626_Cnt9	CP000568_New_28230	100	29	0	0	1	29	1852	1880	6e-15	66.2
CN28230-1464223-1455458_Pep626_Cnt9	CP000568_New_21242	45	20	11	0	3	22	24	43	1.5	21.9
CN28230-1464223-1455458_Pep626_Cnt9	CP000568_New_14990	36.36	22	14	0	8	29	17	38	4.5	20.4
CN28230-1464223-1455458_Pep626_Cnt9	CP000568_New_10430	40	25	15	0	2	26	24	48	8.1	20
CN28230-1464223-1455458_Pep626_Cnt9	CP000568_New_13865	41.18	17	10	0	11	27	16	32	8.5	20
CN28230-1464223-1455458_Pep626_Cnt9	CP000568_New_20289	58.82	17	7	0	1	17	19	35	9.1	20
CN28230-1464223-1455458_Pep626_Cnt9	CP000568_New_15402	66.67	12	4	0	18	29	26	37	9.3	19.6
CN28230-1464223-1455458_Pep627_Cnt4	CP000568_New_28230	100	8	0	0	1	8	2488	2495	3.5	21.2
CN28230-1464223-1455458_Pep628_Cnt3	CP000568_New_28230	100	17	0	0	1	17	1913	1929	1e-05	38.1
CN28230-1464223-1455458_Pep629_Cnt1	CP000568_New_28230	100	22	0	0	1	22	1303	1324	2e-08	46.6
CN28230-1464223-1455458_Pep629_Cnt1	CP000568_New_16056	62.5	16	6	0	2	17	84	99	8.2	20.4
CN28230-1464223-1455458_Pep631_Cnt1	CP000568_New_28230	100	9	0	0	1	9	66	74	0.071	26.6
CN28230-1464223-1455458_Pep633_Cnt1	CP000568_New_28230	100	18	0	0	1	18	2470	2487	3e-07	43.1
CN28230-1464223-1455458_Pep633_Cnt1	CP000568_New_24527	50	18	9	0	1	18	402	419	3.5	21.6
CN28230-1464223-1455458_Pep633_Cnt1	CP000568_New_17174	85.71	7	1	0	9	15	210	216	5.5	20.8
CN28230-1464223-1455458_Pep634_Cnt1	CP000568_New_28230	100	12	0	0	1	12	1117	1128	0.0001	35
CN28230-1464223-1455458_Pep634_Cnt1	CP000568_New_1562	66.67	9	3	0	3	11	192	200	5.2	20.8
CN28230-1464223-1455458_Pep635_Cnt1	CP000568_New_28230	100	14	0	0	1	14	618	631	0.001	32
CN28230-1464223-1455458_Pep636_Cnt2	CP000568_New_28230	100	21	0	0	1	21	2800	2820	9e-10	50.4
CN28230-1464223-1455458_Pep638_Cnt2	CP000568_New_28230	100	24	0	0	1	24	2589	2612	6e-13	59.7
CN28230-1464223-1455458_Pep638_Cnt2	CP000568_New_1190	63.16	19	7	0	1	19	468	486	0.0008	33.1
CN28230-1464223-1455458_Pep638_Cnt2	CP000568_New_16352	45.45	22	12	0	2	23	610	631	0.013	29.3
CN28230-1464223-1455458_Pep638_Cnt2	CP000568_New_8440	46.67	15	8	0	10	24	268	282	7.3	20.8
CN28230-1464223-1455458_Pep639_Cnt1	CP000568_New_28230	100	8	0	0	1	8	1129	1136	4.1	21.2
CN28230-1464223-1455458_Pep640_Cnt4	CP000568_New_28230	100	15	0	0	1	15	2778	2792	3e-05	37
CN28230-1464223-1455458_Pep641_Cnt2	CP000568_New_28230	100	14	0	0	1	14	2708	2721	0.007	29.6
CN28230-1464223-1455458_Pep642_Cnt4	CP000568_New_28230	100	10	0	0	1	10	132	141	0.15	25.4
CN28230-1464223-1455458_Pep643_Cnt2	CP000568_New_28230	100	13	0	0	1	13	686	698	0.001	32.3
CN29742-1015288-1014854_Pep644_Cnt1	CP000568_New_29742	100	26	0	0	1	26	25	50	8e-12	53.5
CN29742-1015288-1014854_Pep644_Cnt1	CP000568_New_17062	57.14	14	6	0	10	23	49	62	4.2	21.2
CN29742-1015288-1014854_Pep645_Cnt6	CP000568_New_29742	100	10	0	0	1	10	75	84	3	20.8
CN29742-1015288-1014854_Pep646_Cnt4	CP000568_New_29742	100	17	0	0	1	17	111	127	7e-06	37
CN29742-1015288-1014854_Pep647_Cnt1	CP000568_New_29742	100	9	0	0	1	9	85	93	0.068	25.8
CN29742-1015288-1014854_Pep648_Cnt2	CP000568_New_29742	100	12	0	0	1	12	13	24	0.028	26.9
CN21330-3187028-3186282_Pep649_Cnt2	CP000568_New_21330	100	18	0	0	1	18	150	167	4e-06	38.9
CN21330-3187028-3186282_Pep650_Cnt16	CP000568_New_21330	100	19	0	0	1	19	102	120	4e-07	41.6
CN21330-3187028-3186282_Pep651_Cnt4	CP000568_New_21330	100	10	0	0	1	10	126	135	2.1	21.6
CN21330-3187028-3186282_Pep652_Cnt1	CP000568_New_21330	100	23	0	0	1	23	3	25	6e-09	47
CN21330-3187028-3186282_Pep652_Cnt1	CP000568_New_19375	50	18	9	0	4	21	5	22	3.3	20.8
CN21330-3187028-3186282_Pep653_Cnt3	CP000568_New_21330	100	20	0	0	1	20	56	75	8e-08	43.5
CN21330-3187028-3186282_Pep653_Cnt3	CP000568_New_21536	41.18	17	10	0	3	19	114	130	4.5	20.8
CN21330-3187028-3186282_Pep654_Cnt3	CP000568_New_21330	100	25	0	0	1	25	1	25	1e-10	51.2
CN21330-3187028-3186282_Pep654_Cnt3	CP000568_New_19375	50	18	9	0	6	23	5	22	3.1	20.8
CN21330-3187028-3186282_Pep654_Cnt3	CP000568_New_24271	53.33	15	7	0	1	15	27	41	3.3	20.4
CN21330-3187028-3186282_Pep654_Cnt3	CP000568_New_14160	43.75	16	9	0	2	17	197	212	9.9	20.4
CN21330-3187028-3186282_Pep655_Cnt26	CP000568_New_21330	100	17	0	0	1	17	33	49	7e-07	40.8
CN21330-3187028-3186282_Pep656_Cnt2	CP000568_New_21330	100	9	0	0	1	9	76	84	0.43	23.9
CN21330-3187028-3186282_Pep657_Cnt7	CP000568_New_21330	100	17	0	0	1	17	85	101	6e-06	38.1
CN21330-3187028-3186282_Pep658_Cnt3	CP000568_New_21330	100	22	0	0	1	22	33	54	2e-10	50.8
CN21330-3187028-3186282_Pep658_Cnt3	CP000568_New_32455	40	20	12	0	3	22	13	32	3.7	20
CN21330-3187028-3186282_Pep659_Cnt5	CP000568_New_21330	100	14	0	0	1	14	136	149	0.0005	32.7
CN21330-3187028-3186282_Pep659_Cnt5	CP000568_New_12708	58.33	12	5	0	1	12	40	51	2.1	20.8
CN19535-3487837-3487010_Pep660_Cnt1	CP000568_New_19535	100	9	0	0	1	9	250	258	0.64	23.1
CN19535-3487837-3487010_Pep661_Cnt15	CP000568_New_19535	100	9	0	0	1	9	261	269	0.67	23.1
CN19535-3487837-3487010_Pep662_Cnt1	CP000568_New_19535	100	17	0	0	1	17	229	245	8e-06	38.1
CN15443-3258175-3260271_Pep663_Cnt2	CP000568_New_15443	100	13	0	0	1	13	353	365	0.005	30
CN15443-3258175-3260271_Pep663_Cnt2	CP000568_New_184	83.33	12	2	0	2	13	383	394	0.078	26.6
CN15443-3258175-3260271_Pep663_Cnt2	CP000568_New_33238	90.91	11	1	0	1	11	361	371	0.26	25
CN15443-3258175-3260271_Pep663_Cnt2	CP000568_New_2707	81.82	11	2	0	1	11	360	370	1.1	23.1
CN15443-3258175-3260271_Pep663_Cnt2	CP000568_New_15652	72.73	11	3	0	1	11	424	434	1.6	22.3
CN15443-3258175-3260271_Pep663_Cnt2	CP000568_New_13768	63.64	11	4	0	1	11	412	422	2.4	21.9
CN15443-3258175-3260271_Pep663_Cnt2	CP000568_New_1921	54.55	11	5	0	1	11	424	434	7.2	20.4
CN15443-3258175-3260271_Pep664_Cnt1	CP000568_New_15443	100	14	0	0	1	14	327	340	0.002	31.2
CN15443-3258175-3260271_Pep665_Cnt3	CP000568_New_15443	100	13	0	0	1	13	296	308	0.0005	33.1
CN15443-3258175-3260271_Pep665_Cnt3	CP000568_New_2318	70	10	3	0	1	10	307	316	3.6	21.2
CN15443-3258175-3260271_Pep666_Cnt8	CP000568_New_15443	100	20	0	0	1	20	529	548	4e-07	42.7
CN15443-3258175-3260271_Pep667_Cnt1	CP000568_New_15443	100	8	0	0	1	8	116	123	0.47	23.9
CN15443-3258175-3260271_Pep668_Cnt1	CP000568_New_15443	100	11	0	0	1	11	285	295	0.18	25.4
CN15443-3258175-3260271_Pep668_Cnt1	CP000568_New_3229	63.64	11	4	0	1	11	298	308	8.7	20
CN15443-3258175-3260271_Pep669_Cnt1	CP000568_New_15443	100	14	0	0	1	14	365	378	0.0008	32.7
CN15443-3258175-3260271_Pep669_Cnt1	CP000568_New_33238	76.92	13	3	0	2	14	374	386	0.045	27.3
CN15443-3258175-3260271_Pep669_Cnt1	CP000568_New_184	78.57	14	3	0	1	14	394	407	0.22	25
CN15443-3258175-3260271_Pep669_Cnt1	CP000568_New_3229	66.67	12	4	0	3	14	388	399	0.5	24.3
CN15443-3258175-3260271_Pep669_Cnt1	CP000568_New_2707	75	12	3	0	3	14	374	385	1.1	23.1
CN15443-3258175-3260271_Pep669_Cnt1	CP000568_New_161	75	12	3	0	3	14	440	451	1.4	22.7
CN15443-3258175-3260271_Pep669_Cnt1	CP000568_New_31153	75	12	3	0	3	14	414	425	5.3	20.8
CN15443-3258175-3260271_Pep669_Cnt1	CP000568_New_2318	66.67	12	4	0	3	14	386	397	5.6	20.8
CN15443-3258175-3260271_Pep670_Cnt1	CP000568_New_15443	100	15	0	0	1	15	389	403	0.0001	35
CN2991-852457-853290_Pep672_Cnt6	CP000568_New_2991	100	21	0	0	1	21	184	204	3e-08	45.1
CN2991-852457-853290_Pep672_Cnt6	CP000568_New_25302	56.25	16	7	0	4	19	322	337	0.64	23.9
CN2991-852457-853290_Pep672_Cnt6	CP000568_New_12184	57.14	14	6	0	1	14	3	16	0.74	21.9
CN2991-852457-853290_Pep672_Cnt6	CP000568_New_23526	66.67	15	5	0	2	16	211	225	3.4	21.6
CN2991-852457-853290_Pep672_Cnt6	CP000568_New_28493	52.94	17	8	0	5	21	208	224	8.6	20.4
CN2991-852457-853290_Pep673_Cnt92	CP000568_New_2991	100	28	0	0	1	28	177	204	1e-13	60.1
CN2991-852457-853290_Pep673_Cnt92	CP000568_New_12184	50	16	8	0	6	21	1	16	0.45	22.7
CN2991-852457-853290_Pep673_Cnt92	CP000568_New_25302	56.25	16	7	0	11	26	322	337	1.2	23.5
CN2991-852457-853290_Pep673_Cnt92	CP000568_New_12059	53.33	15	7	0	4	18	11	25	1.9	21.2
CN2991-852457-853290_Pep673_Cnt92	CP000568_New_26145	44.44	18	10	0	2	19	128	145	2.4	22.3
CN2991-852457-853290_Pep673_Cnt92	CP000568_New_23526	66.67	15	5	0	9	23	211	225	3.2	21.9
CN2991-852457-853290_Pep673_Cnt92	CP000568_New_28493	43.48	23	13	0	6	28	202	224	4.1	21.6
CN2991-852457-853290_Pep673_Cnt92	CP000568_New_11581	28.57	21	15	0	3	23	107	127	6.4	20.8
CN2991-852457-853290_Pep673_Cnt92	CP000568_New_577	47.37	19	10	0	3	21	247	265	6.7	21.2
CN2991-852457-853290_Pep674_Cnt10	CP000568_New_2991	100	20	0	0	1	20	114	133	2e-07	42.7
CN2991-852457-853290_Pep674_Cnt10	CP000568_New_23194	47.06	17	9	0	1	17	12	28	6.7	20.4
CN2991-852457-853290_Pep675_Cnt4	CP000568_New_2991	100	22	0	0	1	22	25	46	7e-09	47
CN2991-852457-853290_Pep676_Cnt26	CP000568_New_2991	100	21	0	0	1	21	218	238	1e-11	54.7
CN2991-852457-853290_Pep676_Cnt26	CP000568_New_24395	53.33	15	7	0	5	19	25	39	5.8	20.8
CN2991-852457-853290_Pep676_Cnt26	CP000568_New_26594	43.75	16	9	0	3	18	33	48	9.4	19.6
CN2991-852457-853290_Pep677_Cnt1	CP000568_New_2991	100	14	0	0	1	14	120	133	0.0006	32.3
CN2991-852457-853290_Pep679_Cnt55	CP000568_New_2991	100	14	0	0	1	14	81	94	0.0005	32.7
CN2991-852457-853290_Pep679_Cnt55	CP000568_New_11052	42.86	14	8	0	1	14	2	15	7.7	20.4
CN2991-852457-853290_Pep680_Cnt94	CP000568_New_2991	100	10	0	0	1	10	95	104	0.84	23.1
CN2991-852457-853290_Pep681_Cnt152	CP000568_New_2991	100	16	0	0	1	16	31	46	0.0001	34.3
CN2991-852457-853290_Pep681_Cnt152	CP000568_New_18409	87.5	8	1	0	9	16	11	18	8.5	18.9
CN2991-852457-853290_Pep683_Cnt47	CP000568_New_2991	100	13	0	0	1	13	82	94	0.002	30.8
CN2991-852457-853290_Pep684_Cnt55	CP000568_New_2991	100	18	0	0	1	18	239	256	7e-06	38.1
CN2991-852457-853290_Pep685_Cnt33	CP000568_New_2991	100	8	0	0	1	8	257	264	0.22	24.6
CN2991-852457-853290_Pep685_Cnt33	CP000568_New_26626	71.43	7	2	0	1	7	37	43	8.6	18.9
CN2991-852457-853290_Pep686_Cnt2	CP000568_New_2991	100	17	0	0	1	17	240	256	3e-05	36.2
CN2991-852457-853290_Pep688_Cnt10	CP000568_New_2991	100	24	0	0	1	24	120	143	4e-10	50.4
CN2991-852457-853290_Pep688_Cnt10	CP000568_New_1102	56.25	16	7	0	3	18	277	292	4.2	21.6
CN2991-852457-853290_Pep689_Cnt20	CP000568_New_2991	100	9	0	0	1	9	105	113	0.6	23.5
CN2991-852457-853290_Pep690_Cnt1	CP000568_New_2991	100	8	0	0	1	8	105	112	4.2	20.8
CN2991-852457-853290_Pep691_Cnt2	CP000568_New_2991	100	23	0	0	1	23	177	199	3e-10	50.4
CN2991-852457-853290_Pep691_Cnt2	CP000568_New_12184	50	16	8	0	6	21	1	16	0.37	22.7
CN2991-852457-853290_Pep691_Cnt2	CP000568_New_12059	53.33	15	7	0	4	18	11	25	2	20.8
CN2991-852457-853290_Pep691_Cnt2	CP000568_New_23526	66.67	15	5	0	9	23	211	225	2.5	22.3
CN2991-852457-853290_Pep691_Cnt2	CP000568_New_26145	44.44	18	10	0	2	19	128	145	2.7	21.9
CN2991-852457-853290_Pep691_Cnt2	CP000568_New_25302	61.54	13	5	0	11	23	322	334	4.2	21.6
CN2991-852457-853290_Pep691_Cnt2	CP000568_New_11581	28.57	21	15	0	3	23	107	127	6.1	20.8
CN2991-852457-853290_Pep691_Cnt2	CP000568_New_577	47.37	19	10	0	3	21	247	265	6.3	21.2
CN16813-3619516-3625074_Pep693_Cnt66	CP000568_New_16813	100	14	0	0	1	14	1795	1808	0.007	30
CN16813-3619516-3625074_Pep693_Cnt66	CP000568_New_25753	64.29	14	5	0	1	14	2155	2168	1.6	22.7
CN16813-3619516-3625074_Pep693_Cnt66	CP000568_New_25753	58.33	12	5	0	1	12	2122	2133	2.7	21.9
CN16813-3619516-3625074_Pep694_Cnt1	CP000568_New_16813	100	10	0	0	1	10	246	255	0.22	25
CN16813-3619516-3625074_Pep694_Cnt1	CP000568_New_16813	90	10	1	0	1	10	624	633	0.33	24.6
CN16813-3619516-3625074_Pep694_Cnt1	CP000568_New_16813	90	10	1	0	1	10	787	796	0.33	24.6
CN16813-3619516-3625074_Pep694_Cnt1	CP000568_New_16813	90	10	1	0	1	10	952	961	0.33	24.6
CN16813-3619516-3625074_Pep694_Cnt1	CP000568_New_16813	90	10	1	0	1	10	1117	1126	0.33	24.6
CN16813-3619516-3625074_Pep694_Cnt1	CP000568_New_16813	90	10	1	0	1	10	1282	1291	0.33	24.6
CN16813-3619516-3625074_Pep694_Cnt1	CP000568_New_16813	90	10	1	0	1	10	1447	1456	0.33	24.6
CN16813-3619516-3625074_Pep694_Cnt1	CP000568_New_16813	90	10	1	0	1	10	1611	1620	0.33	24.6
CN16813-3619516-3625074_Pep694_Cnt1	CP000568_New_16813	90	10	1	0	1	10	93	102	0.58	23.9
CN16813-3619516-3625074_Pep695_Cnt767	CP000568_New_16813	100	19	0	0	1	19	116	134	7e-06	39.3
CN16813-3619516-3625074_Pep695_Cnt767	CP000568_New_16813	84.21	19	3	0	1	19	1305	1323	0.0003	34.3
CN16813-3619516-3625074_Pep695_Cnt767	CP000568_New_16813	84.21	19	3	0	1	19	1634	1652	0.0003	34.3
CN16813-3619516-3625074_Pep695_Cnt767	CP000568_New_16813	84.21	19	3	0	1	19	647	665	0.0004	33.9
CN16813-3619516-3625074_Pep695_Cnt767	CP000568_New_16813	84.21	19	3	0	1	19	810	828	0.0004	33.9
CN16813-3619516-3625074_Pep695_Cnt767	CP000568_New_16813	84.21	19	3	0	1	19	975	993	0.0004	33.9
CN16813-3619516-3625074_Pep695_Cnt767	CP000568_New_16813	84.21	19	3	0	1	19	1140	1158	0.0004	33.9
CN16813-3619516-3625074_Pep695_Cnt767	CP000568_New_16813	84.21	19	3	0	1	19	1470	1488	0.0004	33.9
CN16813-3619516-3625074_Pep695_Cnt767	CP000568_New_16813	78.95	19	4	0	1	19	269	287	0.002	31.6
CN16813-3619516-3625074_Pep695_Cnt767	CP000568_New_16830	61.11	18	7	0	1	18	117	134	4.9	21.2
CN16813-3619516-3625074_Pep695_Cnt767	CP000568_New_27406	33.33	18	12	0	2	19	20	37	8.8	20
CN16813-3619516-3625074_Pep696_Cnt81	CP000568_New_16813	83.33	24	4	0	1	24	1258	1281	2e-07	43.9
CN16813-3619516-3625074_Pep696_Cnt81	CP000568_New_16813	83.33	24	4	0	1	24	1587	1610	2e-07	43.9
CN16813-3619516-3625074_Pep696_Cnt81	CP000568_New_16813	87.5	24	3	0	1	24	763	786	3e-07	43.5
CN16813-3619516-3625074_Pep696_Cnt81	CP000568_New_16813	87.5	24	3	0	1	24	928	951	3e-07	43.5
CN16813-3619516-3625074_Pep696_Cnt81	CP000568_New_16813	87.5	24	3	0	1	24	1093	1116	3e-07	43.5
CN16813-3619516-3625074_Pep696_Cnt81	CP000568_New_16813	87.5	24	3	0	1	24	1423	1446	3e-07	43.5
CN16813-3619516-3625074_Pep696_Cnt81	CP000568_New_16813	79.17	24	5	0	1	24	600	623	3e-06	40.4
CN16813-3619516-3625074_Pep696_Cnt81	CP000568_New_16813	62.5	24	9	0	1	24	69	92	0.0002	35.4
CN16813-3619516-3625074_Pep696_Cnt81	CP000568_New_16813	100	24	0	0	1	24	222	245	0.048	27.7
CN16813-3619516-3625074_Pep696_Cnt81	CP000568_New_1987	45	20	11	0	1	20	156	175	0.077	26.6
CN16813-3619516-3625074_Pep696_Cnt81	CP000568_New_16830	30.43	23	16	0	1	23	72	94	2.3	22.3
CN16813-3619516-3625074_Pep696_Cnt81	CP000568_New_16816	58.82	17	7	0	1	17	1247	1263	2.5	22.3
CN16813-3619516-3625074_Pep696_Cnt81	CP000568_New_30144	50	14	7	0	1	14	157	170	3.3	21.9
CN16813-3619516-3625074_Pep696_Cnt81	CP000568_New_28066	47.06	17	9	0	2	18	35	51	4.9	21.2
CN16813-3619516-3625074_Pep696_Cnt81	CP000568_New_881	72.73	11	3	0	3	13	290	300	5.8	21.2
CN16813-3619516-3625074_Pep696_Cnt81	CP000568_New_29853	53.33	15	7	0	10	24	163	177	7.6	20.8
CN16813-3619516-3625074_Pep697_Cnt190	CP000568_New_16813	100	13	0	0	1	13	729	741	0.011	29.3
CN16813-3619516-3625074_Pep697_Cnt190	CP000568_New_16813	100	13	0	0	1	13	894	906	0.011	29.3
CN16813-3619516-3625074_Pep697_Cnt190	CP000568_New_16813	100	13	0	0	1	13	1059	1071	0.011	29.3
CN16813-3619516-3625074_Pep697_Cnt190	CP000568_New_16813	100	13	0	0	1	13	1224	1236	0.011	29.3
CN16813-3619516-3625074_Pep697_Cnt190	CP000568_New_16813	100	13	0	0	1	13	1389	1401	0.011	29.3
CN16813-3619516-3625074_Pep697_Cnt190	CP000568_New_16813	92.31	13	1	0	1	13	566	578	0.07	26.6
CN16813-3619516-3625074_Pep699_Cnt518	CP000568_New_16813	100	10	0	0	1	10	654	663	1.6	22.3
CN16813-3619516-3625074_Pep699_Cnt518	CP000568_New_16813	100	10	0	0	1	10	817	826	1.6	22.3
CN16813-3619516-3625074_Pep699_Cnt518	CP000568_New_16813	100	10	0	0	1	10	982	991	1.6	22.3
CN16813-3619516-3625074_Pep699_Cnt518	CP000568_New_16813	100	10	0	0	1	10	1147	1156	1.6	22.3
CN16813-3619516-3625074_Pep699_Cnt518	CP000568_New_16813	100	10	0	0	1	10	1312	1321	1.6	22.3
CN16813-3619516-3625074_Pep699_Cnt518	CP000568_New_16813	100	10	0	0	1	10	1477	1486	1.6	22.3
CN16813-3619516-3625074_Pep699_Cnt518	CP000568_New_16813	100	10	0	0	1	10	1641	1650	1.6	22.3
CN16813-3619516-3625074_Pep699_Cnt518	CP000568_New_16813	100	9	0	0	1	9	123	131	6.5	20.4
CN16813-3619516-3625074_Pep700_Cnt13	CP000568_New_16813	100	20	0	0	1	20	371	390	1e-07	44.3
CN16813-3619516-3625074_Pep700_Cnt13	CP000568_New_34571	60	20	8	0	1	20	793	812	0.007	30
CN16813-3619516-3625074_Pep700_Cnt13	CP000568_New_161	50	20	10	0	1	20	748	767	0.12	26.2
CN16813-3619516-3625074_Pep700_Cnt13	CP000568_New_34034	53.33	15	7	0	5	19	10	24	1.8	20.8
CN16813-3619516-3625074_Pep700_Cnt13	CP000568_New_33242	72.73	11	3	0	5	15	306	316	7.3	20.8
CN16813-3619516-3625074_Pep701_Cnt1	CP000568_New_16813	100	37	0	0	1	37	443	479	2e-19	79.7
CN16813-3619516-3625074_Pep701_Cnt1	CP000568_New_34571	58.97	39	14	1	1	37	856	894	3e-09	49.7
CN16813-3619516-3625074_Pep701_Cnt1	CP000568_New_1146	54.05	37	15	1	1	35	226	262	1e-06	41.2
CN16813-3619516-3625074_Pep701_Cnt1	CP000568_New_33277	51.28	39	17	1	1	37	584	622	2e-06	41.2
CN16813-3619516-3625074_Pep701_Cnt1	CP000568_New_1777	48.72	39	18	1	1	37	440	478	1e-05	38.9
CN16813-3619516-3625074_Pep701_Cnt1	CP000568_New_161	46.15	39	19	1	1	37	811	849	0.0004	34.7
CN16813-3619516-3625074_Pep701_Cnt1	CP000568_New_15437	50	32	14	1	1	30	815	846	0.018	29.3
CN16813-3619516-3625074_Pep701_Cnt1	CP000568_New_13768	44.74	38	18	2	3	37	775	812	0.02	29.3
CN16813-3619516-3625074_Pep701_Cnt1	CP000568_New_282	50	24	12	0	13	36	418	441	0.11	26.9
CN16813-3619516-3625074_Pep701_Cnt1	CP000568_New_14392	43.75	32	16	1	5	34	136	167	0.13	26.9
CN16813-3619516-3625074_Pep701_Cnt1	CP000568_New_29386	61.54	13	5	0	14	26	55	67	1.5	23.1
CN16813-3619516-3625074_Pep701_Cnt1	CP000568_New_22938	50	22	11	0	2	23	124	145	4.1	21.9
CN16813-3619516-3625074_Pep701_Cnt1	CP000568_New_7151	60	15	6	0	5	19	47	61	7.7	20.8
CN16813-3619516-3625074_Pep701_Cnt1	CP000568_New_3229	43.75	16	9	0	16	31	568	583	7.8	21.2
CN16813-3619516-3625074_Pep702_Cnt252	CP000568_New_16813	100	13	0	0	1	13	1157	1169	0.015	28.9
CN16813-3619516-3625074_Pep702_Cnt252	CP000568_New_16813	100	13	0	0	1	13	1487	1499	0.015	28.9
CN16813-3619516-3625074_Pep702_Cnt252	CP000568_New_16813	92.31	13	1	0	1	13	664	676	0.075	26.6
CN16813-3619516-3625074_Pep702_Cnt252	CP000568_New_16813	92.31	13	1	0	1	13	827	839	0.075	26.6
CN16813-3619516-3625074_Pep702_Cnt252	CP000568_New_16813	92.31	13	1	0	1	13	992	1004	0.075	26.6
CN16813-3619516-3625074_Pep702_Cnt252	CP000568_New_16813	92.31	13	1	0	1	13	1322	1334	0.075	26.6
CN16813-3619516-3625074_Pep702_Cnt252	CP000568_New_16813	69.23	13	4	0	1	13	1651	1663	2.3	21.9
CN16813-3619516-3625074_Pep703_Cnt240	CP000568_New_16813	100	17	0	0	1	17	729	745	4e-05	36.6
CN16813-3619516-3625074_Pep703_Cnt240	CP000568_New_16813	100	17	0	0	1	17	894	910	4e-05	36.6
CN16813-3619516-3625074_Pep703_Cnt240	CP000568_New_16813	100	17	0	0	1	17	1059	1075	4e-05	36.6
CN16813-3619516-3625074_Pep703_Cnt240	CP000568_New_16813	100	17	0	0	1	17	1224	1240	4e-05	36.6
CN16813-3619516-3625074_Pep703_Cnt240	CP000568_New_16813	100	17	0	0	1	17	1389	1405	4e-05	36.6
CN16813-3619516-3625074_Pep703_Cnt240	CP000568_New_16813	94.12	17	1	0	1	17	566	582	0.0002	34.7
CN16813-3619516-3625074_Pep703_Cnt240	CP000568_New_16813	66.67	12	4	0	6	17	1558	1569	4.2	21.6
CN16813-3619516-3625074_Pep703_Cnt240	CP000568_New_1987	58.82	17	7	0	1	17	122	138	0.66	23.5
CN16813-3619516-3625074_Pep703_Cnt240	CP000568_New_16830	43.75	16	9	0	1	16	38	53	3.8	21.6
CN16813-3619516-3625074_Pep704_Cnt44	CP000568_New_16813	100	10	0	0	1	10	212	221	0.06	26.9
CN16813-3619516-3625074_Pep704_Cnt44	CP000568_New_16813	88.89	9	1	0	1	9	590	598	0.8	23.5
CN16813-3619516-3625074_Pep704_Cnt44	CP000568_New_16813	88.89	9	1	0	1	9	753	761	0.8	23.5
CN16813-3619516-3625074_Pep704_Cnt44	CP000568_New_16813	88.89	9	1	0	1	9	918	926	0.8	23.5
CN16813-3619516-3625074_Pep704_Cnt44	CP000568_New_16813	88.89	9	1	0	1	9	1083	1091	0.8	23.5
CN16813-3619516-3625074_Pep704_Cnt44	CP000568_New_16813	88.89	9	1	0	1	9	1248	1256	0.8	23.5
CN16813-3619516-3625074_Pep704_Cnt44	CP000568_New_16813	88.89	9	1	0	1	9	1413	1421	0.8	23.5
CN16813-3619516-3625074_Pep704_Cnt44	CP000568_New_16813	77.78	9	2	0	1	9	59	67	3.9	21.2
CN16813-3619516-3625074_Pep705_Cnt64	CP000568_New_16813	100	34	0	0	1	34	59	92	2e-17	73.6
CN16813-3619516-3625074_Pep705_Cnt64	CP000568_New_16813	67.65	34	11	0	1	34	590	623	3e-11	55.5
CN16813-3619516-3625074_Pep705_Cnt64	CP000568_New_16813	64.71	34	12	0	1	34	1248	1281	5e-11	55.1
CN16813-3619516-3625074_Pep705_Cnt64	CP000568_New_16813	67.65	34	11	0	1	34	753	786	5e-11	54.7
CN16813-3619516-3625074_Pep705_Cnt64	CP000568_New_16813	67.65	34	11	0	1	34	918	951	5e-11	54.7
CN16813-3619516-3625074_Pep705_Cnt64	CP000568_New_16813	67.65	34	11	0	1	34	1083	1116	5e-11	54.7
CN16813-3619516-3625074_Pep705_Cnt64	CP000568_New_16813	67.65	34	11	0	1	34	1413	1446	5e-11	54.7
CN16813-3619516-3625074_Pep705_Cnt64	CP000568_New_16813	58.82	34	14	0	1	34	1577	1610	4e-09	49.3
CN16813-3619516-3625074_Pep705_Cnt64	CP000568_New_16813	64.71	34	12	0	1	34	212	245	5e-06	40
CN16813-3619516-3625074_Pep705_Cnt64	CP000568_New_16830	39.39	33	20	0	1	33	62	94	0.0007	33.5
CN16813-3619516-3625074_Pep705_Cnt64	CP000568_New_1987	46.67	30	16	0	1	30	146	175	0.002	32
CN16813-3619516-3625074_Pep705_Cnt64	CP000568_New_28873	32	25	17	0	2	26	9	33	0.52	23.5
CN16813-3619516-3625074_Pep705_Cnt64	CP000568_New_30144	33.33	21	14	0	9	29	155	175	8.2	20.8
CN16813-3619516-3625074_Pep706_Cnt189	CP000568_New_16813	100	19	0	0	1	19	564	582	3e-06	40
CN16813-3619516-3625074_Pep706_Cnt189	CP000568_New_16813	94.74	19	1	0	1	19	727	745	2e-05	37.7
CN16813-3619516-3625074_Pep706_Cnt189	CP000568_New_16813	94.74	19	1	0	1	19	892	910	2e-05	37.7
CN16813-3619516-3625074_Pep706_Cnt189	CP000568_New_16813	94.74	19	1	0	1	19	1057	1075	2e-05	37.7
CN16813-3619516-3625074_Pep706_Cnt189	CP000568_New_16813	94.74	19	1	0	1	19	1222	1240	2e-05	37.7
CN16813-3619516-3625074_Pep706_Cnt189	CP000568_New_16813	94.74	19	1	0	1	19	1387	1405	2e-05	37.7
CN16813-3619516-3625074_Pep706_Cnt189	CP000568_New_16813	50	18	9	0	1	18	1551	1568	1.1	23.1
CN16813-3619516-3625074_Pep706_Cnt189	CP000568_New_1987	58.82	17	7	0	3	19	122	138	0.48	24.3
CN16813-3619516-3625074_Pep706_Cnt189	CP000568_New_16830	44.44	18	10	0	1	18	36	53	4.3	21.2
CN16813-3619516-3625074_Pep706_Cnt189	CP000568_New_8633	47.06	17	9	0	2	18	36	52	5.5	20
CN16813-3619516-3625074_Pep707_Cnt135	CP000568_New_16813	100	19	0	0	1	19	727	745	3e-06	40
CN16813-3619516-3625074_Pep707_Cnt135	CP000568_New_16813	100	19	0	0	1	19	892	910	3e-06	40
CN16813-3619516-3625074_Pep707_Cnt135	CP000568_New_16813	100	19	0	0	1	19	1057	1075	3e-06	40
CN16813-3619516-3625074_Pep707_Cnt135	CP000568_New_16813	100	19	0	0	1	19	1222	1240	3e-06	40
CN16813-3619516-3625074_Pep707_Cnt135	CP000568_New_16813	100	19	0	0	1	19	1387	1405	3e-06	40
CN16813-3619516-3625074_Pep707_Cnt135	CP000568_New_16813	94.74	19	1	0	1	19	564	582	1e-05	38.1
CN16813-3619516-3625074_Pep707_Cnt135	CP000568_New_16813	47.37	19	10	0	1	19	1551	1569	1.1	23.5
CN16813-3619516-3625074_Pep707_Cnt135	CP000568_New_1987	58.82	17	7	0	3	19	122	138	0.44	24.3
CN16813-3619516-3625074_Pep707_Cnt135	CP000568_New_16830	44.44	18	10	0	1	18	36	53	4.6	21.2
CN16813-3619516-3625074_Pep707_Cnt135	CP000568_New_8633	47.06	17	9	0	2	18	36	52	5.5	20
CN16813-3619516-3625074_Pep708_Cnt110	CP000568_New_16813	100	21	0	0	1	21	1556	1576	2e-08	47
CN16813-3619516-3625074_Pep708_Cnt110	CP000568_New_16813	57.89	19	8	0	3	21	571	589	0.025	28.5
CN16813-3619516-3625074_Pep708_Cnt110	CP000568_New_16813	57.89	19	8	0	3	21	734	752	0.025	28.5
CN16813-3619516-3625074_Pep708_Cnt110	CP000568_New_16813	57.89	19	8	0	3	21	899	917	0.025	28.5
CN16813-3619516-3625074_Pep708_Cnt110	CP000568_New_16813	57.89	19	8	0	3	21	1064	1082	0.025	28.5
CN16813-3619516-3625074_Pep708_Cnt110	CP000568_New_16813	57.89	19	8	0	3	21	1229	1247	0.025	28.5
CN16813-3619516-3625074_Pep708_Cnt110	CP000568_New_16813	57.89	19	8	0	3	21	1394	1412	0.025	28.5
CN16813-3619516-3625074_Pep708_Cnt110	CP000568_New_16813	63.16	19	7	0	3	21	193	211	0.37	25
CN16813-3619516-3625074_Pep708_Cnt110	CP000568_New_16813	62.5	16	6	0	6	21	43	58	1.1	23.5
CN16813-3619516-3625074_Pep708_Cnt110	CP000568_New_16830	55	20	9	0	2	21	42	61	0.018	28.9
CN16813-3619516-3625074_Pep708_Cnt110	CP000568_New_1987	50	18	9	0	2	19	126	143	0.59	23.9
CN16813-3619516-3625074_Pep708_Cnt110	CP000568_New_30096	43.75	16	9	0	2	17	353	368	2.8	21.9
CN16813-3619516-3625074_Pep708_Cnt110	CP000568_New_1242	50	14	7	0	6	19	372	385	3.9	21.6
CN16813-3619516-3625074_Pep708_Cnt110	CP000568_New_15353	53.85	13	6	0	3	15	207	219	4.7	21.2
CN16813-3619516-3625074_Pep709_Cnt203	CP000568_New_16813	100	16	0	0	1	16	191	206	0.0002	34.7
CN16813-3619516-3625074_Pep709_Cnt203	CP000568_New_16813	50	16	8	0	1	16	38	53	4.7	21.2
CN16813-3619516-3625074_Pep710_Cnt448	CP000568_New_16813	100	11	0	0	1	11	624	634	0.059	26.9
CN16813-3619516-3625074_Pep710_Cnt448	CP000568_New_16813	100	11	0	0	1	11	787	797	0.059	26.9
CN16813-3619516-3625074_Pep710_Cnt448	CP000568_New_16813	100	11	0	0	1	11	952	962	0.059	26.9
CN16813-3619516-3625074_Pep710_Cnt448	CP000568_New_16813	100	11	0	0	1	11	1117	1127	0.059	26.9
CN16813-3619516-3625074_Pep710_Cnt448	CP000568_New_16813	100	11	0	0	1	11	1282	1292	0.059	26.9
CN16813-3619516-3625074_Pep710_Cnt448	CP000568_New_16813	100	11	0	0	1	11	1447	1457	0.059	26.9
CN16813-3619516-3625074_Pep710_Cnt448	CP000568_New_16813	100	11	0	0	1	11	1611	1621	0.059	26.9
CN16813-3619516-3625074_Pep710_Cnt448	CP000568_New_16813	90.91	11	1	0	1	11	246	256	0.083	26.6
CN16813-3619516-3625074_Pep710_Cnt448	CP000568_New_16813	81.82	11	2	0	1	11	93	103	0.22	25
CN16813-3619516-3625074_Pep712_Cnt6	CP000568_New_16813	100	12	0	0	1	12	1842	1853	0.011	29.3
CN16813-3619516-3625074_Pep713_Cnt112	CP000568_New_16813	100	24	0	0	1	24	288	311	3e-10	52
CN16813-3619516-3625074_Pep713_Cnt112	CP000568_New_16813	83.33	18	3	0	7	24	838	855	0.001	32.7
CN16813-3619516-3625074_Pep713_Cnt112	CP000568_New_16813	83.33	18	3	0	7	24	1003	1020	0.001	32.7
CN16813-3619516-3625074_Pep713_Cnt112	CP000568_New_16813	83.33	18	3	0	7	24	1168	1185	0.001	32.7
CN16813-3619516-3625074_Pep713_Cnt112	CP000568_New_16813	83.33	18	3	0	7	24	1333	1350	0.001	32.7
CN16813-3619516-3625074_Pep713_Cnt112	CP000568_New_16813	83.33	18	3	0	7	24	1498	1515	0.001	32.7
CN16813-3619516-3625074_Pep713_Cnt112	CP000568_New_16813	77.78	18	4	0	7	24	675	692	0.002	32
CN16813-3619516-3625074_Pep713_Cnt112	CP000568_New_16813	68.18	22	7	0	1	22	135	156	0.009	30
CN16813-3619516-3625074_Pep713_Cnt112	CP000568_New_16813	68.75	16	5	0	7	22	1662	1677	0.57	24.3
CN16813-3619516-3625074_Pep713_Cnt112	CP000568_New_18315	69.23	13	4	0	10	22	5	17	5.1	20.8
CN16813-3619516-3625074_Pep713_Cnt112	CP000568_New_282	42.11	19	11	0	5	23	235	253	8.4	20.4
CN16813-3619516-3625074_Pep713_Cnt112	CP000568_New_29720	39.13	23	14	0	1	23	265	287	8.5	20.4
CN16813-3619516-3625074_Pep714_Cnt35	CP000568_New_16813	100	10	0	0	1	10	624	633	0.25	25
CN16813-3619516-3625074_Pep714_Cnt35	CP000568_New_16813	100	10	0	0	1	10	787	796	0.25	25
CN16813-3619516-3625074_Pep714_Cnt35	CP000568_New_16813	100	10	0	0	1	10	952	961	0.25	25
CN16813-3619516-3625074_Pep714_Cnt35	CP000568_New_16813	100	10	0	0	1	10	1117	1126	0.25	25
CN16813-3619516-3625074_Pep714_Cnt35	CP000568_New_16813	100	10	0	0	1	10	1282	1291	0.25	25
CN16813-3619516-3625074_Pep714_Cnt35	CP000568_New_16813	100	10	0	0	1	10	1447	1456	0.25	25
CN16813-3619516-3625074_Pep714_Cnt35	CP000568_New_16813	100	10	0	0	1	10	1611	1620	0.25	25
CN16813-3619516-3625074_Pep714_Cnt35	CP000568_New_16813	90	10	1	0	1	10	246	255	0.34	24.6
CN16813-3619516-3625074_Pep714_Cnt35	CP000568_New_16813	80	10	2	0	1	10	93	102	0.9	23.1
CN16813-3619516-3625074_Pep715_Cnt12	CP000568_New_16813	100	11	0	0	1	11	1159	1169	0.17	25.4
CN16813-3619516-3625074_Pep715_Cnt12	CP000568_New_16813	100	11	0	0	1	11	1489	1499	0.17	25.4
CN16813-3619516-3625074_Pep715_Cnt12	CP000568_New_16813	100	10	0	0	2	11	667	676	0.75	23.5
CN16813-3619516-3625074_Pep715_Cnt12	CP000568_New_16813	100	10	0	0	2	11	830	839	0.75	23.5
CN16813-3619516-3625074_Pep715_Cnt12	CP000568_New_16813	100	10	0	0	2	11	995	1004	0.75	23.5
CN16813-3619516-3625074_Pep715_Cnt12	CP000568_New_16813	100	10	0	0	2	11	1325	1334	0.75	23.5
CN16813-3619516-3625074_Pep716_Cnt198	CP000568_New_16813	100	14	0	0	1	14	1828	1841	0.0002	34.3
CN16813-3619516-3625074_Pep717_Cnt34	CP000568_New_16813	100	13	0	0	1	13	1815	1827	0.004	30.8
CN16813-3619516-3625074_Pep718_Cnt48	CP000568_New_16813	100	9	0	0	1	9	564	572	7.4	20.4
CN16813-3619516-3625074_Pep718_Cnt48	CP000568_New_16813	100	9	0	0	1	9	727	735	7.4	20.4
CN16813-3619516-3625074_Pep718_Cnt48	CP000568_New_16813	100	9	0	0	1	9	892	900	7.4	20.4
CN16813-3619516-3625074_Pep718_Cnt48	CP000568_New_16813	100	9	0	0	1	9	1057	1065	7.4	20.4
CN16813-3619516-3625074_Pep718_Cnt48	CP000568_New_16813	100	9	0	0	1	9	1222	1230	7.4	20.4
CN16813-3619516-3625074_Pep718_Cnt48	CP000568_New_16813	100	9	0	0	1	9	1387	1395	7.4	20.4
CN16813-3619516-3625074_Pep720_Cnt1805	CP000568_New_16813	100	16	0	0	1	16	840	855	9e-05	35.4
CN16813-3619516-3625074_Pep720_Cnt1805	CP000568_New_16813	100	16	0	0	1	16	1005	1020	9e-05	35.4
CN16813-3619516-3625074_Pep720_Cnt1805	CP000568_New_16813	100	16	0	0	1	16	1170	1185	9e-05	35.4
CN16813-3619516-3625074_Pep720_Cnt1805	CP000568_New_16813	100	16	0	0	1	16	1335	1350	9e-05	35.4
CN16813-3619516-3625074_Pep720_Cnt1805	CP000568_New_16813	100	16	0	0	1	16	1500	1515	9e-05	35.4
CN16813-3619516-3625074_Pep720_Cnt1805	CP000568_New_16813	93.75	16	1	0	1	16	677	692	0.0002	34.7
CN16813-3619516-3625074_Pep720_Cnt1805	CP000568_New_16813	87.5	16	2	0	1	16	296	311	0.003	31.2
CN16813-3619516-3625074_Pep720_Cnt1805	CP000568_New_16813	71.43	14	4	0	1	14	143	156	0.45	24.3
CN16813-3619516-3625074_Pep720_Cnt1805	CP000568_New_16813	75	12	3	0	3	14	1666	1677	3.1	21.9
CN16813-3619516-3625074_Pep721_Cnt47	CP000568_New_16813	100	26	0	0	1	26	417	442	4e-13	60.5
CN16813-3619516-3625074_Pep721_Cnt47	CP000568_New_28022	42.11	19	11	0	2	20	93	111	4.8	21.2
CN16813-3619516-3625074_Pep722_Cnt66	CP000568_New_16813	100	17	0	0	1	17	566	582	4e-05	36.6
CN16813-3619516-3625074_Pep722_Cnt66	CP000568_New_16813	94.12	17	1	0	1	17	729	745	0.0003	34.3
CN16813-3619516-3625074_Pep722_Cnt66	CP000568_New_16813	94.12	17	1	0	1	17	894	910	0.0003	34.3
CN16813-3619516-3625074_Pep722_Cnt66	CP000568_New_16813	94.12	17	1	0	1	17	1059	1075	0.0003	34.3
CN16813-3619516-3625074_Pep722_Cnt66	CP000568_New_16813	94.12	17	1	0	1	17	1224	1240	0.0003	34.3
CN16813-3619516-3625074_Pep722_Cnt66	CP000568_New_16813	94.12	17	1	0	1	17	1389	1405	0.0003	34.3
CN16813-3619516-3625074_Pep722_Cnt66	CP000568_New_16813	72.73	11	3	0	6	16	1558	1568	5.4	21.2
CN16813-3619516-3625074_Pep722_Cnt66	CP000568_New_1987	58.82	17	7	0	1	17	122	138	0.41	24.3
CN16813-3619516-3625074_Pep722_Cnt66	CP000568_New_16830	43.75	16	9	0	1	16	38	53	4.5	21.2
CN16813-3619516-3625074_Pep723_Cnt23	CP000568_New_16813	100	13	0	0	1	13	391	403	0.041	27.3
CN16813-3619516-3625074_Pep724_Cnt1127	CP000568_New_16813	100	32	0	0	1	32	448	479	5e-15	66.2
CN16813-3619516-3625074_Pep724_Cnt1127	CP000568_New_34571	55.88	34	13	1	1	32	861	894	2e-06	41.2
CN16813-3619516-3625074_Pep724_Cnt1127	CP000568_New_33277	50	34	15	1	1	32	589	622	0.0002	35.4
CN16813-3619516-3625074_Pep724_Cnt1127	CP000568_New_1777	47.06	34	16	1	1	32	445	478	0.001	32.7
CN16813-3619516-3625074_Pep724_Cnt1127	CP000568_New_161	47.06	34	16	1	1	32	816	849	0.009	30.4
CN16813-3619516-3625074_Pep724_Cnt1127	CP000568_New_1146	46.88	32	15	1	1	30	231	262	0.018	28.9
CN16813-3619516-3625074_Pep724_Cnt1127	CP000568_New_282	50	24	12	0	8	31	418	441	0.11	26.6
CN16813-3619516-3625074_Pep724_Cnt1127	CP000568_New_15437	51.85	27	11	1	1	25	820	846	0.13	26.6
CN16813-3619516-3625074_Pep724_Cnt1127	CP000568_New_13768	42.86	35	17	2	1	32	778	812	0.33	25.4
CN16813-3619516-3625074_Pep724_Cnt1127	CP000568_New_29386	61.54	13	5	0	9	21	55	67	1.4	23.1
CN16813-3619516-3625074_Pep724_Cnt1127	CP000568_New_14392	41.94	31	16	1	1	29	137	167	1.6	23.1
CN16813-3619516-3625074_Pep724_Cnt1127	CP000568_New_22938	72.73	11	3	0	8	18	135	145	4	21.9
CN16813-3619516-3625074_Pep724_Cnt1127	CP000568_New_3229	43.75	16	9	0	11	26	568	583	7.4	21.2
CN16813-3619516-3625074_Pep725_Cnt22	CP000568_New_16813	100	35	0	0	1	35	408	442	8e-20	80.1
CN16813-3619516-3625074_Pep725_Cnt22	CP000568_New_34571	58.33	24	10	0	1	24	830	853	0.0002	35.4
CN16813-3619516-3625074_Pep725_Cnt22	CP000568_New_1777	40.62	32	17	1	1	30	414	445	0.009	30
CN16813-3619516-3625074_Pep725_Cnt22	CP000568_New_1146	47.83	23	12	0	1	23	200	222	0.01	30
CN16813-3619516-3625074_Pep725_Cnt22	CP000568_New_161	50	24	12	0	1	24	785	808	0.029	28.9
CN16813-3619516-3625074_Pep725_Cnt22	CP000568_New_13768	45	20	11	0	1	20	747	766	0.9	24.3
CN16813-3619516-3625074_Pep725_Cnt22	CP000568_New_15437	45	20	11	0	1	20	789	808	0.99	23.9
CN16813-3619516-3625074_Pep725_Cnt22	CP000568_New_33277	39.13	23	14	0	1	23	558	580	2.7	22.7
CN16813-3619516-3625074_Pep725_Cnt22	CP000568_New_30679	33.33	27	18	0	1	27	466	492	3	22.3
CN16813-3619516-3625074_Pep725_Cnt22	CP000568_New_33238	60	15	5	1	1	14	141	155	4.9	21.6
CN16813-3619516-3625074_Pep725_Cnt22	CP000568_New_28022	42.11	19	11	0	11	29	93	111	5.8	21.6
CN16813-3619516-3625074_Pep726_Cnt56	CP000568_New_16813	100	11	0	0	1	11	93	103	0.068	26.6
CN16813-3619516-3625074_Pep726_Cnt56	CP000568_New_16813	90.91	11	1	0	1	11	246	256	0.13	25.8
CN16813-3619516-3625074_Pep726_Cnt56	CP000568_New_16813	81.82	11	2	0	1	11	624	634	0.2	25.4
CN16813-3619516-3625074_Pep726_Cnt56	CP000568_New_16813	81.82	11	2	0	1	11	787	797	0.2	25.4
CN16813-3619516-3625074_Pep726_Cnt56	CP000568_New_16813	81.82	11	2	0	1	11	952	962	0.2	25.4
CN16813-3619516-3625074_Pep726_Cnt56	CP000568_New_16813	81.82	11	2	0	1	11	1117	1127	0.2	25.4
CN16813-3619516-3625074_Pep726_Cnt56	CP000568_New_16813	81.82	11	2	0	1	11	1282	1292	0.2	25.4
CN16813-3619516-3625074_Pep726_Cnt56	CP000568_New_16813	81.82	11	2	0	1	11	1447	1457	0.2	25.4
CN16813-3619516-3625074_Pep726_Cnt56	CP000568_New_16813	81.82	11	2	0	1	11	1611	1621	0.2	25.4
CN16813-3619516-3625074_Pep727_Cnt4	CP000568_New_16813	100	36	0	0	1	36	276	311	8e-18	74.7
CN16813-3619516-3625074_Pep727_Cnt4	CP000568_New_16813	69.23	39	9	1	1	36	817	855	3e-08	47
CN16813-3619516-3625074_Pep727_Cnt4	CP000568_New_16813	69.23	39	9	1	1	36	982	1020	3e-08	47
CN16813-3619516-3625074_Pep727_Cnt4	CP000568_New_16813	69.23	39	9	1	1	36	1312	1350	3e-08	47
CN16813-3619516-3625074_Pep727_Cnt4	CP000568_New_16813	73.53	34	9	0	1	34	123	156	3e-08	46.6
CN16813-3619516-3625074_Pep727_Cnt4	CP000568_New_16813	66.67	39	10	1	1	36	654	692	5e-08	46.2
CN16813-3619516-3625074_Pep727_Cnt4	CP000568_New_16813	66.67	39	10	1	1	36	1147	1185	1e-07	45.4
CN16813-3619516-3625074_Pep727_Cnt4	CP000568_New_16813	66.67	39	10	1	1	36	1477	1515	1e-07	45.4
CN16813-3619516-3625074_Pep727_Cnt4	CP000568_New_16813	59.46	37	12	1	1	34	1641	1677	7e-05	37
CN16813-3619516-3625074_Pep727_Cnt4	CP000568_New_18988	41.67	24	11	1	3	23	6	29	1	22.3
CN16813-3619516-3625074_Pep727_Cnt4	CP000568_New_88	34.29	35	23	0	2	36	350	384	1.4	23.5
CN16813-3619516-3625074_Pep727_Cnt4	CP000568_New_22193	35.48	31	16	1	4	34	271	297	3.9	21.9
CN16813-3619516-3625074_Pep727_Cnt4	CP000568_New_29720	36	25	16	0	11	35	263	287	6.3	21.2
CN16813-3619516-3625074_Pep727_Cnt4	CP000568_New_18315	69.23	13	4	0	22	34	5	17	6.3	21.2
CN16813-3619516-3625074_Pep727_Cnt4	CP000568_New_8420	60	15	6	0	4	18	317	331	6.6	21.2
CN16813-3619516-3625074_Pep727_Cnt4	CP000568_New_3103	39.13	23	14	0	8	30	117	139	7.1	21.2
CN16813-3619516-3625074_Pep728_Cnt1	CP000568_New_16813	100	23	0	0	1	23	612	634	7e-10	50.8
CN16813-3619516-3625074_Pep728_Cnt1	CP000568_New_16813	95.65	23	1	0	1	23	1270	1292	5e-09	48.5
CN16813-3619516-3625074_Pep728_Cnt1	CP000568_New_16813	95.65	23	1	0	1	23	1599	1621	5e-09	48.5
CN16813-3619516-3625074_Pep728_Cnt1	CP000568_New_16813	91.3	23	2	0	1	23	775	797	6e-09	48.1
CN16813-3619516-3625074_Pep728_Cnt1	CP000568_New_16813	91.3	23	2	0	1	23	940	962	6e-09	48.1
CN16813-3619516-3625074_Pep728_Cnt1	CP000568_New_16813	91.3	23	2	0	1	23	1105	1127	6e-09	48.1
CN16813-3619516-3625074_Pep728_Cnt1	CP000568_New_16813	91.3	23	2	0	1	23	1435	1457	6e-09	48.1
CN16813-3619516-3625074_Pep728_Cnt1	CP000568_New_16813	69.57	23	7	0	1	23	81	103	7e-06	39.3
CN16813-3619516-3625074_Pep728_Cnt1	CP000568_New_16813	88.89	18	2	0	6	23	239	256	2e-05	37.7
CN16813-3619516-3625074_Pep728_Cnt1	CP000568_New_27750	36.36	22	14	0	2	23	121	142	1.3	23.1
CN16813-3619516-3625074_Pep728_Cnt1	CP000568_New_5204	50	14	7	0	8	21	23	36	6.4	19.6
CN16813-3619516-3625074_Pep728_Cnt1	CP000568_New_27330	31.58	19	13	0	2	20	3	21	9.4	19.2
CN16813-3619516-3625074_Pep729_Cnt6	CP000568_New_16813	100	28	0	0	1	28	59	86	2e-13	61.2
CN16813-3619516-3625074_Pep729_Cnt6	CP000568_New_16813	70.37	27	8	0	1	27	590	616	1e-08	47.4
CN16813-3619516-3625074_Pep729_Cnt6	CP000568_New_16813	70.37	27	8	0	1	27	753	779	2e-08	47
CN16813-3619516-3625074_Pep729_Cnt6	CP000568_New_16813	70.37	27	8	0	1	27	918	944	2e-08	47
CN16813-3619516-3625074_Pep729_Cnt6	CP000568_New_16813	70.37	27	8	0	1	27	1083	1109	2e-08	47
CN16813-3619516-3625074_Pep729_Cnt6	CP000568_New_16813	70.37	27	8	0	1	27	1413	1439	2e-08	47
CN16813-3619516-3625074_Pep729_Cnt6	CP000568_New_16813	66.67	27	9	0	1	27	1248	1274	4e-08	45.8
CN16813-3619516-3625074_Pep729_Cnt6	CP000568_New_16813	59.26	27	11	0	1	27	1577	1603	3e-06	40.4
CN16813-3619516-3625074_Pep729_Cnt6	CP000568_New_16813	82.35	17	3	0	1	17	212	228	0.0002	35.4
CN16813-3619516-3625074_Pep729_Cnt6	CP000568_New_16830	39.29	28	17	0	1	28	62	89	0.024	28.5
CN16813-3619516-3625074_Pep729_Cnt6	CP000568_New_1987	44.44	27	15	0	1	27	146	172	0.053	27.3
CN16813-3619516-3625074_Pep729_Cnt6	CP000568_New_28873	32	25	17	0	2	26	9	33	0.38	23.5
CN16813-3619516-3625074_Pep730_Cnt1280	CP000568_New_16813	100	15	0	0	1	15	727	741	0.0009	32.7
CN16813-3619516-3625074_Pep730_Cnt1280	CP000568_New_16813	100	15	0	0	1	15	892	906	0.0009	32.7
CN16813-3619516-3625074_Pep730_Cnt1280	CP000568_New_16813	100	15	0	0	1	15	1057	1071	0.0009	32.7
CN16813-3619516-3625074_Pep730_Cnt1280	CP000568_New_16813	100	15	0	0	1	15	1222	1236	0.0009	32.7
CN16813-3619516-3625074_Pep730_Cnt1280	CP000568_New_16813	100	15	0	0	1	15	1387	1401	0.0009	32.7
CN16813-3619516-3625074_Pep730_Cnt1280	CP000568_New_16813	93.33	15	1	0	1	15	564	578	0.005	30.4
CN16813-3619516-3625074_Pep731_Cnt2	CP000568_New_16813	100	10	0	0	1	10	573	582	0.38	24.3
CN16813-3619516-3625074_Pep731_Cnt2	CP000568_New_16813	90	10	1	0	1	10	736	745	2.5	21.9
CN16813-3619516-3625074_Pep731_Cnt2	CP000568_New_16813	90	10	1	0	1	10	901	910	2.5	21.9
CN16813-3619516-3625074_Pep731_Cnt2	CP000568_New_16813	90	10	1	0	1	10	1066	1075	2.5	21.9
CN16813-3619516-3625074_Pep731_Cnt2	CP000568_New_16813	90	10	1	0	1	10	1231	1240	2.5	21.9
CN16813-3619516-3625074_Pep731_Cnt2	CP000568_New_16813	90	10	1	0	1	10	1396	1405	2.5	21.9
CN16813-3619516-3625074_Pep732_Cnt45	CP000568_New_16813	100	11	0	0	1	11	246	256	0.053	26.9
CN16813-3619516-3625074_Pep732_Cnt45	CP000568_New_16813	90.91	11	1	0	1	11	624	634	0.081	26.6
CN16813-3619516-3625074_Pep732_Cnt45	CP000568_New_16813	90.91	11	1	0	1	11	787	797	0.081	26.6
CN16813-3619516-3625074_Pep732_Cnt45	CP000568_New_16813	90.91	11	1	0	1	11	952	962	0.081	26.6
CN16813-3619516-3625074_Pep732_Cnt45	CP000568_New_16813	90.91	11	1	0	1	11	1117	1127	0.081	26.6
CN16813-3619516-3625074_Pep732_Cnt45	CP000568_New_16813	90.91	11	1	0	1	11	1282	1292	0.081	26.6
CN16813-3619516-3625074_Pep732_Cnt45	CP000568_New_16813	90.91	11	1	0	1	11	1447	1457	0.081	26.6
CN16813-3619516-3625074_Pep732_Cnt45	CP000568_New_16813	90.91	11	1	0	1	11	1611	1621	0.081	26.6
CN16813-3619516-3625074_Pep732_Cnt45	CP000568_New_16813	90.91	11	1	0	1	11	93	103	0.14	25.8
CN16813-3619516-3625074_Pep732_Cnt45	CP000568_New_5204	75	8	2	0	2	9	29	36	9.9	18.5
CN16813-3619516-3625074_Pep733_Cnt336	CP000568_New_16813	100	13	0	0	1	13	664	676	0.024	28.1
CN16813-3619516-3625074_Pep733_Cnt336	CP000568_New_16813	100	13	0	0	1	13	827	839	0.024	28.1
CN16813-3619516-3625074_Pep733_Cnt336	CP000568_New_16813	100	13	0	0	1	13	992	1004	0.024	28.1
CN16813-3619516-3625074_Pep733_Cnt336	CP000568_New_16813	100	13	0	0	1	13	1322	1334	0.024	28.1
CN16813-3619516-3625074_Pep733_Cnt336	CP000568_New_16813	92.31	13	1	0	1	13	1157	1169	0.071	26.6
CN16813-3619516-3625074_Pep733_Cnt336	CP000568_New_16813	92.31	13	1	0	1	13	1487	1499	0.071	26.6
CN16813-3619516-3625074_Pep733_Cnt336	CP000568_New_16813	61.54	13	5	0	1	13	1651	1663	7.7	20.4
CN16813-3619516-3625074_Pep733_Cnt336	CP000568_New_28438	53.85	13	6	0	1	13	241	253	7.9	20.4
CN16813-3619516-3625074_Pep734_Cnt113	CP000568_New_16813	100	16	0	0	1	16	677	692	8e-05	35.8
CN16813-3619516-3625074_Pep734_Cnt113	CP000568_New_16813	93.75	16	1	0	1	16	840	855	0.0002	34.3
CN16813-3619516-3625074_Pep734_Cnt113	CP000568_New_16813	93.75	16	1	0	1	16	1005	1020	0.0002	34.3
CN16813-3619516-3625074_Pep734_Cnt113	CP000568_New_16813	93.75	16	1	0	1	16	1170	1185	0.0002	34.3
CN16813-3619516-3625074_Pep734_Cnt113	CP000568_New_16813	93.75	16	1	0	1	16	1335	1350	0.0002	34.3
CN16813-3619516-3625074_Pep734_Cnt113	CP000568_New_16813	93.75	16	1	0	1	16	1500	1515	0.0002	34.3
CN16813-3619516-3625074_Pep734_Cnt113	CP000568_New_16813	81.25	16	3	0	1	16	296	311	0.007	30
CN16813-3619516-3625074_Pep734_Cnt113	CP000568_New_16813	71.43	14	4	0	1	14	143	156	0.48	24.3
CN16813-3619516-3625074_Pep734_Cnt113	CP000568_New_16813	75	12	3	0	3	14	1666	1677	2.5	21.9
CN16813-3619516-3625074_Pep734_Cnt113	CP000568_New_187	50	14	7	0	3	16	15	28	4.1	19.6
CN16813-3619516-3625074_Pep735_Cnt236	CP000568_New_16813	100	11	0	0	1	11	666	676	0.27	24.6
CN16813-3619516-3625074_Pep735_Cnt236	CP000568_New_16813	100	11	0	0	1	11	829	839	0.27	24.6
CN16813-3619516-3625074_Pep735_Cnt236	CP000568_New_16813	100	11	0	0	1	11	994	1004	0.27	24.6
CN16813-3619516-3625074_Pep735_Cnt236	CP000568_New_16813	100	11	0	0	1	11	1324	1334	0.27	24.6
CN16813-3619516-3625074_Pep735_Cnt236	CP000568_New_16813	90.91	11	1	0	1	11	1159	1169	0.77	23.5
CN16813-3619516-3625074_Pep735_Cnt236	CP000568_New_16813	90.91	11	1	0	1	11	1489	1499	0.77	23.5
CN16813-3619516-3625074_Pep736_Cnt14	CP000568_New_16813	100	15	0	0	1	15	483	497	8e-06	38.5
CN16813-3619516-3625074_Pep736_Cnt14	CP000568_New_34571	78.57	14	3	0	1	14	898	911	0.017	28.5
CN16813-3619516-3625074_Pep736_Cnt14	CP000568_New_161	92.31	13	1	0	2	14	854	866	0.018	28.5
CN16813-3619516-3625074_Pep736_Cnt14	CP000568_New_282	50	14	7	0	1	14	446	459	1.6	22.3
CN16813-3619516-3625074_Pep736_Cnt14	CP000568_New_1146	57.14	14	6	0	1	14	268	281	4	21.2
CN16813-3619516-3625074_Pep736_Cnt14	CP000568_New_28032	77.78	9	2	0	6	14	154	162	8.5	20.4
CN16813-3619516-3625074_Pep737_Cnt50	CP000568_New_16813	100	20	0	0	1	20	1700	1719	4e-07	42.7
CN16813-3619516-3625074_Pep737_Cnt50	CP000568_New_22904	61.54	13	5	0	1	13	109	121	1.9	22.3
CN16813-3619516-3625074_Pep737_Cnt50	CP000568_New_10732	58.82	17	7	0	4	20	42	58	2.2	21.6
CN16813-3619516-3625074_Pep737_Cnt50	CP000568_New_18195	77.78	9	2	0	1	9	2	10	4	21.2
CN16813-3619516-3625074_Pep737_Cnt50	CP000568_New_2410	46.67	15	8	0	6	20	124	138	8.4	20.4
CN29059-1215175-1212797_Pep738_Cnt1	CP000568_New_29059	100	32	0	0	1	32	207	238	8e-16	68.2
CN29059-1215175-1212797_Pep738_Cnt1	CP000568_New_29470	50	22	11	0	11	32	42	63	3.3	21.6
CN29059-1215175-1212797_Pep738_Cnt1	CP000568_New_3555	47.06	17	9	0	12	28	8	24	7.2	20.4
CN29059-1215175-1212797_Pep739_Cnt3	CP000568_New_29059	100	23	0	0	1	23	375	397	7e-09	47.8
CN29059-1215175-1212797_Pep740_Cnt2	CP000568_New_29059	100	21	0	0	1	21	553	573	1e-06	41.2
CN29059-1215175-1212797_Pep740_Cnt2	CP000568_New_3065	50	18	9	0	2	19	260	277	4	21.6
CN29059-1215175-1212797_Pep741_Cnt22	CP000568_New_29059	100	22	0	0	1	22	347	368	9e-10	50.4
CN29059-1215175-1212797_Pep742_Cnt4	CP000568_New_29059	100	15	0	0	1	15	14	28	0.005	30.4
CN29059-1215175-1212797_Pep744_Cnt3	CP000568_New_29059	100	15	0	0	1	15	77	91	0.0006	33.1
CN29059-1215175-1212797_Pep745_Cnt2	CP000568_New_29059	100	14	0	0	1	14	46	59	0.015	28.9
CN29059-1215175-1212797_Pep746_Cnt1	CP000568_New_29059	100	14	0	0	1	14	441	454	0.0007	32.7
CN29059-1215175-1212797_Pep747_Cnt2	CP000568_New_29059	100	10	0	0	1	10	197	206	0.13	25.8
CN29059-1215175-1212797_Pep748_Cnt1	CP000568_New_29059	100	10	0	0	1	10	597	606	1.2	22.7
CN29059-1215175-1212797_Pep749_Cnt1	CP000568_New_29059	100	9	0	0	1	9	489	497	4.6	20.8
CN29059-1215175-1212797_Pep750_Cnt8	CP000568_New_29059	100	16	0	0	1	16	620	635	0.0002	34.3
CN29059-1215175-1212797_Pep751_Cnt3	CP000568_New_29059	100	11	0	0	1	11	497	507	0.14	25.8
CN29059-1215175-1212797_Pep752_Cnt11	CP000568_New_29059	100	9	0	0	1	9	681	689	3.5	21.2
CN29059-1215175-1212797_Pep753_Cnt2	CP000568_New_29059	100	21	0	0	1	21	111	131	5e-08	45.1
CN29059-1215175-1212797_Pep753_Cnt2	CP000568_New_18972	76.92	13	3	0	1	13	69	81	5.5	20.4
CN29059-1215175-1212797_Pep754_Cnt24	CP000568_New_29059	100	24	0	0	1	24	636	659	5e-10	51.2
CN29059-1215175-1212797_Pep754_Cnt24	CP000568_New_24499	41.18	17	10	0	6	22	20	36	1.3	21.6
CN29059-1215175-1212797_Pep754_Cnt24	CP000568_New_25216	53.33	15	7	0	8	22	191	205	2.6	22.3
CN29059-1215175-1212797_Pep754_Cnt24	CP000568_New_31647	53.33	15	7	0	7	21	21	35	6.4	19.6
CN29059-1215175-1212797_Pep754_Cnt24	CP000568_New_12769	57.14	14	6	0	3	16	14	27	8.3	19.6
CN29059-1215175-1212797_Pep754_Cnt24	CP000568_New_24749	53.85	13	6	0	8	20	47	59	9.5	20
CN29059-1215175-1212797_Pep756_Cnt4	CP000568_New_29059	100	15	0	0	1	15	163	177	0.0009	32.3
CN29059-1215175-1212797_Pep757_Cnt3	CP000568_New_29059	100	12	0	0	1	12	61	72	0.0004	33.1
CN29059-1215175-1212797_Pep758_Cnt1	CP000568_New_29059	100	13	0	0	1	13	722	734	0.009	29.3
CN29059-1215175-1212797_Pep759_Cnt21	CP000568_New_29059	100	11	0	0	1	11	596	606	0.33	24.6
CN24480-2506800-2504266_Pep760_Cnt3	CP000568_New_24480	100	15	0	0	1	15	698	712	0.0004	33.5
CN24480-2506800-2504266_Pep760_Cnt3	CP000568_New_30044	42.86	14	8	0	1	14	121	134	2	21.9
CN24480-2506800-2504266_Pep761_Cnt1	CP000568_New_24480	100	27	0	0	1	27	738	764	2e-12	58.5
CN24480-2506800-2504266_Pep761_Cnt1	CP000568_New_15209	34.78	23	15	0	5	27	250	272	4.2	21.6
CN24480-2506800-2504266_Pep762_Cnt1	CP000568_New_24480	100	11	0	0	1	11	217	227	0.004	30.4
CN24480-2506800-2504266_Pep763_Cnt2	CP000568_New_24480	100	12	0	0	1	12	360	371	0.002	31.6
CN24480-2506800-2504266_Pep765_Cnt1	CP000568_New_24480	100	11	0	0	1	11	191	201	0.24	25
CN24480-2506800-2504266_Pep766_Cnt3	CP000568_New_24480	100	12	0	0	1	12	554	565	0.01	29.3
CN24480-2506800-2504266_Pep767_Cnt3	CP000568_New_24480	100	21	0	0	1	21	662	682	3e-10	51.6
CN24480-2506800-2504266_Pep767_Cnt3	CP000568_New_32177	63.64	11	4	0	9	19	29	39	3.2	21.2
CN24480-2506800-2504266_Pep767_Cnt3	CP000568_New_5787	44.44	18	10	0	1	18	36	53	7.3	20.4
CN24480-2506800-2504266_Pep768_Cnt1	CP000568_New_24480	100	13	0	0	1	13	811	823	0.018	28.5
CN24480-2506800-2504266_Pep769_Cnt2	CP000568_New_24480	100	9	0	0	1	9	161	169	6.8	20.4
CN28737-1296965-1296186_Pep770_Cnt4	CP000568_New_28737	100	26	0	0	1	26	185	210	2e-12	56.6
CN28737-1296965-1296186_Pep770_Cnt4	CP000568_New_6364	39.13	23	14	0	4	26	56	78	5.2	21.2
CN28737-1296965-1296186_Pep770_Cnt4	CP000568_New_15506	45	20	11	0	5	24	101	120	6.9	20.4
CN28737-1296965-1296186_Pep771_Cnt9	CP000568_New_28737	100	9	0	0	1	9	110	118	2	21.9
CN28737-1296965-1296186_Pep772_Cnt1	CP000568_New_28737	100	16	0	0	1	16	1	16	6e-06	38.1
CN28737-1296965-1296186_Pep772_Cnt1	CP000568_New_26853	60	10	4	0	1	10	39	48	4.8	20
CN28737-1296965-1296186_Pep773_Cnt13	CP000568_New_28737	100	15	0	0	1	15	58	72	7e-06	38.1
CN28737-1296965-1296186_Pep773_Cnt13	CP000568_New_25128	46.67	15	8	0	1	15	368	382	6	20.8
CN28737-1296965-1296186_Pep774_Cnt1	CP000568_New_28737	100	10	0	0	1	10	158	167	0.008	28.9
CN28737-1296965-1296186_Pep775_Cnt1	CP000568_New_28737	100	8	0	0	1	8	217	224	0.7	23.1
CN28737-1296965-1296186_Pep776_Cnt17	CP000568_New_28737	100	25	0	0	1	25	74	98	3e-13	58.5
CN28737-1296965-1296186_Pep776_Cnt17	CP000568_New_26301	56.25	16	7	0	10	25	354	369	1.9	22.7
CN28737-1296965-1296186_Pep776_Cnt17	CP000568_New_30969	46.15	13	7	0	10	22	32	44	2.9	21.2
CN28737-1296965-1296186_Pep776_Cnt17	CP000568_New_22623	33.33	21	14	0	3	23	19	39	3.2	20.4
CN28737-1296965-1296186_Pep777_Cnt5	CP000568_New_28737	100	17	0	0	1	17	168	184	5e-07	41.2
CN28737-1296965-1296186_Pep778_Cnt7	CP000568_New_28737	100	16	0	0	1	16	58	73	2e-06	40
CN28737-1296965-1296186_Pep778_Cnt7	CP000568_New_25128	43.75	16	9	0	1	16	368	383	4.9	21.2
CN28737-1296965-1296186_Pep779_Cnt5	CP000568_New_28737	100	26	0	0	1	26	73	98	6e-14	60.5
CN28737-1296965-1296186_Pep779_Cnt5	CP000568_New_26301	56.25	16	7	0	11	26	354	369	2.1	22.7
CN28737-1296965-1296186_Pep779_Cnt5	CP000568_New_20168	41.67	24	11	1	1	24	15	35	2.8	20.8
CN28737-1296965-1296186_Pep779_Cnt5	CP000568_New_30969	46.15	13	7	0	11	23	32	44	2.9	21.2
CN28737-1296965-1296186_Pep779_Cnt5	CP000568_New_22623	33.33	21	14	0	4	24	19	39	3.1	20.4
CN29983-941941-939332_Pep780_Cnt6	CP000568_New_29983	100	10	0	0	1	10	694	703	1.9	21.9
CN29983-941941-939332_Pep781_Cnt1	CP000568_New_29983	100	9	0	0	1	9	801	809	3.6	21.2
CN29983-941941-939332_Pep782_Cnt2	CP000568_New_29983	100	26	0	0	1	26	107	132	1e-11	56.2
CN29983-941941-939332_Pep782_Cnt2	CP000568_New_19326	47.06	17	9	0	4	20	39	55	7.5	20.8
CN29983-941941-939332_Pep783_Cnt39	CP000568_New_29983	100	17	0	0	1	17	60	76	2e-07	43.1
CN29983-941941-939332_Pep783_Cnt39	CP000568_New_9145	53.85	13	6	0	4	16	21	33	2	21.2
CN29983-941941-939332_Pep784_Cnt15	CP000568_New_29983	100	10	0	0	1	10	374	383	0.062	26.6
CN29983-941941-939332_Pep785_Cnt1	CP000568_New_29983	100	9	0	0	1	9	496	504	0.6	23.5
CN29983-941941-939332_Pep786_Cnt2	CP000568_New_29983	100	10	0	0	1	10	289	298	0.099	26.2
CN29983-941941-939332_Pep787_Cnt6	CP000568_New_29983	100	8	0	0	1	8	450	457	1.1	22.7
CN29983-941941-939332_Pep788_Cnt17	CP000568_New_29983	100	11	0	0	1	11	784	794	0.009	29.3
CN29983-941941-939332_Pep789_Cnt17	CP000568_New_29983	100	21	0	0	1	21	846	866	1e-07	44.3
CN29983-941941-939332_Pep789_Cnt17	CP000568_New_12390	47.06	17	9	0	1	17	234	250	8.2	20.4
CN29983-941941-939332_Pep790_Cnt5	CP000568_New_29983	100	13	0	0	1	13	556	568	0.009	29.3
CN29983-941941-939332_Pep791_Cnt14	CP000568_New_29983	100	13	0	0	1	13	250	262	0.0009	32.3
CN29983-941941-939332_Pep792_Cnt6	CP000568_New_29983	100	16	0	0	1	16	801	816	0.0005	33.5
CN29983-941941-939332_Pep793_Cnt3	CP000568_New_29983	100	18	0	0	1	18	818	835	8e-07	41.6
CN29983-941941-939332_Pep794_Cnt1	CP000568_New_29983	100	13	0	0	1	13	311	323	0.0002	34.3
CN29983-941941-939332_Pep795_Cnt1	CP000568_New_29983	100	9	0	0	1	9	290	298	0.4	24.3
CN29983-941941-939332_Pep796_Cnt7	CP000568_New_29983	100	31	0	0	1	31	663	693	4e-14	63.5
CN29983-941941-939332_Pep796_Cnt7	CP000568_New_30004	33.33	27	18	0	5	31	82	108	2.4	22.7
CN29983-941941-939332_Pep796_Cnt7	CP000568_New_1042	37.04	27	17	0	5	31	479	505	4.2	21.9
CN10409-2217775-2218695_Pep797_Cnt105	CP000568_New_10409	100	14	0	0	1	14	241	254	8e-05	35
CN10409-2217775-2218695_Pep797_Cnt105	CP000568_New_29064	54.55	11	5	0	4	14	15	25	3.9	19.6
CN10409-2217775-2218695_Pep797_Cnt105	CP000568_New_4494	61.54	13	5	0	1	13	4	16	5.7	19.2
CN10409-2217775-2218695_Pep798_Cnt20	CP000568_New_10409	100	10	0	0	1	10	40	49	0.21	24.6
CN10409-2217775-2218695_Pep799_Cnt125	CP000568_New_10409	100	20	0	0	1	20	152	171	6e-09	47
CN10409-2217775-2218695_Pep799_Cnt125	CP000568_New_24675	56.25	16	7	0	1	16	33	48	3.4	20.4
CN10409-2217775-2218695_Pep800_Cnt95	CP000568_New_10409	100	16	0	0	1	16	239	254	5e-06	38.5
CN10409-2217775-2218695_Pep800_Cnt95	CP000568_New_29064	54.55	11	5	0	6	16	15	25	4.1	19.6
CN10409-2217775-2218695_Pep800_Cnt95	CP000568_New_4494	61.54	13	5	0	3	15	4	16	6.9	18.9
CN10409-2217775-2218695_Pep800_Cnt95	CP000568_New_12953	57.14	14	6	0	1	14	91	104	7.3	20
CN10409-2217775-2218695_Pep801_Cnt193	CP000568_New_10409	100	39	0	0	1	39	200	238	2e-21	82
CN10409-2217775-2218695_Pep801_Cnt193	CP000568_New_14461	41.38	29	17	0	3	31	16	44	5.9	21.6
CN10409-2217775-2218695_Pep801_Cnt193	CP000568_New_21744	63.16	19	6	1	7	24	62	80	9.8	20.8
CN10409-2217775-2218695_Pep802_Cnt105	CP000568_New_10409	100	10	0	0	1	10	298	307	0.56	23.5
CN10409-2217775-2218695_Pep803_Cnt30	CP000568_New_10409	100	11	0	0	1	11	172	182	0.08	26.2
CN10409-2217775-2218695_Pep804_Cnt393	CP000568_New_10409	100	23	0	0	1	23	270	292	1e-09	49.3
CN10409-2217775-2218695_Pep804_Cnt393	CP000568_New_28522	44.44	18	10	0	6	23	213	230	6	20.8
CN10409-2217775-2218695_Pep805_Cnt308	CP000568_New_10409	100	15	0	0	1	15	255	269	2e-06	39.7
CN10409-2217775-2218695_Pep805_Cnt308	CP000568_New_7630	66.67	12	4	0	4	15	16	27	1.3	20.8
CN10409-2217775-2218695_Pep805_Cnt308	CP000568_New_18890	50	12	6	0	3	14	12	23	6.6	18.9
CN10409-2217775-2218695_Pep806_Cnt33	CP000568_New_10409	100	13	0	0	1	13	82	94	0.008	29.3
CN10409-2217775-2218695_Pep807_Cnt56	CP000568_New_10409	100	8	0	0	1	8	95	102	3	21.2
CN10409-2217775-2218695_Pep808_Cnt45	CP000568_New_10409	100	36	0	0	1	36	200	235	2e-19	76.3
CN10409-2217775-2218695_Pep808_Cnt45	CP000568_New_14461	41.38	29	17	0	3	31	16	44	5.6	21.6
CN10409-2217775-2218695_Pep808_Cnt45	CP000568_New_21744	63.16	19	6	1	7	24	62	80	9.2	20.8
CN10409-2217775-2218695_Pep809_Cnt31	CP000568_New_10409	100	12	0	0	1	12	103	114	0.044	26.9
CN10409-2217775-2218695_Pep810_Cnt76	CP000568_New_10409	100	10	0	0	1	10	190	199	2.5	21.6
CN10409-2217775-2218695_Pep811_Cnt6	CP000568_New_10409	100	23	0	0	1	23	149	171	6e-11	52.8
CN10409-2217775-2218695_Pep811_Cnt6	CP000568_New_24161	66.67	12	4	0	1	12	495	506	3.2	21.9
CN10409-2217775-2218695_Pep811_Cnt6	CP000568_New_24675	56.25	16	7	0	4	19	33	48	3.4	20.8
CN10409-2217775-2218695_Pep812_Cnt27	CP000568_New_10409	100	8	0	0	1	8	42	49	4.1	20.8
CN10409-2217775-2218695_Pep813_Cnt15	CP000568_New_10409	100	9	0	0	1	9	31	39	0.31	24.3
CN10409-2217775-2218695_Pep813_Cnt15	CP000568_New_34209	77.78	9	2	0	1	9	3	11	5.3	19.6
CN2937-833900-835198_Pep814_Cnt13	CP000568_New_2937	100	15	0	0	1	15	419	433	3e-06	39.3
CN2937-833900-835198_Pep815_Cnt3	CP000568_New_2937	100	30	0	0	1	30	232	261	7e-14	62
CN2937-833900-835198_Pep815_Cnt3	CP000568_New_26049	42.11	19	11	0	12	30	208	226	1.9	23.1
CN2937-833900-835198_Pep815_Cnt3	CP000568_New_4765	46.67	15	8	0	8	22	6	20	3	20.8
CN2937-833900-835198_Pep817_Cnt19	CP000568_New_2937	100	16	0	0	1	16	148	163	3e-05	36.6
CN2937-833900-835198_Pep819_Cnt1	CP000568_New_2937	100	19	0	0	1	19	12	30	6e-07	41.6
CN2937-833900-835198_Pep820_Cnt1	CP000568_New_2937	100	19	0	0	1	19	169	187	6e-06	38.9
CN2937-833900-835198_Pep821_Cnt48	CP000568_New_2937	100	19	0	0	1	19	113	131	5e-07	42
CN2937-833900-835198_Pep822_Cnt1	CP000568_New_2937	100	27	0	0	1	27	340	366	2e-11	55.1
[truncated: 39,077 more rows]
