# Supplementary material for: Global transcriptome analysis of Clostridium thermocellum ATCC 27405 during growth on dilute acid pretreated Populus and switchgrass
Source: Biotechnol Biofuels. 2013 Dec 2;6:179. doi: 10.1186/1754-6834-6-179 (PMC3880215; doi:10.1186/1754-6834-6-179)
Supplement: Additional file 2 — Peptides used to manually curate the C. thermocellum genome. A subset of Additional file 1 that includes those peptides used to update ORF start sites and check for new genes. False positives were common (see column labeled Comments) and were due to peptides hitting multiple locations in the genome. [file 1754-6834-6-179-S2.xlsx]

## Sheet: eval_genecall
Peptides used to check gene starts
Peptide name	Locus	COMMENTS	Peptide sequence
CN29642-1042584-1041520_Pep175_Cnt27	Cthe_0866	new start - 1042584	LLMKGNEAIAEAALR
CN29642-1042584-1041520_Pep176_Cnt1	Cthe_0866	new start - 1042584	MKYMGEKLLMKGNEAIAEAALR
CN25964-2079672-2079568_Pep1519_Cnt2	Cthe_1759	overlap with Cthe_1759	HSPSTSFGHKIGKGGFFYEK
CN25720-2145005-2144382_Pep4266_Cnt4	Cthe_1809	false positve	SMLKEETLK
CN26956-1815294-1814845_Pep8009_Cnt26	Cthe_1495	false positve	EMQEVYEFLK
CN32858-401471-401328_Pep8977_Cnt3	Cthe_0317	false positve	GDKNLCLVLEKR
CN26922-1824403-1822433_Pep9768_Cnt6	Cthe_1500	new start - 1824403	YGNINTTAGPGAMKPGR
CN1712-483719-484687_Pep13441_Cnt27	Cthe_1774	false positve	VGKDGFGQFLK
CN24481-2504154-2503975_Pep13837_Cnt19	Cthe_2108	Add gene (2503975..2504154 (- strand))	VTSAWLIQK
CN27868-1574506-1573805_Pep14298_Cnt1	Cthe_1296	false positve	MQGGFGMNGIGDRK
CN24690-2452260-2451340_Pep15205_Cnt1	Cthe_2060	false positve	KIMGNVGKKDYK
CN27527-1679588-1678191_Pep17116_Cnt1	Cthe_1375	false positve	CFCHSCCINLNLEVLIMK
CN24063-2603393-2602446_Pep17977_Cnt2	Cthe_2183	false positve	RMKRGVNILR
CN16070-3441971-3442150_Pep2991_Cnt1	Cthe_2921	false positve	MVAKLKITLVR
CN16069-3441404-3441958_Pep4776_Cnt1	Cthe_2920	false positve	RREKNLQRIDASVLDLKEKVVNIGRVTKVVKGGR
CN3044-867322-867684_Pep5812_Cnt1	Cthe_0711	false positve	MIIMVWAIR
CN3044-867322-867684_Pep5815_Cnt1	Cthe_0711	false positve	IIMVWAIRGATTVSDNTADEIVAETQK
CN15316-3219114-3219596_Pep7141_Cnt1	Cthe_2727	false positve	FIWCLKGGGKMPTFNQLVRK
CN2448-704619-705287_Pep7165_Cnt1	Cthe_0576	false positve	MCLMLIKIAPSILSADFSK
CN25982-2075949-2075824_Pep8875_Cnt1	Cthe_1756	false positve	MRNKGRVIEFLQKNGRK
CN16470-3535085-3537025_Pep13312_Cnt1	Cthe_3012	false positve	MPLCFFKGVYNKGGGNYMRKLR
CN10405-2214525-2217737_Pep14138_Cnt1	Cthe_1868	false positve	MEVIMPKIDKIKK
CN480-143852-144772_Pep14578_Cnt2	Cthe_0112	false positve	MTLLEKELLAR
CN15049-3141755-3143092_Pep14972_Cnt3	Cthe_2663	false positve	CMIKIRSTNRPLR
CN6179-1440512-1442116_Pep15545_Cnt3	Cthe_1207	false positve	TQLYVDSCIKELTFFMK
CN8713-1895605-1895958_Pep15975_Cnt2	Cthe_1567	false positve	EGDRMSYRIGFASIDGTVIDQHFGSAR
CN16054-3436447-3436866_Pep16117_Cnt1	Cthe_2908	false positve	MEAINAKHRKSRKPALLTK
CN16054-3436447-3436866_Pep16125_Cnt13	Cthe_2908	change start 3436393	SRKPALLTK
CN14736-3056209-3056835_Pep16218_Cnt1	Cthe_2584	false positve	MMVEVYYYIPK
CN29511-1077743-1077366_Pep17608_Cnt3	Cthe_1431	false positve	GSGMICLNGAAAR
CN1258-362389-363678_Pep17771_Cnt1	Cthe_0290	false positve	VMEEVKIGFLGFGNVGTGAYK
CN12719-2637240-2637881_Pep17809_Cnt44	Cthe_2208	change start 2637249	VYMVIESFIK
Peptides used to check for new genes
Peptide name	Locus	COMMENTS	Peptide sequence
CN11363-2394442-2394630_Pep15279_Cnt1		false positive, mapped to multiple regions	MSNAKAPSSLK
CN11363-2394442-2394630_Pep15280_Cnt8		false positive, mapped to multiple regions	SRLDAVSIPLIK
CN30679-803518-801869_Pep66_Cnt9		false positive, mapped to multiple regions	AYPCFCSEEELEEIRK
CN14302-2950161-2950844_Pep2626_Cnt1		change start of Cthe_2478 to 2950161	EQDTRGSDHEK
CN14302-2950161-2950844_Pep2625_Cnt53		change start of Cthe_2478 to 2950161	LFGTADVKEQDTR
CN28362-1424501-1423356_Pep5106_Cnt1		false positive, these peptides also map to a full length gene	TAEIIQMALHDKDREK
CN28362-1424501-1423356_Pep5103_Cnt34		false positive, these peptides also map to a full length gene	TAEIIQMALHDKDR
CN15780-3358864-3359208_Pep481_Cnt1		pseudogene, 2 overlapping peptide matches, these are false +s, this is the middle gene of a 3 pseudogene operon	RLQQYIEK
CN15780-3358864-3359208_Pep483_Cnt3		pseudogene, 2 overlapping peptide matches, these are false +s, this is the middle gene of a 3 pseudogene operon	LQQYIEKEWIK
CN15789-3360493-3361668_Pep16058_Cnt2		false positive	AGDYVVVDNVTGELVQVSK
CN15858-3381065-3382066_Pep7075_Cnt1		false positive	LTGSLDGLTSAERKVVNDLLSQGK
CN1764-498519-500783_Pep14508_Cnt1		false positive	TMLTNYVDEK
CN18720-3643386-3643186_Pep836_Cnt18		unique peptides, high transcription, this frame shifted version may be due to sequencing mistake	KGRNPQTKEEITIPASK
CN18720-3643386-3643186_Pep837_Cnt35		unique peptides, high transcription, this frame shifted version may be due to sequencing mistake	GRNPQTKEEITIPASK
CN18720-3643386-3643186_Pep834_Cnt3		unique peptides, high transcription, this frame shifted version may be due to sequencing mistake	NPQTKEEITIPASKAPVFK
CN18720-3643386-3643186_Pep835_Cnt34		unique peptides, high transcription, this frame shifted version may be due to sequencing mistake	NPQTKEEITIPASK
CN18720-3643386-3643186_Pep833_Cnt1		unique peptides, high transcription, this frame shifted version may be due to sequencing mistake	EEITIPASK
CN18720-3643386-3643186_Pep832_Cnt57		unique peptides, high transcription, this frame shifted version may be due to sequencing mistake	GLKDIVNK
CN21325-3189644-3187062_Pep7222_Cnt1		false positive	LLKLKLIIKQK
CN24398-2523986-2523087_Pep6175_Cnt7		residual transcription and translation of the 5' half of a frameshifted gene	TIEKTGQVELLNK
CN24398-2523986-2523087_Pep6173_Cnt1		residual transcription and translation of the 5' half of a frameshifted gene	GSIGRTIEKTGQVELLNK
CN24398-2523986-2523087_Pep6174_Cnt1		residual transcription and translation of the 5' half of a frameshifted gene	DAEMALNNRRKSIVIK
CN24481-2504154-2503975_Pep13836_Cnt31		add new gene, unique peptide, high transcription, similar hit in 1313, positive prodigal score,	KIVAEMYPTHR
CN24481-2504154-2503975_Pep13835_Cnt15		add new gene, unique peptide, high transcription, similar hit in 1313, positive prodigal score,	IVAEMYPTHR
CN24481-2504154-2503975_Pep13834_Cnt3		add new gene, unique peptide, high transcription, similar hit in 1313, positive prodigal score,	VWHTDKK
CN25964-2079672-2079568_Pep1520_Cnt7		false positive	HSPSTSFGHK
CN1764-498519-500783_Pep14508_Cnt1		false positive	TMLTNYVDEK
CN28353-1428103-1426718_Pep13261_Cnt1		false positive	DDIIEALNNGAVEKVLSRVGK
CN28362-1424501-1423356_Pep5106_Cnt1		peptide maps multiple locations, pseudo gene, Intein	TAEIIQMALHDKDREK
CN28362-1424501-1423356_Pep5103_Cnt34		peptide maps multiple locations, pseudo gene, Intein	TAEIIQMALHDKDR
CN15780-3358864-3359208_Pep483_Cnt3		peptide maps multiple locations, pseudo gene, Intein	LQQYIEKEWIK
CN28402-1416131-1415160_Pep13861_Cnt3		false positive	YEIYALQK
CN28911-1258161-1256710_Pep10433_Cnt1		false positive	FSISNIISYLIIVSHQFLK
CN28911-1258161-1256710_Pep10440_Cnt1		false positive	RLNRLKLLR
CN28911-1258161-1256710_Pep10430_Cnt4		false positive	VLCVKRLNRLK
CN9728-2092364-2092915_Pep12892_Cnt12		false positive	EGKDMQLEAVYICPVCGHTVLDNAPDKCPVCGAK
CN9728-2092364-2092915_Pep12889_Cnt68		false positive	DMQLEAVYICPVCGHTVLDNAPDKCPVCGAK
CN9728-2092364-2092915_Pep12890_Cnt8		false positive	DMQLEAVYICPVCGHTVLDNAPDK
CN9728-2092364-2092915_Pep12901_Cnt1		false positive	EGKDMQLEAVYICPVCGHTVLDNAPDK
CN29292-1150382-1148616_Pep6427_Cnt1		false positive	GAFYNLKSKIQK
CN30679-803518-801869_Pep66_Cnt9		false positive	AYPCFCSEEELEEIRK
CN8130-1785119-1785385_Pep2423_Cnt6		add new gene, peptides, transcription, positive Prodigal score, DSM1313 has it	CCQCVAYHR
CN8130-1785119-1785385_Pep2427_Cnt7		add new gene, peptides, transcription, positive Prodigal score, DSM1313 has it	SIENLYADYK
CN8130-1785119-1785385_Pep2425_Cnt1		add new gene, peptides, transcription, positive Prodigal score, DSM1313 has it	SIENLYADYKK
CN8130-1785119-1785385_Pep2426_Cnt9		add new gene, peptides, transcription, positive Prodigal score, DSM1313 has it	RMGEVPGCFFSK
CN8130-1785119-1785385_Pep2424_Cnt6		add new gene, peptides, transcription, positive Prodigal score, DSM1313 has it	MGEVPGCFFSK
