# Supplementary material for: Global transcriptome analysis of Clostridium thermocellum ATCC 27405 during growth on dilute acid pretreated Populus and switchgrass
Source: Biotechnol Biofuels. 2013 Dec 2;6:179. doi: 10.1186/1754-6834-6-179 (PMC3880215; doi:10.1186/1754-6834-6-179)
Supplement: Additional file 5 — Table of BLAST results for the new probe assignment. Dataset of results from a BLAST search of probes (60 bp in length) from the microarray platform (GEO platform GPL15992). The best hit against the C. thermocellum ATCC 27405 genome [GenBank:CP000568.1] is given in the column Gene, with the percentage of identical nucleotides and alignment between the query and result sequence given in the ID column and Alignment column, respectively. The proportion of the alignment length or accuracy of the alignment is given in the column Proportion of alignment length: ID/100*Alignment length for those alignments greater than 36. [file 1754-6834-6-179-S5.xlsx]

## Sheet: All Probes
Additional File 5: Dataset of results from a BLAST search of probes (60 bp in length) from the microarray platform (GEO platform GPL15992). The best hit against the C. thermocellum ATCC 27405 genome (GenBank CP000568.1) is given in the column Gene with the percentage of identical nucleotides and alignment between the query and result sequence given in the ID column and Alignment columns respectiv…
PROBE_ID	Gene	ID	Alignment	Proportion of alignment length: ID/100*Alignment length
Cthe_0001P00032	Cthe_0001	100	60	60
Cthe_0001P00032	Cthe_0001	100	60	60
Cthe_0001P00032	Cthe_0001	100	60	60
Cthe_0001P00341	Cthe_0001	100	60	60
Cthe_0001P00341	Cthe_0001	100	60	60
Cthe_0001P00341	Cthe_0001	100	60	60
Cthe_0001P00600	Cthe_0001	100	60	60
Cthe_0001P00600	Cthe_0001	100	60	60
Cthe_0001P00600	Cthe_0001	100	60	60
Cthe_0001P00639	Cthe_0001	100	60	60
Cthe_0001P00639	Cthe_0001	100	60	60
Cthe_0001P00639	Cthe_0001	100	60	60
Cthe_0001P00934	Cthe_0001	100	60	60
Cthe_0001P00934	Cthe_0001	100	60	60
Cthe_0001P00934	Cthe_0001	100	60	60
Cthe_0001P01496	Cthe_0001	100	60	60
Cthe_0001P01496	Cthe_0001	100	60	60
Cthe_0001P01496	Cthe_0001	100	60	60
Cthe_0001P01513	Cthe_0001	100	60	60
Cthe_0001P01513	Cthe_0001	100	60	60
Cthe_0001P01513	Cthe_0001	100	60	60
Cthe_0002P00024	Cthe_0002	100	60	60
Cthe_0002P00024	Cthe_0002	100	60	60
Cthe_0002P00024	Cthe_0002	100	60	60
Cthe_0002P00033	Cthe_0002	100	60	60
Cthe_0002P00033	Cthe_0002	100	60	60
Cthe_0002P00033	Cthe_0002	100	60	60
Cthe_0002P00043	Cthe_0002	100	60	60
Cthe_0002P00043	Cthe_0002	100	60	60
Cthe_0002P00043	Cthe_0002	100	60	60
Cthe_0002P00136	Cthe_0002	100	60	60
Cthe_0002P00136	Cthe_0002	100	60	60
Cthe_0002P00136	Cthe_0002	100	60	60
Cthe_0002P00222	Cthe_0002	100	60	60
Cthe_0002P00222	Cthe_0002	100	60	60
Cthe_0002P00222	Cthe_0002	100	60	60
Cthe_0002P00473	Cthe_0002	100	60	60
Cthe_0002P00473	Cthe_0002	100	60	60
Cthe_0002P00473	Cthe_0002	100	60	60
Cthe_0002P00632	Cthe_0002	100	60	60
Cthe_0002P00632	Cthe_0002	100	60	60
Cthe_0002P00632	Cthe_0002	100	60	60
Cthe_0003P00219	Cthe_0003	100	60	60
Cthe_0003P00219	Cthe_0003	100	60	60
Cthe_0003P00219	Cthe_0003	100	60	60
Cthe_0003P00280	Cthe_0003	100	60	60
Cthe_0003P00280	Cthe_0003	100	60	60
Cthe_0003P00280	Cthe_0003	100	60	60
Cthe_0003P00466	Cthe_0003	100	60	60
Cthe_0003P00466	Cthe_0003	100	60	60
Cthe_0003P00466	Cthe_0003	100	60	60
Cthe_0003P00468	Cthe_0003	100	60	60
Cthe_0003P00468	Cthe_0003	100	60	60
Cthe_0003P00468	Cthe_0003	100	60	60
Cthe_0003P00470	Cthe_0003	100	60	60
Cthe_0003P00470	Cthe_0003	100	60	60
Cthe_0003P00470	Cthe_0003	100	60	60
Cthe_0003P00472	Cthe_0003	100	60	60
Cthe_0003P00472	Cthe_0003	100	60	60
Cthe_0003P00472	Cthe_0003	100	60	60
Cthe_0003P00649	Cthe_0003	100	60	60
Cthe_0003P00649	Cthe_0003	100	60	60
Cthe_0003P00649	Cthe_0003	100	60	60
Cthe_0004P00182	Cthe_0004	100	60	60
Cthe_0004P00182	Cthe_0004	100	60	60
Cthe_0004P00182	Cthe_0004	100	60	60
Cthe_0004P00309	Cthe_0004	100	60	60
Cthe_0004P00309	Cthe_0004	100	60	60
Cthe_0004P00309	Cthe_0004	100	60	60
Cthe_0004P00616	Cthe_0004	100	60	60
Cthe_0004P00616	Cthe_0004	100	60	60
Cthe_0004P00616	Cthe_0004	100	60	60
Cthe_0004P05210	Cthe_0004	100	60	60
Cthe_0004P05210	Cthe_0004	100	60	60
Cthe_0004P05210	Cthe_0004	100	60	60
Cthe_0004P05400	Cthe_0004	100	60	60
Cthe_0004P05400	Cthe_0004	100	60	60
Cthe_0004P05400	Cthe_0004	100	60	60
Cthe_0004P05480	Cthe_0004	100	60	60
Cthe_0004P05480	Cthe_0004	100	60	60
Cthe_0004P05480	Cthe_0004	100	60	60
Cthe_0004P05704	Cthe_0004	100	60	60
Cthe_0004P05704	Cthe_0004	100	60	60
Cthe_0004P05704	Cthe_0004	100	60	60
Cthe_0005P00056	Cthe_0005	100	60	60
Cthe_0005P00056	Cthe_0005	100	60	60
Cthe_0005P00056	Cthe_0005	100	60	60
Cthe_0005P00082	Cthe_0005	100	60	60
Cthe_0005P00082	Cthe_0005	100	60	60
Cthe_0005P00082	Cthe_0005	100	60	60
Cthe_0005P00086	Cthe_0005	100	60	60
Cthe_0005P00086	Cthe_0005	100	60	60
Cthe_0005P00086	Cthe_0005	100	60	60
Cthe_0005P00096	Cthe_0005	100	60	60
Cthe_0005P00096	Cthe_0005	100	60	60
Cthe_0005P00096	Cthe_0005	100	60	60
Cthe_0005P00227	Cthe_0005	100	60	60
Cthe_0005P00227	Cthe_0005	100	60	60
Cthe_0005P00227	Cthe_0005	100	60	60
Cthe_0005P00405	Cthe_0005	100	60	60
Cthe_0005P00405	Cthe_0005	100	60	60
Cthe_0005P00405	Cthe_0005	100	60	60
Cthe_0005P00724	Cthe_0005	100	60	60
Cthe_0005P00724	Cthe_0005	100	60	60
Cthe_0005P00724	Cthe_0005	100	60	60
Cthe_0006P00146	Cthe_0006	100	60	60
Cthe_0006P00146	Cthe_0006	100	60	60
Cthe_0006P00146	Cthe_0006	100	60	60
Cthe_0006P00152	Cthe_0006	100	60	60
Cthe_0006P00152	Cthe_0006	100	60	60
Cthe_0006P00152	Cthe_0006	100	60	60
Cthe_0006P00158	Cthe_0006	100	60	60
Cthe_0006P00158	Cthe_0006	100	60	60
Cthe_0006P00158	Cthe_0006	100	60	60
Cthe_0006P00164	Cthe_0006	100	60	60
Cthe_0006P00164	Cthe_0006	100	60	60
Cthe_0006P00164	Cthe_0006	100	60	60
Cthe_0006P00171	Cthe_0006	100	60	60
Cthe_0006P00171	Cthe_0006	100	60	60
Cthe_0006P00171	Cthe_0006	100	60	60
Cthe_0006P00182	Cthe_0006	100	60	60
Cthe_0006P00182	Cthe_0006	100	60	60
Cthe_0006P00182	Cthe_0006	100	60	60
Cthe_0006P00193	Cthe_0006	100	60	60
Cthe_0006P00193	Cthe_0006	100	60	60
Cthe_0006P00193	Cthe_0006	100	60	60
Cthe_0007P00377	Cthe_0007	100	60	60
Cthe_0007P00377	Cthe_0007	100	60	60
Cthe_0007P00377	Cthe_0007	100	60	60
Cthe_0007P00380	Cthe_0007	100	60	60
Cthe_0007P00380	Cthe_0007	100	60	60
Cthe_0007P00380	Cthe_0007	100	60	60
Cthe_0007P00382	Cthe_0007	100	60	60
Cthe_0007P00382	Cthe_0007	100	60	60
Cthe_0007P00382	Cthe_0007	100	60	60
Cthe_0007P00384	Cthe_0007	100	60	60
Cthe_0007P00384	Cthe_0007	100	60	60
Cthe_0007P00384	Cthe_0007	100	60	60
Cthe_0007P00390	Cthe_0007	100	60	60
Cthe_0007P00390	Cthe_0007	100	60	60
Cthe_0007P00390	Cthe_0007	100	60	60
Cthe_0007P00394	Cthe_0007	100	60	60
Cthe_0007P00394	Cthe_0007	100	60	60
Cthe_0007P00394	Cthe_0007	100	60	60
Cthe_0007P00398	Cthe_0007	100	60	60
Cthe_0007P00398	Cthe_0007	100	60	60
Cthe_0007P00398	Cthe_0007	100	60	60
Cthe_0008P00117	Cthe_0008	100	60	60
Cthe_0008P00117	Cthe_0008	100	60	60
Cthe_0008P00117	Cthe_0008	100	60	60
Cthe_0008P00119	Cthe_0008	100	60	60
Cthe_0008P00119	Cthe_0008	100	60	60
Cthe_0008P00119	Cthe_0008	100	60	60
Cthe_0008P00121	Cthe_0008	100	60	60
Cthe_0008P00121	Cthe_0008	100	60	60
Cthe_0008P00121	Cthe_0008	100	60	60
Cthe_0008P00129	Cthe_0008	100	60	60
Cthe_0008P00129	Cthe_0008	100	60	60
Cthe_0008P00129	Cthe_0008	100	60	60
Cthe_0008P00164	Cthe_0008	100	60	60
Cthe_0008P00164	Cthe_0008	100	60	60
Cthe_0008P00164	Cthe_0008	100	60	60
Cthe_0008P00167	Cthe_0008	100	60	60
Cthe_0008P00167	Cthe_0008	100	60	60
Cthe_0008P00167	Cthe_0008	100	60	60
Cthe_0008P00168	Cthe_0008	100	60	60
Cthe_0008P00168	Cthe_0008	100	60	60
Cthe_0008P00168	Cthe_0008	100	60	60
NC_009012FS000019100	Cthe_0009	97.56	41	39.9996
NC_009012FS000019100	Cthe_0009	97.56	41	39.9996
NC_009012FS000019100	Cthe_0009	97.56	41	39.9996
NC_009012FS000018671	Cthe_0009	89.58	48	42.9984
NC_009012FS000018671	Cthe_0009	89.58	48	42.9984
NC_009012FS000018671	Cthe_0009	89.58	48	42.9984
Cthe_0011P00116	Cthe_0009	86.27	51	43.9977
Cthe_0011P00116	Cthe_0009	86.27	51	43.9977
Cthe_0011P00116	Cthe_0009	86.27	51	43.9977
Cthe_0012P00108	Cthe_0009	93.62	47	44.0014
Cthe_0012P00108	Cthe_0009	93.62	47	44.0014
Cthe_0012P00108	Cthe_0009	93.62	47	44.0014
Cthe_0012P00110	Cthe_0009	93.62	47	44.0014
Cthe_0012P00110	Cthe_0009	93.62	47	44.0014
Cthe_0012P00110	Cthe_0009	93.62	47	44.0014
Cthe_0012P00111	Cthe_0009	93.62	47	44.0014
Cthe_0012P00111	Cthe_0009	93.62	47	44.0014
Cthe_0012P00111	Cthe_0009	93.62	47	44.0014
Cthe_0012P00112	Cthe_0009	93.62	47	44.0014
Cthe_0012P00112	Cthe_0009	93.62	47	44.0014
Cthe_0012P00112	Cthe_0009	93.62	47	44.0014
NC_009012FS000019495	Cthe_0009	88.46	52	45.9992
NC_009012FS000019495	Cthe_0009	88.46	52	45.9992
NC_009012FS000019495	Cthe_0009	88.46	52	45.9992
NC_009012RS000019495	Cthe_0009	88.46	52	45.9992
NC_009012RS000019495	Cthe_0009	88.46	52	45.9992
NC_009012RS000019495	Cthe_0009	88.46	52	45.9992
Cthe_0011P00138	Cthe_0009	88.68	53	47.0004
Cthe_0011P00138	Cthe_0009	88.68	53	47.0004
Cthe_0011P00138	Cthe_0009	88.68	53	47.0004
Cthe_0011P00140	Cthe_0009	88.68	53	47.0004
Cthe_0011P00140	Cthe_0009	88.68	53	47.0004
Cthe_0011P00140	Cthe_0009	88.68	53	47.0004
NC_009012RS000018748	Cthe_0009	94.23	52	48.9996
NC_009012RS000018748	Cthe_0009	94.23	52	48.9996
NC_009012RS000018748	Cthe_0009	94.23	52	48.9996
Cthe_0011P00145	Cthe_0009	87.5	56	49
Cthe_0011P00145	Cthe_0009	87.5	56	49
Cthe_0011P00145	Cthe_0009	87.5	56	49
Cthe_0011P00130	Cthe_0009	86.21	58	50.0018
Cthe_0011P00130	Cthe_0009	86.21	58	50.0018
Cthe_0011P00130	Cthe_0009	86.21	58	50.0018
Cthe_0011P00147	Cthe_0009	87.93	58	50.9994
Cthe_0011P00147	Cthe_0009	87.93	58	50.9994
Cthe_0011P00147	Cthe_0009	87.93	58	50.9994
NC_009012FS000018731	Cthe_0009	94.64	56	52.9984
NC_009012FS000018731	Cthe_0009	94.64	56	52.9984
NC_009012FS000018731	Cthe_0009	94.64	56	52.9984
Cthe_0011P00040	Cthe_0009	91.38	58	53.0004
Cthe_0011P00040	Cthe_0009	91.38	58	53.0004
Cthe_0011P00040	Cthe_0009	91.38	58	53.0004
Cthe_0012P00099	Cthe_0009	93.1	58	53.998
Cthe_0012P00099	Cthe_0009	93.1	58	53.998
Cthe_0012P00099	Cthe_0009	93.1	58	53.998
NC_009012RS000019174	Cthe_0009	90	60	54
NC_009012RS000019174	Cthe_0009	90	60	54
NC_009012RS000019174	Cthe_0009	90	60	54
NC_009012RS000018708	Cthe_0009	93.22	59	54.9998
NC_009012RS000018708	Cthe_0009	93.22	59	54.9998
NC_009012RS000018708	Cthe_0009	93.22	59	54.9998
Cthe_0012P00086	Cthe_0009	93.33	60	55.998
Cthe_0012P00086	Cthe_0009	93.33	60	55.998
Cthe_0012P00086	Cthe_0009	93.33	60	55.998
Cthe_0012P00092	Cthe_0009	93.33	60	55.998
Cthe_0012P00092	Cthe_0009	93.33	60	55.998
Cthe_0012P00092	Cthe_0009	93.33	60	55.998
Cthe_0009P00323	Cthe_0009	100	60	60
Cthe_0009P00323	Cthe_0009	100	60	60
Cthe_0009P00323	Cthe_0009	100	60	60
Cthe_0009P01661	Cthe_0009	100	60	60
Cthe_0009P01661	Cthe_0009	100	60	60
Cthe_0009P01661	Cthe_0009	100	60	60
Cthe_0009P02530	Cthe_0009	100	60	60
Cthe_0009P02530	Cthe_0009	100	60	60
Cthe_0009P02530	Cthe_0009	100	60	60
Cthe_0009P04201	Cthe_0009	100	60	60
Cthe_0009P04201	Cthe_0009	100	60	60
Cthe_0009P04201	Cthe_0009	100	60	60
Cthe_0009P04808	Cthe_0009	100	60	60
Cthe_0009P04808	Cthe_0009	100	60	60
Cthe_0009P04808	Cthe_0009	100	60	60
Cthe_0009P05267	Cthe_0009	100	60	60
Cthe_0009P05267	Cthe_0009	100	60	60
Cthe_0009P05267	Cthe_0009	100	60	60
Cthe_0009P05426	Cthe_0009	100	60	60
Cthe_0009P05426	Cthe_0009	100	60	60
Cthe_0009P05426	Cthe_0009	100	60	60
Cthe_0014P00238	Cthe_0010	84.78	46	38.9988
Cthe_0014P00238	Cthe_0010	84.78	46	38.9988
Cthe_0014P00238	Cthe_0010	84.78	46	38.9988
Cthe_0013P00156	Cthe_0010	95.35	43	41.0005
Cthe_0013P00156	Cthe_0010	95.35	43	41.0005
Cthe_0013P00156	Cthe_0010	95.35	43	41.0005
Cthe_0013P00080	Cthe_0010	88.33	60	52.998
Cthe_0013P00080	Cthe_0010	88.33	60	52.998
Cthe_0013P00080	Cthe_0010	88.33	60	52.998
Cthe_0013P00172	Cthe_0010	90	60	54
Cthe_0013P00172	Cthe_0010	90	60	54
Cthe_0013P00172	Cthe_0010	90	60	54
Cthe_0010P00132	Cthe_0010	100	60	60
Cthe_0010P00132	Cthe_0010	100	60	60
Cthe_0010P00132	Cthe_0010	100	60	60
Cthe_0010P00233	Cthe_0010	100	60	60
Cthe_0010P00233	Cthe_0010	100	60	60
Cthe_0010P00233	Cthe_0010	100	60	60
Cthe_0010P00238	Cthe_0010	100	60	60
Cthe_0010P00238	Cthe_0010	100	60	60
Cthe_0010P00238	Cthe_0010	100	60	60
Cthe_0010P00242	Cthe_0010	100	60	60
Cthe_0010P00242	Cthe_0010	100	60	60
Cthe_0010P00242	Cthe_0010	100	60	60
Cthe_0010P00245	Cthe_0010	100	60	60
Cthe_0010P00245	Cthe_0010	100	60	60
Cthe_0010P00245	Cthe_0010	100	60	60
Cthe_0010P00308	Cthe_0010	100	60	60
Cthe_0010P00308	Cthe_0010	100	60	60
Cthe_0010P00308	Cthe_0010	100	60	60
Cthe_0010P00317	Cthe_0010	100	60	60
Cthe_0010P00317	Cthe_0010	100	60	60
Cthe_0010P00317	Cthe_0010	100	60	60
Cthe_0015P00147	Cthe_0015	100	60	60
Cthe_0015P00147	Cthe_0015	100	60	60
Cthe_0015P00147	Cthe_0015	100	60	60
Cthe_0015P00488	Cthe_0015	100	60	60
Cthe_0015P00488	Cthe_0015	100	60	60
Cthe_0015P00488	Cthe_0015	100	60	60
Cthe_0015P01190	Cthe_0015	100	60	60
Cthe_0015P01190	Cthe_0015	100	60	60
Cthe_0015P01190	Cthe_0015	100	60	60
Cthe_0015P01356	Cthe_0015	100	60	60
Cthe_0015P01356	Cthe_0015	100	60	60
Cthe_0015P01356	Cthe_0015	100	60	60
Cthe_0015P01445	Cthe_0015	100	60	60
Cthe_0015P01445	Cthe_0015	100	60	60
Cthe_0015P01445	Cthe_0015	100	60	60
Cthe_0015P01977	Cthe_0015	100	60	60
Cthe_0015P01977	Cthe_0015	100	60	60
Cthe_0015P01977	Cthe_0015	100	60	60
Cthe_0015P02055	Cthe_0015	100	60	60
Cthe_0015P02055	Cthe_0015	100	60	60
Cthe_0015P02055	Cthe_0015	100	60	60
Cthe_0016P00015	Cthe_0016	100	60	60
Cthe_0016P00015	Cthe_0016	100	60	60
Cthe_0016P00015	Cthe_0016	100	60	60
Cthe_0016P00034	Cthe_0016	100	60	60
Cthe_0016P00034	Cthe_0016	100	60	60
Cthe_0016P00034	Cthe_0016	100	60	60
Cthe_0016P00060	Cthe_0016	100	60	60
Cthe_0016P00060	Cthe_0016	100	60	60
Cthe_0016P00060	Cthe_0016	100	60	60
Cthe_0016P00170	Cthe_0016	100	60	60
Cthe_0016P00170	Cthe_0016	100	60	60
Cthe_0016P00170	Cthe_0016	100	60	60
Cthe_0016P00319	Cthe_0016	100	60	60
Cthe_0016P00319	Cthe_0016	100	60	60
Cthe_0016P00319	Cthe_0016	100	60	60
Cthe_0016P00324	Cthe_0016	100	60	60
Cthe_0016P00324	Cthe_0016	100	60	60
Cthe_0016P00324	Cthe_0016	100	60	60
Cthe_0016P00418	Cthe_0016	100	60	60
Cthe_0016P00418	Cthe_0016	100	60	60
Cthe_0016P00418	Cthe_0016	100	60	60
Cthe_0017P00085	Cthe_0017	100	60	60
Cthe_0017P00085	Cthe_0017	100	60	60
Cthe_0017P00085	Cthe_0017	100	60	60
Cthe_0017P00293	Cthe_0017	100	60	60
Cthe_0017P00293	Cthe_0017	100	60	60
Cthe_0017P00293	Cthe_0017	100	60	60
Cthe_0017P00304	Cthe_0017	100	60	60
Cthe_0017P00304	Cthe_0017	100	60	60
Cthe_0017P00304	Cthe_0017	100	60	60
Cthe_0017P01115	Cthe_0017	100	60	60
Cthe_0017P01115	Cthe_0017	100	60	60
Cthe_0017P01115	Cthe_0017	100	60	60
Cthe_0017P01211	Cthe_0017	100	60	60
Cthe_0017P01211	Cthe_0017	100	60	60
Cthe_0017P01211	Cthe_0017	100	60	60
Cthe_0017P01351	Cthe_0017	100	60	60
Cthe_0017P01351	Cthe_0017	100	60	60
Cthe_0017P01351	Cthe_0017	100	60	60
Cthe_0017P01602	Cthe_0017	100	60	60
Cthe_0017P01602	Cthe_0017	100	60	60
Cthe_0017P01602	Cthe_0017	100	60	60
Cthe_0019P00021	Cthe_0019	100	60	60
Cthe_0019P00021	Cthe_0019	100	60	60
Cthe_0019P00021	Cthe_0019	100	60	60
Cthe_0019P00095	Cthe_0019	100	60	60
Cthe_0019P00095	Cthe_0019	100	60	60
Cthe_0019P00095	Cthe_0019	100	60	60
Cthe_0019P00101	Cthe_0019	100	60	60
Cthe_0019P00101	Cthe_0019	100	60	60
Cthe_0019P00101	Cthe_0019	100	60	60
Cthe_0019P00107	Cthe_0019	100	60	60
Cthe_0019P00107	Cthe_0019	100	60	60
Cthe_0019P00107	Cthe_0019	100	60	60
Cthe_0019P00111	Cthe_0019	100	60	60
Cthe_0019P00111	Cthe_0019	100	60	60
Cthe_0019P00111	Cthe_0019	100	60	60
Cthe_0019P00116	Cthe_0019	100	60	60
Cthe_0019P00116	Cthe_0019	100	60	60
Cthe_0019P00116	Cthe_0019	100	60	60
Cthe_0019P00122	Cthe_0019	100	60	60
Cthe_0019P00122	Cthe_0019	100	60	60
Cthe_0019P00122	Cthe_0019	100	60	60
Cthe_0020P00159	Cthe_0020	100	60	60
Cthe_0020P00159	Cthe_0020	100	60	60
Cthe_0020P00159	Cthe_0020	100	60	60
Cthe_0020P00181	Cthe_0020	100	60	60
Cthe_0020P00181	Cthe_0020	100	60	60
Cthe_0020P00181	Cthe_0020	100	60	60
Cthe_0020P00185	Cthe_0020	100	60	60
Cthe_0020P00185	Cthe_0020	100	60	60
Cthe_0020P00185	Cthe_0020	100	60	60
Cthe_0020P00569	Cthe_0020	100	60	60
Cthe_0020P00569	Cthe_0020	100	60	60
Cthe_0020P00569	Cthe_0020	100	60	60
Cthe_0020P00748	Cthe_0020	100	60	60
Cthe_0020P00748	Cthe_0020	100	60	60
Cthe_0020P00748	Cthe_0020	100	60	60
Cthe_0020P00779	Cthe_0020	100	60	60
Cthe_0020P00779	Cthe_0020	100	60	60
Cthe_0020P00779	Cthe_0020	100	60	60
Cthe_0020P00841	Cthe_0020	100	60	60
Cthe_0020P00841	Cthe_0020	100	60	60
Cthe_0020P00841	Cthe_0020	100	60	60
Cthe_0021P00026	Cthe_0021	100	60	60
Cthe_0021P00026	Cthe_0021	100	60	60
Cthe_0021P00026	Cthe_0021	100	60	60
Cthe_0021P00263	Cthe_0021	100	60	60
Cthe_0021P00263	Cthe_0021	100	60	60
Cthe_0021P00263	Cthe_0021	100	60	60
Cthe_0021P00338	Cthe_0021	100	60	60
Cthe_0021P00338	Cthe_0021	100	60	60
Cthe_0021P00338	Cthe_0021	100	60	60
Cthe_0021P00343	Cthe_0021	100	60	60
Cthe_0021P00343	Cthe_0021	100	60	60
Cthe_0021P00343	Cthe_0021	100	60	60
Cthe_0021P00347	Cthe_0021	100	60	60
Cthe_0021P00347	Cthe_0021	100	60	60
Cthe_0021P00347	Cthe_0021	100	60	60
Cthe_0021P00352	Cthe_0021	100	60	60
Cthe_0021P00352	Cthe_0021	100	60	60
Cthe_0021P00352	Cthe_0021	100	60	60
Cthe_0021P00361	Cthe_0021	100	60	60
Cthe_0021P00361	Cthe_0021	100	60	60
Cthe_0021P00361	Cthe_0021	100	60	60
Cthe_0022P00115	Cthe_0022	100	60	60
Cthe_0022P00115	Cthe_0022	100	60	60
Cthe_0022P00115	Cthe_0022	100	60	60
Cthe_0022P00398	Cthe_0022	100	60	60
Cthe_0022P00398	Cthe_0022	100	60	60
Cthe_0022P00398	Cthe_0022	100	60	60
Cthe_0022P00439	Cthe_0022	100	60	60
Cthe_0022P00439	Cthe_0022	100	60	60
Cthe_0022P00439	Cthe_0022	100	60	60
Cthe_0022P00503	Cthe_0022	100	60	60
Cthe_0022P00503	Cthe_0022	100	60	60
Cthe_0022P00503	Cthe_0022	100	60	60
Cthe_0022P00518	Cthe_0022	100	60	60
Cthe_0022P00518	Cthe_0022	100	60	60
Cthe_0022P00518	Cthe_0022	100	60	60
Cthe_0022P00782	Cthe_0022	100	60	60
Cthe_0022P00782	Cthe_0022	100	60	60
Cthe_0022P00782	Cthe_0022	100	60	60
Cthe_0022P01017	Cthe_0022	100	60	60
Cthe_0022P01017	Cthe_0022	100	60	60
Cthe_0022P01017	Cthe_0022	100	60	60
Cthe_0023P00036	Cthe_0023	100	60	60
Cthe_0023P00036	Cthe_0023	100	60	60
Cthe_0023P00036	Cthe_0023	100	60	60
Cthe_0023P00124	Cthe_0023	100	60	60
Cthe_0023P00124	Cthe_0023	100	60	60
Cthe_0023P00124	Cthe_0023	100	60	60
Cthe_0023P00135	Cthe_0023	100	60	60
Cthe_0023P00135	Cthe_0023	100	60	60
Cthe_0023P00135	Cthe_0023	100	60	60
Cthe_0023P00201	Cthe_0023	100	60	60
Cthe_0023P00201	Cthe_0023	100	60	60
Cthe_0023P00201	Cthe_0023	100	60	60
Cthe_0023P00445	Cthe_0023	100	60	60
Cthe_0023P00445	Cthe_0023	100	60	60
Cthe_0023P00445	Cthe_0023	100	60	60
Cthe_0023P00463	Cthe_0023	100	60	60
Cthe_0023P00463	Cthe_0023	100	60	60
Cthe_0023P00463	Cthe_0023	100	60	60
Cthe_0023P00567	Cthe_0023	100	60	60
Cthe_0023P00567	Cthe_0023	100	60	60
Cthe_0023P00567	Cthe_0023	100	60	60
Cthe_0024P00078	Cthe_0024	100	60	60
Cthe_0024P00078	Cthe_0024	100	60	60
Cthe_0024P00078	Cthe_0024	100	60	60
Cthe_0024P00100	Cthe_0024	100	60	60
Cthe_0024P00100	Cthe_0024	100	60	60
Cthe_0024P00100	Cthe_0024	100	60	60
Cthe_0024P00123	Cthe_0024	100	60	60
Cthe_0024P00123	Cthe_0024	100	60	60
Cthe_0024P00123	Cthe_0024	100	60	60
Cthe_0024P00225	Cthe_0024	100	60	60
Cthe_0024P00225	Cthe_0024	100	60	60
Cthe_0024P00225	Cthe_0024	100	60	60
Cthe_0024P00237	Cthe_0024	100	60	60
Cthe_0024P00237	Cthe_0024	100	60	60
Cthe_0024P00237	Cthe_0024	100	60	60
Cthe_0024P00241	Cthe_0024	100	60	60
Cthe_0024P00241	Cthe_0024	100	60	60
Cthe_0024P00241	Cthe_0024	100	60	60
Cthe_0024P00536	Cthe_0024	100	60	60
Cthe_0024P00536	Cthe_0024	100	60	60
Cthe_0024P00536	Cthe_0024	100	60	60
Cthe_0025P00090	Cthe_0025	100	60	60
Cthe_0025P00090	Cthe_0025	100	60	60
Cthe_0025P00090	Cthe_0025	100	60	60
Cthe_0025P00118	Cthe_0025	100	60	60
Cthe_0025P00118	Cthe_0025	100	60	60
Cthe_0025P00118	Cthe_0025	100	60	60
Cthe_0025P00420	Cthe_0025	100	60	60
Cthe_0025P00420	Cthe_0025	100	60	60
Cthe_0025P00420	Cthe_0025	100	60	60
Cthe_0025P00502	Cthe_0025	100	60	60
Cthe_0025P00502	Cthe_0025	100	60	60
Cthe_0025P00502	Cthe_0025	100	60	60
Cthe_0025P00793	Cthe_0025	100	60	60
Cthe_0025P00793	Cthe_0025	100	60	60
Cthe_0025P00793	Cthe_0025	100	60	60
Cthe_0025P00947	Cthe_0025	100	60	60
Cthe_0025P00947	Cthe_0025	100	60	60
Cthe_0025P00947	Cthe_0025	100	60	60
Cthe_0025P01065	Cthe_0025	100	60	60
Cthe_0025P01065	Cthe_0025	100	60	60
Cthe_0025P01065	Cthe_0025	100	60	60
Cthe_0028P00086	Cthe_0028	100	60	60
Cthe_0028P00086	Cthe_0028	100	60	60
Cthe_0028P00086	Cthe_0028	100	60	60
Cthe_0028P00104	Cthe_0028	100	60	60
Cthe_0028P00104	Cthe_0028	100	60	60
Cthe_0028P00104	Cthe_0028	100	60	60
Cthe_0028P00258	Cthe_0028	100	60	60
Cthe_0028P00258	Cthe_0028	100	60	60
Cthe_0028P00258	Cthe_0028	100	60	60
Cthe_0028P00463	Cthe_0028	100	60	60
Cthe_0028P00463	Cthe_0028	100	60	60
Cthe_0028P00463	Cthe_0028	100	60	60
Cthe_0028P00650	Cthe_0028	100	60	60
Cthe_0028P00650	Cthe_0028	100	60	60
Cthe_0028P00650	Cthe_0028	100	60	60
Cthe_0028P00715	Cthe_0028	100	60	60
Cthe_0028P00715	Cthe_0028	100	60	60
Cthe_0028P00715	Cthe_0028	100	60	60
Cthe_0028P00937	Cthe_0028	100	60	60
Cthe_0028P00937	Cthe_0028	100	60	60
Cthe_0028P00937	Cthe_0028	100	60	60
Cthe_0029P00156	Cthe_0029	100	60	60
Cthe_0029P00156	Cthe_0029	100	60	60
Cthe_0029P00156	Cthe_0029	100	60	60
Cthe_0029P00219	Cthe_0029	100	60	60
Cthe_0029P00219	Cthe_0029	100	60	60
Cthe_0029P00219	Cthe_0029	100	60	60
Cthe_0029P00228	Cthe_0029	100	60	60
Cthe_0029P00228	Cthe_0029	100	60	60
Cthe_0029P00228	Cthe_0029	100	60	60
Cthe_0029P00416	Cthe_0029	100	60	60
Cthe_0029P00416	Cthe_0029	100	60	60
Cthe_0029P00416	Cthe_0029	100	60	60
Cthe_0029P00432	Cthe_0029	100	60	60
Cthe_0029P00432	Cthe_0029	100	60	60
Cthe_0029P00432	Cthe_0029	100	60	60
Cthe_0029P00435	Cthe_0029	100	60	60
Cthe_0029P00435	Cthe_0029	100	60	60
Cthe_0029P00435	Cthe_0029	100	60	60
Cthe_0029P00438	Cthe_0029	100	60	60
Cthe_0029P00438	Cthe_0029	100	60	60
Cthe_0029P00438	Cthe_0029	100	60	60
Cthe_0030P00030	Cthe_0030	100	60	60
Cthe_0030P00030	Cthe_0030	100	60	60
Cthe_0030P00030	Cthe_0030	100	60	60
Cthe_0030P00112	Cthe_0030	100	60	60
Cthe_0030P00112	Cthe_0030	100	60	60
Cthe_0030P00112	Cthe_0030	100	60	60
Cthe_0030P00138	Cthe_0030	100	60	60
Cthe_0030P00138	Cthe_0030	100	60	60
Cthe_0030P00138	Cthe_0030	100	60	60
Cthe_0030P00363	Cthe_0030	100	60	60
Cthe_0030P00363	Cthe_0030	100	60	60
Cthe_0030P00363	Cthe_0030	100	60	60
Cthe_0030P00444	Cthe_0030	100	60	60
Cthe_0030P00444	Cthe_0030	100	60	60
Cthe_0030P00444	Cthe_0030	100	60	60
Cthe_0030P00527	Cthe_0030	100	60	60
Cthe_0030P00527	Cthe_0030	100	60	60
Cthe_0030P00527	Cthe_0030	100	60	60
Cthe_0030P00636	Cthe_0030	100	60	60
Cthe_0030P00636	Cthe_0030	100	60	60
Cthe_0030P00636	Cthe_0030	100	60	60
Cthe_0031P00006	Cthe_0031	100	60	60
Cthe_0031P00006	Cthe_0031	100	60	60
Cthe_0031P00006	Cthe_0031	100	60	60
Cthe_0031P00201	Cthe_0031	100	60	60
Cthe_0031P00201	Cthe_0031	100	60	60
Cthe_0031P00201	Cthe_0031	100	60	60
Cthe_0031P00206	Cthe_0031	100	60	60
Cthe_0031P00206	Cthe_0031	100	60	60
Cthe_0031P00206	Cthe_0031	100	60	60
Cthe_0031P00212	Cthe_0031	100	60	60
Cthe_0031P00212	Cthe_0031	100	60	60
Cthe_0031P00212	Cthe_0031	100	60	60
Cthe_0031P00218	Cthe_0031	100	60	60
Cthe_0031P00218	Cthe_0031	100	60	60
Cthe_0031P00218	Cthe_0031	100	60	60
Cthe_0031P00224	Cthe_0031	100	60	60
Cthe_0031P00224	Cthe_0031	100	60	60
Cthe_0031P00224	Cthe_0031	100	60	60
Cthe_0031P00478	Cthe_0031	100	60	60
Cthe_0031P00478	Cthe_0031	100	60	60
Cthe_0031P00478	Cthe_0031	100	60	60
Cthe_0032P00091	Cthe_0032	100	60	60
Cthe_0032P00091	Cthe_0032	100	60	60
Cthe_0032P00091	Cthe_0032	100	60	60
Cthe_0032P00485	Cthe_0032	100	60	60
Cthe_0032P00485	Cthe_0032	100	60	60
Cthe_0032P00485	Cthe_0032	100	60	60
Cthe_0032P00497	Cthe_0032	100	60	60
Cthe_0032P00497	Cthe_0032	100	60	60
Cthe_0032P00497	Cthe_0032	100	60	60
Cthe_0032P00870	Cthe_0032	100	60	60
Cthe_0032P00870	Cthe_0032	100	60	60
Cthe_0032P00870	Cthe_0032	100	60	60
Cthe_0032P01026	Cthe_0032	100	60	60
Cthe_0032P01026	Cthe_0032	100	60	60
Cthe_0032P01026	Cthe_0032	100	60	60
Cthe_0032P01253	Cthe_0032	100	60	60
Cthe_0032P01253	Cthe_0032	100	60	60
Cthe_0032P01253	Cthe_0032	100	60	60
Cthe_0032P01391	Cthe_0032	100	60	60
Cthe_0032P01391	Cthe_0032	100	60	60
Cthe_0032P01391	Cthe_0032	100	60	60
Cthe_0033P00288	Cthe_0033	100	60	60
Cthe_0033P00288	Cthe_0033	100	60	60
Cthe_0033P00288	Cthe_0033	100	60	60
Cthe_0033P00516	Cthe_0033	100	60	60
Cthe_0033P00516	Cthe_0033	100	60	60
Cthe_0033P00516	Cthe_0033	100	60	60
Cthe_0033P01034	Cthe_0033	100	60	60
Cthe_0033P01034	Cthe_0033	100	60	60
Cthe_0033P01034	Cthe_0033	100	60	60
Cthe_0033P01521	Cthe_0033	100	60	60
Cthe_0033P01521	Cthe_0033	100	60	60
Cthe_0033P01521	Cthe_0033	100	60	60
Cthe_0033P01750	Cthe_0033	100	60	60
Cthe_0033P01750	Cthe_0033	100	60	60
Cthe_0033P01750	Cthe_0033	100	60	60
Cthe_0033P02189	Cthe_0033	100	60	60
Cthe_0033P02189	Cthe_0033	100	60	60
Cthe_0033P02189	Cthe_0033	100	60	60
Cthe_0033P02437	Cthe_0033	100	60	60
Cthe_0033P02437	Cthe_0033	100	60	60
Cthe_0033P02437	Cthe_0033	100	60	60
Cthe_0034P00217	Cthe_0034	100	60	60
Cthe_0034P00217	Cthe_0034	100	60	60
Cthe_0034P00217	Cthe_0034	100	60	60
Cthe_0034P00324	Cthe_0034	100	60	60
Cthe_0034P00324	Cthe_0034	100	60	60
Cthe_0034P00324	Cthe_0034	100	60	60
Cthe_0034P00344	Cthe_0034	100	60	60
Cthe_0034P00344	Cthe_0034	100	60	60
Cthe_0034P00344	Cthe_0034	100	60	60
Cthe_0034P00542	Cthe_0034	100	60	60
Cthe_0034P00542	Cthe_0034	100	60	60
Cthe_0034P00542	Cthe_0034	100	60	60
Cthe_0034P00546	Cthe_0034	100	60	60
Cthe_0034P00546	Cthe_0034	100	60	60
Cthe_0034P00546	Cthe_0034	100	60	60
Cthe_0034P00551	Cthe_0034	100	60	60
Cthe_0034P00551	Cthe_0034	100	60	60
Cthe_0034P00551	Cthe_0034	100	60	60
Cthe_0034P00557	Cthe_0034	100	60	60
Cthe_0034P00557	Cthe_0034	100	60	60
Cthe_0034P00557	Cthe_0034	100	60	60
Cthe_0035P00063	Cthe_0035	100	60	60
Cthe_0035P00063	Cthe_0035	100	60	60
Cthe_0035P00063	Cthe_0035	100	60	60
Cthe_0035P00113	Cthe_0035	100	60	60
Cthe_0035P00113	Cthe_0035	100	60	60
Cthe_0035P00113	Cthe_0035	100	60	60
Cthe_0035P00144	Cthe_0035	100	60	60
Cthe_0035P00144	Cthe_0035	100	60	60
Cthe_0035P00144	Cthe_0035	100	60	60
Cthe_0035P00309	Cthe_0035	100	60	60
Cthe_0035P00309	Cthe_0035	100	60	60
Cthe_0035P00309	Cthe_0035	100	60	60
Cthe_0035P00315	Cthe_0035	100	60	60
Cthe_0035P00315	Cthe_0035	100	60	60
Cthe_0035P00315	Cthe_0035	100	60	60
Cthe_0035P00491	Cthe_0035	100	60	60
Cthe_0035P00491	Cthe_0035	100	60	60
Cthe_0035P00491	Cthe_0035	100	60	60
Cthe_0035P00556	Cthe_0035	100	60	60
Cthe_0035P00556	Cthe_0035	100	60	60
Cthe_0035P00556	Cthe_0035	100	60	60
Cthe_0036P00040	Cthe_0036	100	60	60
Cthe_0036P00040	Cthe_0036	100	60	60
Cthe_0036P00040	Cthe_0036	100	60	60
Cthe_0036P00418	Cthe_0036	100	60	60
Cthe_0036P00418	Cthe_0036	100	60	60
Cthe_0036P00418	Cthe_0036	100	60	60
Cthe_0036P00755	Cthe_0036	100	60	60
Cthe_0036P00755	Cthe_0036	100	60	60
Cthe_0036P00755	Cthe_0036	100	60	60
Cthe_0036P01175	Cthe_0036	100	60	60
Cthe_0036P01175	Cthe_0036	100	60	60
Cthe_0036P01175	Cthe_0036	100	60	60
Cthe_0036P01292	Cthe_0036	100	60	60
Cthe_0036P01292	Cthe_0036	100	60	60
Cthe_0036P01292	Cthe_0036	100	60	60
Cthe_0036P01415	Cthe_0036	100	60	60
Cthe_0036P01415	Cthe_0036	100	60	60
Cthe_0036P01415	Cthe_0036	100	60	60
Cthe_0036P01477	Cthe_0036	100	60	60
Cthe_0036P01477	Cthe_0036	100	60	60
Cthe_0036P01477	Cthe_0036	100	60	60
Cthe_0037P00001	Cthe_0037	100	60	60
Cthe_0037P00001	Cthe_0037	100	60	60
Cthe_0037P00001	Cthe_0037	100	60	60
Cthe_0037P00003	Cthe_0037	100	60	60
Cthe_0037P00003	Cthe_0037	100	60	60
Cthe_0037P00003	Cthe_0037	100	60	60
Cthe_0037P00006	Cthe_0037	100	60	60
Cthe_0037P00006	Cthe_0037	100	60	60
Cthe_0037P00006	Cthe_0037	100	60	60
Cthe_0037P00010	Cthe_0037	100	60	60
Cthe_0037P00010	Cthe_0037	100	60	60
Cthe_0037P00010	Cthe_0037	100	60	60
Cthe_0037P00018	Cthe_0037	100	60	60
Cthe_0037P00018	Cthe_0037	100	60	60
Cthe_0037P00018	Cthe_0037	100	60	60
Cthe_0037P00027	Cthe_0037	100	60	60
Cthe_0037P00027	Cthe_0037	100	60	60
Cthe_0037P00027	Cthe_0037	100	60	60
Cthe_0037P00089	Cthe_0037	100	60	60
Cthe_0037P00089	Cthe_0037	100	60	60
Cthe_0037P00089	Cthe_0037	100	60	60
Cthe_0038P00006	Cthe_0038	100	60	60
Cthe_0038P00006	Cthe_0038	100	60	60
Cthe_0038P00006	Cthe_0038	100	60	60
Cthe_0038P00071	Cthe_0038	100	60	60
Cthe_0038P00071	Cthe_0038	100	60	60
Cthe_0038P00071	Cthe_0038	100	60	60
Cthe_0038P00075	Cthe_0038	100	60	60
Cthe_0038P00075	Cthe_0038	100	60	60
Cthe_0038P00075	Cthe_0038	100	60	60
Cthe_0038P00080	Cthe_0038	100	60	60
Cthe_0038P00080	Cthe_0038	100	60	60
Cthe_0038P00080	Cthe_0038	100	60	60
Cthe_0038P00089	Cthe_0038	100	60	60
Cthe_0038P00089	Cthe_0038	100	60	60
Cthe_0038P00089	Cthe_0038	100	60	60
Cthe_0038P00093	Cthe_0038	100	60	60
Cthe_0038P00093	Cthe_0038	100	60	60
Cthe_0038P00093	Cthe_0038	100	60	60
Cthe_0038P00098	Cthe_0038	100	60	60
Cthe_0038P00098	Cthe_0038	100	60	60
Cthe_0038P00098	Cthe_0038	100	60	60
Cthe_0039P00139	Cthe_0039	100	49	49
Cthe_0039P00139	Cthe_0039	100	49	49
Cthe_0039P00139	Cthe_0039	100	49	49
Cthe_0039P00623	Cthe_0039	100	60	60
Cthe_0039P00623	Cthe_0039	100	60	60
Cthe_0039P00623	Cthe_0039	100	60	60
Cthe_0039P00808	Cthe_0039	100	60	60
Cthe_0039P00808	Cthe_0039	100	60	60
Cthe_0039P00808	Cthe_0039	100	60	60
Cthe_0039P00912	Cthe_0039	100	60	60
Cthe_0039P00912	Cthe_0039	100	60	60
Cthe_0039P00912	Cthe_0039	100	60	60
Cthe_0039P01024	Cthe_0039	100	60	60
Cthe_0039P01024	Cthe_0039	100	60	60
Cthe_0039P01024	Cthe_0039	100	60	60
Cthe_0039P01450	Cthe_0039	100	60	60
Cthe_0039P01450	Cthe_0039	100	60	60
Cthe_0039P01450	Cthe_0039	100	60	60
Cthe_0039P01539	Cthe_0039	100	60	60
Cthe_0039P01539	Cthe_0039	100	60	60
Cthe_0039P01539	Cthe_0039	100	60	60
Cthe_0040P00066	Cthe_0040	100	60	60
Cthe_0040P00066	Cthe_0040	100	60	60
Cthe_0040P00066	Cthe_0040	100	60	60
Cthe_0040P00646	Cthe_0040	100	60	60
Cthe_0040P00646	Cthe_0040	100	60	60
Cthe_0040P00646	Cthe_0040	100	60	60
Cthe_0040P00936	Cthe_0040	100	60	60
Cthe_0040P00936	Cthe_0040	100	60	60
Cthe_0040P00936	Cthe_0040	100	60	60
Cthe_0040P01115	Cthe_0040	100	60	60
Cthe_0040P01115	Cthe_0040	100	60	60
Cthe_0040P01115	Cthe_0040	100	60	60
Cthe_0040P01344	Cthe_0040	100	60	60
Cthe_0040P01344	Cthe_0040	100	60	60
Cthe_0040P01344	Cthe_0040	100	60	60
Cthe_0040P01734	Cthe_0040	100	60	60
Cthe_0040P01734	Cthe_0040	100	60	60
Cthe_0040P01734	Cthe_0040	100	60	60
Cthe_0040P02354	Cthe_0040	100	60	60
Cthe_0040P02354	Cthe_0040	100	60	60
Cthe_0040P02354	Cthe_0040	100	60	60
Cthe_0041P00003	Cthe_0041	100	60	60
Cthe_0041P00003	Cthe_0041	100	60	60
Cthe_0041P00003	Cthe_0041	100	60	60
Cthe_0041P00138	Cthe_0041	100	60	60
Cthe_0041P00138	Cthe_0041	100	60	60
Cthe_0041P00138	Cthe_0041	100	60	60
Cthe_0041P00142	Cthe_0041	100	60	60
Cthe_0041P00142	Cthe_0041	100	60	60
Cthe_0041P00142	Cthe_0041	100	60	60
Cthe_0041P00163	Cthe_0041	100	60	60
Cthe_0041P00163	Cthe_0041	100	60	60
Cthe_0041P00163	Cthe_0041	100	60	60
Cthe_0041P00183	Cthe_0041	100	60	60
Cthe_0041P00183	Cthe_0041	100	60	60
Cthe_0041P00183	Cthe_0041	100	60	60
Cthe_0041P00286	Cthe_0041	100	60	60
Cthe_0041P00286	Cthe_0041	100	60	60
Cthe_0041P00286	Cthe_0041	100	60	60
Cthe_0041P00348	Cthe_0041	100	60	60
Cthe_0041P00348	Cthe_0041	100	60	60
Cthe_0041P00348	Cthe_0041	100	60	60
Cthe_0042P00001	Cthe_0042	100	60	60
Cthe_0042P00001	Cthe_0042	100	60	60
Cthe_0042P00001	Cthe_0042	100	60	60
Cthe_0042P00268	Cthe_0042	100	60	60
Cthe_0042P00268	Cthe_0042	100	60	60
Cthe_0042P00268	Cthe_0042	100	60	60
Cthe_0042P00576	Cthe_0042	100	60	60
Cthe_0042P00576	Cthe_0042	100	60	60
Cthe_0042P00576	Cthe_0042	100	60	60
Cthe_0042P00848	Cthe_0042	100	60	60
Cthe_0042P00848	Cthe_0042	100	60	60
Cthe_0042P00848	Cthe_0042	100	60	60
Cthe_0042P00860	Cthe_0042	100	60	60
Cthe_0042P00860	Cthe_0042	100	60	60
Cthe_0042P00860	Cthe_0042	100	60	60
Cthe_0042P00884	Cthe_0042	100	60	60
Cthe_0042P00884	Cthe_0042	100	60	60
Cthe_0042P00884	Cthe_0042	100	60	60
Cthe_0042P01007	Cthe_0042	100	60	60
Cthe_0042P01007	Cthe_0042	100	60	60
Cthe_0042P01007	Cthe_0042	100	60	60
Cthe_0043P00311	Cthe_0043	100	60	60
Cthe_0043P00311	Cthe_0043	100	60	60
Cthe_0043P00311	Cthe_0043	100	60	60
Cthe_0043P00471	Cthe_0043	100	60	60
Cthe_0043P00471	Cthe_0043	100	60	60
Cthe_0043P00471	Cthe_0043	100	60	60
Cthe_0043P00850	Cthe_0043	100	60	60
Cthe_0043P00850	Cthe_0043	100	60	60
Cthe_0043P00850	Cthe_0043	100	60	60
Cthe_0043P01015	Cthe_0043	100	60	60
Cthe_0043P01015	Cthe_0043	100	60	60
Cthe_0043P01015	Cthe_0043	100	60	60
Cthe_0043P01235	Cthe_0043	100	60	60
Cthe_0043P01235	Cthe_0043	100	60	60
Cthe_0043P01235	Cthe_0043	100	60	60
Cthe_0043P01463	Cthe_0043	100	60	60
Cthe_0043P01463	Cthe_0043	100	60	60
Cthe_0043P01463	Cthe_0043	100	60	60
Cthe_0043P01983	Cthe_0043	100	60	60
Cthe_0043P01983	Cthe_0043	100	60	60
Cthe_0043P01983	Cthe_0043	100	60	60
Cthe_0044P00051	Cthe_0044	100	60	60
Cthe_0044P00051	Cthe_0044	100	60	60
Cthe_0044P00051	Cthe_0044	100	60	60
Cthe_0044P00319	Cthe_0044	100	60	60
Cthe_0044P00319	Cthe_0044	100	60	60
Cthe_0044P00319	Cthe_0044	100	60	60
Cthe_0044P00518	Cthe_0044	100	60	60
Cthe_0044P00518	Cthe_0044	100	60	60
Cthe_0044P00518	Cthe_0044	100	60	60
Cthe_0044P00599	Cthe_0044	100	60	60
Cthe_0044P00599	Cthe_0044	100	60	60
Cthe_0044P00599	Cthe_0044	100	60	60
Cthe_0044P00771	Cthe_0044	100	60	60
Cthe_0044P00771	Cthe_0044	100	60	60
Cthe_0044P00771	Cthe_0044	100	60	60
Cthe_0044P01042	Cthe_0044	100	60	60
Cthe_0044P01042	Cthe_0044	100	60	60
Cthe_0044P01042	Cthe_0044	100	60	60
Cthe_0044P01291	Cthe_0044	100	60	60
Cthe_0044P01291	Cthe_0044	100	60	60
Cthe_0044P01291	Cthe_0044	100	60	60
Cthe_0045P00257	Cthe_0045	100	60	60
Cthe_0045P00257	Cthe_0045	100	60	60
Cthe_0045P00257	Cthe_0045	100	60	60
Cthe_0045P00468	Cthe_0045	100	60	60
Cthe_0045P00468	Cthe_0045	100	60	60
Cthe_0045P00468	Cthe_0045	100	60	60
Cthe_0045P00485	Cthe_0045	100	60	60
Cthe_0045P00485	Cthe_0045	100	60	60
Cthe_0045P00485	Cthe_0045	100	60	60
Cthe_0045P00502	Cthe_0045	100	60	60
Cthe_0045P00502	Cthe_0045	100	60	60
Cthe_0045P00502	Cthe_0045	100	60	60
Cthe_0045P00642	Cthe_0045	100	60	60
Cthe_0045P00642	Cthe_0045	100	60	60
Cthe_0045P00642	Cthe_0045	100	60	60
Cthe_0045P00714	Cthe_0045	100	60	60
Cthe_0045P00714	Cthe_0045	100	60	60
Cthe_0045P00714	Cthe_0045	100	60	60
Cthe_0045P00719	Cthe_0045	100	60	60
Cthe_0045P00719	Cthe_0045	100	60	60
Cthe_0045P00719	Cthe_0045	100	60	60
Cthe_0046P00374	Cthe_0046	100	60	60
Cthe_0046P00374	Cthe_0046	100	60	60
Cthe_0046P00374	Cthe_0046	100	60	60
Cthe_0046P00763	Cthe_0046	100	60	60
Cthe_0046P00763	Cthe_0046	100	60	60
Cthe_0046P00763	Cthe_0046	100	60	60
Cthe_0046P01263	Cthe_0046	100	60	60
Cthe_0046P01263	Cthe_0046	100	60	60
Cthe_0046P01263	Cthe_0046	100	60	60
Cthe_0046P01607	Cthe_0046	100	60	60
Cthe_0046P01607	Cthe_0046	100	60	60
Cthe_0046P01607	Cthe_0046	100	60	60
Cthe_0046P01778	Cthe_0046	100	60	60
Cthe_0046P01778	Cthe_0046	100	60	60
Cthe_0046P01778	Cthe_0046	100	60	60
Cthe_0046P01884	Cthe_0046	100	60	60
Cthe_0046P01884	Cthe_0046	100	60	60
Cthe_0046P01884	Cthe_0046	100	60	60
Cthe_0046P02538	Cthe_0046	100	60	60
Cthe_0046P02538	Cthe_0046	100	60	60
Cthe_0046P02538	Cthe_0046	100	60	60
Cthe_0047P00021	Cthe_0047	100	60	60
Cthe_0047P00021	Cthe_0047	100	60	60
Cthe_0047P00021	Cthe_0047	100	60	60
Cthe_0047P00537	Cthe_0047	100	60	60
Cthe_0047P00537	Cthe_0047	100	60	60
Cthe_0047P00537	Cthe_0047	100	60	60
Cthe_0047P00716	Cthe_0047	100	60	60
Cthe_0047P00716	Cthe_0047	100	60	60
Cthe_0047P00716	Cthe_0047	100	60	60
Cthe_0047P00722	Cthe_0047	100	60	60
Cthe_0047P00722	Cthe_0047	100	60	60
Cthe_0047P00722	Cthe_0047	100	60	60
Cthe_0047P00726	Cthe_0047	100	60	60
Cthe_0047P00726	Cthe_0047	100	60	60
Cthe_0047P00726	Cthe_0047	100	60	60
Cthe_0047P00728	Cthe_0047	100	60	60
Cthe_0047P00728	Cthe_0047	100	60	60
Cthe_0047P00728	Cthe_0047	100	60	60
Cthe_0047P00730	Cthe_0047	100	60	60
Cthe_0047P00730	Cthe_0047	100	60	60
Cthe_0047P00730	Cthe_0047	100	60	60
Cthe_0048P00021	Cthe_0047	100	60	60
Cthe_0048P00021	Cthe_0047	100	60	60
Cthe_0048P00021	Cthe_0047	100	60	60
Cthe_0048P00487	Cthe_0048	100	60	60
Cthe_0048P00487	Cthe_0048	100	60	60
Cthe_0048P00487	Cthe_0048	100	60	60
Cthe_0048P00488	Cthe_0048	100	60	60
Cthe_0048P00488	Cthe_0048	100	60	60
Cthe_0048P00488	Cthe_0048	100	60	60
Cthe_0048P00703	Cthe_0048	100	60	60
Cthe_0048P00703	Cthe_0048	100	60	60
Cthe_0048P00703	Cthe_0048	100	60	60
Cthe_0048P00710	Cthe_0048	100	60	60
Cthe_0048P00710	Cthe_0048	100	60	60
Cthe_0048P00710	Cthe_0048	100	60	60
Cthe_0048P00720	Cthe_0048	100	60	60
Cthe_0048P00720	Cthe_0048	100	60	60
Cthe_0048P00720	Cthe_0048	100	60	60
Cthe_0048P00730	Cthe_0048	100	60	60
Cthe_0048P00730	Cthe_0048	100	60	60
Cthe_0048P00730	Cthe_0048	100	60	60
Cthe_0049P00057	Cthe_0049	100	60	60
Cthe_0049P00057	Cthe_0049	100	60	60
Cthe_0049P00057	Cthe_0049	100	60	60
Cthe_0049P00088	Cthe_0049	100	60	60
Cthe_0049P00088	Cthe_0049	100	60	60
Cthe_0049P00088	Cthe_0049	100	60	60
Cthe_0049P00251	Cthe_0049	100	60	60
Cthe_0049P00251	Cthe_0049	100	60	60
Cthe_0049P00251	Cthe_0049	100	60	60
Cthe_0049P00306	Cthe_0049	100	60	60
Cthe_0049P00306	Cthe_0049	100	60	60
Cthe_0049P00306	Cthe_0049	100	60	60
Cthe_0049P00363	Cthe_0049	100	60	60
Cthe_0049P00363	Cthe_0049	100	60	60
Cthe_0049P00363	Cthe_0049	100	60	60
Cthe_0049P00404	Cthe_0049	100	60	60
Cthe_0049P00404	Cthe_0049	100	60	60
Cthe_0049P00404	Cthe_0049	100	60	60
Cthe_0049P00551	Cthe_0049	100	60	60
Cthe_0049P00551	Cthe_0049	100	60	60
Cthe_0049P00551	Cthe_0049	100	60	60
Cthe_0050P00048	Cthe_0050	100	60	60
Cthe_0050P00048	Cthe_0050	100	60	60
Cthe_0050P00048	Cthe_0050	100	60	60
Cthe_0050P00091	Cthe_0050	100	60	60
Cthe_0050P00091	Cthe_0050	100	60	60
Cthe_0050P00091	Cthe_0050	100	60	60
Cthe_0050P00314	Cthe_0050	100	60	60
Cthe_0050P00314	Cthe_0050	100	60	60
Cthe_0050P00314	Cthe_0050	100	60	60
Cthe_0050P00516	Cthe_0050	100	60	60
Cthe_0050P00516	Cthe_0050	100	60	60
Cthe_0050P00516	Cthe_0050	100	60	60
Cthe_0050P00573	Cthe_0050	100	60	60
Cthe_0050P00573	Cthe_0050	100	60	60
Cthe_0050P00573	Cthe_0050	100	60	60
Cthe_0050P00732	Cthe_0050	100	60	60
Cthe_0050P00732	Cthe_0050	100	60	60
Cthe_0050P00732	Cthe_0050	100	60	60
Cthe_0050P00887	Cthe_0050	100	60	60
Cthe_0050P00887	Cthe_0050	100	60	60
Cthe_0050P00887	Cthe_0050	100	60	60
Cthe_0051P00507	Cthe_0051	100	60	60
Cthe_0051P00507	Cthe_0051	100	60	60
Cthe_0051P00507	Cthe_0051	100	60	60
Cthe_0051P00837	Cthe_0051	100	60	60
Cthe_0051P00837	Cthe_0051	100	60	60
Cthe_0051P00837	Cthe_0051	100	60	60
Cthe_0051P00903	Cthe_0051	100	60	60
Cthe_0051P00903	Cthe_0051	100	60	60
Cthe_0051P00903	Cthe_0051	100	60	60
Cthe_0051P01157	Cthe_0051	100	60	60
Cthe_0051P01157	Cthe_0051	100	60	60
Cthe_0051P01157	Cthe_0051	100	60	60
Cthe_0051P01161	Cthe_0051	100	60	60
Cthe_0051P01161	Cthe_0051	100	60	60
Cthe_0051P01161	Cthe_0051	100	60	60
Cthe_0051P01166	Cthe_0051	100	60	60
Cthe_0051P01166	Cthe_0051	100	60	60
Cthe_0051P01166	Cthe_0051	100	60	60
Cthe_0051P01201	Cthe_0051	100	60	60
Cthe_0051P01201	Cthe_0051	100	60	60
Cthe_0051P01201	Cthe_0051	100	60	60
Cthe_0052P00104	Cthe_0052	100	60	60
Cthe_0052P00104	Cthe_0052	100	60	60
Cthe_0052P00104	Cthe_0052	100	60	60
Cthe_0052P00418	Cthe_0052	100	60	60
Cthe_0052P00418	Cthe_0052	100	60	60
Cthe_0052P00418	Cthe_0052	100	60	60
Cthe_0052P00603	Cthe_0052	100	60	60
Cthe_0052P00603	Cthe_0052	100	60	60
Cthe_0052P00603	Cthe_0052	100	60	60
Cthe_0052P00840	Cthe_0052	100	60	60
Cthe_0052P00840	Cthe_0052	100	60	60
Cthe_0052P00840	Cthe_0052	100	60	60
Cthe_0052P00969	Cthe_0052	100	60	60
Cthe_0052P00969	Cthe_0052	100	60	60
Cthe_0052P00969	Cthe_0052	100	60	60
Cthe_0052P01083	Cthe_0052	100	60	60
Cthe_0052P01083	Cthe_0052	100	60	60
Cthe_0052P01083	Cthe_0052	100	60	60
Cthe_0052P01131	Cthe_0052	100	60	60
Cthe_0052P01131	Cthe_0052	100	60	60
Cthe_0052P01131	Cthe_0052	100	60	60
Cthe_0053P00204	Cthe_0053	100	60	60
Cthe_0053P00204	Cthe_0053	100	60	60
Cthe_0053P00204	Cthe_0053	100	60	60
Cthe_0053P00801	Cthe_0053	100	60	60
Cthe_0053P00801	Cthe_0053	100	60	60
Cthe_0053P00801	Cthe_0053	100	60	60
Cthe_0053P01232	Cthe_0053	100	60	60
Cthe_0053P01232	Cthe_0053	100	60	60
Cthe_0053P01232	Cthe_0053	100	60	60
Cthe_0053P01493	Cthe_0053	100	60	60
Cthe_0053P01493	Cthe_0053	100	60	60
Cthe_0053P01493	Cthe_0053	100	60	60
Cthe_0053P01774	Cthe_0053	100	60	60
Cthe_0053P01774	Cthe_0053	100	60	60
Cthe_0053P01774	Cthe_0053	100	60	60
Cthe_0053P02105	Cthe_0053	100	60	60
Cthe_0053P02105	Cthe_0053	100	60	60
Cthe_0053P02105	Cthe_0053	100	60	60
Cthe_0053P02308	Cthe_0053	100	60	60
Cthe_0053P02308	Cthe_0053	100	60	60
Cthe_0053P02308	Cthe_0053	100	60	60
Cthe_0054P00323	Cthe_0054	100	60	60
Cthe_0054P00323	Cthe_0054	100	60	60
Cthe_0054P00323	Cthe_0054	100	60	60
Cthe_0054P00449	Cthe_0054	100	60	60
Cthe_0054P00449	Cthe_0054	100	60	60
Cthe_0054P00449	Cthe_0054	100	60	60
Cthe_0054P00583	Cthe_0054	100	60	60
Cthe_0054P00583	Cthe_0054	100	60	60
Cthe_0054P00583	Cthe_0054	100	60	60
Cthe_0054P01007	Cthe_0054	100	60	60
Cthe_0054P01007	Cthe_0054	100	60	60
Cthe_0054P01007	Cthe_0054	100	60	60
Cthe_0054P01301	Cthe_0054	100	60	60
Cthe_0054P01301	Cthe_0054	100	60	60
Cthe_0054P01301	Cthe_0054	100	60	60
Cthe_0054P01829	Cthe_0054	100	60	60
Cthe_0054P01829	Cthe_0054	100	60	60
Cthe_0054P01829	Cthe_0054	100	60	60
Cthe_0054P02108	Cthe_0054	100	60	60
Cthe_0054P02108	Cthe_0054	100	60	60
Cthe_0054P02108	Cthe_0054	100	60	60
Cthe_0055P00064	Cthe_0055	100	60	60
Cthe_0055P00064	Cthe_0055	100	60	60
Cthe_0055P00064	Cthe_0055	100	60	60
Cthe_0055P00066	Cthe_0055	100	60	60
Cthe_0055P00066	Cthe_0055	100	60	60
Cthe_0055P00066	Cthe_0055	100	60	60
Cthe_0055P00068	Cthe_0055	100	60	60
Cthe_0055P00068	Cthe_0055	100	60	60
Cthe_0055P00068	Cthe_0055	100	60	60
Cthe_0055P00071	Cthe_0055	100	60	60
Cthe_0055P00071	Cthe_0055	100	60	60
Cthe_0055P00071	Cthe_0055	100	60	60
Cthe_0055P00073	Cthe_0055	100	60	60
Cthe_0055P00073	Cthe_0055	100	60	60
Cthe_0055P00073	Cthe_0055	100	60	60
Cthe_0055P00075	Cthe_0055	100	60	60
Cthe_0055P00075	Cthe_0055	100	60	60
Cthe_0055P00075	Cthe_0055	100	60	60
Cthe_0055P00153	Cthe_0055	100	60	60
Cthe_0055P00153	Cthe_0055	100	60	60
Cthe_0055P00153	Cthe_0055	100	60	60
Cthe_0056P00536	Cthe_0056	100	60	60
Cthe_0056P00536	Cthe_0056	100	60	60
Cthe_0056P00536	Cthe_0056	100	60	60
Cthe_0056P03131	Cthe_0056	100	60	60
Cthe_0056P03131	Cthe_0056	100	60	60
Cthe_0056P03131	Cthe_0056	100	60	60
Cthe_0056P06131	Cthe_0056	100	60	60
Cthe_0056P06131	Cthe_0056	100	60	60
Cthe_0056P06131	Cthe_0056	100	60	60
Cthe_0056P08468	Cthe_0056	100	60	60
Cthe_0056P08468	Cthe_0056	100	60	60
Cthe_0056P08468	Cthe_0056	100	60	60
Cthe_0056P10302	Cthe_0056	100	60	60
Cthe_0056P10302	Cthe_0056	100	60	60
Cthe_0056P10302	Cthe_0056	100	60	60
Cthe_0056P11154	Cthe_0056	100	60	60
Cthe_0056P11154	Cthe_0056	100	60	60
Cthe_0056P11154	Cthe_0056	100	60	60
Cthe_0056P13493	Cthe_0056	100	60	60
Cthe_0056P13493	Cthe_0056	100	60	60
Cthe_0056P13493	Cthe_0056	100	60	60
Cthe_0057P00032	Cthe_0057	100	60	60
Cthe_0057P00032	Cthe_0057	100	60	60
Cthe_0057P00032	Cthe_0057	100	60	60
Cthe_0057P00254	Cthe_0057	100	60	60
Cthe_0057P00254	Cthe_0057	100	60	60
Cthe_0057P00254	Cthe_0057	100	60	60
Cthe_0057P00265	Cthe_0057	100	60	60
Cthe_0057P00265	Cthe_0057	100	60	60
Cthe_0057P00265	Cthe_0057	100	60	60
Cthe_0057P00286	Cthe_0057	100	60	60
Cthe_0057P00286	Cthe_0057	100	60	60
Cthe_0057P00286	Cthe_0057	100	60	60
Cthe_0057P00340	Cthe_0057	100	60	60
Cthe_0057P00340	Cthe_0057	100	60	60
Cthe_0057P00340	Cthe_0057	100	60	60
Cthe_0057P00352	Cthe_0057	100	60	60
Cthe_0057P00352	Cthe_0057	100	60	60
Cthe_0057P00352	Cthe_0057	100	60	60
Cthe_0057P00572	Cthe_0057	100	60	60
Cthe_0057P00572	Cthe_0057	100	60	60
Cthe_0057P00572	Cthe_0057	100	60	60
Cthe_0058P00072	Cthe_0058	100	60	60
Cthe_0058P00072	Cthe_0058	100	60	60
Cthe_0058P00072	Cthe_0058	100	60	60
Cthe_0058P00476	Cthe_0058	100	60	60
Cthe_0058P00476	Cthe_0058	100	60	60
Cthe_0058P00476	Cthe_0058	100	60	60
Cthe_0058P00500	Cthe_0058	100	60	60
Cthe_0058P00500	Cthe_0058	100	60	60
Cthe_0058P00500	Cthe_0058	100	60	60
Cthe_0058P00512	Cthe_0058	100	60	60
Cthe_0058P00512	Cthe_0058	100	60	60
Cthe_0058P00512	Cthe_0058	100	60	60
Cthe_0058P00522	Cthe_0058	100	60	60
Cthe_0058P00522	Cthe_0058	100	60	60
Cthe_0058P00522	Cthe_0058	100	60	60
Cthe_0058P00528	Cthe_0058	100	60	60
Cthe_0058P00528	Cthe_0058	100	60	60
Cthe_0058P00528	Cthe_0058	100	60	60
Cthe_0058P00535	Cthe_0058	100	60	60
Cthe_0058P00535	Cthe_0058	100	60	60
Cthe_0058P00535	Cthe_0058	100	60	60
Cthe_0059P00072	Cthe_0059	100	60	60
Cthe_0059P00072	Cthe_0059	100	60	60
Cthe_0059P00072	Cthe_0059	100	60	60
Cthe_0059P00657	Cthe_0059	100	60	60
Cthe_0059P00657	Cthe_0059	100	60	60
Cthe_0059P00657	Cthe_0059	100	60	60
Cthe_0059P00770	Cthe_0059	100	60	60
Cthe_0059P00770	Cthe_0059	100	60	60
Cthe_0059P00770	Cthe_0059	100	60	60
Cthe_0059P00896	Cthe_0059	100	60	60
Cthe_0059P00896	Cthe_0059	100	60	60
Cthe_0059P00896	Cthe_0059	100	60	60
Cthe_0059P00962	Cthe_0059	100	60	60
Cthe_0059P00962	Cthe_0059	100	60	60
Cthe_0059P00962	Cthe_0059	100	60	60
Cthe_0059P01040	Cthe_0059	100	60	60
Cthe_0059P01040	Cthe_0059	100	60	60
Cthe_0059P01040	Cthe_0059	100	60	60
Cthe_0059P01266	Cthe_0059	100	60	60
Cthe_0059P01266	Cthe_0059	100	60	60
Cthe_0059P01266	Cthe_0059	100	60	60
Cthe_0060P00163	Cthe_0060	100	60	60
Cthe_0060P00163	Cthe_0060	100	60	60
Cthe_0060P00163	Cthe_0060	100	60	60
Cthe_0060P00239	Cthe_0060	100	60	60
Cthe_0060P00239	Cthe_0060	100	60	60
Cthe_0060P00239	Cthe_0060	100	60	60
Cthe_0060P00310	Cthe_0060	100	60	60
Cthe_0060P00310	Cthe_0060	100	60	60
Cthe_0060P00310	Cthe_0060	100	60	60
Cthe_0060P00314	Cthe_0060	100	60	60
Cthe_0060P00314	Cthe_0060	100	60	60
Cthe_0060P00314	Cthe_0060	100	60	60
Cthe_0060P00317	Cthe_0060	100	60	60
Cthe_0060P00317	Cthe_0060	100	60	60
Cthe_0060P00317	Cthe_0060	100	60	60
Cthe_0060P00319	Cthe_0060	100	60	60
Cthe_0060P00319	Cthe_0060	100	60	60
Cthe_0060P00319	Cthe_0060	100	60	60
Cthe_0060P00322	Cthe_0060	100	60	60
Cthe_0060P00322	Cthe_0060	100	60	60
Cthe_0060P00322	Cthe_0060	100	60	60
Cthe_0061P00034	Cthe_0061	100	60	60
Cthe_0061P00034	Cthe_0061	100	60	60
Cthe_0061P00034	Cthe_0061	100	60	60
Cthe_0061P00047	Cthe_0061	100	60	60
Cthe_0061P00047	Cthe_0061	100	60	60
Cthe_0061P00047	Cthe_0061	100	60	60
Cthe_0061P00052	Cthe_0061	100	60	60
Cthe_0061P00052	Cthe_0061	100	60	60
Cthe_0061P00052	Cthe_0061	100	60	60
Cthe_0061P00057	Cthe_0061	100	60	60
Cthe_0061P00057	Cthe_0061	100	60	60
Cthe_0061P00057	Cthe_0061	100	60	60
Cthe_0061P00080	Cthe_0061	100	60	60
Cthe_0061P00080	Cthe_0061	100	60	60
Cthe_0061P00080	Cthe_0061	100	60	60
Cthe_0061P00155	Cthe_0061	100	60	60
Cthe_0061P00155	Cthe_0061	100	60	60
Cthe_0061P00155	Cthe_0061	100	60	60
Cthe_0061P00324	Cthe_0061	100	60	60
Cthe_0061P00324	Cthe_0061	100	60	60
Cthe_0061P00324	Cthe_0061	100	60	60
Cthe_0062P00340	Cthe_0062	100	60	60
Cthe_0062P00340	Cthe_0062	100	60	60
Cthe_0062P00340	Cthe_0062	100	60	60
Cthe_0062P00470	Cthe_0062	100	60	60
Cthe_0062P00470	Cthe_0062	100	60	60
Cthe_0062P00470	Cthe_0062	100	60	60
Cthe_0062P01144	Cthe_0062	100	60	60
Cthe_0062P01144	Cthe_0062	100	60	60
Cthe_0062P01144	Cthe_0062	100	60	60
Cthe_0062P01246	Cthe_0062	100	60	60
Cthe_0062P01246	Cthe_0062	100	60	60
Cthe_0062P01246	Cthe_0062	100	60	60
Cthe_0062P01366	Cthe_0062	100	60	60
Cthe_0062P01366	Cthe_0062	100	60	60
Cthe_0062P01366	Cthe_0062	100	60	60
Cthe_0062P01574	Cthe_0062	100	60	60
Cthe_0062P01574	Cthe_0062	100	60	60
Cthe_0062P01574	Cthe_0062	100	60	60
Cthe_0062P01789	Cthe_0062	100	60	60
Cthe_0062P01789	Cthe_0062	100	60	60
Cthe_0062P01789	Cthe_0062	100	60	60
Cthe_0063P00052	Cthe_0063	100	60	60
Cthe_0063P00052	Cthe_0063	100	60	60
Cthe_0063P00052	Cthe_0063	100	60	60
Cthe_0063P00068	Cthe_0063	100	60	60
Cthe_0063P00068	Cthe_0063	100	60	60
Cthe_0063P00068	Cthe_0063	100	60	60
Cthe_0063P00079	Cthe_0063	100	60	60
Cthe_0063P00079	Cthe_0063	100	60	60
Cthe_0063P00079	Cthe_0063	100	60	60
Cthe_0063P00092	Cthe_0063	100	60	60
Cthe_0063P00092	Cthe_0063	100	60	60
Cthe_0063P00092	Cthe_0063	100	60	60
Cthe_0063P00157	Cthe_0063	100	60	60
Cthe_0063P00157	Cthe_0063	100	60	60
Cthe_0063P00157	Cthe_0063	100	60	60
Cthe_0063P00162	Cthe_0063	100	60	60
Cthe_0063P00162	Cthe_0063	100	60	60
Cthe_0063P00162	Cthe_0063	100	60	60
Cthe_0063P00218	Cthe_0063	100	60	60
Cthe_0063P00218	Cthe_0063	100	60	60
Cthe_0063P00218	Cthe_0063	100	60	60
Cthe_0064P00041	Cthe_0064	100	60	60
Cthe_0064P00041	Cthe_0064	100	60	60
Cthe_0064P00041	Cthe_0064	100	60	60
Cthe_0064P00266	Cthe_0064	100	60	60
Cthe_0064P00266	Cthe_0064	100	60	60
Cthe_0064P00266	Cthe_0064	100	60	60
Cthe_0064P00388	Cthe_0064	100	60	60
Cthe_0064P00388	Cthe_0064	100	60	60
Cthe_0064P00388	Cthe_0064	100	60	60
Cthe_0064P00420	Cthe_0064	100	60	60
Cthe_0064P00420	Cthe_0064	100	60	60
Cthe_0064P00420	Cthe_0064	100	60	60
Cthe_0064P00538	Cthe_0064	100	60	60
Cthe_0064P00538	Cthe_0064	100	60	60
Cthe_0064P00538	Cthe_0064	100	60	60
Cthe_0064P00660	Cthe_0064	100	60	60
Cthe_0064P00660	Cthe_0064	100	60	60
Cthe_0064P00660	Cthe_0064	100	60	60
Cthe_0064P00803	Cthe_0064	100	60	60
Cthe_0064P00803	Cthe_0064	100	60	60
Cthe_0064P00803	Cthe_0064	100	60	60
Cthe_0065P00035	Cthe_0065	100	60	60
Cthe_0065P00035	Cthe_0065	100	60	60
Cthe_0065P00035	Cthe_0065	100	60	60
Cthe_0065P00041	Cthe_0065	100	60	60
Cthe_0065P00041	Cthe_0065	100	60	60
Cthe_0065P00041	Cthe_0065	100	60	60
Cthe_0065P00046	Cthe_0065	100	60	60
Cthe_0065P00046	Cthe_0065	100	60	60
Cthe_0065P00046	Cthe_0065	100	60	60
Cthe_0065P00049	Cthe_0065	100	60	60
Cthe_0065P00049	Cthe_0065	100	60	60
Cthe_0065P00049	Cthe_0065	100	60	60
Cthe_0065P00051	Cthe_0065	100	60	60
Cthe_0065P00051	Cthe_0065	100	60	60
Cthe_0065P00051	Cthe_0065	100	60	60
Cthe_0065P00053	Cthe_0065	100	60	60
Cthe_0065P00053	Cthe_0065	100	60	60
Cthe_0065P00053	Cthe_0065	100	60	60
Cthe_0065P00252	Cthe_0065	100	60	60
Cthe_0065P00252	Cthe_0065	100	60	60
Cthe_0065P00252	Cthe_0065	100	60	60
Cthe_0066P00030	Cthe_0066	100	60	60
Cthe_0066P00030	Cthe_0066	100	60	60
Cthe_0066P00030	Cthe_0066	100	60	60
Cthe_0066P00047	Cthe_0066	100	60	60
Cthe_0066P00047	Cthe_0066	100	60	60
Cthe_0066P00047	Cthe_0066	100	60	60
Cthe_0066P00061	Cthe_0066	100	60	60
Cthe_0066P00061	Cthe_0066	100	60	60
Cthe_0066P00061	Cthe_0066	100	60	60
Cthe_0066P00074	Cthe_0066	100	60	60
Cthe_0066P00074	Cthe_0066	100	60	60
Cthe_0066P00074	Cthe_0066	100	60	60
Cthe_0066P00140	Cthe_0066	100	60	60
Cthe_0066P00140	Cthe_0066	100	60	60
Cthe_0066P00140	Cthe_0066	100	60	60
Cthe_0066P00318	Cthe_0066	100	60	60
Cthe_0066P00318	Cthe_0066	100	60	60
Cthe_0066P00318	Cthe_0066	100	60	60
Cthe_0066P00326	Cthe_0066	100	60	60
Cthe_0066P00326	Cthe_0066	100	60	60
Cthe_0066P00326	Cthe_0066	100	60	60
Cthe_0067P00112	Cthe_0067	100	60	60
Cthe_0067P00112	Cthe_0067	100	60	60
Cthe_0067P00112	Cthe_0067	100	60	60
Cthe_0067P00227	Cthe_0067	100	60	60
Cthe_0067P00227	Cthe_0067	100	60	60
Cthe_0067P00227	Cthe_0067	100	60	60
Cthe_0067P00247	Cthe_0067	100	60	60
Cthe_0067P00247	Cthe_0067	100	60	60
Cthe_0067P00247	Cthe_0067	100	60	60
Cthe_0067P00315	Cthe_0067	100	60	60
Cthe_0067P00315	Cthe_0067	100	60	60
Cthe_0067P00315	Cthe_0067	100	60	60
Cthe_0067P00364	Cthe_0067	100	60	60
Cthe_0067P00364	Cthe_0067	100	60	60
Cthe_0067P00364	Cthe_0067	100	60	60
Cthe_0067P00490	Cthe_0067	100	60	60
Cthe_0067P00490	Cthe_0067	100	60	60
Cthe_0067P00490	Cthe_0067	100	60	60
Cthe_0067P00638	Cthe_0067	100	60	60
Cthe_0067P00638	Cthe_0067	100	60	60
Cthe_0067P00638	Cthe_0067	100	60	60
Cthe_0068P00348	Cthe_0068	100	60	60
Cthe_0068P00348	Cthe_0068	100	60	60
Cthe_0068P00348	Cthe_0068	100	60	60
Cthe_0068P00352	Cthe_0068	100	60	60
Cthe_0068P00352	Cthe_0068	100	60	60
Cthe_0068P00352	Cthe_0068	100	60	60
Cthe_0068P00357	Cthe_0068	100	60	60
Cthe_0068P00357	Cthe_0068	100	60	60
Cthe_0068P00357	Cthe_0068	100	60	60
Cthe_0068P00362	Cthe_0068	100	60	60
Cthe_0068P00362	Cthe_0068	100	60	60
Cthe_0068P00362	Cthe_0068	100	60	60
Cthe_0068P00365	Cthe_0068	100	60	60
Cthe_0068P00365	Cthe_0068	100	60	60
Cthe_0068P00365	Cthe_0068	100	60	60
Cthe_0068P00368	Cthe_0068	100	60	60
Cthe_0068P00368	Cthe_0068	100	60	60
Cthe_0068P00368	Cthe_0068	100	60	60
Cthe_0068P00415	Cthe_0068	100	60	60
Cthe_0068P00415	Cthe_0068	100	60	60
Cthe_0068P00415	Cthe_0068	100	60	60
Cthe_0069P00139	Cthe_0069	100	60	60
Cthe_0069P00139	Cthe_0069	100	60	60
Cthe_0069P00139	Cthe_0069	100	60	60
Cthe_0069P00235	Cthe_0069	100	60	60
Cthe_0069P00235	Cthe_0069	100	60	60
Cthe_0069P00235	Cthe_0069	100	60	60
Cthe_0069P00321	Cthe_0069	100	60	60
Cthe_0069P00321	Cthe_0069	100	60	60
Cthe_0069P00321	Cthe_0069	100	60	60
Cthe_0069P00546	Cthe_0069	100	60	60
Cthe_0069P00546	Cthe_0069	100	60	60
Cthe_0069P00546	Cthe_0069	100	60	60
Cthe_0069P00554	Cthe_0069	100	60	60
Cthe_0069P00554	Cthe_0069	100	60	60
Cthe_0069P00554	Cthe_0069	100	60	60
Cthe_0069P00779	Cthe_0069	100	60	60
Cthe_0069P00779	Cthe_0069	100	60	60
Cthe_0069P00779	Cthe_0069	100	60	60
Cthe_0069P00926	Cthe_0069	100	60	60
Cthe_0069P00926	Cthe_0069	100	60	60
Cthe_0069P00926	Cthe_0069	100	60	60
Cthe_0070P00204	Cthe_0070	100	60	60
Cthe_0070P00204	Cthe_0070	100	60	60
Cthe_0070P00204	Cthe_0070	100	60	60
Cthe_0070P00213	Cthe_0070	100	60	60
Cthe_0070P00213	Cthe_0070	100	60	60
Cthe_0070P00213	Cthe_0070	100	60	60
Cthe_0070P00468	Cthe_0070	100	60	60
Cthe_0070P00468	Cthe_0070	100	60	60
Cthe_0070P00468	Cthe_0070	100	60	60
Cthe_0070P00615	Cthe_0070	100	60	60
Cthe_0070P00615	Cthe_0070	100	60	60
Cthe_0070P00615	Cthe_0070	100	60	60
Cthe_0070P01229	Cthe_0070	100	60	60
Cthe_0070P01229	Cthe_0070	100	60	60
Cthe_0070P01229	Cthe_0070	100	60	60
Cthe_0070P01241	Cthe_0070	100	60	60
Cthe_0070P01241	Cthe_0070	100	60	60
Cthe_0070P01241	Cthe_0070	100	60	60
Cthe_0070P01253	Cthe_0070	100	60	60
Cthe_0070P01253	Cthe_0070	100	60	60
Cthe_0070P01253	Cthe_0070	100	60	60
Cthe_0071P00295	Cthe_0071	100	60	60
Cthe_0071P00295	Cthe_0071	100	60	60
Cthe_0071P00295	Cthe_0071	100	60	60
Cthe_0071P00498	Cthe_0071	100	60	60
Cthe_0071P00498	Cthe_0071	100	60	60
Cthe_0071P00498	Cthe_0071	100	60	60
Cthe_0071P00790	Cthe_0071	100	60	60
Cthe_0071P00790	Cthe_0071	100	60	60
Cthe_0071P00790	Cthe_0071	100	60	60
Cthe_0071P01042	Cthe_0071	100	60	60
Cthe_0071P01042	Cthe_0071	100	60	60
Cthe_0071P01042	Cthe_0071	100	60	60
Cthe_0071P01257	Cthe_0071	100	60	60
Cthe_0071P01257	Cthe_0071	100	60	60
Cthe_0071P01257	Cthe_0071	100	60	60
Cthe_0071P02330	Cthe_0071	100	60	60
Cthe_0071P02330	Cthe_0071	100	60	60
Cthe_0071P02330	Cthe_0071	100	60	60
Cthe_0071P02733	Cthe_0071	100	60	60
Cthe_0071P02733	Cthe_0071	100	60	60
Cthe_0071P02733	Cthe_0071	100	60	60
Cthe_0072P00132	Cthe_0072	100	60	60
Cthe_0072P00132	Cthe_0072	100	60	60
Cthe_0072P00132	Cthe_0072	100	60	60
Cthe_0072P00222	Cthe_0072	100	60	60
Cthe_0072P00222	Cthe_0072	100	60	60
Cthe_0072P00222	Cthe_0072	100	60	60
Cthe_0072P00406	Cthe_0072	100	60	60
Cthe_0072P00406	Cthe_0072	100	60	60
Cthe_0072P00406	Cthe_0072	100	60	60
Cthe_0072P00421	Cthe_0072	100	60	60
Cthe_0072P00421	Cthe_0072	100	60	60
Cthe_0072P00421	Cthe_0072	100	60	60
Cthe_0072P00423	Cthe_0072	100	60	60
Cthe_0072P00423	Cthe_0072	100	60	60
Cthe_0072P00423	Cthe_0072	100	60	60
Cthe_0072P00425	Cthe_0072	100	60	60
Cthe_0072P00425	Cthe_0072	100	60	60
Cthe_0072P00425	Cthe_0072	100	60	60
Cthe_0072P00427	Cthe_0072	100	60	60
Cthe_0072P00427	Cthe_0072	100	60	60
Cthe_0072P00427	Cthe_0072	100	60	60
Cthe_0073P00043	Cthe_0073	100	60	60
Cthe_0073P00043	Cthe_0073	100	60	60
Cthe_0073P00043	Cthe_0073	100	60	60
Cthe_0073P00269	Cthe_0073	100	60	60
Cthe_0073P00269	Cthe_0073	100	60	60
Cthe_0073P00269	Cthe_0073	100	60	60
Cthe_0073P00571	Cthe_0073	100	60	60
Cthe_0073P00571	Cthe_0073	100	60	60
Cthe_0073P00571	Cthe_0073	100	60	60
Cthe_0073P00588	Cthe_0073	100	60	60
Cthe_0073P00588	Cthe_0073	100	60	60
Cthe_0073P00588	Cthe_0073	100	60	60
Cthe_0073P00606	Cthe_0073	100	60	60
Cthe_0073P00606	Cthe_0073	100	60	60
Cthe_0073P00606	Cthe_0073	100	60	60
Cthe_0073P00786	Cthe_0073	100	60	60
Cthe_0073P00786	Cthe_0073	100	60	60
Cthe_0073P00786	Cthe_0073	100	60	60
Cthe_0073P00804	Cthe_0073	100	60	60
Cthe_0073P00804	Cthe_0073	100	60	60
Cthe_0073P00804	Cthe_0073	100	60	60
Cthe_0075P00192	Cthe_0075	100	60	60
Cthe_0075P00192	Cthe_0075	100	60	60
Cthe_0075P00192	Cthe_0075	100	60	60
Cthe_0075P00223	Cthe_0075	100	60	60
Cthe_0075P00223	Cthe_0075	100	60	60
Cthe_0075P00223	Cthe_0075	100	60	60
Cthe_0075P00227	Cthe_0075	100	60	60
Cthe_0075P00227	Cthe_0075	100	60	60
Cthe_0075P00227	Cthe_0075	100	60	60
Cthe_0075P00231	Cthe_0075	100	60	60
Cthe_0075P00231	Cthe_0075	100	60	60
Cthe_0075P00231	Cthe_0075	100	60	60
Cthe_0075P00244	Cthe_0075	100	60	60
Cthe_0075P00244	Cthe_0075	100	60	60
Cthe_0075P00244	Cthe_0075	100	60	60
Cthe_0075P00443	Cthe_0075	100	60	60
Cthe_0075P00443	Cthe_0075	100	60	60
Cthe_0075P00443	Cthe_0075	100	60	60
Cthe_0075P00508	Cthe_0075	100	60	60
Cthe_0075P00508	Cthe_0075	100	60	60
Cthe_0075P00508	Cthe_0075	100	60	60
Cthe_0076P00062	Cthe_0076	100	60	60
Cthe_0076P00062	Cthe_0076	100	60	60
Cthe_0076P00062	Cthe_0076	100	60	60
Cthe_0076P00068	Cthe_0076	100	60	60
Cthe_0076P00068	Cthe_0076	100	60	60
Cthe_0076P00068	Cthe_0076	100	60	60
Cthe_0076P00074	Cthe_0076	100	60	60
Cthe_0076P00074	Cthe_0076	100	60	60
Cthe_0076P00074	Cthe_0076	100	60	60
Cthe_0076P00082	Cthe_0076	100	60	60
Cthe_0076P00082	Cthe_0076	100	60	60
Cthe_0076P00082	Cthe_0076	100	60	60
Cthe_0076P00088	Cthe_0076	100	60	60
Cthe_0076P00088	Cthe_0076	100	60	60
Cthe_0076P00088	Cthe_0076	100	60	60
Cthe_0076P00093	Cthe_0076	100	60	60
Cthe_0076P00093	Cthe_0076	100	60	60
Cthe_0076P00093	Cthe_0076	100	60	60
Cthe_0076P00318	Cthe_0076	100	60	60
Cthe_0076P00318	Cthe_0076	100	60	60
Cthe_0076P00318	Cthe_0076	100	60	60
Cthe_0077P00206	Cthe_0077	100	60	60
Cthe_0077P00206	Cthe_0077	100	60	60
Cthe_0077P00206	Cthe_0077	100	60	60
Cthe_0077P00216	Cthe_0077	100	60	60
Cthe_0077P00216	Cthe_0077	100	60	60
Cthe_0077P00216	Cthe_0077	100	60	60
Cthe_0077P00226	Cthe_0077	100	60	60
Cthe_0077P00226	Cthe_0077	100	60	60
Cthe_0077P00226	Cthe_0077	100	60	60
Cthe_0077P00235	Cthe_0077	100	60	60
Cthe_0077P00235	Cthe_0077	100	60	60
Cthe_0077P00235	Cthe_0077	100	60	60
Cthe_0077P00238	Cthe_0077	100	60	60
Cthe_0077P00238	Cthe_0077	100	60	60
Cthe_0077P00238	Cthe_0077	100	60	60
Cthe_0077P00242	Cthe_0077	100	60	60
Cthe_0077P00242	Cthe_0077	100	60	60
Cthe_0077P00242	Cthe_0077	100	60	60
Cthe_0077P00250	Cthe_0077	100	60	60
Cthe_0077P00250	Cthe_0077	100	60	60
Cthe_0077P00250	Cthe_0077	100	60	60
Cthe_0079P00271	Cthe_0079	100	60	60
Cthe_0079P00271	Cthe_0079	100	60	60
Cthe_0079P00271	Cthe_0079	100	60	60
Cthe_0079P00310	Cthe_0079	100	60	60
Cthe_0079P00310	Cthe_0079	100	60	60
Cthe_0079P00310	Cthe_0079	100	60	60
Cthe_0079P00318	Cthe_0079	100	60	60
Cthe_0079P00318	Cthe_0079	100	60	60
Cthe_0079P00318	Cthe_0079	100	60	60
Cthe_0079P00322	Cthe_0079	100	60	60
Cthe_0079P00322	Cthe_0079	100	60	60
Cthe_0079P00322	Cthe_0079	100	60	60
Cthe_0079P00327	Cthe_0079	100	60	60
Cthe_0079P00327	Cthe_0079	100	60	60
Cthe_0079P00327	Cthe_0079	100	60	60
Cthe_0079P00347	Cthe_0079	100	60	60
Cthe_0079P00347	Cthe_0079	100	60	60
Cthe_0079P00347	Cthe_0079	100	60	60
Cthe_0079P00380	Cthe_0079	100	60	60
Cthe_0079P00380	Cthe_0079	100	60	60
Cthe_0079P00380	Cthe_0079	100	60	60
Cthe_0080P00237	Cthe_0080	100	60	60
Cthe_0080P00237	Cthe_0080	100	60	60
Cthe_0080P00237	Cthe_0080	100	60	60
Cthe_0080P00243	Cthe_0080	100	60	60
Cthe_0080P00243	Cthe_0080	100	60	60
Cthe_0080P00243	Cthe_0080	100	60	60
Cthe_0080P00246	Cthe_0080	100	60	60
Cthe_0080P00246	Cthe_0080	100	60	60
Cthe_0080P00246	Cthe_0080	100	60	60
Cthe_0080P00250	Cthe_0080	100	60	60
Cthe_0080P00250	Cthe_0080	100	60	60
Cthe_0080P00250	Cthe_0080	100	60	60
Cthe_0080P00255	Cthe_0080	100	60	60
Cthe_0080P00255	Cthe_0080	100	60	60
Cthe_0080P00255	Cthe_0080	100	60	60
Cthe_0080P00264	Cthe_0080	100	60	60
Cthe_0080P00264	Cthe_0080	100	60	60
Cthe_0080P00264	Cthe_0080	100	60	60
Cthe_0080P00284	Cthe_0080	100	60	60
Cthe_0080P00284	Cthe_0080	100	60	60
Cthe_0080P00284	Cthe_0080	100	60	60
Cthe_0081P00146	Cthe_0081	100	60	60
Cthe_0081P00146	Cthe_0081	100	60	60
Cthe_0081P00146	Cthe_0081	100	60	60
Cthe_0081P00226	Cthe_0081	100	60	60
Cthe_0081P00226	Cthe_0081	100	60	60
Cthe_0081P00226	Cthe_0081	100	60	60
Cthe_0081P00267	Cthe_0081	100	60	60
Cthe_0081P00267	Cthe_0081	100	60	60
Cthe_0081P00267	Cthe_0081	100	60	60
Cthe_0081P00397	Cthe_0081	100	60	60
Cthe_0081P00397	Cthe_0081	100	60	60
Cthe_0081P00397	Cthe_0081	100	60	60
Cthe_0081P00581	Cthe_0081	100	60	60
Cthe_0081P00581	Cthe_0081	100	60	60
Cthe_0081P00581	Cthe_0081	100	60	60
Cthe_0081P00647	Cthe_0081	100	60	60
Cthe_0081P00647	Cthe_0081	100	60	60
Cthe_0081P00647	Cthe_0081	100	60	60
Cthe_0081P01008	Cthe_0081	100	60	60
Cthe_0081P01008	Cthe_0081	100	60	60
Cthe_0081P01008	Cthe_0081	100	60	60
Cthe_0082P00035	Cthe_0082	100	60	60
Cthe_0082P00035	Cthe_0082	100	60	60
Cthe_0082P00035	Cthe_0082	100	60	60
Cthe_0082P00456	Cthe_0082	100	60	60
Cthe_0082P00456	Cthe_0082	100	60	60
Cthe_0082P00456	Cthe_0082	100	60	60
Cthe_0082P00944	Cthe_0082	100	60	60
Cthe_0082P00944	Cthe_0082	100	60	60
Cthe_0082P00944	Cthe_0082	100	60	60
Cthe_0082P01122	Cthe_0082	100	60	60
Cthe_0082P01122	Cthe_0082	100	60	60
Cthe_0082P01122	Cthe_0082	100	60	60
Cthe_0082P01338	Cthe_0082	100	60	60
Cthe_0082P01338	Cthe_0082	100	60	60
Cthe_0082P01338	Cthe_0082	100	60	60
Cthe_0082P01796	Cthe_0082	100	60	60
Cthe_0082P01796	Cthe_0082	100	60	60
Cthe_0082P01796	Cthe_0082	100	60	60
Cthe_0082P01894	Cthe_0082	100	60	60
Cthe_0082P01894	Cthe_0082	100	60	60
Cthe_0082P01894	Cthe_0082	100	60	60
Cthe_0083P00037	Cthe_0083	100	60	60
Cthe_0083P00037	Cthe_0083	100	60	60
Cthe_0083P00037	Cthe_0083	100	60	60
Cthe_0083P00271	Cthe_0083	100	60	60
Cthe_0083P00271	Cthe_0083	100	60	60
Cthe_0083P00271	Cthe_0083	100	60	60
Cthe_0083P00482	Cthe_0083	100	60	60
Cthe_0083P00482	Cthe_0083	100	60	60
Cthe_0083P00482	Cthe_0083	100	60	60
Cthe_0083P00721	Cthe_0083	100	60	60
Cthe_0083P00721	Cthe_0083	100	60	60
Cthe_0083P00721	Cthe_0083	100	60	60
Cthe_0083P01260	Cthe_0083	100	60	60
Cthe_0083P01260	Cthe_0083	100	60	60
Cthe_0083P01260	Cthe_0083	100	60	60
Cthe_0083P01267	Cthe_0083	100	60	60
Cthe_0083P01267	Cthe_0083	100	60	60
Cthe_0083P01267	Cthe_0083	100	60	60
Cthe_0083P01272	Cthe_0083	100	60	60
Cthe_0083P01272	Cthe_0083	100	60	60
Cthe_0083P01272	Cthe_0083	100	60	60
Cthe_0084P00211	Cthe_0084	100	40	40
Cthe_0084P00211	Cthe_0084	100	40	40
Cthe_0084P00211	Cthe_0084	100	40	40
Cthe_0084P00219	Cthe_0084	100	48	48
Cthe_0084P00219	Cthe_0084	100	48	48
Cthe_0084P00219	Cthe_0084	100	48	48
Cthe_0084P00220	Cthe_0084	100	49	49
Cthe_0084P00220	Cthe_0084	100	49	49
Cthe_0084P00220	Cthe_0084	100	49	49
Cthe_0084P00222	Cthe_0084	100	51	51
Cthe_0084P00222	Cthe_0084	100	51	51
Cthe_0084P00222	Cthe_0084	100	51	51
Cthe_0084P00034	Cthe_0084	100	60	60
Cthe_0084P00034	Cthe_0084	100	60	60
Cthe_0084P00034	Cthe_0084	100	60	60
Cthe_0084P00205	Cthe_0084	100	60	60
Cthe_0084P00205	Cthe_0084	100	60	60
Cthe_0084P00205	Cthe_0084	100	60	60
Cthe_0084P00420	Cthe_0084	100	60	60
Cthe_0084P00420	Cthe_0084	100	60	60
Cthe_0084P00420	Cthe_0084	100	60	60
Cthe_0085P00074	Cthe_0085	100	60	60
Cthe_0085P00074	Cthe_0085	100	60	60
Cthe_0085P00074	Cthe_0085	100	60	60
Cthe_0085P00108	Cthe_0085	100	60	60
Cthe_0085P00108	Cthe_0085	100	60	60
Cthe_0085P00108	Cthe_0085	100	60	60
Cthe_0085P00139	Cthe_0085	100	60	60
Cthe_0085P00139	Cthe_0085	100	60	60
Cthe_0085P00139	Cthe_0085	100	60	60
Cthe_0085P00153	Cthe_0085	100	60	60
Cthe_0085P00153	Cthe_0085	100	60	60
Cthe_0085P00153	Cthe_0085	100	60	60
Cthe_0085P00157	Cthe_0085	100	60	60
Cthe_0085P00157	Cthe_0085	100	60	60
Cthe_0085P00157	Cthe_0085	100	60	60
Cthe_0085P00161	Cthe_0085	100	60	60
Cthe_0085P00161	Cthe_0085	100	60	60
Cthe_0085P00161	Cthe_0085	100	60	60
Cthe_0085P00388	Cthe_0085	100	60	60
Cthe_0085P00388	Cthe_0085	100	60	60
Cthe_0085P00388	Cthe_0085	100	60	60
Cthe_0086P00064	Cthe_0086	100	60	60
Cthe_0086P00064	Cthe_0086	100	60	60
Cthe_0086P00064	Cthe_0086	100	60	60
Cthe_0086P00461	Cthe_0086	100	60	60
Cthe_0086P00461	Cthe_0086	100	60	60
Cthe_0086P00461	Cthe_0086	100	60	60
Cthe_0086P00756	Cthe_0086	100	60	60
Cthe_0086P00756	Cthe_0086	100	60	60
Cthe_0086P00756	Cthe_0086	100	60	60
Cthe_0086P00760	Cthe_0086	100	60	60
Cthe_0086P00760	Cthe_0086	100	60	60
Cthe_0086P00760	Cthe_0086	100	60	60
Cthe_0086P00764	Cthe_0086	100	60	60
Cthe_0086P00764	Cthe_0086	100	60	60
Cthe_0086P00764	Cthe_0086	100	60	60
Cthe_0086P00776	Cthe_0086	100	60	60
Cthe_0086P00776	Cthe_0086	100	60	60
Cthe_0086P00776	Cthe_0086	100	60	60
Cthe_0086P00789	Cthe_0086	100	60	60
Cthe_0086P00789	Cthe_0086	100	60	60
Cthe_0086P00789	Cthe_0086	100	60	60
Cthe_0087P00052	Cthe_0087	100	60	60
Cthe_0087P00052	Cthe_0087	100	60	60
Cthe_0087P00052	Cthe_0087	100	60	60
Cthe_0087P00240	Cthe_0087	100	60	60
Cthe_0087P00240	Cthe_0087	100	60	60
Cthe_0087P00240	Cthe_0087	100	60	60
Cthe_0087P00276	Cthe_0087	100	60	60
Cthe_0087P00276	Cthe_0087	100	60	60
Cthe_0087P00276	Cthe_0087	100	60	60
Cthe_0087P00294	Cthe_0087	100	60	60
Cthe_0087P00294	Cthe_0087	100	60	60
Cthe_0087P00294	Cthe_0087	100	60	60
Cthe_0087P00304	Cthe_0087	100	60	60
Cthe_0087P00304	Cthe_0087	100	60	60
Cthe_0087P00304	Cthe_0087	100	60	60
Cthe_0087P00327	Cthe_0087	100	60	60
Cthe_0087P00327	Cthe_0087	100	60	60
Cthe_0087P00327	Cthe_0087	100	60	60
Cthe_0087P00490	Cthe_0087	100	60	60
Cthe_0087P00490	Cthe_0087	100	60	60
Cthe_0087P00490	Cthe_0087	100	60	60
Cthe_0088P00187	Cthe_0088	100	60	60
Cthe_0088P00187	Cthe_0088	100	60	60
Cthe_0088P00187	Cthe_0088	100	60	60
Cthe_0088P00407	Cthe_0088	100	60	60
Cthe_0088P00407	Cthe_0088	100	60	60
Cthe_0088P00407	Cthe_0088	100	60	60
Cthe_0088P00419	Cthe_0088	100	60	60
Cthe_0088P00419	Cthe_0088	100	60	60
Cthe_0088P00419	Cthe_0088	100	60	60
Cthe_0088P00435	Cthe_0088	100	60	60
Cthe_0088P00435	Cthe_0088	100	60	60
Cthe_0088P00435	Cthe_0088	100	60	60
Cthe_0088P00495	Cthe_0088	100	60	60
Cthe_0088P00495	Cthe_0088	100	60	60
Cthe_0088P00495	Cthe_0088	100	60	60
Cthe_0088P00846	Cthe_0088	100	60	60
Cthe_0088P00846	Cthe_0088	100	60	60
Cthe_0088P00846	Cthe_0088	100	60	60
Cthe_0088P00852	Cthe_0088	100	60	60
Cthe_0088P00852	Cthe_0088	100	60	60
Cthe_0088P00852	Cthe_0088	100	60	60
Cthe_0089P00317	Cthe_0089	100	60	60
Cthe_0089P00317	Cthe_0089	100	60	60
Cthe_0089P00317	Cthe_0089	100	60	60
Cthe_0089P00626	Cthe_0089	100	60	60
Cthe_0089P00626	Cthe_0089	100	60	60
Cthe_0089P00626	Cthe_0089	100	60	60
Cthe_0089P00629	Cthe_0089	100	60	60
Cthe_0089P00629	Cthe_0089	100	60	60
Cthe_0089P00629	Cthe_0089	100	60	60
Cthe_0089P00631	Cthe_0089	100	60	60
Cthe_0089P00631	Cthe_0089	100	60	60
Cthe_0089P00631	Cthe_0089	100	60	60
Cthe_0089P00633	Cthe_0089	100	60	60
Cthe_0089P00633	Cthe_0089	100	60	60
Cthe_0089P00633	Cthe_0089	100	60	60
Cthe_0089P00636	Cthe_0089	100	60	60
Cthe_0089P00636	Cthe_0089	100	60	60
Cthe_0089P00636	Cthe_0089	100	60	60
Cthe_0089P00709	Cthe_0089	100	60	60
Cthe_0089P00709	Cthe_0089	100	60	60
Cthe_0089P00709	Cthe_0089	100	60	60
Cthe_0090P00041	Cthe_0090	100	60	60
Cthe_0090P00041	Cthe_0090	100	60	60
Cthe_0090P00041	Cthe_0090	100	60	60
Cthe_0090P00053	Cthe_0090	100	60	60
Cthe_0090P00053	Cthe_0090	100	60	60
Cthe_0090P00053	Cthe_0090	100	60	60
Cthe_0090P00122	Cthe_0090	100	60	60
Cthe_0090P00122	Cthe_0090	100	60	60
Cthe_0090P00122	Cthe_0090	100	60	60
Cthe_0090P00151	Cthe_0090	100	60	60
Cthe_0090P00151	Cthe_0090	100	60	60
Cthe_0090P00151	Cthe_0090	100	60	60
Cthe_0090P00156	Cthe_0090	100	60	60
Cthe_0090P00156	Cthe_0090	100	60	60
Cthe_0090P00156	Cthe_0090	100	60	60
Cthe_0090P00162	Cthe_0090	100	60	60
Cthe_0090P00162	Cthe_0090	100	60	60
Cthe_0090P00162	Cthe_0090	100	60	60
Cthe_0090P00185	Cthe_0090	100	60	60
Cthe_0090P00185	Cthe_0090	100	60	60
Cthe_0090P00185	Cthe_0090	100	60	60
Cthe_0091P00692	Cthe_0091	100	60	60
Cthe_0091P00692	Cthe_0091	100	60	60
Cthe_0091P00692	Cthe_0091	100	60	60
Cthe_0091P01079	Cthe_0091	100	60	60
Cthe_0091P01079	Cthe_0091	100	60	60
Cthe_0091P01079	Cthe_0091	100	60	60
Cthe_0091P01260	Cthe_0091	100	60	60
Cthe_0091P01260	Cthe_0091	100	60	60
Cthe_0091P01260	Cthe_0091	100	60	60
Cthe_0091P01346	Cthe_0091	100	60	60
Cthe_0091P01346	Cthe_0091	100	60	60
Cthe_0091P01346	Cthe_0091	100	60	60
Cthe_0091P01478	Cthe_0091	100	60	60
Cthe_0091P01478	Cthe_0091	100	60	60
Cthe_0091P01478	Cthe_0091	100	60	60
Cthe_0091P01584	Cthe_0091	100	60	60
Cthe_0091P01584	Cthe_0091	100	60	60
Cthe_0091P01584	Cthe_0091	100	60	60
Cthe_0091P01988	Cthe_0091	100	60	60
Cthe_0091P01988	Cthe_0091	100	60	60
Cthe_0091P01988	Cthe_0091	100	60	60
Cthe_0092P00262	Cthe_0092	100	60	60
Cthe_0092P00262	Cthe_0092	100	60	60
Cthe_0092P00262	Cthe_0092	100	60	60
Cthe_0092P00358	Cthe_0092	100	60	60
Cthe_0092P00358	Cthe_0092	100	60	60
Cthe_0092P00358	Cthe_0092	100	60	60
Cthe_0092P00433	Cthe_0092	100	60	60
Cthe_0092P00433	Cthe_0092	100	60	60
Cthe_0092P00433	Cthe_0092	100	60	60
Cthe_0092P00445	Cthe_0092	100	60	60
Cthe_0092P00445	Cthe_0092	100	60	60
Cthe_0092P00445	Cthe_0092	100	60	60
Cthe_0092P00457	Cthe_0092	100	60	60
Cthe_0092P00457	Cthe_0092	100	60	60
Cthe_0092P00457	Cthe_0092	100	60	60
Cthe_0092P00461	Cthe_0092	100	60	60
Cthe_0092P00461	Cthe_0092	100	60	60
Cthe_0092P00461	Cthe_0092	100	60	60
Cthe_0092P00534	Cthe_0092	100	60	60
Cthe_0092P00534	Cthe_0092	100	60	60
Cthe_0092P00534	Cthe_0092	100	60	60
Cthe_0093P00110	Cthe_0093	100	60	60
Cthe_0093P00110	Cthe_0093	100	60	60
Cthe_0093P00110	Cthe_0093	100	60	60
Cthe_0093P00250	Cthe_0093	100	60	60
Cthe_0093P00250	Cthe_0093	100	60	60
Cthe_0093P00250	Cthe_0093	100	60	60
Cthe_0093P00261	Cthe_0093	100	60	60
Cthe_0093P00261	Cthe_0093	100	60	60
Cthe_0093P00261	Cthe_0093	100	60	60
Cthe_0093P00338	Cthe_0093	100	60	60
Cthe_0093P00338	Cthe_0093	100	60	60
Cthe_0093P00338	Cthe_0093	100	60	60
Cthe_0093P00516	Cthe_0093	100	60	60
Cthe_0093P00516	Cthe_0093	100	60	60
Cthe_0093P00516	Cthe_0093	100	60	60
Cthe_0093P00561	Cthe_0093	100	60	60
Cthe_0093P00561	Cthe_0093	100	60	60
Cthe_0093P00561	Cthe_0093	100	60	60
Cthe_0093P00643	Cthe_0093	100	60	60
Cthe_0093P00643	Cthe_0093	100	60	60
Cthe_0093P00643	Cthe_0093	100	60	60
Cthe_0094P00051	Cthe_0094	100	60	60
Cthe_0094P00051	Cthe_0094	100	60	60
Cthe_0094P00051	Cthe_0094	100	60	60
Cthe_0094P00140	Cthe_0094	100	60	60
Cthe_0094P00140	Cthe_0094	100	60	60
Cthe_0094P00140	Cthe_0094	100	60	60
Cthe_0094P00163	Cthe_0094	100	60	60
Cthe_0094P00163	Cthe_0094	100	60	60
Cthe_0094P00163	Cthe_0094	100	60	60
Cthe_0094P00177	Cthe_0094	100	60	60
Cthe_0094P00177	Cthe_0094	100	60	60
Cthe_0094P00177	Cthe_0094	100	60	60
Cthe_0094P00184	Cthe_0094	100	60	60
Cthe_0094P00184	Cthe_0094	100	60	60
Cthe_0094P00184	Cthe_0094	100	60	60
Cthe_0094P00188	Cthe_0094	100	60	60
Cthe_0094P00188	Cthe_0094	100	60	60
Cthe_0094P00188	Cthe_0094	100	60	60
Cthe_0094P00209	Cthe_0094	100	60	60
Cthe_0094P00209	Cthe_0094	100	60	60
Cthe_0094P00209	Cthe_0094	100	60	60
Cthe_0095P00136	Cthe_0095	100	60	60
Cthe_0095P00136	Cthe_0095	100	60	60
Cthe_0095P00136	Cthe_0095	100	60	60
Cthe_0095P00145	Cthe_0095	100	60	60
Cthe_0095P00145	Cthe_0095	100	60	60
Cthe_0095P00145	Cthe_0095	100	60	60
Cthe_0095P00156	Cthe_0095	100	60	60
Cthe_0095P00156	Cthe_0095	100	60	60
Cthe_0095P00156	Cthe_0095	100	60	60
Cthe_0095P00160	Cthe_0095	100	60	60
Cthe_0095P00160	Cthe_0095	100	60	60
Cthe_0095P00160	Cthe_0095	100	60	60
Cthe_0095P00167	Cthe_0095	100	60	60
Cthe_0095P00167	Cthe_0095	100	60	60
Cthe_0095P00167	Cthe_0095	100	60	60
Cthe_0095P00218	Cthe_0095	100	60	60
Cthe_0095P00218	Cthe_0095	100	60	60
Cthe_0095P00218	Cthe_0095	100	60	60
Cthe_0095P00281	Cthe_0095	100	60	60
Cthe_0095P00281	Cthe_0095	100	60	60
Cthe_0095P00281	Cthe_0095	100	60	60
Cthe_0096P00096	Cthe_0096	100	60	60
Cthe_0096P00096	Cthe_0096	100	60	60
Cthe_0096P00096	Cthe_0096	100	60	60
Cthe_0096P00107	Cthe_0096	100	60	60
Cthe_0096P00107	Cthe_0096	100	60	60
Cthe_0096P00107	Cthe_0096	100	60	60
Cthe_0096P00120	Cthe_0096	100	60	60
Cthe_0096P00120	Cthe_0096	100	60	60
Cthe_0096P00120	Cthe_0096	100	60	60
Cthe_0096P00129	Cthe_0096	100	60	60
Cthe_0096P00129	Cthe_0096	100	60	60
Cthe_0096P00129	Cthe_0096	100	60	60
Cthe_0096P00145	Cthe_0096	100	60	60
Cthe_0096P00145	Cthe_0096	100	60	60
Cthe_0096P00145	Cthe_0096	100	60	60
Cthe_0096P00170	Cthe_0096	100	60	60
Cthe_0096P00170	Cthe_0096	100	60	60
Cthe_0096P00170	Cthe_0096	100	60	60
Cthe_0096P00192	Cthe_0096	100	60	60
Cthe_0096P00192	Cthe_0096	100	60	60
Cthe_0096P00192	Cthe_0096	100	60	60
Cthe_0097P00018	Cthe_0097	100	60	60
Cthe_0097P00018	Cthe_0097	100	60	60
Cthe_0097P00018	Cthe_0097	100	60	60
Cthe_0097P00316	Cthe_0097	100	60	60
Cthe_0097P00316	Cthe_0097	100	60	60
Cthe_0097P00316	Cthe_0097	100	60	60
Cthe_0097P00329	Cthe_0097	100	60	60
Cthe_0097P00329	Cthe_0097	100	60	60
Cthe_0097P00329	Cthe_0097	100	60	60
Cthe_0097P00333	Cthe_0097	100	60	60
Cthe_0097P00333	Cthe_0097	100	60	60
Cthe_0097P00333	Cthe_0097	100	60	60
Cthe_0097P00372	Cthe_0097	100	60	60
Cthe_0097P00372	Cthe_0097	100	60	60
Cthe_0097P00372	Cthe_0097	100	60	60
Cthe_0097P00397	Cthe_0097	100	60	60
Cthe_0097P00397	Cthe_0097	100	60	60
Cthe_0097P00397	Cthe_0097	100	60	60
Cthe_0097P00414	Cthe_0097	100	60	60
Cthe_0097P00414	Cthe_0097	100	60	60
Cthe_0097P00414	Cthe_0097	100	60	60
Cthe_0098P00043	Cthe_0098	100	60	60
Cthe_0098P00043	Cthe_0098	100	60	60
Cthe_0098P00043	Cthe_0098	100	60	60
Cthe_0098P00159	Cthe_0098	100	60	60
Cthe_0098P00159	Cthe_0098	100	60	60
Cthe_0098P00159	Cthe_0098	100	60	60
Cthe_0098P00288	Cthe_0098	100	60	60
Cthe_0098P00288	Cthe_0098	100	60	60
Cthe_0098P00288	Cthe_0098	100	60	60
Cthe_0098P00377	Cthe_0098	100	60	60
Cthe_0098P00377	Cthe_0098	100	60	60
Cthe_0098P00377	Cthe_0098	100	60	60
Cthe_0098P00502	Cthe_0098	100	60	60
Cthe_0098P00502	Cthe_0098	100	60	60
Cthe_0098P00502	Cthe_0098	100	60	60
Cthe_0098P00682	Cthe_0098	100	60	60
Cthe_0098P00682	Cthe_0098	100	60	60
Cthe_0098P00682	Cthe_0098	100	60	60
Cthe_0098P00701	Cthe_0098	100	60	60
Cthe_0098P00701	Cthe_0098	100	60	60
Cthe_0098P00701	Cthe_0098	100	60	60
Cthe_0099P00205	Cthe_0099	100	60	60
Cthe_0099P00205	Cthe_0099	100	60	60
Cthe_0099P00205	Cthe_0099	100	60	60
Cthe_0099P00270	Cthe_0099	100	60	60
Cthe_0099P00270	Cthe_0099	100	60	60
Cthe_0099P00270	Cthe_0099	100	60	60
Cthe_0099P00418	Cthe_0099	100	60	60
Cthe_0099P00418	Cthe_0099	100	60	60
Cthe_0099P00418	Cthe_0099	100	60	60
Cthe_0099P00627	Cthe_0099	100	60	60
Cthe_0099P00627	Cthe_0099	100	60	60
Cthe_0099P00627	Cthe_0099	100	60	60
Cthe_0099P00646	Cthe_0099	100	60	60
Cthe_0099P00646	Cthe_0099	100	60	60
Cthe_0099P00646	Cthe_0099	100	60	60
Cthe_0099P00707	Cthe_0099	100	60	60
Cthe_0099P00707	Cthe_0099	100	60	60
Cthe_0099P00707	Cthe_0099	100	60	60
Cthe_0099P00717	Cthe_0099	100	60	60
Cthe_0099P00717	Cthe_0099	100	60	60
Cthe_0099P00717	Cthe_0099	100	60	60
Cthe_0100P00087	Cthe_0100	100	60	60
Cthe_0100P00087	Cthe_0100	100	60	60
Cthe_0100P00087	Cthe_0100	100	60	60
Cthe_0100P00196	Cthe_0100	100	60	60
Cthe_0100P00196	Cthe_0100	100	60	60
Cthe_0100P00196	Cthe_0100	100	60	60
Cthe_0100P00200	Cthe_0100	100	60	60
Cthe_0100P00200	Cthe_0100	100	60	60
Cthe_0100P00200	Cthe_0100	100	60	60
Cthe_0100P00212	Cthe_0100	100	60	60
Cthe_0100P00212	Cthe_0100	100	60	60
Cthe_0100P00212	Cthe_0100	100	60	60
Cthe_0100P00438	Cthe_0100	100	60	60
Cthe_0100P00438	Cthe_0100	100	60	60
Cthe_0100P00438	Cthe_0100	100	60	60
Cthe_0100P00624	Cthe_0100	100	60	60
Cthe_0100P00624	Cthe_0100	100	60	60
Cthe_0100P00624	Cthe_0100	100	60	60
Cthe_0100P00705	Cthe_0100	100	60	60
Cthe_0100P00705	Cthe_0100	100	60	60
Cthe_0100P00705	Cthe_0100	100	60	60
Cthe_0101P00173	Cthe_0101	100	60	60
Cthe_0101P00173	Cthe_0101	100	60	60
Cthe_0101P00173	Cthe_0101	100	60	60
Cthe_0101P00310	Cthe_0101	100	60	60
Cthe_0101P00310	Cthe_0101	100	60	60
Cthe_0101P00310	Cthe_0101	100	60	60
Cthe_0101P00529	Cthe_0101	100	60	60
Cthe_0101P00529	Cthe_0101	100	60	60
Cthe_0101P00529	Cthe_0101	100	60	60
[truncated: 63,525 more rows]
