# Supplementary material for: Global transcriptome analysis of Clostridium thermocellum ATCC 27405 during growth on dilute acid pretreated Populus and switchgrass
Source: Biotechnol Biofuels. 2013 Dec 2;6:179. doi: 10.1186/1754-6834-6-179 (PMC3880215; doi:10.1186/1754-6834-6-179)
Supplement: Additional file 6 — New probe assignments. Dataset containing a subset of probes from Additional file 2. These sequences were originally designed as probes targeting non-coding regions of the C. thermocellum ATCC 27405 genome. Results of BLAST search of probes (60 bp in length) from the microarray platform (GEO platform GPL15992). The best hit against the C. thermocellum ATCC 27405 genome [GenBank:CP000568.1] is given in the column Gene, with the percentage of identical nucleotides and alignment between the query and result sequence given in the ID column and Alignment column, respectively. [file 1754-6834-6-179-S6.xlsx]

## Sheet: Sheet1
Additional File 6: Dataset containing a subset of probes from Additional File 2. These sequences were originally designed as probes targeting non-coding regions of the C. thermocellum ATCC 27405 genome. Results of BLAST search of probes (60 bp in length) from the microarray platform (GEO platform GPL15992). The best hit against the C. thermocellum ATCC 27405 genome (GenBank CP000568.1) is given i…
PROBE_ID	Gene	ID	Alignment
NC_009012FS000018671	Cthe_0009	89.58	48
NC_009012FS000018671	Cthe_0009	89.58	48
NC_009012FS000018671	Cthe_0009	89.58	48
NC_009012FS000018731	Cthe_0009	94.64	56
NC_009012FS000018731	Cthe_0009	94.64	56
NC_009012FS000018731	Cthe_0009	94.64	56
NC_009012FS000019100	Cthe_0009	97.56	41
NC_009012FS000019100	Cthe_0009	97.56	41
NC_009012FS000019100	Cthe_0009	97.56	41
NC_009012FS000019495	Cthe_0009	88.46	52
NC_009012FS000019495	Cthe_0009	88.46	52
NC_009012FS000019495	Cthe_0009	88.46	52
NC_009012RS000018708	Cthe_0009	93.22	59
NC_009012RS000018708	Cthe_0009	93.22	59
NC_009012RS000018708	Cthe_0009	93.22	59
NC_009012RS000018748	Cthe_0009	94.23	52
NC_009012RS000018748	Cthe_0009	94.23	52
NC_009012RS000018748	Cthe_0009	94.23	52
NC_009012RS000019174	Cthe_0009	90	60
NC_009012RS000019174	Cthe_0009	90	60
NC_009012RS000019174	Cthe_0009	90	60
NC_009012RS000019495	Cthe_0009	88.46	52
NC_009012RS000019495	Cthe_0009	88.46	52
NC_009012RS000019495	Cthe_0009	88.46	52
NC_009012FS000725148	Cthe_0593	86.54	52
NC_009012FS000725148	Cthe_0593	86.54	52
NC_009012FS000725148	Cthe_0593	86.54	52
NC_009012FS000725914	Cthe_0593	90	60
NC_009012FS000725914	Cthe_0593	90	60
NC_009012FS000725914	Cthe_0593	90	60
NC_009012RS000725127	Cthe_0593	83.02	53
NC_009012RS000725127	Cthe_0593	83.02	53
NC_009012RS000725127	Cthe_0593	83.02	53
NC_009012RS000725171	Cthe_0593	88.64	44
NC_009012RS000725171	Cthe_0593	88.64	44
NC_009012RS000725171	Cthe_0593	88.64	44
NC_009012RS000725888	Cthe_0593	94.12	51
NC_009012RS000725888	Cthe_0593	94.12	51
NC_009012RS000725888	Cthe_0593	94.12	51
NC_009012RS000725936	Cthe_0593	83.05	59
NC_009012RS000725936	Cthe_0593	83.05	59
NC_009012RS000725936	Cthe_0593	83.05	59
NC_009012FS000001743	Cthe_1373	88.89	45
NC_009012FS000001743	Cthe_1373	88.89	45
NC_009012FS000001743	Cthe_1373	88.89	45
NC_009012FS000019210	Cthe_1373	95.74	47
NC_009012FS000019210	Cthe_1373	95.74	47
NC_009012FS000019210	Cthe_1373	95.74	47
NC_009012RS000019226	Cthe_1373	90	60
NC_009012RS000019226	Cthe_1373	90	60
NC_009012RS000019226	Cthe_1373	90	60
NC_009012FS000992865	Cthe_1432	92.5	40
NC_009012FS000992865	Cthe_1432	92.5	40
NC_009012FS000992865	Cthe_1432	92.5	40
NC_009012FS000992906	Cthe_1432	87.5	56
NC_009012FS000992906	Cthe_1432	87.5	56
NC_009012FS000992906	Cthe_1432	87.5	56
NC_009012RS000992841	Cthe_1432	93.62	47
NC_009012RS000992841	Cthe_1432	93.62	47
NC_009012RS000992841	Cthe_1432	93.62	47
NC_009012RS000992882	Cthe_1432	84.31	51
NC_009012RS000992882	Cthe_1432	84.31	51
NC_009012RS000992882	Cthe_1432	84.31	51
NC_009012RS000992921	Cthe_1432	92.45	53
NC_009012RS000992921	Cthe_1432	92.45	53
NC_009012RS000992921	Cthe_1432	92.45	53
NC_009012FS001859303	Cthe_1535	96.43	56
NC_009012FS001859303	Cthe_1535	96.43	56
NC_009012FS001859303	Cthe_1535	96.43	56
NC_009012FS001859346	Cthe_1535	93.33	60
NC_009012FS001859346	Cthe_1535	93.33	60
NC_009012FS001859346	Cthe_1535	93.33	60
NC_009012FS001859385	Cthe_1535	88.68	53
NC_009012FS001859385	Cthe_1535	88.68	53
NC_009012FS001859385	Cthe_1535	88.68	53
NC_009012FS001859421	Cthe_1535	96.55	58
NC_009012FS001859421	Cthe_1535	96.55	58
NC_009012FS001859421	Cthe_1535	96.55	58
NC_009012RS001859325	Cthe_1535	96.55	58
NC_009012RS001859325	Cthe_1535	96.55	58
NC_009012RS001859325	Cthe_1535	96.55	58
NC_009012RS001859364	Cthe_1535	92.31	52
NC_009012RS001859364	Cthe_1535	92.31	52
NC_009012RS001859364	Cthe_1535	92.31	52
NC_009012RS001859401	Cthe_1535	91.67	60
NC_009012RS001859401	Cthe_1535	91.67	60
NC_009012RS001859401	Cthe_1535	91.67	60
NC_009012RS001859446	Cthe_1535	97.3	37
NC_009012RS001859446	Cthe_1535	97.3	37
NC_009012RS001859446	Cthe_1535	97.3	37
NC_009012RS001903620	Cthe_1552	95	40
NC_009012RS001903620	Cthe_1552	95	40
NC_009012RS001903620	Cthe_1552	95	40
NC_009012FS001704663	Cthe_1602	91.89	37
NC_009012FS001704663	Cthe_1602	91.89	37
NC_009012FS001704663	Cthe_1602	91.89	37
NC_009012RS001704684	Cthe_1602	92.5	40
NC_009012RS001704684	Cthe_1602	92.5	40
NC_009012RS001704684	Cthe_1602	92.5	40
NC_009012FS001783289	Cthe_1663	90.91	44
NC_009012FS001783289	Cthe_1663	90.91	44
NC_009012FS001783289	Cthe_1663	90.91	44
NC_009012FS001783370	Cthe_1663	91.89	37
NC_009012FS001783370	Cthe_1663	91.89	37
NC_009012FS001783370	Cthe_1663	91.89	37
NC_009012RS001783311	Cthe_1663	89.36	47
NC_009012RS001783311	Cthe_1663	89.36	47
NC_009012RS001783311	Cthe_1663	89.36	47
NC_009012FS001937621	Cthe_1671	85.96	57
NC_009012FS001937621	Cthe_1671	85.96	57
NC_009012FS001937621	Cthe_1671	85.96	57
NC_009012FS001937699	Cthe_1671	84.31	51
NC_009012FS001937699	Cthe_1671	84.31	51
NC_009012FS001937699	Cthe_1671	84.31	51
NC_009012FS001937859	Cthe_1671	86.36	44
NC_009012FS001937859	Cthe_1671	86.36	44
NC_009012FS001937859	Cthe_1671	86.36	44
NC_009012FS001938016	Cthe_1671	86	50
NC_009012FS001938016	Cthe_1671	86	50
NC_009012FS001938016	Cthe_1671	86	50
NC_009012FS001938176	Cthe_1671	86.84	38
NC_009012FS001938176	Cthe_1671	86.84	38
NC_009012FS001938176	Cthe_1671	86.84	38
NC_009012FS001938376	Cthe_1671	89.47	38
NC_009012FS001938376	Cthe_1671	89.47	38
NC_009012FS001938376	Cthe_1671	89.47	38
NC_009012RS001937640	Cthe_1671	89.47	38
NC_009012RS001937640	Cthe_1671	89.47	38
NC_009012RS001937640	Cthe_1671	89.47	38
NC_009012RS001937716	Cthe_1671	86.84	38
NC_009012RS001937716	Cthe_1671	86.84	38
NC_009012RS001937716	Cthe_1671	86.84	38
NC_009012FS002232773	Cthe_1684	100	36
NC_009012FS002232773	Cthe_1684	100	36
NC_009012FS002232773	Cthe_1684	100	36
NC_009012RS002232773	Cthe_1684	100	36
NC_009012RS002232773	Cthe_1684	100	36
NC_009012RS002232773	Cthe_1684	100	36
NC_009012FS002021797	Cthe_1700	89.29	56
NC_009012FS002021797	Cthe_1700	89.29	56
NC_009012FS002021797	Cthe_1700	89.29	56
NC_009012FS002021856	Cthe_1700	93.1	58
NC_009012FS002021856	Cthe_1700	93.1	58
NC_009012FS002021856	Cthe_1700	93.1	58
NC_009012RS002021776	Cthe_1700	86.79	53
NC_009012RS002021776	Cthe_1700	86.79	53
NC_009012RS002021776	Cthe_1700	86.79	53
NC_009012RS002021821	Cthe_1700	94.44	54
NC_009012RS002021821	Cthe_1700	94.44	54
NC_009012RS002021821	Cthe_1700	94.44	54
NC_009012RS002021876	Cthe_1700	93.88	49
NC_009012RS002021876	Cthe_1700	93.88	49
NC_009012RS002021876	Cthe_1700	93.88	49
NC_009012FS001959976	Cthe_1722	89.36	47
NC_009012FS001959976	Cthe_1722	89.36	47
NC_009012FS001959976	Cthe_1722	89.36	47
NC_009012FS001960571	Cthe_1722	87.8	41
NC_009012FS001960571	Cthe_1722	87.8	41
NC_009012FS001960571	Cthe_1722	87.8	41
NC_009012FS001960892	Cthe_1722	92.11	38
NC_009012FS001960892	Cthe_1722	92.11	38
NC_009012FS001960892	Cthe_1722	92.11	38
NC_009012RS001959995	Cthe_1722	87.93	58
NC_009012RS001959995	Cthe_1722	87.93	58
NC_009012RS001959995	Cthe_1722	87.93	58
NC_009012RS001960556	Cthe_1722	87.5	40
NC_009012RS001960556	Cthe_1722	87.5	40
NC_009012RS001960556	Cthe_1722	87.5	40
NC_009012FS002383420	Cthe_1926	95	60
NC_009012FS002383420	Cthe_1926	95	60
NC_009012FS002383420	Cthe_1926	95	60
NC_009012FS002383458	Cthe_1926	94.64	56
NC_009012FS002383458	Cthe_1926	94.64	56
NC_009012FS002383458	Cthe_1926	94.64	56
NC_009012FS002385996	Cthe_1926	96.67	60
NC_009012FS002385996	Cthe_1926	96.67	60
NC_009012FS002385996	Cthe_1926	96.67	60
NC_009012FS002386279	Cthe_1926	93.33	60
NC_009012FS002386279	Cthe_1926	93.33	60
NC_009012FS002386279	Cthe_1926	93.33	60
NC_009012FS002394321	Cthe_1926	91.67	60
NC_009012FS002394321	Cthe_1926	91.67	60
NC_009012FS002394321	Cthe_1926	91.67	60
NC_009012FS002432651	Cthe_1926	90.91	44
NC_009012FS002432651	Cthe_1926	90.91	44
NC_009012FS002432651	Cthe_1926	90.91	44
NC_009012FS002433146	Cthe_1926	89.66	58
NC_009012FS002433146	Cthe_1926	89.66	58
NC_009012FS002433146	Cthe_1926	89.66	58
NC_009012FS002435356	Cthe_1926	91.23	57
NC_009012FS002435356	Cthe_1926	91.23	57
NC_009012FS002435356	Cthe_1926	91.23	57
NC_009012FS003379285	Cthe_1926	93.33	60
NC_009012FS003379285	Cthe_1926	93.33	60
NC_009012FS003379285	Cthe_1926	93.33	60
NC_009012RS002383436	Cthe_1926	93.22	59
NC_009012RS002383436	Cthe_1926	93.22	59
NC_009012RS002383436	Cthe_1926	93.22	59
NC_009012RS002383536	Cthe_1926	97.22	36
NC_009012RS002383536	Cthe_1926	97.22	36
NC_009012RS002383536	Cthe_1926	97.22	36
NC_009012RS002385976	Cthe_1926	97.78	45
NC_009012RS002385976	Cthe_1926	97.78	45
NC_009012RS002385976	Cthe_1926	97.78	45
NC_009012RS002386296	Cthe_1926	91.67	60
NC_009012RS002386296	Cthe_1926	91.67	60
NC_009012RS002386296	Cthe_1926	91.67	60
NC_009012RS002386586	Cthe_1926	95	60
NC_009012RS002386586	Cthe_1926	95	60
NC_009012RS002386586	Cthe_1926	95	60
NC_009012RS002394436	Cthe_1926	100	36
NC_009012RS002394436	Cthe_1926	100	36
NC_009012RS002394436	Cthe_1926	100	36
NC_009012RS002433125	Cthe_1926	95.12	41
NC_009012RS002433125	Cthe_1926	95.12	41
NC_009012RS002433125	Cthe_1926	95.12	41
NC_009012RS002435271	Cthe_1926	92.45	53
NC_009012RS002435271	Cthe_1926	92.45	53
NC_009012RS002435271	Cthe_1926	92.45	53
NC_009012RS002435373	Cthe_1926	90.91	55
NC_009012RS002435373	Cthe_1926	90.91	55
NC_009012RS002435373	Cthe_1926	90.91	55
NC_009012FS002432608	Cthe_1928	86.67	60
NC_009012FS002432608	Cthe_1928	86.67	60
NC_009012FS002432608	Cthe_1928	86.67	60
NC_009012FS002435210	Cthe_1928	90.74	54
NC_009012FS002435210	Cthe_1928	90.74	54
NC_009012FS002435210	Cthe_1928	90.74	54
NC_009012FS003379321	Cthe_1928	93.22	59
NC_009012FS003379321	Cthe_1928	93.22	59
NC_009012FS003379321	Cthe_1928	93.22	59
NC_009012RS002432590	Cthe_1928	88.37	43
NC_009012RS002432590	Cthe_1928	88.37	43
NC_009012RS002432590	Cthe_1928	88.37	43
NC_009012RS003379306	Cthe_1928	91.67	60
NC_009012RS003379306	Cthe_1928	91.67	60
NC_009012RS003379306	Cthe_1928	91.67	60
NC_009012RS003379386	Cthe_1928	100	37
NC_009012RS003379386	Cthe_1928	100	37
NC_009012RS003379386	Cthe_1928	100	37
NC_009012FS002298931	Cthe_1929	91.67	60
NC_009012FS002298931	Cthe_1929	91.67	60
NC_009012FS002298931	Cthe_1929	91.67	60
NC_009012FS002386840	Cthe_1929	87.5	56
NC_009012FS002386840	Cthe_1929	87.5	56
NC_009012FS002386840	Cthe_1929	87.5	56
NC_009012FS002386881	Cthe_1929	93.88	49
NC_009012FS002386881	Cthe_1929	93.88	49
NC_009012FS002386881	Cthe_1929	93.88	49
NC_009012FS002386916	Cthe_1929	90	60
NC_009012FS002386916	Cthe_1929	90	60
NC_009012FS002386916	Cthe_1929	90	60
NC_009012FS003534076	Cthe_1929	87.76	49
NC_009012FS003534076	Cthe_1929	87.76	49
NC_009012FS003534076	Cthe_1929	87.76	49
NC_009012RS001428131	Cthe_1929	92.68	41
NC_009012RS001428131	Cthe_1929	92.68	41
NC_009012RS001428131	Cthe_1929	92.68	41
NC_009012RS002298946	Cthe_1929	90	60
NC_009012RS002298946	Cthe_1929	90	60
NC_009012RS002298946	Cthe_1929	90	60
NC_009012RS002386819	Cthe_1929	86.67	60
NC_009012RS002386819	Cthe_1929	86.67	60
NC_009012RS002386819	Cthe_1929	86.67	60
NC_009012RS002386857	Cthe_1929	91.67	48
NC_009012RS002386857	Cthe_1929	91.67	48
NC_009012RS002386857	Cthe_1929	91.67	48
NC_009012RS002386896	Cthe_1929	91.53	59
NC_009012RS002386896	Cthe_1929	91.53	59
NC_009012RS002386896	Cthe_1929	91.53	59
NC_009012RS002386938	Cthe_1929	95	60
NC_009012RS002386938	Cthe_1929	95	60
NC_009012RS002386938	Cthe_1929	95	60
NC_009012RS003534056	Cthe_1929	89.47	57
NC_009012RS003534056	Cthe_1929	89.47	57
NC_009012RS003534056	Cthe_1929	89.47	57
NC_009012RS003534095	Cthe_1929	90	50
NC_009012RS003534095	Cthe_1929	90	50
NC_009012RS003534095	Cthe_1929	90	50
NC_009012FS001425127	Cthe_1979	91.89	37
NC_009012FS001425127	Cthe_1979	91.89	37
NC_009012FS001425127	Cthe_1979	91.89	37
NC_009012FS002386613	Cthe_1979	95	60
NC_009012FS002386613	Cthe_1979	95	60
NC_009012FS002386613	Cthe_1979	95	60
NC_009012FS002386680	Cthe_1979	97.22	36
NC_009012FS002386680	Cthe_1979	97.22	36
NC_009012FS002386680	Cthe_1979	97.22	36
NC_009012FS002394206	Cthe_1979	90.74	54
NC_009012FS002394206	Cthe_1979	90.74	54
NC_009012FS002394206	Cthe_1979	90.74	54
NC_009012FS003534113	Cthe_1979	95.56	45
NC_009012FS003534113	Cthe_1979	95.56	45
NC_009012FS003534113	Cthe_1979	95.56	45
NC_009012FS003534161	Cthe_1979	91.67	60
NC_009012FS003534161	Cthe_1979	91.67	60
NC_009012FS003534161	Cthe_1979	91.67	60
NC_009012RS002386680	Cthe_1979	97.22	36
NC_009012RS002386680	Cthe_1979	97.22	36
NC_009012RS002386680	Cthe_1979	97.22	36
NC_009012RS002386779	Cthe_1979	91.11	45
NC_009012RS002386779	Cthe_1979	91.11	45
NC_009012RS002386779	Cthe_1979	91.11	45
NC_009012RS002394181	Cthe_1979	90.24	41
NC_009012RS002394181	Cthe_1979	90.24	41
NC_009012RS002394181	Cthe_1979	90.24	41
NC_009012RS002432627	Cthe_1979	88.24	51
NC_009012RS002432627	Cthe_1979	88.24	51
NC_009012RS002432627	Cthe_1979	88.24	51
NC_009012RS003534146	Cthe_1979	94.83	58
NC_009012RS003534146	Cthe_1979	94.83	58
NC_009012RS003534146	Cthe_1979	94.83	58
NC_009012RS003534182	Cthe_1979	91.89	37
NC_009012RS003534182	Cthe_1979	91.89	37
NC_009012RS003534182	Cthe_1979	91.89	37
NC_009012FS003353436	Cthe_1986	94.23	52
NC_009012FS003353436	Cthe_1986	94.23	52
NC_009012FS003353436	Cthe_1986	94.23	52
NC_009012FS002721098	Cthe_2004	94.74	38
NC_009012FS002721098	Cthe_2004	94.74	38
NC_009012FS002721098	Cthe_2004	94.74	38
NC_009012FS003044262	Cthe_2015	87.18	39
NC_009012FS003044262	Cthe_2015	87.18	39
NC_009012FS003044262	Cthe_2015	87.18	39
NC_009012FS003044384	Cthe_2015	91.07	56
NC_009012FS003044384	Cthe_2015	91.07	56
NC_009012FS003044384	Cthe_2015	91.07	56
NC_009012FS003044436	Cthe_2015	95.74	47
NC_009012FS003044436	Cthe_2015	95.74	47
NC_009012FS003044436	Cthe_2015	95.74	47
NC_009012RS003044281	Cthe_2015	87.27	55
NC_009012RS003044281	Cthe_2015	87.27	55
NC_009012RS003044281	Cthe_2015	87.27	55
NC_009012RS003044401	Cthe_2015	94.34	53
NC_009012RS003044401	Cthe_2015	94.34	53
NC_009012RS003044401	Cthe_2015	94.34	53
NC_009012RS003044454	Cthe_2015	90	60
NC_009012RS003044454	Cthe_2015	90	60
NC_009012RS003044454	Cthe_2015	90	60
NC_009012FS002386796	Cthe_2019	87.93	58
NC_009012FS002386796	Cthe_2019	87.93	58
NC_009012FS002386796	Cthe_2019	87.93	58
NC_009012RS002386015	Cthe_2030	95	60
NC_009012RS002386015	Cthe_2030	95	60
NC_009012RS002386015	Cthe_2030	95	60
NC_009012FS002380006	Cthe_2032	88.33	60
NC_009012FS002380006	Cthe_2032	88.33	60
NC_009012FS002380006	Cthe_2032	88.33	60
NC_009012FS002380041	Cthe_2032	88.37	43
NC_009012FS002380041	Cthe_2032	88.37	43
NC_009012FS002380041	Cthe_2032	88.37	43
NC_009012RS002379986	Cthe_2032	91.3	46
NC_009012RS002379986	Cthe_2032	91.3	46
NC_009012RS002379986	Cthe_2032	91.3	46
NC_009012RS002380021	Cthe_2032	88.33	60
NC_009012RS002380021	Cthe_2032	88.33	60
NC_009012RS002380021	Cthe_2032	88.33	60
NC_009012FS002298971	Cthe_2047	95.45	44
NC_009012FS002298971	Cthe_2047	95.45	44
NC_009012FS002298971	Cthe_2047	95.45	44
NC_009012FS002299011	Cthe_2047	89.09	55
NC_009012FS002299011	Cthe_2047	89.09	55
NC_009012FS002299011	Cthe_2047	89.09	55
NC_009012FS002394694	Cthe_2047	86.84	38
NC_009012FS002394694	Cthe_2047	86.84	38
NC_009012FS002394694	Cthe_2047	86.84	38
NC_009012RS002298988	Cthe_2047	94.83	58
NC_009012RS002298988	Cthe_2047	94.83	58
NC_009012RS002298988	Cthe_2047	94.83	58
NC_009012RS002435190	Cthe_2047	85	60
NC_009012RS002435190	Cthe_2047	85	60
NC_009012RS002435190	Cthe_2047	85	60
NC_009012FS002528431	Cthe_2128	94.64	56
NC_009012FS002528431	Cthe_2128	94.64	56
NC_009012FS002528431	Cthe_2128	94.64	56
NC_009012FS002528469	Cthe_2128	88.33	60
NC_009012FS002528469	Cthe_2128	88.33	60
NC_009012FS002528469	Cthe_2128	88.33	60
NC_009012FS002528507	Cthe_2128	87.27	55
NC_009012FS002528507	Cthe_2128	87.27	55
NC_009012FS002528507	Cthe_2128	87.27	55
NC_009012RS002528450	Cthe_2128	93.33	60
NC_009012RS002528450	Cthe_2128	93.33	60
NC_009012RS002528450	Cthe_2128	93.33	60
NC_009012RS002528486	Cthe_2128	89.47	57
NC_009012RS002528486	Cthe_2128	89.47	57
NC_009012RS002528486	Cthe_2128	89.47	57
NC_009012FS002532885	Cthe_2140	92.16	51
NC_009012FS002532885	Cthe_2140	92.16	51
NC_009012FS002532885	Cthe_2140	92.16	51
NC_009012FS002532921	Cthe_2140	85	60
NC_009012FS002532921	Cthe_2140	85	60
NC_009012FS002532921	Cthe_2140	85	60
NC_009012FS002532963	Cthe_2140	86.27	51
NC_009012FS002532963	Cthe_2140	86.27	51
NC_009012FS002532963	Cthe_2140	86.27	51
NC_009012FS002533081	Cthe_2140	89.19	37
NC_009012FS002533081	Cthe_2140	89.19	37
NC_009012FS002533081	Cthe_2140	89.19	37
NC_009012RS002532859	Cthe_2140	90.74	54
NC_009012RS002532859	Cthe_2140	90.74	54
NC_009012RS002532859	Cthe_2140	90.74	54
NC_009012RS002532903	Cthe_2140	89.83	59
NC_009012RS002532903	Cthe_2140	89.83	59
NC_009012RS002532903	Cthe_2140	89.83	59
NC_009012RS002532946	Cthe_2140	87.76	49
NC_009012RS002532946	Cthe_2140	87.76	49
NC_009012RS002532946	Cthe_2140	87.76	49
NC_009012RS002533066	Cthe_2140	89.19	37
NC_009012RS002533066	Cthe_2140	89.19	37
NC_009012RS002533066	Cthe_2140	89.19	37
NC_009012FS002253032	Cthe_2153	91.49	47
NC_009012FS002253032	Cthe_2153	91.49	47
NC_009012FS002253032	Cthe_2153	91.49	47
NC_009012FS002253115	Cthe_2153	84.44	45
NC_009012FS002253115	Cthe_2153	84.44	45
NC_009012FS002253115	Cthe_2153	84.44	45
NC_009012RS002252692	Cthe_2153	85.71	42
NC_009012RS002252692	Cthe_2153	85.71	42
NC_009012RS002252692	Cthe_2153	85.71	42
NC_009012RS002253011	Cthe_2153	89.47	38
NC_009012RS002253011	Cthe_2153	89.47	38
NC_009012RS002253011	Cthe_2153	89.47	38
NC_009012FS003643244	Cthe_2657	90.91	44
NC_009012FS003643244	Cthe_2657	90.91	44
NC_009012FS003643244	Cthe_2657	90.91	44
NC_009012FS002394283	Cthe_2825	95	60
NC_009012FS002394283	Cthe_2825	95	60
NC_009012FS002394283	Cthe_2825	95	60
NC_009012RS002394306	Cthe_2825	92.31	52
NC_009012RS002394306	Cthe_2825	92.31	52
NC_009012RS002394306	Cthe_2825	92.31	52
NC_009012FS001424962	Cthe_2838	86.36	44
NC_009012FS001424962	Cthe_2838	86.36	44
NC_009012FS001424962	Cthe_2838	86.36	44
NC_009012FS002390190	Cthe_2838	91.67	36
NC_009012FS002390190	Cthe_2838	91.67	36
NC_009012FS002390190	Cthe_2838	91.67	36
NC_009012FS002390650	Cthe_2838	93.33	60
NC_009012FS002390650	Cthe_2838	93.33	60
NC_009012FS002390650	Cthe_2838	93.33	60
NC_009012FS002432727	Cthe_2838	93.18	44
NC_009012FS002432727	Cthe_2838	93.18	44
NC_009012FS002432727	Cthe_2838	93.18	44
NC_009012FS002432767	Cthe_2838	90.48	42
NC_009012FS002432767	Cthe_2838	90.48	42
NC_009012FS002432767	Cthe_2838	90.48	42
NC_009012FS002432849	Cthe_2838	97.78	45
NC_009012FS002432849	Cthe_2838	97.78	45
NC_009012FS002432849	Cthe_2838	97.78	45
NC_009012FS003379445	Cthe_2838	92.86	56
NC_009012FS003379445	Cthe_2838	92.86	56
NC_009012FS003379445	Cthe_2838	92.86	56
NC_009012RS001424986	Cthe_2838	94.74	38
NC_009012RS001424986	Cthe_2838	94.74	38
NC_009012RS001424986	Cthe_2838	94.74	38
NC_009012RS002390211	Cthe_2838	90.91	44
NC_009012RS002390211	Cthe_2838	90.91	44
NC_009012RS002390211	Cthe_2838	90.91	44
NC_009012RS002390291	Cthe_2838	90.24	41
NC_009012RS002390291	Cthe_2838	90.24	41
NC_009012RS002390291	Cthe_2838	90.24	41
NC_009012RS002390631	Cthe_2838	93.33	60
NC_009012RS002390631	Cthe_2838	93.33	60
NC_009012RS002390631	Cthe_2838	93.33	60
NC_009012RS002391044	Cthe_2838	97.44	39
NC_009012RS002391044	Cthe_2838	97.44	39
NC_009012RS002391044	Cthe_2838	97.44	39
NC_009012RS002432706	Cthe_2838	92.11	38
NC_009012RS002432706	Cthe_2838	92.11	38
NC_009012RS002432706	Cthe_2838	92.11	38
NC_009012RS002432746	Cthe_2838	84.75	59
NC_009012RS002432746	Cthe_2838	84.75	59
NC_009012RS002432746	Cthe_2838	84.75	59
NC_009012RS002432828	Cthe_2838	88.89	45
NC_009012RS002432828	Cthe_2838	88.89	45
NC_009012RS002432828	Cthe_2838	88.89	45
NC_009012RS003379426	Cthe_2838	92.86	42
NC_009012RS003379426	Cthe_2838	92.86	42
NC_009012RS003379426	Cthe_2838	92.86	42
NC_009012RS003379461	Cthe_2838	92.5	40
NC_009012RS003379461	Cthe_2838	92.5	40
NC_009012RS003379461	Cthe_2838	92.5	40
NC_009012FS003353355	Cthe_2847	86.89	61
NC_009012FS003353355	Cthe_2847	86.89	61
NC_009012FS003353355	Cthe_2847	86.89	61
NC_009012RS003353295	Cthe_2847	90	60
NC_009012RS003353295	Cthe_2847	90	60
NC_009012RS003353295	Cthe_2847	90	60
NC_009012RS003353374	Cthe_2847	88.14	59
NC_009012RS003353374	Cthe_2847	88.14	59
NC_009012RS003353374	Cthe_2847	88.14	59
NC_009012FS002386571	Cthe_2854	96.67	60
NC_009012FS002386571	Cthe_2854	96.67	60
NC_009012FS002386571	Cthe_2854	96.67	60
NC_009012FS002432691	Cthe_2854	88.46	52
NC_009012FS002432691	Cthe_2854	88.46	52
NC_009012FS002432691	Cthe_2854	88.46	52
NC_009012FS003357891	Cthe_2854	90.91	44
NC_009012FS003357891	Cthe_2854	90.91	44
NC_009012FS003357891	Cthe_2854	90.91	44
NC_009012RS002394236	Cthe_2854	91.38	58
NC_009012RS002394236	Cthe_2854	91.38	58
NC_009012RS002394236	Cthe_2854	91.38	58
NC_009012RS002432669	Cthe_2854	86.79	53
NC_009012RS002432669	Cthe_2854	86.79	53
NC_009012RS002432669	Cthe_2854	86.79	53
NC_009012RS003357871	Cthe_2854	92.11	38
NC_009012RS003357871	Cthe_2854	92.11	38
NC_009012RS003357871	Cthe_2854	92.11	38
NC_009012FS002433303	Cthe_2862	91.89	37
NC_009012FS002433303	Cthe_2862	91.89	37
NC_009012FS002433303	Cthe_2862	91.89	37
NC_009012RS002433481	Cthe_2862	88.1	42
NC_009012RS002433481	Cthe_2862	88.1	42
NC_009012RS002433481	Cthe_2862	88.1	42
NC_009012RS003353454	Cthe_2865	94.74	57
NC_009012RS003353454	Cthe_2865	94.74	57
NC_009012RS003353454	Cthe_2865	94.74	57
NC_009012RS001002051	Cthe_2956	89.74	39
NC_009012RS001002051	Cthe_2956	89.74	39
NC_009012RS001002051	Cthe_2956	89.74	39
NC_009012FS003579327	Cthe_3050	85	60
NC_009012FS003579327	Cthe_3050	85	60
NC_009012FS003579327	Cthe_3050	85	60
NC_009012FS003579371	Cthe_3050	97.22	36
NC_009012FS003579371	Cthe_3050	97.22	36
NC_009012FS003579371	Cthe_3050	97.22	36
NC_009012FS003579411	Cthe_3050	92	50
NC_009012FS003579411	Cthe_3050	92	50
NC_009012FS003579411	Cthe_3050	92	50
NC_009012RS003579346	Cthe_3050	93.62	47
NC_009012RS003579346	Cthe_3050	93.62	47
NC_009012RS003579346	Cthe_3050	93.62	47
NC_009012RS003579388	Cthe_3050	87.04	54
NC_009012RS003579388	Cthe_3050	87.04	54
NC_009012RS003579388	Cthe_3050	87.04	54
NC_009012RS003579426	Cthe_3050	90.7	43
NC_009012RS003579426	Cthe_3050	90.7	43
NC_009012RS003579426	Cthe_3050	90.7	43
NC_009012FS002240421	Cthe_3138	88.89	36
NC_009012FS002240421	Cthe_3138	88.89	36
NC_009012FS002240421	Cthe_3138	88.89	36
NC_009012FS002296920	Cthe_3192	88.1	42
NC_009012FS002296920	Cthe_3192	88.1	42
NC_009012FS002296920	Cthe_3192	88.1	42
NC_009012FS003823325	Cthe_3222	91.53	59
NC_009012FS003823325	Cthe_3222	91.53	59
NC_009012FS003823325	Cthe_3222	91.53	59
NC_009012FS003823384	Cthe_3222	96.08	51
NC_009012FS003823384	Cthe_3222	96.08	51
NC_009012FS003823384	Cthe_3222	96.08	51
NC_009012FS003823425	Cthe_3222	88.33	60
NC_009012FS003823425	Cthe_3222	88.33	60
NC_009012FS003823425	Cthe_3222	88.33	60
NC_009012RS003823304	Cthe_3222	91.11	45
NC_009012RS003823304	Cthe_3222	91.11	45
NC_009012RS003823304	Cthe_3222	91.11	45
NC_009012RS003823365	Cthe_3222	93.33	60
NC_009012RS003823365	Cthe_3222	93.33	60
NC_009012RS003823365	Cthe_3222	93.33	60
NC_009012RS003823403	Cthe_3222	88.33	60
NC_009012RS003823403	Cthe_3222	88.33	60
NC_009012RS003823403	Cthe_3222	88.33	60
NC_009012RS003823465	Cthe_3222	94.44	36
NC_009012RS003823465	Cthe_3222	94.44	36
NC_009012RS003823465	Cthe_3222	94.44	36
NC_009012FS003823576	Cthe_3223	92.31	52
NC_009012FS003823576	Cthe_3223	92.31	52
NC_009012FS003823576	Cthe_3223	92.31	52
NC_009012FS002140191	Cthe_3229	87.18	39
NC_009012FS002140191	Cthe_3229	87.18	39
NC_009012FS002140191	Cthe_3229	87.18	39
NC_009012FS002140436	Cthe_3229	90.2	51
NC_009012FS002140436	Cthe_3229	90.2	51
NC_009012FS002140436	Cthe_3229	90.2	51
NC_009012FS002393120	Cthe_3229	88.68	53
NC_009012FS002393120	Cthe_3229	88.68	53
NC_009012FS002393120	Cthe_3229	88.68	53
NC_009012FS002393166	Cthe_3229	95	40
NC_009012FS002393166	Cthe_3229	95	40
NC_009012FS002393166	Cthe_3229	95	40
NC_009012RS002140174	Cthe_3229	87.18	39
NC_009012RS002140174	Cthe_3229	87.18	39
NC_009012RS002140174	Cthe_3229	87.18	39
NC_009012RS002140451	Cthe_3229	82.46	57
NC_009012RS002140451	Cthe_3229	82.46	57
NC_009012RS002140451	Cthe_3229	82.46	57
NC_009012RS002393139	Cthe_3229	95.35	43
NC_009012RS002393139	Cthe_3229	95.35	43
NC_009012RS002393139	Cthe_3229	95.35	43
NC_009012RS003823181	Cthe_3230	89.74	39
NC_009012RS003823181	Cthe_3230	89.74	39
NC_009012RS003823181	Cthe_3230	89.74	39
NC_009012FS000074138	Cthe_3300	100	40
NC_009012FS000074138	Cthe_3300	100	40
NC_009012FS000074138	Cthe_3300	100	40
NC_009012FS000074178	Cthe_3300	100	60
NC_009012FS000074178	Cthe_3300	100	60
NC_009012FS000074178	Cthe_3300	100	60
NC_009012FS000074220	Cthe_3300	100	60
NC_009012FS000074220	Cthe_3300	100	60
NC_009012FS000074220	Cthe_3300	100	60
NC_009012FS000074261	Cthe_3300	100	60
NC_009012FS000074261	Cthe_3300	100	60
NC_009012FS000074261	Cthe_3300	100	60
NC_009012FS000074301	Cthe_3300	100	60
NC_009012FS000074301	Cthe_3300	100	60
NC_009012FS000074301	Cthe_3300	100	60
NC_009012RS000074156	Cthe_3300	100	58
NC_009012RS000074156	Cthe_3300	100	58
NC_009012RS000074156	Cthe_3300	100	58
NC_009012RS000074196	Cthe_3300	100	60
NC_009012RS000074196	Cthe_3300	100	60
NC_009012RS000074196	Cthe_3300	100	60
NC_009012RS000074237	Cthe_3300	100	60
NC_009012RS000074237	Cthe_3300	100	60
NC_009012RS000074237	Cthe_3300	100	60
NC_009012RS000074276	Cthe_3300	100	60
NC_009012RS000074276	Cthe_3300	100	60
NC_009012RS000074276	Cthe_3300	100	60
NC_009012RS000074316	Cthe_3300	100	60
NC_009012RS000074316	Cthe_3300	100	60
NC_009012RS000074316	Cthe_3300	100	60
NC_009012FS000203032	Cthe_3301	100	47
NC_009012FS000203032	Cthe_3301	100	47
NC_009012FS000203032	Cthe_3301	100	47
NC_009012FS000203072	Cthe_3301	100	60
NC_009012FS000203072	Cthe_3301	100	60
NC_009012FS000203072	Cthe_3301	100	60
NC_009012FS000203112	Cthe_3301	100	60
NC_009012FS000203112	Cthe_3301	100	60
NC_009012FS000203112	Cthe_3301	100	60
NC_009012FS000203151	Cthe_3301	100	60
NC_009012FS000203151	Cthe_3301	100	60
NC_009012FS000203151	Cthe_3301	100	60
NC_009012FS000203195	Cthe_3301	100	60
NC_009012FS000203195	Cthe_3301	100	60
NC_009012FS000203195	Cthe_3301	100	60
NC_009012RS000203055	Cthe_3301	100	60
NC_009012RS000203055	Cthe_3301	100	60
NC_009012RS000203055	Cthe_3301	100	60
NC_009012RS000203091	Cthe_3301	100	60
NC_009012RS000203091	Cthe_3301	100	60
NC_009012RS000203091	Cthe_3301	100	60
NC_009012RS000203131	Cthe_3301	100	60
NC_009012RS000203131	Cthe_3301	100	60
NC_009012RS000203131	Cthe_3301	100	60
NC_009012RS000203175	Cthe_3301	100	60
NC_009012RS000203175	Cthe_3301	100	60
NC_009012RS000203175	Cthe_3301	100	60
NC_009012RS000203216	Cthe_3301	100	54
NC_009012RS000203216	Cthe_3301	100	54
NC_009012RS000203216	Cthe_3301	100	54
NC_009012FS000258196	Cthe_3303	100	60
NC_009012FS000258196	Cthe_3303	100	60
NC_009012FS000258196	Cthe_3303	100	60
NC_009012FS000258231	Cthe_3303	100	60
NC_009012FS000258231	Cthe_3303	100	60
NC_009012FS000258231	Cthe_3303	100	60
NC_009012FS000258271	Cthe_3303	100	60
NC_009012FS000258271	Cthe_3303	100	60
NC_009012FS000258271	Cthe_3303	100	60
NC_009012FS000258313	Cthe_3303	100	60
NC_009012FS000258313	Cthe_3303	100	60
NC_009012FS000258313	Cthe_3303	100	60
NC_009012RS000258175	Cthe_3303	100	41
NC_009012RS000258175	Cthe_3303	100	41
NC_009012RS000258175	Cthe_3303	100	41
NC_009012RS000258214	Cthe_3303	100	60
NC_009012RS000258214	Cthe_3303	100	60
NC_009012RS000258214	Cthe_3303	100	60
NC_009012RS000258254	Cthe_3303	100	60
NC_009012RS000258254	Cthe_3303	100	60
NC_009012RS000258254	Cthe_3303	100	60
NC_009012RS000258292	Cthe_3303	100	60
NC_009012RS000258292	Cthe_3303	100	60
NC_009012RS000258292	Cthe_3303	100	60
NC_009012RS000258331	Cthe_3303	100	55
NC_009012RS000258331	Cthe_3303	100	55
NC_009012RS000258331	Cthe_3303	100	55
NC_009012FS000267946	Cthe_3304	100	60
NC_009012FS000267946	Cthe_3304	100	60
NC_009012FS000267946	Cthe_3304	100	60
NC_009012FS000267986	Cthe_3304	100	60
NC_009012FS000267986	Cthe_3304	100	60
NC_009012FS000267986	Cthe_3304	100	60
NC_009012FS000268026	Cthe_3304	100	60
NC_009012FS000268026	Cthe_3304	100	60
NC_009012FS000268026	Cthe_3304	100	60
NC_009012FS000268064	Cthe_3304	100	42
NC_009012FS000268064	Cthe_3304	100	42
NC_009012FS000268064	Cthe_3304	100	42
NC_009012RS000267926	Cthe_3304	100	45
NC_009012RS000267926	Cthe_3304	100	45
NC_009012RS000267926	Cthe_3304	100	45
NC_009012RS000267965	Cthe_3304	100	60
NC_009012RS000267965	Cthe_3304	100	60
NC_009012RS000267965	Cthe_3304	100	60
NC_009012RS000268006	Cthe_3304	100	60
NC_009012RS000268006	Cthe_3304	100	60
NC_009012RS000268006	Cthe_3304	100	60
NC_009012RS000268041	Cthe_3304	100	60
NC_009012RS000268041	Cthe_3304	100	60
NC_009012RS000268041	Cthe_3304	100	60
NC_009012FS000345021	Cthe_3305	100	38
NC_009012FS000345021	Cthe_3305	100	38
NC_009012FS000345021	Cthe_3305	100	38
NC_009012FS000345057	Cthe_3305	100	60
NC_009012FS000345057	Cthe_3305	100	60
NC_009012FS000345057	Cthe_3305	100	60
NC_009012FS000345096	Cthe_3305	100	60
NC_009012FS000345096	Cthe_3305	100	60
NC_009012FS000345096	Cthe_3305	100	60
NC_009012RS000345040	Cthe_3305	100	57
NC_009012RS000345040	Cthe_3305	100	57
NC_009012RS000345040	Cthe_3305	100	57
NC_009012RS000345076	Cthe_3305	100	60
NC_009012RS000345076	Cthe_3305	100	60
NC_009012RS000345076	Cthe_3305	100	60
NC_009012RS000345116	Cthe_3305	100	41
NC_009012RS000345116	Cthe_3305	100	41
NC_009012RS000345116	Cthe_3305	100	41
NC_009012FS000353586	Cthe_3306	100	60
NC_009012FS000353586	Cthe_3306	100	60
NC_009012FS000353586	Cthe_3306	100	60
NC_009012FS000353621	Cthe_3306	100	60
NC_009012FS000353621	Cthe_3306	100	60
NC_009012FS000353621	Cthe_3306	100	60
NC_009012RS000353601	Cthe_3306	100	60
NC_009012RS000353601	Cthe_3306	100	60
NC_009012RS000353601	Cthe_3306	100	60
NC_009012FS000378231	Cthe_3307	100	36
NC_009012FS000378231	Cthe_3307	100	36
NC_009012FS000378231	Cthe_3307	100	36
NC_009012FS000378271	Cthe_3307	100	60
NC_009012FS000378271	Cthe_3307	100	60
NC_009012FS000378271	Cthe_3307	100	60
NC_009012FS000378311	Cthe_3307	100	60
NC_009012FS000378311	Cthe_3307	100	60
NC_009012FS000378311	Cthe_3307	100	60
NC_009012FS000378346	Cthe_3307	100	60
NC_009012FS000378346	Cthe_3307	100	60
NC_009012FS000378346	Cthe_3307	100	60
NC_009012FS000378389	Cthe_3307	100	60
NC_009012FS000378389	Cthe_3307	100	60
NC_009012FS000378389	Cthe_3307	100	60
NC_009012RS000378251	Cthe_3307	100	56
NC_009012RS000378251	Cthe_3307	100	56
NC_009012RS000378251	Cthe_3307	100	56
NC_009012RS000378291	Cthe_3307	100	60
NC_009012RS000378291	Cthe_3307	100	60
NC_009012RS000378291	Cthe_3307	100	60
NC_009012RS000378331	Cthe_3307	100	60
NC_009012RS000378331	Cthe_3307	100	60
NC_009012RS000378331	Cthe_3307	100	60
NC_009012RS000378368	Cthe_3307	100	60
NC_009012RS000378368	Cthe_3307	100	60
NC_009012RS000378368	Cthe_3307	100	60
NC_009012RS000378411	Cthe_3307	100	39
NC_009012RS000378411	Cthe_3307	100	39
NC_009012RS000378411	Cthe_3307	100	39
NC_009012FS000412887	Cthe_3308	100	60
NC_009012FS000412887	Cthe_3308	100	60
NC_009012FS000412887	Cthe_3308	100	60
NC_009012FS000412929	Cthe_3308	100	60
NC_009012FS000412929	Cthe_3308	100	60
NC_009012FS000412929	Cthe_3308	100	60
NC_009012FS000412971	Cthe_3308	100	60
NC_009012FS000412971	Cthe_3308	100	60
NC_009012FS000412971	Cthe_3308	100	60
NC_009012FS000413008	Cthe_3308	100	52
NC_009012FS000413008	Cthe_3308	100	52
NC_009012FS000413008	Cthe_3308	100	52
NC_009012RS000412870	Cthe_3308	100	44
NC_009012RS000412870	Cthe_3308	100	44
NC_009012RS000412870	Cthe_3308	100	44
NC_009012RS000412907	Cthe_3308	100	60
NC_009012RS000412907	Cthe_3308	100	60
NC_009012RS000412907	Cthe_3308	100	60
NC_009012RS000412950	Cthe_3308	100	60
NC_009012RS000412950	Cthe_3308	100	60
NC_009012RS000412950	Cthe_3308	100	60
NC_009012RS000412989	Cthe_3308	100	60
NC_009012RS000412989	Cthe_3308	100	60
NC_009012RS000412989	Cthe_3308	100	60
NC_009012FS000418571	Cthe_3309	100	40
NC_009012FS000418571	Cthe_3309	100	40
NC_009012FS000418571	Cthe_3309	100	40
NC_009012FS000418611	Cthe_3309	100	60
NC_009012FS000418611	Cthe_3309	100	60
NC_009012FS000418611	Cthe_3309	100	60
NC_009012FS000418646	Cthe_3309	100	60
NC_009012FS000418646	Cthe_3309	100	60
NC_009012FS000418646	Cthe_3309	100	60
NC_009012FS000418686	Cthe_3309	100	60
NC_009012FS000418686	Cthe_3309	100	60
NC_009012FS000418686	Cthe_3309	100	60
NC_009012FS000418726	Cthe_3309	100	60
NC_009012FS000418726	Cthe_3309	100	60
NC_009012FS000418726	Cthe_3309	100	60
NC_009012FS000418771	Cthe_3309	100	51
NC_009012FS000418771	Cthe_3309	100	51
NC_009012FS000418771	Cthe_3309	100	51
NC_009012RS000418587	Cthe_3309	100	56
NC_009012RS000418587	Cthe_3309	100	56
NC_009012RS000418587	Cthe_3309	100	56
NC_009012RS000418627	Cthe_3309	100	60
NC_009012RS000418627	Cthe_3309	100	60
NC_009012RS000418627	Cthe_3309	100	60
NC_009012RS000418666	Cthe_3309	100	60
NC_009012RS000418666	Cthe_3309	100	60
NC_009012RS000418666	Cthe_3309	100	60
NC_009012RS000418711	Cthe_3309	100	60
NC_009012RS000418711	Cthe_3309	100	60
NC_009012RS000418711	Cthe_3309	100	60
NC_009012RS000418748	Cthe_3309	100	60
NC_009012RS000418748	Cthe_3309	100	60
NC_009012RS000418748	Cthe_3309	100	60
NC_009012FS000418811	Cthe_3310	100	56
NC_009012FS000418811	Cthe_3310	100	56
NC_009012FS000418811	Cthe_3310	100	56
NC_009012FS000418846	Cthe_3310	100	60
NC_009012FS000418846	Cthe_3310	100	60
NC_009012FS000418846	Cthe_3310	100	60
NC_009012FS000418887	Cthe_3310	100	60
NC_009012FS000418887	Cthe_3310	100	60
NC_009012FS000418887	Cthe_3310	100	60
NC_009012FS000418928	Cthe_3310	100	60
NC_009012FS000418928	Cthe_3310	100	60
NC_009012FS000418928	Cthe_3310	100	60
NC_009012FS000418967	Cthe_3310	100	49
NC_009012FS000418967	Cthe_3310	100	49
NC_009012FS000418967	Cthe_3310	100	49
NC_009012RS000418826	Cthe_3310	100	60
NC_009012RS000418826	Cthe_3310	100	60
NC_009012RS000418826	Cthe_3310	100	60
NC_009012RS000418868	Cthe_3310	100	60
NC_009012RS000418868	Cthe_3310	100	60
NC_009012RS000418868	Cthe_3310	100	60
NC_009012RS000418911	Cthe_3310	100	60
NC_009012RS000418911	Cthe_3310	100	60
NC_009012RS000418911	Cthe_3310	100	60
NC_009012RS000418950	Cthe_3310	100	60
NC_009012RS000418950	Cthe_3310	100	60
NC_009012RS000418950	Cthe_3310	100	60
NC_009012FS000480297	Cthe_3312	100	43
NC_009012FS000480297	Cthe_3312	100	43
NC_009012FS000480297	Cthe_3312	100	43
NC_009012FS000480337	Cthe_3312	100	60
NC_009012FS000480337	Cthe_3312	100	60
NC_009012FS000480337	Cthe_3312	100	60
NC_009012FS000480381	Cthe_3312	100	60
NC_009012FS000480381	Cthe_3312	100	60
NC_009012FS000480381	Cthe_3312	100	60
NC_009012FS000480421	Cthe_3312	100	60
NC_009012FS000480421	Cthe_3312	100	60
NC_009012FS000480421	Cthe_3312	100	60
NC_009012FS000480456	Cthe_3312	100	60
NC_009012FS000480456	Cthe_3312	100	60
NC_009012FS000480456	Cthe_3312	100	60
NC_009012FS000480500	Cthe_3312	100	60
NC_009012FS000480500	Cthe_3312	100	60
NC_009012FS000480500	Cthe_3312	100	60
NC_009012FS000480538	Cthe_3312	100	60
NC_009012FS000480538	Cthe_3312	100	60
NC_009012FS000480538	Cthe_3312	100	60
NC_009012RS000480320	Cthe_3312	100	60
NC_009012RS000480320	Cthe_3312	100	60
NC_009012RS000480320	Cthe_3312	100	60
NC_009012RS000480356	Cthe_3312	100	60
NC_009012RS000480356	Cthe_3312	100	60
NC_009012RS000480356	Cthe_3312	100	60
NC_009012RS000480401	Cthe_3312	100	60
NC_009012RS000480401	Cthe_3312	100	60
NC_009012RS000480401	Cthe_3312	100	60
NC_009012RS000480437	Cthe_3312	100	60
NC_009012RS000480437	Cthe_3312	100	60
NC_009012RS000480437	Cthe_3312	100	60
NC_009012RS000480478	Cthe_3312	100	60
NC_009012RS000480478	Cthe_3312	100	60
NC_009012RS000480478	Cthe_3312	100	60
NC_009012RS000480520	Cthe_3312	100	60
NC_009012RS000480520	Cthe_3312	100	60
NC_009012RS000480520	Cthe_3312	100	60
NC_009012FS000628900	Cthe_3313	100	52
NC_009012FS000628900	Cthe_3313	100	52
NC_009012FS000628900	Cthe_3313	100	52
NC_009012FS000628939	Cthe_3313	100	60
NC_009012FS000628939	Cthe_3313	100	60
NC_009012FS000628939	Cthe_3313	100	60
NC_009012FS000628977	Cthe_3313	100	60
NC_009012FS000628977	Cthe_3313	100	60
NC_009012FS000628977	Cthe_3313	100	60
NC_009012FS000629017	Cthe_3313	100	60
NC_009012FS000629017	Cthe_3313	100	60
NC_009012FS000629017	Cthe_3313	100	60
NC_009012FS000629056	Cthe_3313	100	60
NC_009012FS000629056	Cthe_3313	100	60
NC_009012FS000629056	Cthe_3313	100	60
NC_009012FS000629101	Cthe_3313	100	60
NC_009012FS000629101	Cthe_3313	100	60
NC_009012FS000629101	Cthe_3313	100	60
NC_009012FS000629136	Cthe_3313	100	60
NC_009012FS000629136	Cthe_3313	100	60
NC_009012FS000629136	Cthe_3313	100	60
NC_009012FS000629180	Cthe_3313	100	60
NC_009012FS000629180	Cthe_3313	100	60
NC_009012FS000629180	Cthe_3313	100	60
NC_009012FS000629218	Cthe_3313	100	60
NC_009012FS000629218	Cthe_3313	100	60
NC_009012FS000629218	Cthe_3313	100	60
NC_009012RS000628916	Cthe_3313	100	60
NC_009012RS000628916	Cthe_3313	100	60
NC_009012RS000628916	Cthe_3313	100	60
NC_009012RS000628960	Cthe_3313	100	60
NC_009012RS000628960	Cthe_3313	100	60
NC_009012RS000628960	Cthe_3313	100	60
NC_009012RS000629001	Cthe_3313	100	60
NC_009012RS000629001	Cthe_3313	100	60
NC_009012RS000629001	Cthe_3313	100	60
NC_009012RS000629036	Cthe_3313	100	60
NC_009012RS000629036	Cthe_3313	100	60
NC_009012RS000629036	Cthe_3313	100	60
NC_009012RS000629080	Cthe_3313	100	60
NC_009012RS000629080	Cthe_3313	100	60
NC_009012RS000629080	Cthe_3313	100	60
NC_009012RS000629117	Cthe_3313	100	60
NC_009012RS000629117	Cthe_3313	100	60
NC_009012RS000629117	Cthe_3313	100	60
NC_009012RS000629160	Cthe_3313	100	60
NC_009012RS000629160	Cthe_3313	100	60
NC_009012RS000629160	Cthe_3313	100	60
NC_009012RS000629197	Cthe_3313	100	60
NC_009012RS000629197	Cthe_3313	100	60
NC_009012RS000629197	Cthe_3313	100	60
NC_009012RS000629240	Cthe_3313	100	49
NC_009012RS000629240	Cthe_3313	100	49
NC_009012RS000629240	Cthe_3313	100	49
NC_009012FS000779441	Cthe_3321	100	60
NC_009012FS000779441	Cthe_3321	100	60
NC_009012FS000779441	Cthe_3321	100	60
NC_009012FS000779481	Cthe_3321	100	60
NC_009012FS000779481	Cthe_3321	100	60
NC_009012FS000779481	Cthe_3321	100	60
NC_009012FS000779519	Cthe_3321	100	60
NC_009012FS000779519	Cthe_3321	100	60
NC_009012FS000779519	Cthe_3321	100	60
NC_009012FS000779556	Cthe_3321	100	60
NC_009012FS000779556	Cthe_3321	100	60
NC_009012FS000779556	Cthe_3321	100	60
NC_009012RS000779421	Cthe_3321	100	60
NC_009012RS000779421	Cthe_3321	100	60
NC_009012RS000779421	Cthe_3321	100	60
NC_009012RS000779456	Cthe_3321	100	60
NC_009012RS000779456	Cthe_3321	100	60
NC_009012RS000779456	Cthe_3321	100	60
NC_009012RS000779498	Cthe_3321	100	60
NC_009012RS000779498	Cthe_3321	100	60
NC_009012RS000779498	Cthe_3321	100	60
NC_009012RS000779541	Cthe_3321	100	60
NC_009012RS000779541	Cthe_3321	100	60
NC_009012RS000779541	Cthe_3321	100	60
NC_009012RS000779577	Cthe_3321	100	41
NC_009012RS000779577	Cthe_3321	100	41
NC_009012RS000779577	Cthe_3321	100	41
NC_009012FS000793126	Cthe_3322	100	39
NC_009012FS000793126	Cthe_3322	100	39
NC_009012FS000793126	Cthe_3322	100	39
NC_009012FS000793166	Cthe_3322	100	60
NC_009012FS000793166	Cthe_3322	100	60
NC_009012FS000793166	Cthe_3322	100	60
NC_009012FS000793205	Cthe_3322	100	60
NC_009012FS000793205	Cthe_3322	100	60
NC_009012FS000793205	Cthe_3322	100	60
NC_009012FS000793246	Cthe_3322	100	60
NC_009012FS000793246	Cthe_3322	100	60
NC_009012FS000793246	Cthe_3322	100	60
NC_009012FS000793281	Cthe_3322	100	52
NC_009012FS000793281	Cthe_3322	100	52
NC_009012FS000793281	Cthe_3322	100	52
NC_009012RS000793144	Cthe_3322	100	57
NC_009012RS000793144	Cthe_3322	100	57
NC_009012RS000793144	Cthe_3322	100	57
NC_009012RS000793181	Cthe_3322	100	60
NC_009012RS000793181	Cthe_3322	100	60
NC_009012RS000793181	Cthe_3322	100	60
NC_009012RS000793222	Cthe_3322	100	60
NC_009012RS000793222	Cthe_3322	100	60
NC_009012RS000793222	Cthe_3322	100	60
NC_009012RS000793261	Cthe_3322	100	60
NC_009012RS000793261	Cthe_3322	100	60
NC_009012RS000793261	Cthe_3322	100	60
NC_009012FS000810814	Cthe_3324	100	60
NC_009012FS000810814	Cthe_3324	100	60
NC_009012FS000810814	Cthe_3324	100	60
NC_009012FS000810854	Cthe_3324	100	60
NC_009012FS000810854	Cthe_3324	100	60
NC_009012FS000810854	Cthe_3324	100	60
NC_009012FS000810891	Cthe_3324	100	60
NC_009012FS000810891	Cthe_3324	100	60
NC_009012FS000810891	Cthe_3324	100	60
NC_009012FS000810936	Cthe_3324	100	47
NC_009012FS000810936	Cthe_3324	100	47
NC_009012FS000810936	Cthe_3324	100	47
NC_009012RS000810796	Cthe_3324	100	47
NC_009012RS000810796	Cthe_3324	100	47
NC_009012RS000810796	Cthe_3324	100	47
NC_009012RS000810836	Cthe_3324	100	60
NC_009012RS000810836	Cthe_3324	100	60
NC_009012RS000810836	Cthe_3324	100	60
NC_009012RS000810871	Cthe_3324	100	60
NC_009012RS000810871	Cthe_3324	100	60
NC_009012RS000810871	Cthe_3324	100	60
NC_009012RS000810914	Cthe_3324	100	60
NC_009012RS000810914	Cthe_3324	100	60
NC_009012RS000810914	Cthe_3324	100	60
NC_009012FS000858917	Cthe_3326	100	49
NC_009012FS000858917	Cthe_3326	100	49
NC_009012FS000858917	Cthe_3326	100	49
NC_009012FS000858961	Cthe_3326	100	60
NC_009012FS000858961	Cthe_3326	100	60
NC_009012FS000858961	Cthe_3326	100	60
NC_009012FS000858997	Cthe_3326	100	60
NC_009012FS000858997	Cthe_3326	100	60
NC_009012FS000858997	Cthe_3326	100	60
NC_009012FS000859039	Cthe_3326	100	60
NC_009012FS000859039	Cthe_3326	100	60
NC_009012FS000859039	Cthe_3326	100	60
NC_009012RS000858940	Cthe_3326	100	60
NC_009012RS000858940	Cthe_3326	100	60
NC_009012RS000858940	Cthe_3326	100	60
NC_009012RS000858979	Cthe_3326	100	60
NC_009012RS000858979	Cthe_3326	100	60
NC_009012RS000858979	Cthe_3326	100	60
NC_009012RS000859021	Cthe_3326	100	60
NC_009012RS000859021	Cthe_3326	100	60
NC_009012RS000859021	Cthe_3326	100	60
NC_009012RS000859058	Cthe_3326	100	41
NC_009012RS000859058	Cthe_3326	100	41
NC_009012RS000859058	Cthe_3326	100	41
NC_009012FS000873423	Cthe_3327	100	60
NC_009012FS000873423	Cthe_3327	100	60
NC_009012FS000873423	Cthe_3327	100	60
NC_009012FS000873461	Cthe_3327	100	60
NC_009012FS000873461	Cthe_3327	100	60
NC_009012FS000873461	Cthe_3327	100	60
NC_009012FS000873502	Cthe_3327	100	60
NC_009012FS000873502	Cthe_3327	100	60
NC_009012FS000873502	Cthe_3327	100	60
NC_009012RS000873405	Cthe_3327	100	53
NC_009012RS000873405	Cthe_3327	100	53
NC_009012RS000873405	Cthe_3327	100	53
NC_009012RS000873446	Cthe_3327	100	60
NC_009012RS000873446	Cthe_3327	100	60
NC_009012RS000873446	Cthe_3327	100	60
NC_009012RS000873481	Cthe_3327	100	60
NC_009012RS000873481	Cthe_3327	100	60
NC_009012RS000873481	Cthe_3327	100	60
NC_009012RS000873522	Cthe_3327	100	46
NC_009012RS000873522	Cthe_3327	100	46
NC_009012RS000873522	Cthe_3327	100	46
NC_009012FS000899593	Cthe_3328	100	39
NC_009012FS000899593	Cthe_3328	100	39
NC_009012FS000899593	Cthe_3328	100	39
NC_009012FS000899631	Cthe_3328	100	60
NC_009012FS000899631	Cthe_3328	100	60
NC_009012FS000899631	Cthe_3328	100	60
NC_009012FS000899673	Cthe_3328	100	60
NC_009012FS000899673	Cthe_3328	100	60
NC_009012FS000899673	Cthe_3328	100	60
NC_009012RS000899611	Cthe_3328	100	57
NC_009012RS000899611	Cthe_3328	100	57
NC_009012RS000899611	Cthe_3328	100	57
NC_009012RS000899651	Cthe_3328	100	60
NC_009012RS000899651	Cthe_3328	100	60
NC_009012RS000899651	Cthe_3328	100	60
NC_009012RS000899691	Cthe_3328	100	49
NC_009012RS000899691	Cthe_3328	100	49
NC_009012RS000899691	Cthe_3328	100	49
NC_009012FS000969736	Cthe_3329	100	60
NC_009012FS000969736	Cthe_3329	100	60
NC_009012FS000969736	Cthe_3329	100	60
NC_009012FS000969777	Cthe_3329	100	60
NC_009012FS000969777	Cthe_3329	100	60
NC_009012FS000969777	Cthe_3329	100	60
NC_009012FS000969816	Cthe_3329	100	60
NC_009012FS000969816	Cthe_3329	100	60
NC_009012FS000969816	Cthe_3329	100	60
NC_009012RS000969721	Cthe_3329	100	51
NC_009012RS000969721	Cthe_3329	100	51
NC_009012RS000969721	Cthe_3329	100	51
NC_009012RS000969756	Cthe_3329	100	60
NC_009012RS000969756	Cthe_3329	100	60
NC_009012RS000969756	Cthe_3329	100	60
NC_009012RS000969801	Cthe_3329	100	60
NC_009012RS000969801	Cthe_3329	100	60
NC_009012RS000969801	Cthe_3329	100	60
NC_009012RS000969840	Cthe_3329	100	60
NC_009012RS000969840	Cthe_3329	100	60
NC_009012RS000969840	Cthe_3329	100	60
NC_009012FS001070186	Cthe_3330	100	60
NC_009012FS001070186	Cthe_3330	100	60
NC_009012FS001070186	Cthe_3330	100	60
NC_009012FS001070226	Cthe_3330	100	60
NC_009012FS001070226	Cthe_3330	100	60
NC_009012FS001070226	Cthe_3330	100	60
NC_009012FS001070266	Cthe_3330	100	39
NC_009012FS001070266	Cthe_3330	100	39
NC_009012FS001070266	Cthe_3330	100	39
NC_009012FS001070306	Cthe_3330	100	39
NC_009012FS001070306	Cthe_3330	100	39
NC_009012FS001070306	Cthe_3330	100	39
NC_009012RS001070167	Cthe_3330	100	43
NC_009012RS001070167	Cthe_3330	100	43
NC_009012RS001070167	Cthe_3330	100	43
NC_009012RS001070211	Cthe_3330	100	60
NC_009012RS001070211	Cthe_3330	100	60
NC_009012RS001070211	Cthe_3330	100	60
NC_009012RS001070248	Cthe_3330	100	60
NC_009012RS001070248	Cthe_3330	100	60
NC_009012RS001070248	Cthe_3330	100	60
NC_009012RS001070291	Cthe_3330	100	60
NC_009012RS001070291	Cthe_3330	100	60
NC_009012RS001070291	Cthe_3330	100	60
NC_009012FS001074191	Cthe_3331	100	41
NC_009012FS001074191	Cthe_3331	100	41
NC_009012FS001074191	Cthe_3331	100	41
NC_009012FS001074236	Cthe_3331	100	41
NC_009012FS001074236	Cthe_3331	100	41
NC_009012FS001074236	Cthe_3331	100	41
NC_009012FS001074276	Cthe_3331	100	60
NC_009012FS001074276	Cthe_3331	100	60
NC_009012FS001074276	Cthe_3331	100	60
NC_009012FS001074315	Cthe_3331	100	45
NC_009012FS001074315	Cthe_3331	100	45
NC_009012FS001074315	Cthe_3331	100	45
NC_009012RS001074211	Cthe_3331	100	60
NC_009012RS001074211	Cthe_3331	100	60
NC_009012RS001074211	Cthe_3331	100	60
NC_009012RS001074252	Cthe_3331	100	60
NC_009012RS001074252	Cthe_3331	100	60
NC_009012RS001074252	Cthe_3331	100	60
NC_009012RS001074295	Cthe_3331	100	60
NC_009012RS001074295	Cthe_3331	100	60
NC_009012RS001074295	Cthe_3331	100	60
NC_009012FS001143501	Cthe_3332	100	49
NC_009012FS001143501	Cthe_3332	100	49
NC_009012FS001143501	Cthe_3332	100	49
NC_009012FS001143541	Cthe_3332	100	60
NC_009012FS001143541	Cthe_3332	100	60
NC_009012FS001143541	Cthe_3332	100	60
NC_009012FS001143586	Cthe_3332	100	60
NC_009012FS001143586	Cthe_3332	100	60
NC_009012FS001143586	Cthe_3332	100	60
NC_009012RS001143526	Cthe_3332	100	45
NC_009012RS001143526	Cthe_3332	100	45
NC_009012RS001143526	Cthe_3332	100	45
NC_009012RS001143566	Cthe_3332	100	60
NC_009012RS001143566	Cthe_3332	100	60
NC_009012RS001143566	Cthe_3332	100	60
NC_009012RS001143606	Cthe_3332	100	50
NC_009012RS001143606	Cthe_3332	100	50
NC_009012RS001143606	Cthe_3332	100	50
NC_009012FS001176319	Cthe_3333	100	52
NC_009012FS001176319	Cthe_3333	100	52
NC_009012FS001176319	Cthe_3333	100	52
NC_009012FS001176356	Cthe_3333	100	60
NC_009012FS001176356	Cthe_3333	100	60
NC_009012FS001176356	Cthe_3333	100	60
NC_009012FS001176396	Cthe_3333	100	60
NC_009012FS001176396	Cthe_3333	100	60
NC_009012FS001176396	Cthe_3333	100	60
NC_009012FS001176440	Cthe_3333	100	40
NC_009012FS001176440	Cthe_3333	100	40
NC_009012FS001176440	Cthe_3333	100	40
NC_009012RS001176341	Cthe_3333	100	60
NC_009012RS001176341	Cthe_3333	100	60
NC_009012RS001176341	Cthe_3333	100	60
NC_009012RS001176376	Cthe_3333	100	60
NC_009012RS001176376	Cthe_3333	100	60
NC_009012RS001176376	Cthe_3333	100	60
NC_009012RS001176418	Cthe_3333	100	60
NC_009012RS001176418	Cthe_3333	100	60
NC_009012RS001176418	Cthe_3333	100	60
NC_009012FS001180436	Cthe_3334	100	60
NC_009012FS001180436	Cthe_3334	100	60
NC_009012FS001180436	Cthe_3334	100	60
NC_009012FS001180476	Cthe_3334	100	60
NC_009012FS001180476	Cthe_3334	100	60
NC_009012FS001180476	Cthe_3334	100	60
NC_009012FS001180513	Cthe_3334	100	60
NC_009012FS001180513	Cthe_3334	100	60
NC_009012FS001180513	Cthe_3334	100	60
NC_009012FS001180553	Cthe_3334	100	40
NC_009012FS001180553	Cthe_3334	100	40
NC_009012FS001180553	Cthe_3334	100	40
NC_009012RS001180414	Cthe_3334	100	49
NC_009012RS001180414	Cthe_3334	100	49
NC_009012RS001180414	Cthe_3334	100	49
NC_009012RS001180451	Cthe_3334	100	60
NC_009012RS001180451	Cthe_3334	100	60
NC_009012RS001180451	Cthe_3334	100	60
NC_009012RS001180494	Cthe_3334	100	60
NC_009012RS001180494	Cthe_3334	100	60
NC_009012RS001180494	Cthe_3334	100	60
NC_009012RS001180535	Cthe_3334	100	58
NC_009012RS001180535	Cthe_3334	100	58
NC_009012RS001180535	Cthe_3334	100	58
NC_009012FS001215416	Cthe_3335	100	60
NC_009012FS001215416	Cthe_3335	100	60
NC_009012FS001215416	Cthe_3335	100	60
NC_009012FS001215456	Cthe_3335	100	60
NC_009012FS001215456	Cthe_3335	100	60
NC_009012FS001215456	Cthe_3335	100	60
NC_009012FS001215496	Cthe_3335	100	60
NC_009012FS001215496	Cthe_3335	100	60
NC_009012FS001215496	Cthe_3335	100	60
NC_009012FS001215531	Cthe_3335	100	60
NC_009012FS001215531	Cthe_3335	100	60
NC_009012FS001215531	Cthe_3335	100	60
NC_009012FS001215575	Cthe_3335	100	43
NC_009012FS001215575	Cthe_3335	100	43
NC_009012FS001215575	Cthe_3335	100	43
NC_009012RS001215433	Cthe_3335	100	60
NC_009012RS001215433	Cthe_3335	100	60
NC_009012RS001215433	Cthe_3335	100	60
NC_009012RS001215471	Cthe_3335	100	60
NC_009012RS001215471	Cthe_3335	100	60
NC_009012RS001215471	Cthe_3335	100	60
NC_009012RS001215515	Cthe_3335	100	60
NC_009012RS001215515	Cthe_3335	100	60
NC_009012RS001215515	Cthe_3335	100	60
NC_009012RS001215553	Cthe_3335	100	60
NC_009012RS001215553	Cthe_3335	100	60
NC_009012RS001215553	Cthe_3335	100	60
NC_009012FS001237204	Cthe_3336	100	60
NC_009012FS001237204	Cthe_3336	100	60
NC_009012FS001237204	Cthe_3336	100	60
NC_009012FS001237282	Cthe_3336	100	40
NC_009012FS001237282	Cthe_3336	100	40
NC_009012FS001237282	Cthe_3336	100	40
NC_009012RS001237185	Cthe_3336	100	43
NC_009012RS001237185	Cthe_3336	100	43
NC_009012RS001237185	Cthe_3336	100	43
NC_009012RS001237221	Cthe_3336	100	60
NC_009012RS001237221	Cthe_3336	100	60
NC_009012RS001237221	Cthe_3336	100	60
NC_009012FS001274201	Cthe_3337	100	46
NC_009012FS001274201	Cthe_3337	100	46
NC_009012FS001274201	Cthe_3337	100	46
NC_009012FS001274236	Cthe_3337	100	60
NC_009012FS001274236	Cthe_3337	100	60
NC_009012FS001274236	Cthe_3337	100	60
NC_009012FS001274280	Cthe_3337	100	60
NC_009012FS001274280	Cthe_3337	100	60
NC_009012FS001274280	Cthe_3337	100	60
NC_009012FS001274316	Cthe_3337	100	43
NC_009012FS001274316	Cthe_3337	100	43
NC_009012FS001274316	Cthe_3337	100	43
NC_009012RS001274216	Cthe_3337	100	60
NC_009012RS001274216	Cthe_3337	100	60
NC_009012RS001274216	Cthe_3337	100	60
NC_009012RS001274259	Cthe_3337	100	60
NC_009012RS001274259	Cthe_3337	100	60
NC_009012RS001274259	Cthe_3337	100	60
NC_009012RS001274299	Cthe_3337	100	60
NC_009012RS001274299	Cthe_3337	100	60
NC_009012RS001274299	Cthe_3337	100	60
NC_009012FS001334291	Cthe_3338	100	60
NC_009012FS001334291	Cthe_3338	100	60
NC_009012FS001334291	Cthe_3338	100	60
NC_009012FS001334326	Cthe_3338	100	60
NC_009012FS001334326	Cthe_3338	100	60
NC_009012FS001334326	Cthe_3338	100	60
NC_009012FS001334366	Cthe_3338	100	51
NC_009012FS001334366	Cthe_3338	100	51
NC_009012FS001334366	Cthe_3338	100	51
NC_009012RS001334241	Cthe_3338	100	60
NC_009012RS001334241	Cthe_3338	100	60
NC_009012RS001334241	Cthe_3338	100	60
NC_009012RS001334308	Cthe_3338	100	60
NC_009012RS001334308	Cthe_3338	100	60
NC_009012RS001334308	Cthe_3338	100	60
NC_009012RS001334348	Cthe_3338	100	60
NC_009012RS001334348	Cthe_3338	100	60
NC_009012RS001334348	Cthe_3338	100	60
NC_009012FS001337360	Cthe_3339	100	60
NC_009012FS001337360	Cthe_3339	100	60
NC_009012FS001337360	Cthe_3339	100	60
NC_009012FS001337396	Cthe_3339	100	60
NC_009012FS001337396	Cthe_3339	100	60
NC_009012FS001337396	Cthe_3339	100	60
NC_009012FS001337436	Cthe_3339	100	60
NC_009012FS001337436	Cthe_3339	100	60
NC_009012FS001337436	Cthe_3339	100	60
NC_009012FS001337479	Cthe_3339	100	60
NC_009012FS001337479	Cthe_3339	100	60
NC_009012FS001337479	Cthe_3339	100	60
NC_009012FS001337517	Cthe_3339	100	58
NC_009012FS001337517	Cthe_3339	100	58
NC_009012FS001337517	Cthe_3339	100	58
NC_009012RS001337341	Cthe_3339	100	48
NC_009012RS001337341	Cthe_3339	100	48
NC_009012RS001337341	Cthe_3339	100	48
NC_009012RS001337381	Cthe_3339	100	60
NC_009012RS001337381	Cthe_3339	100	60
NC_009012RS001337381	Cthe_3339	100	60
NC_009012RS001337416	Cthe_3339	100	60
NC_009012RS001337416	Cthe_3339	100	60
NC_009012RS001337416	Cthe_3339	100	60
NC_009012RS001337458	Cthe_3339	100	60
NC_009012RS001337458	Cthe_3339	100	60
NC_009012RS001337458	Cthe_3339	100	60
NC_009012RS001337501	Cthe_3339	100	60
NC_009012RS001337501	Cthe_3339	100	60
NC_009012RS001337501	Cthe_3339	100	60
NC_009012FS001339671	Cthe_3340	100	39
NC_009012FS001339671	Cthe_3340	100	39
NC_009012FS001339671	Cthe_3340	100	39
NC_009012FS001339716	Cthe_3340	100	60
NC_009012FS001339716	Cthe_3340	100	60
NC_009012FS001339716	Cthe_3340	100	60
NC_009012FS001339754	Cthe_3340	100	60
NC_009012FS001339754	Cthe_3340	100	60
NC_009012FS001339754	Cthe_3340	100	60
NC_009012FS001339791	Cthe_3340	100	60
NC_009012FS001339791	Cthe_3340	100	60
NC_009012FS001339791	Cthe_3340	100	60
NC_009012FS001339834	Cthe_3340	100	60
NC_009012FS001339834	Cthe_3340	100	60
NC_009012FS001339834	Cthe_3340	100	60
NC_009012FS001339871	Cthe_3340	100	60
NC_009012FS001339871	Cthe_3340	100	60
NC_009012FS001339871	Cthe_3340	100	60
NC_009012RS001339691	Cthe_3340	100	59
NC_009012RS001339691	Cthe_3340	100	59
NC_009012RS001339691	Cthe_3340	100	59
NC_009012RS001339731	Cthe_3340	100	60
NC_009012RS001339731	Cthe_3340	100	60
NC_009012RS001339731	Cthe_3340	100	60
NC_009012RS001339771	Cthe_3340	100	60
NC_009012RS001339771	Cthe_3340	100	60
NC_009012RS001339771	Cthe_3340	100	60
NC_009012RS001339811	Cthe_3340	100	60
NC_009012RS001339811	Cthe_3340	100	60
NC_009012RS001339811	Cthe_3340	100	60
NC_009012RS001339853	Cthe_3340	100	60
NC_009012RS001339853	Cthe_3340	100	60
NC_009012RS001339853	Cthe_3340	100	60
NC_009012FS001340372	Cthe_3341	100	44
NC_009012FS001340372	Cthe_3341	100	44
NC_009012FS001340372	Cthe_3341	100	44
NC_009012FS001340415	Cthe_3341	100	60
NC_009012FS001340415	Cthe_3341	100	60
NC_009012FS001340415	Cthe_3341	100	60
NC_009012FS001340455	Cthe_3341	100	60
NC_009012FS001340455	Cthe_3341	100	60
NC_009012FS001340455	Cthe_3341	100	60
NC_009012FS001340493	Cthe_3341	100	60
NC_009012FS001340493	Cthe_3341	100	60
NC_009012FS001340493	Cthe_3341	100	60
NC_009012FS001340536	Cthe_3341	100	60
NC_009012FS001340536	Cthe_3341	100	60
NC_009012FS001340536	Cthe_3341	100	60
NC_009012RS001340391	Cthe_3341	100	60
NC_009012RS001340391	Cthe_3341	100	60
NC_009012RS001340391	Cthe_3341	100	60
NC_009012RS001340434	Cthe_3341	100	60
NC_009012RS001340434	Cthe_3341	100	60
NC_009012RS001340434	Cthe_3341	100	60
NC_009012RS001340472	Cthe_3341	100	60
NC_009012RS001340472	Cthe_3341	100	60
NC_009012RS001340472	Cthe_3341	100	60
NC_009012RS001340515	Cthe_3341	100	60
NC_009012RS001340515	Cthe_3341	100	60
NC_009012RS001340515	Cthe_3341	100	60
NC_009012RS001340551	Cthe_3341	100	56
NC_009012RS001340551	Cthe_3341	100	56
NC_009012RS001340551	Cthe_3341	100	56
NC_009012FS001343140	Cthe_3342	100	50
NC_009012FS001343140	Cthe_3342	100	50
NC_009012FS001343140	Cthe_3342	100	50
NC_009012FS001343177	Cthe_3342	100	60
NC_009012FS001343177	Cthe_3342	100	60
NC_009012FS001343177	Cthe_3342	100	60
NC_009012FS001343216	Cthe_3342	100	60
NC_009012FS001343216	Cthe_3342	100	60
NC_009012FS001343216	Cthe_3342	100	60
NC_009012FS001343259	Cthe_3342	100	60
NC_009012FS001343259	Cthe_3342	100	60
NC_009012FS001343259	Cthe_3342	100	60
NC_009012FS001343296	Cthe_3342	100	38
NC_009012FS001343296	Cthe_3342	100	38
NC_009012FS001343296	Cthe_3342	100	38
NC_009012RS001343156	Cthe_3342	100	60
NC_009012RS001343156	Cthe_3342	100	60
NC_009012RS001343156	Cthe_3342	100	60
NC_009012RS001343201	Cthe_3342	100	60
NC_009012RS001343201	Cthe_3342	100	60
NC_009012RS001343201	Cthe_3342	100	60
NC_009012RS001343240	Cthe_3342	100	43
NC_009012RS001343240	Cthe_3342	100	43
NC_009012RS001343240	Cthe_3342	100	43
NC_009012RS001343277	Cthe_3342	100	47
NC_009012RS001343277	Cthe_3342	100	47
NC_009012RS001343277	Cthe_3342	100	47
NC_009012FS001378452	Cthe_3343	100	59
NC_009012FS001378452	Cthe_3343	100	59
NC_009012FS001378452	Cthe_3343	100	59
NC_009012FS001378491	Cthe_3343	100	60
NC_009012FS001378491	Cthe_3343	100	60
NC_009012FS001378491	Cthe_3343	100	60
NC_009012FS001378536	Cthe_3343	100	60
NC_009012FS001378536	Cthe_3343	100	60
NC_009012FS001378536	Cthe_3343	100	60
NC_009012FS001378576	Cthe_3343	100	60
NC_009012FS001378576	Cthe_3343	100	60
NC_009012FS001378576	Cthe_3343	100	60
NC_009012FS001378616	Cthe_3343	100	47
NC_009012FS001378616	Cthe_3343	100	47
NC_009012FS001378616	Cthe_3343	100	47
NC_009012RS001378434	Cthe_3343	100	41
NC_009012RS001378434	Cthe_3343	100	41
NC_009012RS001378434	Cthe_3343	100	41
NC_009012RS001378474	Cthe_3343	100	60
NC_009012RS001378474	Cthe_3343	100	60
NC_009012RS001378474	Cthe_3343	100	60
NC_009012RS001378512	Cthe_3343	100	60
NC_009012RS001378512	Cthe_3343	100	60
NC_009012RS001378512	Cthe_3343	100	60
NC_009012RS001378555	Cthe_3343	100	60
NC_009012RS001378555	Cthe_3343	100	60
NC_009012RS001378555	Cthe_3343	100	60
NC_009012RS001378595	Cthe_3343	100	60
NC_009012RS001378595	Cthe_3343	100	60
NC_009012RS001378595	Cthe_3343	100	60
NC_009012FS001394066	Cthe_3344	100	60
NC_009012FS001394066	Cthe_3344	100	60
NC_009012FS001394066	Cthe_3344	100	60
NC_009012RS001394043	Cthe_3344	100	50
NC_009012RS001394043	Cthe_3344	100	50
NC_009012RS001394043	Cthe_3344	100	50
NC_009012RS001394086	Cthe_3344	100	52
NC_009012RS001394086	Cthe_3344	100	52
NC_009012RS001394086	Cthe_3344	100	52
NC_009012FS001399156	Cthe_3345	100	42
NC_009012FS001399156	Cthe_3345	100	42
NC_009012FS001399156	Cthe_3345	100	42
NC_009012FS001399195	Cthe_3345	100	60
NC_009012FS001399195	Cthe_3345	100	60
NC_009012FS001399195	Cthe_3345	100	60
NC_009012FS001399234	Cthe_3345	100	57
NC_009012FS001399234	Cthe_3345	100	57
NC_009012FS001399234	Cthe_3345	100	57
NC_009012RS001399174	Cthe_3345	100	60
NC_009012RS001399174	Cthe_3345	100	60
NC_009012RS001399174	Cthe_3345	100	60
NC_009012RS001399211	Cthe_3345	100	60
NC_009012RS001399211	Cthe_3345	100	60
NC_009012RS001399211	Cthe_3345	100	60
NC_009012RS001399254	Cthe_3345	100	37
NC_009012RS001399254	Cthe_3345	100	37
NC_009012RS001399254	Cthe_3345	100	37
NC_009012FS001442297	Cthe_3346	100	60
NC_009012FS001442297	Cthe_3346	100	60
NC_009012FS001442297	Cthe_3346	100	60
NC_009012FS001442337	Cthe_3346	100	47
NC_009012FS001442337	Cthe_3346	100	47
NC_009012FS001442337	Cthe_3346	100	47
NC_009012RS001442320	Cthe_3346	100	60
NC_009012RS001442320	Cthe_3346	100	60
NC_009012RS001442320	Cthe_3346	100	60
NC_009012FS001572926	Cthe_3347	100	57
NC_009012FS001572926	Cthe_3347	100	57
NC_009012FS001572926	Cthe_3347	100	57
NC_009012FS001572966	Cthe_3347	100	60
NC_009012FS001572966	Cthe_3347	100	60
NC_009012FS001572966	Cthe_3347	100	60
NC_009012FS001573006	Cthe_3347	100	40
NC_009012FS001573006	Cthe_3347	100	40
NC_009012FS001573006	Cthe_3347	100	40
NC_009012RS001572945	Cthe_3347	100	60
NC_009012RS001572945	Cthe_3347	100	60
NC_009012RS001572945	Cthe_3347	100	60
NC_009012RS001572984	Cthe_3347	100	60
NC_009012RS001572984	Cthe_3347	100	60
NC_009012RS001572984	Cthe_3347	100	60
NC_009012FS001593716	Cthe_3348	100	40
NC_009012FS001593716	Cthe_3348	100	40
NC_009012FS001593716	Cthe_3348	100	40
NC_009012FS001593755	Cthe_3348	100	60
NC_009012FS001593755	Cthe_3348	100	60
NC_009012FS001593755	Cthe_3348	100	60
NC_009012FS001593796	Cthe_3348	100	60
NC_009012FS001593796	Cthe_3348	100	60
NC_009012FS001593796	Cthe_3348	100	60
NC_009012FS001593836	Cthe_3348	100	60
NC_009012FS001593836	Cthe_3348	100	60
NC_009012FS001593836	Cthe_3348	100	60
NC_009012RS001593731	Cthe_3348	100	55
NC_009012RS001593731	Cthe_3348	100	55
NC_009012RS001593731	Cthe_3348	100	55
NC_009012RS001593775	Cthe_3348	100	60
NC_009012RS001593775	Cthe_3348	100	60
NC_009012RS001593775	Cthe_3348	100	60
NC_009012RS001593813	Cthe_3348	100	60
NC_009012RS001593813	Cthe_3348	100	60
NC_009012RS001593813	Cthe_3348	100	60
NC_009012RS001593851	Cthe_3348	100	50
NC_009012RS001593851	Cthe_3348	100	50
NC_009012RS001593851	Cthe_3348	100	50
NC_009012FS001600628	Cthe_3349	100	60
NC_009012FS001600628	Cthe_3349	100	60
NC_009012FS001600628	Cthe_3349	100	60
NC_009012FS001600671	Cthe_3349	100	60
NC_009012FS001600671	Cthe_3349	100	60
NC_009012FS001600671	Cthe_3349	100	60
NC_009012FS001600706	Cthe_3349	100	60
NC_009012FS001600706	Cthe_3349	100	60
NC_009012FS001600706	Cthe_3349	100	60
NC_009012FS001600747	Cthe_3349	100	54
NC_009012FS001600747	Cthe_3349	100	54
NC_009012FS001600747	Cthe_3349	100	54
NC_009012RS001600608	Cthe_3349	100	60
NC_009012RS001600608	Cthe_3349	100	60
NC_009012RS001600608	Cthe_3349	100	60
NC_009012RS001600650	Cthe_3349	100	60
NC_009012RS001600650	Cthe_3349	100	60
NC_009012RS001600650	Cthe_3349	100	60
NC_009012RS001600690	Cthe_3349	100	60
NC_009012RS001600690	Cthe_3349	100	60
NC_009012RS001600690	Cthe_3349	100	60
NC_009012RS001600726	Cthe_3349	100	60
NC_009012RS001600726	Cthe_3349	100	60
NC_009012RS001600726	Cthe_3349	100	60
NC_009012FS001613504	Cthe_3350	100	60
NC_009012FS001613504	Cthe_3350	100	60
NC_009012FS001613504	Cthe_3350	100	60
NC_009012FS001613541	Cthe_3350	100	60
NC_009012FS001613541	Cthe_3350	100	60
NC_009012FS001613541	Cthe_3350	100	60
NC_009012FS001613586	Cthe_3350	100	60
NC_009012FS001613586	Cthe_3350	100	60
NC_009012FS001613586	Cthe_3350	100	60
NC_009012FS001613624	Cthe_3350	100	60
NC_009012FS001613624	Cthe_3350	100	60
NC_009012FS001613624	Cthe_3350	100	60
NC_009012FS001613662	Cthe_3350	100	42
NC_009012FS001613662	Cthe_3350	100	42
NC_009012FS001613662	Cthe_3350	100	42
NC_009012RS001613485	Cthe_3350	100	51
NC_009012RS001613485	Cthe_3350	100	51
NC_009012RS001613485	Cthe_3350	100	51
NC_009012RS001613521	Cthe_3350	100	60
NC_009012RS001613521	Cthe_3350	100	60
NC_009012RS001613521	Cthe_3350	100	60
NC_009012RS001613561	Cthe_3350	100	60
NC_009012RS001613561	Cthe_3350	100	60
NC_009012RS001613561	Cthe_3350	100	60
NC_009012RS001613603	Cthe_3350	100	60
NC_009012RS001613603	Cthe_3350	100	60
NC_009012RS001613603	Cthe_3350	100	60
NC_009012RS001613645	Cthe_3350	100	59
NC_009012RS001613645	Cthe_3350	100	59
NC_009012RS001613645	Cthe_3350	100	59
NC_009012FS001627671	Cthe_3351	100	60
NC_009012FS001627671	Cthe_3351	100	60
NC_009012FS001627671	Cthe_3351	100	60
NC_009012FS001627711	Cthe_3351	100	60
NC_009012FS001627711	Cthe_3351	100	60
NC_009012FS001627711	Cthe_3351	100	60
NC_009012FS001627756	Cthe_3351	100	60
NC_009012FS001627756	Cthe_3351	100	60
NC_009012FS001627756	Cthe_3351	100	60
NC_009012FS001627791	Cthe_3351	100	60
NC_009012FS001627791	Cthe_3351	100	60
NC_009012FS001627791	Cthe_3351	100	60
NC_009012FS001627835	Cthe_3351	100	41
NC_009012FS001627835	Cthe_3351	100	41
NC_009012FS001627835	Cthe_3351	100	41
NC_009012RS001627651	Cthe_3351	100	42
NC_009012RS001627651	Cthe_3351	100	42
NC_009012RS001627651	Cthe_3351	100	42
NC_009012RS001627691	Cthe_3351	100	60
NC_009012RS001627691	Cthe_3351	100	60
NC_009012RS001627691	Cthe_3351	100	60
NC_009012RS001627732	Cthe_3351	100	60
NC_009012RS001627732	Cthe_3351	100	60
NC_009012RS001627732	Cthe_3351	100	60
NC_009012RS001627772	Cthe_3351	100	60
NC_009012RS001627772	Cthe_3351	100	60
NC_009012RS001627772	Cthe_3351	100	60
NC_009012RS001627814	Cthe_3351	100	60
NC_009012RS001627814	Cthe_3351	100	60
NC_009012RS001627814	Cthe_3351	100	60
NC_009012FS001793991	Cthe_3358	100	60
NC_009012FS001793991	Cthe_3358	100	60
NC_009012FS001793991	Cthe_3358	100	60
NC_009012FS001794031	Cthe_3358	100	60
NC_009012FS001794031	Cthe_3358	100	60
NC_009012FS001794031	Cthe_3358	100	60
NC_009012FS001794066	Cthe_3358	100	60
NC_009012FS001794066	Cthe_3358	100	60
NC_009012FS001794066	Cthe_3358	100	60
NC_009012FS001794110	Cthe_3358	100	60
NC_009012FS001794110	Cthe_3358	100	60
NC_009012FS001794110	Cthe_3358	100	60
NC_009012FS001794147	Cthe_3358	100	60
NC_009012FS001794147	Cthe_3358	100	60
NC_009012FS001794147	Cthe_3358	100	60
NC_009012FS001794188	Cthe_3358	100	60
NC_009012FS001794188	Cthe_3358	100	60
NC_009012FS001794188	Cthe_3358	100	60
NC_009012FS001794226	Cthe_3358	100	60
NC_009012FS001794226	Cthe_3358	100	60
NC_009012FS001794226	Cthe_3358	100	60
NC_009012FS001794268	Cthe_3358	100	60
NC_009012FS001794268	Cthe_3358	100	60
NC_009012FS001794268	Cthe_3358	100	60
NC_009012RS001793971	Cthe_3358	100	46
NC_009012RS001793971	Cthe_3358	100	46
NC_009012RS001793971	Cthe_3358	100	46
NC_009012RS001794006	Cthe_3358	100	60
NC_009012RS001794006	Cthe_3358	100	60
NC_009012RS001794006	Cthe_3358	100	60
NC_009012RS001794046	Cthe_3358	100	60
NC_009012RS001794046	Cthe_3358	100	60
NC_009012RS001794046	Cthe_3358	100	60
NC_009012RS001794086	Cthe_3358	100	60
NC_009012RS001794086	Cthe_3358	100	60
NC_009012RS001794086	Cthe_3358	100	60
NC_009012RS001794131	Cthe_3358	100	60
NC_009012RS001794131	Cthe_3358	100	60
NC_009012RS001794131	Cthe_3358	100	60
NC_009012RS001794170	Cthe_3358	100	60
NC_009012RS001794170	Cthe_3358	100	60
NC_009012RS001794170	Cthe_3358	100	60
NC_009012RS001794206	Cthe_3358	100	60
NC_009012RS001794206	Cthe_3358	100	60
NC_009012RS001794206	Cthe_3358	100	60
NC_009012RS001794251	Cthe_3358	100	60
NC_009012RS001794251	Cthe_3358	100	60
NC_009012RS001794251	Cthe_3358	100	60
NC_009012RS001794286	Cthe_3358	100	47
NC_009012RS001794286	Cthe_3358	100	47
NC_009012RS001794286	Cthe_3358	100	47
NC_009012FS001830913	Cthe_3359	100	60
NC_009012FS001830913	Cthe_3359	100	60
NC_009012FS001830913	Cthe_3359	100	60
NC_009012FS001830955	Cthe_3359	100	60
NC_009012FS001830955	Cthe_3359	100	60
NC_009012FS001830955	Cthe_3359	100	60
NC_009012FS001830996	Cthe_3359	100	54
NC_009012FS001830996	Cthe_3359	100	54
NC_009012FS001830996	Cthe_3359	100	54
NC_009012RS001830894	Cthe_3359	100	51
NC_009012RS001830894	Cthe_3359	100	51
NC_009012RS001830894	Cthe_3359	100	51
NC_009012RS001830936	Cthe_3359	100	60
NC_009012RS001830936	Cthe_3359	100	60
NC_009012RS001830936	Cthe_3359	100	60
NC_009012RS001830971	Cthe_3359	100	60
NC_009012RS001830971	Cthe_3359	100	60
NC_009012RS001830971	Cthe_3359	100	60
NC_009012FS001841596	Cthe_3360	100	58
NC_009012FS001841596	Cthe_3360	100	58
NC_009012FS001841596	Cthe_3360	100	58
NC_009012FS001841641	Cthe_3360	100	60
NC_009012FS001841641	Cthe_3360	100	60
NC_009012FS001841641	Cthe_3360	100	60
NC_009012RS001841576	Cthe_3360	100	38
NC_009012RS001841576	Cthe_3360	100	38
NC_009012RS001841576	Cthe_3360	100	38
NC_009012RS001841618	Cthe_3360	100	60
NC_009012RS001841618	Cthe_3360	100	60
NC_009012RS001841618	Cthe_3360	100	60
NC_009012RS001841659	Cthe_3360	100	50
NC_009012RS001841659	Cthe_3360	100	50
NC_009012RS001841659	Cthe_3360	100	50
NC_009012FS001926796	Cthe_3363	100	39
NC_009012FS001926796	Cthe_3363	100	39
NC_009012FS001926796	Cthe_3363	100	39
NC_009012FS001926840	Cthe_3363	100	60
NC_009012FS001926840	Cthe_3363	100	60
NC_009012FS001926840	Cthe_3363	100	60
NC_009012FS001926877	Cthe_3363	100	60
NC_009012FS001926877	Cthe_3363	100	60
NC_009012FS001926877	Cthe_3363	100	60
NC_009012FS001926919	Cthe_3363	100	60
NC_009012FS001926919	Cthe_3363	100	60
NC_009012FS001926919	Cthe_3363	100	60
NC_009012FS001926956	Cthe_3363	100	58
NC_009012FS001926956	Cthe_3363	100	58
NC_009012FS001926956	Cthe_3363	100	58
NC_009012RS001926816	Cthe_3363	100	60
NC_009012RS001926816	Cthe_3363	100	60
NC_009012RS001926816	Cthe_3363	100	60
NC_009012RS001926859	Cthe_3363	100	60
NC_009012RS001926859	Cthe_3363	100	60
NC_009012RS001926859	Cthe_3363	100	60
NC_009012RS001926896	Cthe_3363	100	60
NC_009012RS001926896	Cthe_3363	100	60
NC_009012RS001926896	Cthe_3363	100	60
NC_009012RS001926936	Cthe_3363	100	60
NC_009012RS001926936	Cthe_3363	100	60
NC_009012RS001926936	Cthe_3363	100	60
NC_009012FS001987186	Cthe_3365	100	60
NC_009012FS001987186	Cthe_3365	100	60
NC_009012FS001987186	Cthe_3365	100	60
NC_009012FS001987231	Cthe_3365	100	60
NC_009012FS001987231	Cthe_3365	100	60
NC_009012FS001987231	Cthe_3365	100	60
NC_009012FS001987266	Cthe_3365	100	60
NC_009012FS001987266	Cthe_3365	100	60
NC_009012FS001987266	Cthe_3365	100	60
NC_009012FS001987307	Cthe_3365	100	60
NC_009012FS001987307	Cthe_3365	100	60
NC_009012FS001987307	Cthe_3365	100	60
NC_009012FS001987348	Cthe_3365	100	60
NC_009012FS001987348	Cthe_3365	100	60
NC_009012FS001987348	Cthe_3365	100	60
NC_009012FS001987391	Cthe_3365	100	60
NC_009012FS001987391	Cthe_3365	100	60
NC_009012FS001987391	Cthe_3365	100	60
NC_009012FS001987428	Cthe_3365	100	60
NC_009012FS001987428	Cthe_3365	100	60
NC_009012FS001987428	Cthe_3365	100	60
NC_009012FS001987466	Cthe_3365	100	60
NC_009012FS001987466	Cthe_3365	100	60
NC_009012FS001987466	Cthe_3365	100	60
NC_009012FS001987511	Cthe_3365	100	60
NC_009012FS001987511	Cthe_3365	100	60
NC_009012FS001987511	Cthe_3365	100	60
NC_009012FS001987548	Cthe_3365	100	56
NC_009012FS001987548	Cthe_3365	100	56
NC_009012FS001987548	Cthe_3365	100	56
NC_009012RS001987211	Cthe_3365	100	50
NC_009012RS001987211	Cthe_3365	100	50
NC_009012RS001987211	Cthe_3365	100	50
NC_009012RS001987251	Cthe_3365	100	60
NC_009012RS001987251	Cthe_3365	100	60
NC_009012RS001987251	Cthe_3365	100	60
NC_009012RS001987291	Cthe_3365	100	60
NC_009012RS001987291	Cthe_3365	100	60
NC_009012RS001987291	Cthe_3365	100	60
NC_009012RS001987329	Cthe_3365	100	60
NC_009012RS001987329	Cthe_3365	100	60
NC_009012RS001987329	Cthe_3365	100	60
NC_009012RS001987366	Cthe_3365	100	60
NC_009012RS001987366	Cthe_3365	100	60
NC_009012RS001987366	Cthe_3365	100	60
NC_009012RS001987406	Cthe_3365	100	48
NC_009012RS001987406	Cthe_3365	100	48
NC_009012RS001987406	Cthe_3365	100	48
NC_009012RS001987448	Cthe_3365	100	44
NC_009012RS001987448	Cthe_3365	100	44
NC_009012RS001987448	Cthe_3365	100	44
NC_009012RS001987491	Cthe_3365	100	60
NC_009012RS001987491	Cthe_3365	100	60
NC_009012RS001987491	Cthe_3365	100	60
NC_009012RS001987529	Cthe_3365	100	60
NC_009012RS001987529	Cthe_3365	100	60
NC_009012RS001987529	Cthe_3365	100	60
NC_009012FS002017332	Cthe_3366	100	60
NC_009012FS002017332	Cthe_3366	100	60
NC_009012FS002017332	Cthe_3366	100	60
NC_009012FS002017376	Cthe_3366	100	60
NC_009012FS002017376	Cthe_3366	100	60
NC_009012FS002017376	Cthe_3366	100	60
NC_009012FS002017411	Cthe_3366	100	60
NC_009012FS002017411	Cthe_3366	100	60
NC_009012FS002017411	Cthe_3366	100	60
NC_009012FS002017454	Cthe_3366	100	54
NC_009012FS002017454	Cthe_3366	100	54
NC_009012FS002017454	Cthe_3366	100	54
NC_009012RS002017311	Cthe_3366	100	46
NC_009012RS002017311	Cthe_3366	100	46
NC_009012RS002017311	Cthe_3366	100	46
NC_009012RS002017355	Cthe_3366	100	60
NC_009012RS002017355	Cthe_3366	100	60
NC_009012RS002017355	Cthe_3366	100	60
NC_009012RS002017391	Cthe_3366	100	60
NC_009012RS002017391	Cthe_3366	100	60
NC_009012RS002017391	Cthe_3366	100	60
NC_009012RS002017431	Cthe_3366	100	60
NC_009012RS002017431	Cthe_3366	100	60
NC_009012RS002017431	Cthe_3366	100	60
NC_009012RS002017471	Cthe_3366	100	37
NC_009012RS002017471	Cthe_3366	100	37
NC_009012RS002017471	Cthe_3366	100	37
NC_009012FS002053296	Cthe_3367	100	43
NC_009012FS002053296	Cthe_3367	100	43
NC_009012FS002053296	Cthe_3367	100	43
NC_009012FS002053331	Cthe_3367	100	60
NC_009012FS002053331	Cthe_3367	100	60
NC_009012FS002053331	Cthe_3367	100	60
NC_009012FS002053416	Cthe_3367	100	60
NC_009012FS002053416	Cthe_3367	100	60
NC_009012FS002053416	Cthe_3367	100	60
NC_009012FS002053451	Cthe_3367	100	60
NC_009012FS002053451	Cthe_3367	100	60
NC_009012FS002053451	Cthe_3367	100	60
NC_009012FS002053491	Cthe_3367	100	60
NC_009012FS002053491	Cthe_3367	100	60
NC_009012FS002053491	Cthe_3367	100	60
NC_009012RS002053312	Cthe_3367	100	59
NC_009012RS002053312	Cthe_3367	100	59
NC_009012RS002053312	Cthe_3367	100	59
NC_009012RS002053396	Cthe_3367	100	44
NC_009012RS002053396	Cthe_3367	100	44
NC_009012RS002053396	Cthe_3367	100	44
NC_009012RS002053434	Cthe_3367	100	60
NC_009012RS002053434	Cthe_3367	100	60
NC_009012RS002053434	Cthe_3367	100	60
NC_009012RS002053476	Cthe_3367	100	60
NC_009012RS002053476	Cthe_3367	100	60
NC_009012RS002053476	Cthe_3367	100	60
NC_009012RS002053514	Cthe_3367	100	45
NC_009012RS002053514	Cthe_3367	100	45
NC_009012RS002053514	Cthe_3367	100	45
NC_009012FS002063521	Cthe_3368	100	45
NC_009012FS002063521	Cthe_3368	100	45
NC_009012FS002063521	Cthe_3368	100	45
NC_009012FS002063561	Cthe_3368	100	60
NC_009012FS002063561	Cthe_3368	100	60
NC_009012FS002063561	Cthe_3368	100	60
NC_009012FS002063596	Cthe_3368	100	60
NC_009012FS002063596	Cthe_3368	100	60
NC_009012FS002063596	Cthe_3368	100	60
NC_009012FS002063641	Cthe_3368	100	60
NC_009012FS002063641	Cthe_3368	100	60
NC_009012FS002063641	Cthe_3368	100	60
NC_009012FS002063677	Cthe_3368	100	60
NC_009012FS002063677	Cthe_3368	100	60
NC_009012FS002063677	Cthe_3368	100	60
NC_009012FS002063721	Cthe_3368	100	43
NC_009012FS002063721	Cthe_3368	100	43
NC_009012FS002063721	Cthe_3368	100	43
NC_009012RS002063541	Cthe_3368	100	60
NC_009012RS002063541	Cthe_3368	100	60
NC_009012RS002063541	Cthe_3368	100	60
NC_009012RS002063576	Cthe_3368	100	60
NC_009012RS002063576	Cthe_3368	100	60
NC_009012RS002063576	Cthe_3368	100	60
NC_009012RS002063616	Cthe_3368	100	60
NC_009012RS002063616	Cthe_3368	100	60
NC_009012RS002063616	Cthe_3368	100	60
NC_009012RS002063656	Cthe_3368	100	60
NC_009012RS002063656	Cthe_3368	100	60
NC_009012RS002063656	Cthe_3368	100	60
NC_009012RS002063697	Cthe_3368	100	60
NC_009012RS002063697	Cthe_3368	100	60
NC_009012RS002063697	Cthe_3368	100	60
NC_009012FS002067168	Cthe_3369	100	42
NC_009012FS002067168	Cthe_3369	100	42
NC_009012FS002067168	Cthe_3369	100	42
NC_009012FS002067206	Cthe_3369	100	60
NC_009012FS002067206	Cthe_3369	100	60
NC_009012FS002067206	Cthe_3369	100	60
NC_009012FS002067248	Cthe_3369	100	60
NC_009012FS002067248	Cthe_3369	100	60
NC_009012FS002067248	Cthe_3369	100	60
NC_009012FS002067288	Cthe_3369	100	60
NC_009012FS002067288	Cthe_3369	100	60
NC_009012FS002067288	Cthe_3369	100	60
NC_009012FS002067331	Cthe_3369	100	60
NC_009012FS002067331	Cthe_3369	100	60
NC_009012FS002067331	Cthe_3369	100	60
NC_009012FS002067371	Cthe_3369	100	60
NC_009012FS002067371	Cthe_3369	100	60
NC_009012FS002067371	Cthe_3369	100	60
NC_009012FS002067411	Cthe_3369	100	60
NC_009012FS002067411	Cthe_3369	100	60
NC_009012FS002067411	Cthe_3369	100	60
NC_009012FS002067450	Cthe_3369	100	60
NC_009012FS002067450	Cthe_3369	100	60
NC_009012FS002067450	Cthe_3369	100	60
NC_009012FS002067488	Cthe_3369	100	60
NC_009012FS002067488	Cthe_3369	100	60
NC_009012FS002067488	Cthe_3369	100	60
NC_009012FS002067526	Cthe_3369	100	60
NC_009012FS002067526	Cthe_3369	100	60
NC_009012FS002067526	Cthe_3369	100	60
NC_009012RS002067188	Cthe_3369	100	60
NC_009012RS002067188	Cthe_3369	100	60
NC_009012RS002067188	Cthe_3369	100	60
NC_009012RS002067231	Cthe_3369	100	60
NC_009012RS002067231	Cthe_3369	100	60
NC_009012RS002067231	Cthe_3369	100	60
NC_009012RS002067269	Cthe_3369	100	60
NC_009012RS002067269	Cthe_3369	100	60
NC_009012RS002067269	Cthe_3369	100	60
NC_009012RS002067310	Cthe_3369	100	60
NC_009012RS002067310	Cthe_3369	100	60
NC_009012RS002067310	Cthe_3369	100	60
NC_009012RS002067346	Cthe_3369	100	60
NC_009012RS002067346	Cthe_3369	100	60
NC_009012RS002067346	Cthe_3369	100	60
NC_009012RS002067388	Cthe_3369	100	60
NC_009012RS002067388	Cthe_3369	100	60
NC_009012RS002067388	Cthe_3369	100	60
NC_009012RS002067426	Cthe_3369	100	60
NC_009012RS002067426	Cthe_3369	100	60
NC_009012RS002067426	Cthe_3369	100	60
NC_009012RS002067470	Cthe_3369	100	60
NC_009012RS002067470	Cthe_3369	100	60
NC_009012RS002067470	Cthe_3369	100	60
NC_009012RS002067506	Cthe_3369	100	60
NC_009012RS002067506	Cthe_3369	100	60
NC_009012RS002067506	Cthe_3369	100	60
NC_009012RS002067546	Cthe_3369	100	48
NC_009012RS002067546	Cthe_3369	100	48
NC_009012RS002067546	Cthe_3369	100	48
NC_009012FS002220081	Cthe_3371	100	60
NC_009012FS002220081	Cthe_3371	100	60
NC_009012FS002220081	Cthe_3371	100	60
NC_009012FS002220116	Cthe_3371	100	60
NC_009012FS002220116	Cthe_3371	100	60
NC_009012FS002220116	Cthe_3371	100	60
NC_009012FS002220161	Cthe_3371	100	60
NC_009012FS002220161	Cthe_3371	100	60
NC_009012FS002220161	Cthe_3371	100	60
NC_009012FS002220197	Cthe_3371	100	60
NC_009012FS002220197	Cthe_3371	100	60
NC_009012FS002220197	Cthe_3371	100	60
NC_009012FS002220236	Cthe_3371	100	60
NC_009012FS002220236	Cthe_3371	100	60
NC_009012FS002220236	Cthe_3371	100	60
NC_009012RS002220096	Cthe_3371	100	39
NC_009012RS002220096	Cthe_3371	100	39
NC_009012RS002220096	Cthe_3371	100	39
NC_009012RS002220138	Cthe_3371	100	60
NC_009012RS002220138	Cthe_3371	100	60
NC_009012RS002220138	Cthe_3371	100	60
NC_009012RS002220181	Cthe_3371	100	60
NC_009012RS002220181	Cthe_3371	100	60
NC_009012RS002220181	Cthe_3371	100	60
NC_009012RS002220216	Cthe_3371	100	60
NC_009012RS002220216	Cthe_3371	100	60
NC_009012RS002220216	Cthe_3371	100	60
NC_009012RS002220261	Cthe_3371	100	41
NC_009012RS002220261	Cthe_3371	100	41
NC_009012RS002220261	Cthe_3371	100	41
NC_009012FS002228996	Cthe_3372	100	60
NC_009012FS002228996	Cthe_3372	100	60
NC_009012FS002228996	Cthe_3372	100	60
NC_009012FS002229031	Cthe_3372	100	60
NC_009012FS002229031	Cthe_3372	100	60
NC_009012FS002229031	Cthe_3372	100	60
NC_009012FS002229071	Cthe_3372	100	50
NC_009012FS002229071	Cthe_3372	100	50
NC_009012FS002229071	Cthe_3372	100	50
NC_009012RS002228946	Cthe_3372	100	60
NC_009012RS002228946	Cthe_3372	100	60
NC_009012RS002228946	Cthe_3372	100	60
NC_009012RS002229012	Cthe_3372	100	60
NC_009012RS002229012	Cthe_3372	100	60
NC_009012RS002229012	Cthe_3372	100	60
NC_009012RS002229052	Cthe_3372	100	60
NC_009012RS002229052	Cthe_3372	100	60
NC_009012RS002229052	Cthe_3372	100	60
NC_009012FS002233491	Cthe_3373	100	60
NC_009012FS002233491	Cthe_3373	100	60
NC_009012FS002233491	Cthe_3373	100	60
NC_009012FS002233533	Cthe_3373	100	60
NC_009012FS002233533	Cthe_3373	100	60
NC_009012FS002233533	Cthe_3373	100	60
NC_009012FS002233572	Cthe_3373	100	60
NC_009012FS002233572	Cthe_3373	100	60
NC_009012FS002233572	Cthe_3373	100	60
NC_009012FS002233616	Cthe_3373	100	60
NC_009012FS002233616	Cthe_3373	100	60
NC_009012FS002233616	Cthe_3373	100	60
NC_009012FS002233655	Cthe_3373	100	58
NC_009012FS002233655	Cthe_3373	100	58
NC_009012FS002233655	Cthe_3373	100	58
NC_009012RS002233476	Cthe_3373	100	51
NC_009012RS002233476	Cthe_3373	100	51
NC_009012RS002233476	Cthe_3373	100	51
NC_009012RS002233511	Cthe_3373	100	60
NC_009012RS002233511	Cthe_3373	100	60
NC_009012RS002233511	Cthe_3373	100	60
NC_009012RS002233551	Cthe_3373	100	60
NC_009012RS002233551	Cthe_3373	100	60
NC_009012RS002233551	Cthe_3373	100	60
NC_009012RS002233596	Cthe_3373	100	60
NC_009012RS002233596	Cthe_3373	100	60
NC_009012RS002233596	Cthe_3373	100	60
NC_009012RS002233631	Cthe_3373	100	60
NC_009012RS002233631	Cthe_3373	100	60
NC_009012RS002233631	Cthe_3373	100	60
NC_009012FS002233877	Cthe_3374	100	46
NC_009012FS002233877	Cthe_3374	100	46
NC_009012FS002233877	Cthe_3374	100	46
NC_009012FS002233916	Cthe_3374	100	60
NC_009012FS002233916	Cthe_3374	100	60
NC_009012FS002233916	Cthe_3374	100	60
[truncated: 897 more rows]
