# Supplementary material for: Global transcriptome analysis of Clostridium thermocellum ATCC 27405 during growth on dilute acid pretreated Populus and switchgrass
Source: Biotechnol Biofuels. 2013 Dec 2;6:179. doi: 10.1186/1754-6834-6-179 (PMC3880215; doi:10.1186/1754-6834-6-179)
Supplement: Additional file 13 — Hierarchical clustering of gene abundance profiles. Dataset of the abundance profiles of C. thermocellum ATCC 27405 genes detected in both the microarray and RNA-seq datasets. Given are log2 transformed values of normalized data for each gene. The cluster that each gene was grouped in Figure 1 is indicated. [file 1754-6834-6-179-S13.xlsx]

## Sheet: Sheet1
Additional File 13: Abundance profiles of Clostridium thermocellum ATCC 27405 genes detected in both the microarray and RNA-seq datasets. Given are log2 transformed values of normalized data for each gene. The Cluster that each gene was grouped in Figure 1 is indicated.
Gene	Cluster (Abundance profile HC (Fig.1))	Microarray				RNAseq normalized with KDMM method				RPM normalized with RPM method				RNAseq normalized with TMM method				RNAseq normalized with Upper Quartile Scaling method				RPM normalized with RPKM method
		Array Pop 12_Hr	Array Pop 37_Hr	Array Swg 12_Hr	Array Swg 37_Hr	KDMM Pop 12_Hr	KDMM Pop 37_Hr	KDMM Swg 12_Hr	KDMM Swg 37_Hr	RPM Pop 12_Hr	RPM Pop 37_Hr	RPM Swg 12_Hr	RPM Swg 37_Hr	TMM Pop 12_Hr	TMM Pop 37_Hr	TMM Swg 12_Hr	TMM Swg 37_Hr	UQS Pop 12_Hr	UQS Pop 37_Hr	UQS Swg 12_Hr	UQS Swg 37_Hr	RPKM Pop 12_Hr	RPKM Pop 37_Hr	RPKM Swg 12_Hr	RPKM Swg 37_Hr
Cthe_0001	1	14.3022	14.5296	14.3339	14.552	13.8458	14.6473	14.1971	14.0956	7.45302	8.5516	8.19351	8.21619	13.1215	14.4692	15.1899	14.0054	13.8049	14.5654	14.2254	14.1902	6.99692	7.24042	7.25427	8.05622
Cthe_0002	6	12.8986	13.0892	12.7913	12.6976	10.9398	11.1383	10.7196	11.2611	4.54706	5.04259	4.71603	5.38168	10.2155	10.9601	11.7124	11.1709	10.8989	11.0564	10.7479	11.3557	5.51109	5.32564	4.96515	5.69871
Cthe_0003	2	13.8285	14.0877	13.9021	14.0034	11.585	11.9707	11.7242	12.121	5.1922	5.87496	5.7206	6.24152	10.8606	11.7925	12.717	12.0307	11.5441	11.8887	11.7525	12.2155	5.75936	5.84387	5.56886	6.19346
Cthe_0004	3	12.4271	12.2519	11.7971	12.127	12.9464	12.7671	11.7984	12.5531	6.55363	6.67144	5.79482	6.6736	12.2221	12.589	12.7912	12.4628	12.9055	12.6852	11.8267	12.6476	5.01166	4.5163	4.33292	4.58361
Cthe_0005	6	12.5579	12.4506	11.961	12.6356	11.1299	10.6707	10.3831	11.4383	4.73712	4.57496	4.37945	5.55889	10.4056	10.4925	11.3758	11.3481	11.089	10.5887	10.4114	11.5329	5.34731	5.35119	4.99268	4.361
Cthe_0006	7	11.6319	11.9548	11.4139	11.515	9.25913	9.43082	8.73104	9.69227	2.86634	3.33511	2.72742	3.81281	8.5348	9.25266	9.72378	9.60201	9.21822	9.34888	8.75933	9.78681	4.49621	4.83785	4.29634	4.41837
Cthe_0007	7	10.8983	10.598	10.636	10.0159	10.6055	10.4924	10.1206	10.3947	4.21271	4.3967	4.11699	4.51527	9.88116	10.3142	11.1134	10.3045	10.5646	10.4105	10.1489	10.4893	5.09272	5.40554	5.15645	5.12479
Cthe_0008	8	11.9248	11.8665	11.3355	10.5095	8.10938	7.91851	7.35579	7.67569	1.7166	1.82281	1.35218	1.79623	7.38505	7.74036	8.34854	7.58543	8.06848	7.83658	7.38409	7.77023	3.46161	3.45662	3.0704	3.50723
Cthe_0009	4	13.3245	12.8379	13.2322	12.9931	15.6542	15.1836	14.9068	14.4986	9.26141	9.08791	8.90313	8.6191	14.9299	15.0055	15.8995	14.4083	15.6133	15.1017	14.935	14.5931	6.52512	6.46952	6.3	6.78714
Cthe_0010	7	11.8701	11.3675	11.9524	10.948	9.79496	8.9374	9.56793	9.49859	3.40218	2.8417	3.56431	3.61912	9.07063	8.75925	10.5607	9.40832	9.75406	8.85547	9.59622	9.59313	4.70749	5.08101	4.59556	4.57645
Cthe_0015	3	13.6653	13.7666	13.4223	13.5369	13.5942	13.6542	12.9442	13.1103	7.20139	7.55854	6.94054	7.23082	12.8698	13.4761	13.9369	13.02	13.5533	13.5723	12.9725	13.2048	6.10102	6.11773	6.10511	6.1778
Cthe_0016	5	15.3052	15.3436	15.3909	15.3528	19.1805	18.8273	18.6498	19.0169	12.7877	12.7316	12.6462	13.1374	18.4562	18.6492	19.6425	18.9266	19.1396	18.7454	18.6781	19.1114	14.0054	13.9976	14.0826	13.3704
Cthe_0017	4	15.0287	14.944	15.0097	14.7831	15.809	15.3221	15.6642	15.2166	9.41618	9.2264	9.66063	9.3371	15.0846	15.144	16.657	15.1263	15.7681	15.2402	15.6925	15.3111	8.53672	8.38142	8.56147	8.48767
Cthe_0019	2	14.5613	14.4509	14.6588	14.9385	12.5395	12.1017	12.1687	12.8037	6.14667	6.00597	6.1651	6.92428	11.8151	11.9235	13.1615	12.7135	12.4985	12.0198	12.197	12.8983	8.144	8.11234	8.17827	7.17544
Cthe_0020	8	10.5377	10.9053	10.9139	10.8226	7.74302	8.52336	8.37639	9.89982	1.35024	2.42765	2.37277	4.02036	7.01869	8.3452	9.36913	9.80955	7.70212	8.44142	8.40468	9.99436	3.23864	2.20085	2.06877	2.79791
Cthe_0021	9	11.6857	12.0768	11.9572	11.7726	6.68642	7.22608	7.17917	8.43117	0.293635	1.13037	1.17555	2.55172	5.96209	7.04793	8.17191	8.34091	6.64551	7.14415	7.20746	8.52572	2.23247	1.46101	1.26525	1.88643
Cthe_0022	8	10.5895	10.8818	10.8773	10.7156	7.79113	8.18971	8.25451	9.35172	1.39834	2.09401	2.2509	3.47226	7.0668	8.01156	9.24726	9.26146	7.75022	8.10778	8.2828	9.44626	2.55597	1.82905	1.60627	2.25045
Cthe_0023	8	10.7001	10.9611	11.2573	10.7263	7.80512	8.20335	8.49167	8.82735	1.41234	2.10764	2.48806	2.94789	7.08079	8.02519	9.48442	8.73709	7.76422	8.12141	8.51997	8.92189	2.84762	2.20058	2.28502	2.99607
Cthe_0024	8	11.1234	11.4827	11.7026	11.9646	7.36428	7.89568	8.08924	8.51305	0.971495	1.79997	2.08562	2.63359	6.63995	7.71752	9.08198	8.42279	7.32338	7.81374	8.11753	8.60759	2.36279	1.66479	1.87918	2.42608
Cthe_0025	7	11.4156	11.7668	11.867	11.855	10.1888	9.45579	10.0697	10.2812	3.79604	3.36008	4.06606	4.40178	9.46449	9.27764	11.0624	10.191	10.1479	9.37386	10.098	10.3758	3.63435	3.6068	3.40169	3.0651
Cthe_0028	8	11.0419	11.2444	11.189	11.3068	8.73444	9.22977	8.69303	9.47912	2.34166	3.13407	2.68941	3.59966	8.01011	9.05162	9.68577	9.38886	8.69354	9.14784	8.72132	9.57366	2.83718	3.03266	2.79672	2.95255
Cthe_0029	2	13.5443	13.7863	13.0115	13.7388	12.3176	12.5399	10.9741	12.2935	5.92481	6.44424	4.97049	6.41406	11.5933	12.3618	11.9669	12.2033	12.2767	12.458	11.0024	12.3881	6.69715	6.89405	6.36989	6.29441
Cthe_0030	7	13.2262	14.2157	12.4756	13.5798	10.6439	11.7377	9.57327	11.3631	4.25115	5.64202	3.56966	5.48361	9.9196	11.5596	10.566	11.2728	10.603	11.6558	9.60157	11.4576	5.54475	5.13427	4.78554	5.36768
Cthe_0031	7	13.4251	14.031	12.9205	13.7852	9.88577	10.1622	9.02219	9.8284	3.49299	4.06651	3.01858	3.94894	9.16144	9.98406	10.0149	9.73814	9.84487	10.0803	9.05049	9.92294	4.48915	4.27366	4.19314	4.21007
Cthe_0032	1	15.0822	14.802	14.7621	14.6575	14.8362	13.8215	13.4961	13.0905	8.44345	7.72582	7.49253	7.21103	14.1119	13.6434	14.4889	13.0002	14.7953	13.7396	13.5244	13.185	6.89618	7.06604	6.69175	6.83158
Cthe_0033	6	12.5723	12.5363	12.8236	12.2569	11.293	11.2148	11.6557	11.2635	4.90025	5.11906	5.65205	5.38401	10.5687	11.0366	12.6484	11.1732	11.2521	11.1328	11.684	11.358	3.77626	3.6377	3.4719	4.4261
Cthe_0034	8	11.0198	11.0789	11.1567	11.1073	8.5216	8.7908	8.44532	9.27056	2.12882	2.6951	2.4417	3.3911	7.79727	8.61265	9.43807	9.1803	8.4807	8.70887	8.47361	9.3651	3.1025	3.57646	2.89115	3.40195
Cthe_0035	8	12.5672	12.1034	12.1887	11.7226	9.07983	8.5487	8.47753	7.98847	2.68704	2.45299	2.47391	2.10901	8.35549	8.37054	9.47028	7.89821	9.03892	8.46676	8.50582	8.08301	2.65977	3.10511	2.87317	3.01964
Cthe_0036	7	12.5084	12.7446	13.0344	12.8024	9.66701	9.97109	9.81648	9.60321	3.27423	3.87539	3.81287	3.72375	8.94268	9.79294	10.8092	9.51294	9.62611	9.88916	9.84478	9.69775	2.81336	2.73679	3.07998	3.15764
Cthe_0037	10	9.80328	9.89676	9.83101	9.9978	5.50328	4.06495	4.54202	6.29276	-0.8895	-2.03075	-1.46159	0.413303	4.77895	3.8868	5.53477	6.2025	5.46238	3.98302	4.57031	6.3873	1.59687	0.328954	-0.85265	-0.2407
Cthe_0038	10	10.5677	10.707	10.5779	11.0739	4.58842	4.89867	5.50947	6.3836	-1.80436	-1.19704	-0.49414	0.504143	3.86409	4.72051	6.50222	6.29334	4.54752	4.81674	5.53777	6.47814	2.10976	0.459522	0.624413	1.55103
Cthe_0039	8	10.9072	11.1148	10.9327	10.795	8.71772	8.8705	8.6348	9.72414	2.32494	2.7748	2.63118	3.84468	7.99339	8.69235	9.62755	9.63388	8.67682	8.78857	8.66309	9.81868	2.40234	1.91804	1.24645	2.30775
Cthe_0040	3	13.4664	13.8067	13.5583	13.562	13.4537	13.8899	13.4707	13.5825	7.06092	7.7942	7.46711	7.70302	12.7294	13.7118	14.4635	13.4922	13.4128	13.808	13.499	13.677	5.94749	5.94937	5.78991	6.60156
Cthe_0041	9	10.6083	11.1211	11.1536	11.8608	5.65306	7.4137	6.09911	10.3067	-0.73972	1.318	0.095492	4.42723	4.92873	7.23555	7.09185	10.2164	5.61216	7.33177	6.1274	10.4012	2.89775	3.15174	2.41798	1.35486
Cthe_0042	2	13.2271	13.0719	13.0825	12.9728	12.106	12.1016	11.8362	11.9311	5.7132	6.00592	5.83259	6.05164	11.3817	11.9235	12.829	11.8408	12.0651	12.0197	11.8645	12.0256	5.58917	5.60251	5.17496	6.08762
Cthe_0043	4	15.3229	15.2449	15.1914	15.0956	15.8622	15.3406	14.8936	14.4169	9.46947	9.24489	8.88999	8.53743	15.1379	15.1624	15.8864	14.3266	15.8214	15.2587	14.9219	14.5114	7.8139	7.84032	7.88431	7.89514
Cthe_0044	7	12.4635	13.1959	11.6354	12.4067	10.8473	12.2799	9.99432	11.3986	4.4545	6.1842	3.9907	5.51914	10.1229	12.1018	10.9871	11.3083	10.8064	12.198	10.0226	11.4931	4.34282	4.23123	3.91325	4.85929
Cthe_0045	6	13.126	12.4557	12.533	11.7981	12.2631	11.57	11.1768	11.1211	5.87037	5.47426	5.17313	5.24168	11.5388	11.3918	12.1695	11.0309	12.2223	11.488	11.205	11.2157	6.15207	5.70181	5.27452	6.12827
Cthe_0046	1	13.671	13.5968	13.5377	13.6787	15.0642	15.0904	14.8266	14.8575	8.67142	8.99466	8.82295	8.978	14.3399	14.9122	15.8193	14.7672	15.0233	15.0084	14.8549	14.952	7.42661	7.31384	7.33364	7.57221
Cthe_0047	9	10.5138	10.143	10.0928	9.823	7.38861	6.67681	6.31151	7.30535	0.99583	0.581108	0.307894	1.42589	6.66428	6.49866	7.30426	7.21509	7.34771	6.59488	6.3398	7.39989	4.26649	2.74085	2.18838	2.58868
Cthe_0048	8	11.4616	10.9202	11.1597	10.5538	8.64912	8.39059	8.00845	8.54016	2.25634	2.29488	2.00483	2.6607	7.92479	8.21244	9.00119	8.44989	8.60822	8.30866	8.03674	8.6347	5.01322	4.52822	3.76324	4.39881
Cthe_0049	2	13.3973	13.5605	13.283	13.6132	11.8367	12.2301	11.5467	12.6176	5.44394	6.13441	5.54314	6.73818	11.1124	12.052	12.5395	12.5274	11.7958	12.1482	11.575	12.7122	6.62182	6.70625	6.22833	6.59241
Cthe_0050	7	11.4562	11.7873	11.3333	11.7499	9.39486	10.1175	9.25976	10.5436	3.00208	4.02185	3.25615	4.66414	8.67053	9.9394	10.2525	10.4533	9.35395	10.0356	9.28805	10.6381	3.99695	3.74719	3.36487	3.98831
Cthe_0051	7	11.0248	10.7799	11.1863	11.266	10.1459	9.78283	10.1591	10.4797	3.75311	3.68712	4.15547	4.60021	9.42156	9.60468	11.1518	10.3894	10.105	9.7009	10.1874	10.5742	4.0327	3.6139	3.37607	3.75701
Cthe_0052	4	14.5247	14.5991	14.6454	14.8352	14.6215	15.3488	14.8611	15.1832	8.22874	9.25304	8.85749	9.3037	13.8972	15.1706	15.8538	15.0929	14.5806	15.2668	14.8894	15.2777	8.2828	8.54292	8.21589	9.18515
Cthe_0053	4	14.5818	14.7124	14.7303	14.5616	15.5955	15.831	15.8902	15.5405	9.2027	9.73533	9.88654	9.66108	14.8712	15.6529	16.8829	15.4503	15.5546	15.7491	15.9184	15.6351	8.13681	8.1791	8.06607	9.00519
Cthe_0054	3	13.5122	13.7649	13.7566	13.4901	12.5664	12.9191	13.0977	12.8306	6.17362	6.82338	7.09411	6.95117	11.8421	12.7409	14.0905	12.7404	12.5255	12.8371	13.126	12.9252	5.42794	5.39509	5.37826	6.23472
Cthe_0055	8	10.6732	10.8216	11.0249	11.2711	7.86683	7.80861	7.6626	9.21683	1.47404	1.71291	1.65899	3.33738	7.1425	7.63046	8.65535	9.12657	7.82592	7.72668	7.6909	9.31138	3.86184	2.70383	2.01949	3.10375
Cthe_0056	4	14.9594	14.7461	14.7635	14.6875	18.2096	17.471	17.4901	17.7166	11.8169	11.3753	11.4865	11.8371	17.4853	17.2928	18.4828	17.6263	18.1687	17.3891	17.5184	17.8111	8.03066	7.99085	7.60652	7.62003
Cthe_0057	8	11.1639	11.608	10.9005	13.1337	7.72765	7.91001	7.16933	10.1808	1.33487	1.81431	1.16571	4.30137	7.00332	7.73186	8.16207	10.0906	7.68675	7.82808	7.19762	10.2754	3.4724	3.4434	2.19863	2.05817
Cthe_0058	7	11.4065	11.5806	11.2285	10.8066	10.4724	10.9108	10.0262	9.65408	4.07958	4.81514	4.02258	3.77462	9.74803	10.7327	11.0189	9.56381	10.4315	10.8289	10.0545	9.74862	4.14347	4.42124	4.20994	5.33552
Cthe_0059	3	14.1967	14.2715	14.0619	14.2401	13.0692	13.1839	12.7667	12.8043	6.67639	7.08819	6.76307	6.92483	12.3448	13.0057	13.7594	12.714	13.0283	13.102	12.795	12.8988	6.36416	6.10328	6.19539	6.51932
Cthe_0060	2	13.8105	13.8261	14.0304	13.8609	12.0737	12.1351	12.2869	11.7666	5.68091	6.03936	6.28329	5.88718	11.3494	11.9569	13.2797	11.6764	12.0328	12.0531	12.3152	11.8612	6.82264	6.6828	6.98508	7.27195
Cthe_0061	2	13.0316	13.5349	13.5399	13.6393	11.7949	12.1879	11.1734	12.9024	5.40211	6.0922	5.16978	7.02296	11.0706	12.0098	12.1661	12.8122	11.754	12.106	11.2017	12.997	6.83186	7.28358	6.54906	6.40053
Cthe_0062	6	12.5379	12.0507	12.6738	12.4932	11.7688	11.118	11.7092	11.8833	5.37602	5.02226	5.70558	6.00382	11.0445	10.9398	12.7019	11.793	11.7279	11.036	11.7375	11.9778	4.46514	5.03805	3.99624	4.85215
Cthe_0063	5	15.3605	15.4472	15.4647	15.4297	18.8866	18.508	19.1462	18.983	12.4939	12.4123	13.1426	13.1035	18.1623	18.3298	20.1389	18.8927	18.8457	18.4261	19.1745	19.0775	14.3317	14.3727	14.6278	14.0314
Cthe_0064	4	15.1703	15.1464	15.4299	15.361	16.7779	16.2604	17.4764	17.1134	10.3851	10.1647	11.4727	11.2339	16.0536	16.0823	18.4691	17.0231	16.737	16.1785	17.5047	17.2079	11.0025	10.7034	11.5148	10.2069
Cthe_0065	1	13.4405	13.2889	14.4803	14.4686	12.6646	12.7537	14.3934	13.5162	6.27179	6.65798	8.38978	7.63678	11.9402	12.5755	15.3862	13.426	12.6237	12.6718	14.4217	13.6108	8.86887	8.1211	9.52566	8.60075
Cthe_0066	1	13.6094	13.7327	14.5835	14.2768	12.217	13.2956	14.4683	13.7262	5.82417	7.19992	8.46467	7.84675	11.4926	13.1175	15.461	13.6359	12.1761	13.2137	14.4966	13.8208	8.2021	7.56482	9.22626	8.53158
Cthe_0067	1	14.9321	14.9039	14.9822	14.8876	14.2293	14.226	14.0014	13.6965	7.83655	8.13033	7.99773	7.81708	13.505	14.0479	14.9941	13.6063	14.1884	14.1441	14.0296	13.7911	8.2823	8.25536	8.47249	8.53686
Cthe_0068	2	15.0375	15.1985	15.1436	15.1239	11.7205	12.1971	12.224	11.8494	5.32769	6.1014	6.22043	5.96999	10.9961	12.019	13.2168	11.7592	11.6796	12.1152	12.2523	11.944	6.13583	6.53877	6.50222	7.19376
Cthe_0069	3	13.4722	13.658	13.5988	13.1871	13.2037	13.6256	13.499	12.4397	6.8109	7.52993	7.49537	6.56026	12.4794	13.4475	14.4917	12.3495	13.1628	13.5437	13.5273	12.5343	6.55215	6.71351	7.08308	7.83397
Cthe_0070	1	13.6422	13.7698	13.8568	13.8857	13.6606	14.0912	13.9709	13.8932	7.26779	7.99549	7.96733	8.01374	12.9362	13.9131	14.9637	13.8029	13.6197	14.0093	13.9992	13.9877	7.06856	7.21255	7.1816	7.77806
Cthe_0071	3	14.2548	14.1765	14.2081	14.2216	13.4339	13.0714	12.9605	12.8028	7.04109	6.97566	6.95691	6.92339	12.7095	12.8932	13.9533	12.7126	13.393	12.9894	12.9888	12.8974	5.50342	5.43287	5.42903	5.47258
Cthe_0072	2	13.4775	14.3864	13.3011	14.262	11.0726	12.8945	10.5603	12.3574	4.67985	6.79883	4.55673	6.47796	10.3483	12.7164	11.5531	12.2672	11.0317	12.8126	10.5886	12.452	6.63071	6.56914	6.36063	7.03424
Cthe_0073	1	14.2367	14.6772	13.7987	14.741	13.5333	14.7781	12.4991	14.9052	7.14056	8.68242	6.4955	9.02573	12.809	14.6	13.4919	14.8149	13.4924	14.6962	12.5274	14.9997	8.24054	7.98567	7.85741	7.37768
Cthe_0075	7	10.9434	11.9954	11.1723	11.7631	8.32984	10.1582	8.54055	10.0955	1.93706	4.06247	2.53693	4.216	7.60551	9.98002	9.53329	10.0052	8.28894	10.0762	8.56884	10.19	3.90495	3.06159	3.64837	3.76161
Cthe_0076	4	15.0845	15.0145	14.8658	14.9232	14.6953	14.6139	14.1695	13.9656	8.30256	8.51822	8.16585	8.08617	13.971	14.4358	15.1622	13.8754	14.6544	14.532	14.1978	14.0602	9.61184	9.45392	9.58685	9.77149
Cthe_0077	1	14.9796	14.8366	14.6638	14.603	13.7402	13.3783	12.8444	13.1187	7.34739	7.2826	6.84077	7.23927	13.0158	13.2002	13.8371	13.0285	13.6993	13.2964	12.8727	13.2133	8.79138	8.51704	8.56206	8.28031
Cthe_0079	7	14.4188	14.6035	13.878	14.7422	10.4247	10.5913	9.10421	10.2124	4.03188	4.49557	3.10059	4.3329	9.70034	10.4131	10.0969	10.1221	10.3838	10.5093	9.1325	10.3069	5.45517	4.77886	4.78922	4.67342
Cthe_0080	6	13.0989	12.7266	12.0724	12.7445	11.0906	10.7378	9.83835	11.081	4.69778	4.64212	3.83474	5.20155	10.3662	10.5597	10.8311	10.9908	11.0496	10.6559	9.86665	11.1755	6.0293	6.25192	5.51281	5.3432
Cthe_0081	3	13.825	13.786	13.7698	14.0491	12.5734	12.9599	12.6744	13.0262	6.1806	6.86424	6.67075	7.14671	11.8491	12.7818	13.6671	12.9359	12.5325	12.878	12.7027	13.1207	6.24447	6.50249	6.15697	6.79493
Cthe_0082	5	15.1656	15.2258	15.2829	15.1965	17.2157	17.1755	18.0918	17.6979	10.8229	11.0798	12.0882	11.8185	16.4913	16.9973	19.0845	17.6077	17.1748	17.0936	18.1201	17.7925	10.0881	9.93023	10.6513	9.89081
Cthe_0083	6	12.6113	12.6052	12.1217	12.5349	11.7304	11.7649	11.0174	11.8663	5.33766	5.66917	5.01376	5.98688	11.0061	11.5867	12.0101	11.7761	11.6895	11.6829	11.0457	11.9609	4.8228	4.96492	4.53996	4.60343
Cthe_0084	2	13.2799	13.312	12.402	12.9934	12.1962	12.0898	10.8355	12.1634	5.80345	5.99409	4.8319	6.2839	11.4719	11.9116	11.8283	12.0731	12.1553	12.0079	10.8638	12.2579	6.72119	7.07233	6.33467	6.19474
Cthe_0085	4	15.3135	15.2815	15.2404	15.3587	16.7265	16.8108	15.4062	16.2423	10.3337	10.7151	9.40259	10.3628	16.0022	16.6327	16.3989	16.152	16.6856	16.7289	15.4345	16.3368	10.791	11.1851	10.7263	10.6682
Cthe_0086	8	11.0044	10.9074	11.2947	11.0372	8.85682	8.70041	8.90465	8.86071	2.46404	2.60471	2.90103	2.98125	8.13249	8.52226	9.89739	8.77045	8.81592	8.61848	8.93294	8.95525	3.3429	2.4151	2.53397	3.28164
Cthe_0087	2	14.1049	14.2673	13.8824	13.4087	11.9709	12.2059	11.5249	10.8957	5.57809	6.11021	5.52128	5.01623	11.2465	12.0278	12.5176	10.8054	11.93	12.124	11.5532	10.9902	6.02083	5.99315	6.00032	7.04808
Cthe_0088	3	13.8438	13.7876	13.6141	13.531	12.9588	13.2297	12.4698	12.0292	6.56596	7.13398	6.46614	6.14971	12.2344	13.0515	13.4625	11.9389	12.9178	13.1478	12.498	12.1237	6.36898	6.2412	6.36989	7.12198
Cthe_0089	3	13.5719	13.3967	13.3749	13.1442	13.4023	13.2117	13.1156	12.4939	7.0095	7.11602	7.11194	6.61444	12.6779	13.0336	14.1083	12.4036	13.3614	13.1298	13.1439	12.5884	7.09218	6.91367	7.08447	7.52265
Cthe_0090	7	13.2099	13.0844	13.382	13.4481	10.4235	9.703	10.2759	10.3663	4.03067	3.60729	4.27223	4.48686	9.69912	9.52485	11.2686	10.276	10.3826	9.62107	10.3041	10.4609	4.96598	5.33807	4.83026	4.83309
Cthe_0091	3	14.1386	14.3066	14.3295	13.9924	13.1524	13.1442	13.3362	12.889	6.75962	7.04848	7.33261	7.00954	12.4281	12.966	14.329	12.7987	13.1115	13.0623	13.3645	12.9835	5.81449	5.73308	5.73135	6.4254
Cthe_0092	6	13.785	13.7681	14.2587	14.1962	10.7545	10.7084	11.3131	10.8039	4.36169	4.61267	5.30949	4.92442	10.0302	10.5302	12.3058	10.7136	10.7136	10.6264	11.3414	10.8984	5.23536	5.10674	5.32018	5.6552
Cthe_0093	1	14.7894	14.7839	14.8245	14.3706	15.0575	14.9378	14.9326	13.8013	8.66469	8.84208	8.92893	7.9218	14.3331	14.7596	15.9253	13.711	15.0166	14.8559	14.9608	13.8958	8.5157	8.67116	8.61221	9.75642
Cthe_0094	2	14.4646	14.3543	14.5058	14.2937	12.2352	12.014	12.3095	12.0137	5.84238	5.91829	6.30588	6.1342	11.5108	11.8358	13.3023	11.9234	12.1943	11.9321	12.3378	12.1082	7.64954	7.90909	7.67872	8.12475
Cthe_0095	2	14.6509	14.5318	14.8388	14.8542	12.4306	12.1952	12.7363	12.4927	6.03784	6.09946	6.73269	6.61327	11.7063	12.017	13.7291	12.4025	12.3897	12.1132	12.7646	12.5873	7.57256	7.71153	7.58887	7.8735
Cthe_0096	8	12.4583	12.5133	12.7069	11.9973	6.58719	6.65508	6.90696	7.52327	0.194407	0.559379	0.903344	1.64381	5.86286	6.47693	7.89971	7.43301	6.54629	6.57315	6.93525	7.61781	2.86482	2.77642	2.45109	2.81172
Cthe_0097	7	12.9548	12.2666	11.6157	11.6331	11.1197	10.3747	9.50387	10.2476	4.72697	4.27894	3.50025	4.3681	10.3954	10.1965	10.4966	10.1573	11.0788	10.2927	9.53216	10.3421	5.49554	3.94161	3.38113	4.73743
Cthe_0098	8	10.6674	10.3828	10.3505	10.1853	9.02258	8.90964	8.7569	9.46423	2.62979	2.81394	2.75328	3.58477	8.29824	8.73149	9.74964	9.37397	8.98167	8.82771	8.78519	9.55877	3.67386	3.1088	2.80985	3.32282
Cthe_0099	6	13.1027	13.3262	13.0528	13.8335	10.8414	11.2782	10.6681	11.5023	4.44862	5.18248	4.66453	5.62289	10.1171	11.1	11.6609	11.4121	10.8005	11.1962	10.6964	11.5969	5.08253	5.33109	4.75308	5.43329
Cthe_0100	3	13.6496	13.7047	13.7592	13.2815	13.181	13.7505	13.2637	12.6148	6.7882	7.6548	7.2601	6.73537	12.4566	13.5724	14.2565	12.5246	13.1401	13.6686	13.292	12.7094	6.9466	7.24293	7.26642	8.31167
Cthe_0101	1	15.2037	15.2704	15.2765	15.1888	14.2879	14.5017	14.649	14.3521	7.89511	8.40601	8.64542	8.47259	13.5636	14.3236	15.6418	14.2618	14.247	14.4198	14.6773	14.4466	7.93185	7.94295	7.98734	8.56843
Cthe_0102	7	11.4544	12.1166	11.829	11.4406	8.77501	9.70218	9.23478	9.51055	2.38223	3.60648	3.23116	3.63109	8.05068	9.52403	10.2275	9.42028	8.73411	9.62025	9.26307	9.60509	3.38676	3.79873	3.37567	4.63144
Cthe_0103	7	13.4787	13.244	13.2709	12.968	9.75018	9.40629	9.03732	9.09888	3.3574	3.31058	3.03371	3.21942	9.02585	9.22813	10.0301	9.00862	9.70928	9.32435	9.06561	9.19342	4.52426	4.70745	4.10373	4.8927
Cthe_0104	4	15.2643	15.2838	15.3039	15.0754	17.041	16.6701	16.9443	15.8643	10.6483	10.5744	10.9406	9.98479	16.3167	16.4919	17.937	15.774	17.0001	16.5882	16.9726	15.9588	10.3056	10.0178	10.5335	10.6692
Cthe_0105	1	14.8126	14.7087	14.9656	14.6888	14.1831	13.9778	14.7757	13.555	7.79032	7.88212	8.77204	7.67559	13.4588	13.7997	15.7684	13.4648	14.1422	13.8959	14.804	13.6496	8.66699	7.97111	9.11982	8.70377
Cthe_0106	1	14.801	14.8573	15.0987	14.6241	14.5084	14.7287	15.3892	14.0769	8.11567	8.63294	9.38554	8.19745	13.7841	14.5505	16.3819	13.9866	14.4675	14.6467	15.4174	14.1715	8.08173	7.56617	8.82423	8.52629
Cthe_0107	2	14.4411	14.5598	14.903	14.5916	11.7076	12.0665	12.7384	12.2008	5.31482	5.97081	6.73476	6.32132	10.9833	11.8884	13.7311	12.1105	11.6667	11.9846	12.7667	12.2953	6.83182	6.95527	7.84504	7.00873
Cthe_0108	2	14.3928	14.4252	13.7915	14.4216	12.1026	12.7614	10.9099	12.5554	5.70986	6.66571	4.90627	6.67589	11.3783	12.5833	11.9026	12.4651	12.0617	12.6795	10.9382	12.6499	6.29643	7.32815	5.89525	6.9128
Cthe_0109	7	13.3308	13.6133	12.184	13.5264	9.84754	10.011	7.96003	9.69104	3.45475	3.91533	1.95641	3.81158	9.12321	9.83289	8.95277	9.60078	9.80663	9.92911	7.98832	9.78558	5.25007	5.2822	4.76987	4.36507
Cthe_0110	6	13.8791	13.8994	13.9099	12.9075	11.4232	11.0589	11.3569	10.8062	5.03042	4.96324	5.35328	4.92675	10.6989	10.8808	12.3496	10.7159	11.3823	10.977	11.3852	10.9008	5.05999	4.9841	4.66007	5.74063
Cthe_0111	7	12.6774	12.2018	12.5849	11.7418	10.4681	9.92862	10.4291	9.70945	4.07533	3.83291	4.42548	3.82999	9.74378	9.75047	11.4218	9.61919	10.4272	9.84669	10.4574	9.80399	4.39441	4.39499	4.09269	5.047
Cthe_0112	7	12.9626	12.4671	12.8791	12.2589	11.2517	10.7087	11.2513	10.5492	4.85893	4.61301	5.24767	4.66977	10.5274	10.5306	12.244	10.459	11.2108	10.6268	11.2796	10.6438	5.04441	4.69128	4.67169	5.39325
Cthe_0113	2	12.8096	12.9069	13.266	12.7826	11.7262	11.766	12.1415	11.7126	5.33343	5.67028	6.13785	5.8331	11.0019	11.5878	13.1342	11.6223	11.6853	11.6841	12.1698	11.8071	5.7687	5.73994	5.74231	6.40517
Cthe_0114	3	13.5374	13.6829	13.8434	13.2897	12.5501	12.6135	12.9156	12.0025	6.15729	6.51777	6.91197	6.12305	11.8257	12.4353	13.9083	11.9123	12.5092	12.5315	12.9439	12.097	5.75942	5.67995	5.81706	6.76897
Cthe_0115	2	13.1873	13.3444	13.5235	13.1946	12.1087	12.0964	12.4979	12.0874	5.71589	6.00067	6.4943	6.20794	11.3843	11.9182	13.4907	11.9971	12.0678	12.0145	12.5262	12.182	4.96082	4.95212	4.95263	5.52869
Cthe_0116	2	13.2599	13.1065	13.3673	13.1865	12.0888	11.9359	12.2065	11.9308	5.69605	5.84022	6.20288	6.0513	11.3645	11.7578	13.1992	11.8405	12.0479	11.854	12.2348	12.0253	5.71591	6.15478	5.85362	6.31006
Cthe_0117	2	12.5819	12.6689	12.9227	12.7804	11.1825	11.3575	11.6928	11.7542	4.78975	5.26183	5.68919	5.87477	10.4582	11.1794	12.6856	11.664	11.1416	11.2756	11.7211	11.8488	6.99143	7.37947	7.15136	7.50308
Cthe_0118	8	11.27	10.27	10.2149	9.8847	8.93582	7.11709	6.96099	7.048	2.54304	1.02139	0.957378	1.16854	8.21149	6.93894	7.95374	6.95774	8.89492	7.03516	6.98929	7.14255	3.67036	3.14833	2.25766	2.82532
Cthe_0119	7	12.9584	11.6022	11.5966	11.0159	10.6455	8.95175	8.83201	9.06526	4.25268	2.85605	2.82839	3.1858	9.92114	8.7736	9.82475	8.97499	10.6046	8.86982	8.8603	9.1598	5.11984	4.58274	3.67003	4.2758
Cthe_0120	8	12.4494	11.2736	11.2354	11.2434	9.86742	8.22062	8.1453	9.13963	3.47463	2.12492	2.14168	3.26017	9.14309	8.04247	9.13805	9.04936	9.82651	8.13869	8.17359	9.23417	4.05929	3.50053	2.44948	2.63945
Cthe_0122	9	10.273	9.89044	9.8545	9.86689	6.94683	6.98593	6.27379	6.95716	0.554051	0.89022	0.270176	1.0777	6.2225	6.80777	7.26654	6.8669	6.90593	6.904	6.30208	7.05171	2.37046	1.56418	1.11755	2.34272
Cthe_0123	8	10.9648	10.7739	10.9023	10.761	7.84213	7.58445	7.53536	8.516	1.44935	1.48874	1.53175	2.63653	7.1178	7.40629	8.52811	8.42573	7.80123	7.50251	7.56365	8.61054	2.44309	1.63198	1.4726	1.53437
Cthe_0124	9	11.4848	10.9744	11.2195	11.1818	7.11547	6.38578	6.56795	7.39365	0.722689	0.290073	0.564337	1.51419	6.39114	6.20763	7.5607	7.30339	7.07457	6.30385	6.59624	7.48819	2.8971	2.27187	1.72945	2.05436
Cthe_0125	2	13.2163	12.7954	13.3358	13.1686	11.703	11.0338	11.6441	11.3653	5.31018	4.93809	5.64052	5.48587	10.9786	10.8557	12.6369	11.2751	11.6621	10.9519	11.6724	11.4599	6.37293	6.03569	6.24778	5.94065
Cthe_0126	7	11.6459	11.5276	12.0521	11.8117	9.29493	9.6285	10.0361	10.2188	2.90214	3.5328	4.03254	4.33933	8.5706	9.45035	11.0289	10.1285	9.25403	9.54657	10.0644	10.3133	4.94631	4.46469	4.92504	4.80706
Cthe_0127	7	11.4632	11.453	11.8666	11.0901	10.12	10.4902	10.5455	9.77006	3.72724	4.39446	4.54187	3.8906	9.3957	10.312	11.5382	9.6798	10.0791	10.4082	10.5738	9.8646	4.67103	4.93594	4.5509	6.37179
Cthe_0129	1	14.1868	14.3039	14.2943	13.9927	14.7462	15.1097	14.6928	14.2447	8.35342	9.014	8.68924	8.36528	14.0219	14.9316	15.6856	14.1545	14.7053	15.0278	14.7211	14.3393	7.65756	7.81691	7.85245	8.60381
Cthe_0130	1	14.5832	14.2117	13.6852	13.509	15.1517	14.6364	13.6095	13.6804	8.75894	8.54069	7.60589	7.80096	14.4274	14.4582	14.6023	13.5902	15.1108	14.5545	13.6378	13.775	8.24156	8.1792	7.81758	8.1871
Cthe_0131	2	13.9939	13.2063	12.8694	12.8685	12.2201	11.0547	10.9853	11.0715	5.82735	4.959	4.98172	5.19208	11.4958	10.8765	11.9781	10.9813	12.1792	10.9728	11.0136	11.1661	7.67287	7.35321	7.32859	6.61603
Cthe_0132	3	14.9299	14.6172	14.4177	14.4961	13.5195	12.2306	12.0694	12.1566	7.12674	6.13491	6.06581	6.27718	12.7952	12.0525	13.0622	12.0664	13.4786	12.1487	12.0977	12.2512	6.76919	6.48724	6.17759	5.87287
Cthe_0133	3	14.5443	13.7429	13.9204	13.9429	13.2191	11.5358	12.0544	12.1546	6.82628	5.44007	6.05081	6.27515	12.4947	11.3576	13.0472	12.0643	13.1782	11.4538	12.0827	12.2492	6.06536	5.85526	5.40239	4.90492
Cthe_0134	3	13.5214	12.5372	13.1233	13.1474	13.5538	11.9923	12.7083	12.6565	7.16098	5.89654	6.70471	6.77707	12.8294	11.8141	13.7011	12.5663	13.5129	11.9103	12.7366	12.7511	7.05139	6.92872	6.481	6.15956
Cthe_0135	4	14.517	13.7976	14.2117	14.0467	16.6978	15.4117	15.9539	15.4233	10.305	9.31598	9.95027	9.54381	15.9734	15.2335	16.9466	15.333	16.6569	15.3298	15.9822	15.5178	6.91466	6.80022	6.3472	6.78238
Cthe_0136	3	13.6314	12.4991	13.5672	13.3649	13.1121	11.5603	12.7454	12.3194	6.71935	5.46456	6.7418	6.43992	12.3878	11.3821	13.7382	12.2291	13.0712	11.4783	12.7737	12.4139	7.03417	7.00914	6.54791	6.53973
Cthe_0137	4	15.28	15.3453	15.4518	15.3873	15.3	15.3005	16.2232	15.972	8.90725	9.20481	10.2195	10.0926	14.5757	15.1224	17.2159	15.8818	15.2591	15.2186	16.2514	16.0666	9.25386	9.67454	9.39368	9.95647
Cthe_0138	4	14.6011	14.5214	14.9376	14.4801	14.8405	14.7701	15.7771	14.9206	8.44773	8.67435	9.77346	9.04116	14.1162	14.5919	16.7698	14.8303	14.7996	14.6881	15.8054	15.0152	8.24221	8.69519	8.35144	9.54213
Cthe_0139	1	14.8021	14.8437	14.9486	14.7682	13.7709	13.9082	14.7279	13.8681	7.37811	7.81246	8.72429	7.98866	13.0466	13.73	15.7206	13.7779	13.73	13.8262	14.7562	13.9627	7.80871	8.32527	7.97325	9.32795
Cthe_0140	5	15.3792	15.3608	15.4229	15.3822	19.7659	19.1426	19.4561	19.6206	13.3731	13.0469	13.4525	13.7411	19.0416	18.9644	20.4488	19.5303	19.725	19.0606	19.4844	19.7151	12.995	12.841	13.1032	12.1151
Cthe_0142	2	13.2092	13.5002	12.6907	13.1514	12.0599	12.5163	11.379	12.1089	5.66715	6.42062	5.37539	6.22945	11.3356	12.3382	12.3718	12.0186	12.019	12.4344	11.4073	12.2035	5.10852	5.32447	4.9439	5.38563
Cthe_0143	5	15.3392	15.3299	15.4445	15.4339	18.3562	18.1691	18.7236	18.1731	11.9634	12.0734	12.72	12.2936	17.6319	17.991	19.7164	18.0828	18.3153	18.0872	18.7519	18.2676	11.7787	11.677	11.9384	12.051
Cthe_0144	1	15.084	15.07	15.4215	15.4347	13.6131	13.1515	14.7402	14.9842	7.22037	7.05577	8.73661	9.10476	12.8888	12.9733	15.733	14.894	13.5723	13.0695	14.7685	15.0788	10.0898	10.1725	10.27	9.4568
Cthe_0145	4	14.2815	14.7496	14.492	14.4998	13.864	15.3414	14.4004	14.354	7.47125	9.24566	8.39682	8.47451	13.1397	15.1632	15.3932	14.2637	13.8231	15.2594	14.4287	14.4485	8.58838	9.03203	9.05129	10.2631
Cthe_0146	4	14.7982	14.6627	14.8288	14.9083	15.8275	15.5783	15.882	15.7305	9.43473	9.48258	9.87839	9.85101	15.1032	15.4001	16.8747	15.6402	15.7866	15.4964	15.9103	15.825	8.64529	8.23011	8.74205	8.20583
Cthe_0147	2	12.6603	12.9702	13.3667	12.8969	11.0072	11.4446	11.8933	11.5921	4.61441	5.3489	5.88967	5.71263	10.2829	11.2665	12.886	11.5018	10.9663	11.3627	11.9216	11.6866	6.88696	5.822	7.0857	6.53204
Cthe_0149	2	12.6826	12.7218	12.6242	12.8847	12.2404	12.1477	11.747	12.0213	5.84759	6.05201	5.74333	6.14185	11.516	11.9696	12.7397	11.9311	12.1995	12.0658	11.7752	12.1159	7.82707	8.0316	7.84327	7.81855
Cthe_0150	6	12.7127	13.0173	12.1944	11.8522	11.397	11.8119	10.6115	10.647	5.00416	5.71621	4.60786	4.7675	10.6726	11.6338	11.6042	10.5567	11.356	11.73	10.6398	10.7415	4.45474	4.50896	4.17957	5.33379
Cthe_0151	1	14.8473	14.597	14.5745	14.197	13.7423	13.9839	13.0937	12.6702	7.34952	7.88819	7.09004	6.79076	13.018	13.8057	14.0864	12.58	13.7014	13.902	13.1219	12.7648	9.06114	8.78532	9.26413	9.41751
Cthe_0152	3	14.4744	13.9556	14.0568	13.4955	13.9505	13.2181	13.1373	12.7296	7.55777	7.12241	7.13372	6.85011	13.2262	13.04	14.1301	12.6393	13.9096	13.1362	13.1656	12.8241	7.35465	7.16743	7.16125	7.20633
Cthe_0153	6	13.9477	13.4597	13.5483	13.18	11.4683	10.7553	10.6996	9.95342	5.07555	4.65962	4.69596	4.07396	10.744	10.5772	11.6923	9.86316	11.4274	10.6734	10.7279	10.048	6.03102	5.54075	5.57124	6.20386
Cthe_0154	2	12.8417	12.8954	13.2463	12.6569	11.872	11.9479	12.3144	11.4991	5.47925	5.85218	6.31078	5.61965	11.1477	11.7697	13.3072	11.4088	11.8311	11.8659	12.3427	11.5937	7.70755	6.91328	7.55706	8.12508
Cthe_0155	2	13.7634	13.6725	13.5797	13.1385	12.1916	12.0951	12.0983	11.6303	5.79883	5.99943	6.09474	5.75082	11.4673	11.917	13.0911	11.54	12.1507	12.0132	12.1266	11.7248	5.78381	5.5524	5.19	6.68796
Cthe_0156	1	14.3364	14.2158	14.3815	14.3785	14.4759	14.2467	14.1834	14.014	8.08315	8.15101	8.17973	8.13457	13.7516	14.0686	15.1761	13.9238	14.435	14.1648	14.2116	14.1086	7.10371	7.31158	6.91123	7.61433
Cthe_0157	6	14.06	13.7554	14.1341	13.4469	11.5246	11.0407	11.5886	10.8657	5.13179	4.94498	5.58502	4.98627	10.8002	10.8625	12.5814	10.7755	11.4837	10.9588	11.6169	10.9603	5.33167	5.24959	5.03508	5.95537
Cthe_0158	3	13.0779	12.7113	13.2501	12.7852	13.0041	12.5654	13.2689	12.6651	6.61136	6.46969	7.2653	6.78564	12.2798	12.3872	14.2617	12.5748	12.9632	12.4835	13.2972	12.7596	6.23398	5.96502	6.04635	6.4879
Cthe_0160	2	15.214	15.2804	15.3218	14.9831	12.1711	12.2978	12.8648	12.0676	5.77836	6.20208	6.86117	6.18814	11.4468	12.1196	13.8575	11.9773	12.1302	12.2158	12.8931	12.1621	7.51707	7.77031	7.68938	8.692
Cthe_0161	1	14.9245	15.1008	15.1321	14.8075	12.8026	13.1744	13.5127	12.4526	6.40982	7.0787	7.50911	6.57317	12.0783	12.9962	14.5055	12.3624	12.7617	13.0925	13.541	12.5472	7.8994	8.13957	8.26105	9.37999
Cthe_0163	3	14.3748	14.7772	14.6791	14.5371	12.7865	13.5816	13.6583	13.1197	6.39367	7.48591	7.65468	7.2402	12.0621	13.4035	14.651	13.0294	12.7456	13.4997	13.6866	13.2142	6.4352	6.45779	6.61963	7.77732
Cthe_0164	1	14.6883	14.5523	14.4893	14.4982	13.4931	13.0872	13.1059	13.0051	7.10034	6.9915	7.10233	7.12559	12.7688	12.9091	14.0987	12.9148	13.4522	13.0053	13.1342	13.0996	9.04665	8.70122	9.11427	8.49874
Cthe_0165	7	11.6551	11.3439	11.3616	10.9779	11.0401	10.9477	10.3048	10.876	4.64731	4.85196	4.30119	4.99658	10.3158	10.7695	11.2976	10.7858	10.9992	10.8657	10.3331	10.9706	5.53775	5.74958	5.28587	5.50795
Cthe_0166	6	12.6143	13.0849	12.6275	12.919	10.8235	11.4663	10.6123	11.4416	4.43074	5.37062	4.60867	5.56215	10.0992	11.2882	11.605	11.3514	10.7826	11.3844	10.6406	11.5361	5.579	5.48256	5.25382	5.79139
Cthe_0167	9	10.5073	10.6437	10.6347	10.1733	6.77757	6.56628	6.74537	8.27265	0.384788	0.470573	0.741758	2.39319	6.05324	6.38813	7.73812	8.18238	6.73667	6.48435	6.77367	8.36719	2.8743	2.74058	2.68905	1.35759
Cthe_0168	9	10.0127	10.0177	10.2213	10.3558	6.64334	7.10336	7.04261	8.50425	0.250556	1.00766	1.03899	2.62479	5.91901	6.92521	8.03536	8.41399	6.60244	7.02143	7.0709	8.59879	2.6604	2.34761	2.27096	1.90558
Cthe_0169	9	10.24	10.2481	10.3285	10.4469	6.0143	6.69713	6.03527	7.78359	-0.37848	0.601429	0.031656	1.90413	5.28997	6.51898	7.02802	7.69333	5.9734	6.6152	6.06356	7.87813	1.10996	0.145285	-0.04047	0.401558
Cthe_0170	10	10.5835	10.3425	10.4846	10.5009	5.9421	5.14992	5.2961	6.37359	-0.45068	-0.94579	-0.70752	0.494129	5.21777	4.97176	6.28884	6.28333	5.9012	5.06799	5.32439	6.46813	1.57737	0.580339	0.296303	0.162371
Cthe_0171	9	10.021	9.76593	9.77969	9.66774	6.6404	5.73268	4.79874	6.36905	0.247613	-0.36303	-1.20487	0.489589	5.91606	5.55452	5.79149	6.27879	6.59949	5.65074	4.82704	6.46359	2.9469	1.86805	0.770135	1.73694
Cthe_0172	10	9.78357	9.80177	9.70584	9.67505	4.98074	3.16761	3.52581	4.88579	-1.41204	-2.92809	-2.4778	-0.99367	4.25641	2.98946	4.51856	4.79553	4.93984	3.08568	3.5541	4.98033	1.7682	-0.13144	-0.48621	-0.87864
Cthe_0173	9	10.0267	9.83566	9.84542	9.86525	7.33623	7.08264	7.31266	8.27785	0.943444	0.986931	1.30905	2.39839	6.6119	6.90448	8.30541	8.18759	7.29532	7.00071	7.34096	8.37239	2.05433	0.985831	0.512925	1.47865
Cthe_0174	3	14.0471	14.1018	14.3036	13.9474	12.795	12.7686	13.2468	12.7019	6.40227	6.67285	7.24323	6.82248	12.0707	12.5904	14.2396	12.6117	12.7541	12.6866	13.2751	12.7965	5.48941	5.8541	5.60992	6.42219
Cthe_0175	4	13.8028	13.791	14.124	14.1877	15.2104	15.5422	15.7592	15.4949	8.81756	9.44651	9.75562	9.61545	14.486	15.3641	16.752	15.4046	15.1694	15.4603	15.7875	15.5894	8.94649	9.07618	9.24534	9.5437
Cthe_0176	1	13.2108	13.39	13.1837	13.3128	13.6525	14.3529	13.355	13.2883	7.25976	8.25723	7.35138	7.40886	12.9282	14.1748	14.3477	13.1981	13.6116	14.271	13.3833	13.3829	8.70503	8.94462	9.03776	9.54914
Cthe_0177	7	12.3248	11.7511	11.9873	11.8988	10.1485	8.94144	8.78953	9.00474	3.75568	2.84573	2.78591	3.12528	9.42414	8.76329	9.78227	8.91448	10.1076	8.85951	8.81782	9.09928	5.71329	5.80065	4.66052	5.60135
Cthe_0178	1	14.3751	14.9536	14.8048	15.0008	13.6791	15.0498	14.481	15.0713	7.28632	8.95411	8.47739	9.19188	12.9548	14.8717	15.4738	14.9811	13.6382	14.9679	14.5093	15.1659	7.40571	8.10955	7.89455	8.57126
Cthe_0179	4	14.7186	15.09	15.0648	15.1034	14.3328	15.7311	15.1054	15.6308	7.93997	9.63538	9.10184	9.75134	13.6084	15.5529	16.0982	15.5405	14.2919	15.6492	15.1337	15.7253	8.22347	8.85893	8.61309	9.51246
Cthe_0180	6	13.1864	13.1934	13.0742	12.8848	10.9562	11.145	10.7537	10.7009	4.56341	5.04931	4.75012	4.82143	10.2319	10.9669	11.7465	10.6106	10.9153	11.0631	10.782	10.7954	5.29041	6.11875	5.41374	6.40725
Cthe_0181	6	13.1294	13.1718	12.9466	12.5291	11.1244	11.2598	10.8926	10.6019	4.73162	5.16405	4.88895	4.72246	10.4001	11.0816	11.8853	10.5117	11.0835	11.1778	10.9209	10.6965	5.24539	5.59978	5.27046	6.1709
Cthe_0182	2	13.0649	13.2317	12.9838	12.6889	11.4878	11.8086	11.5275	11.5003	5.09502	5.71288	5.52389	5.62086	10.7635	11.6304	12.5203	11.4101	11.4469	11.7267	11.5558	11.5949	5.3955	5.30075	5.17953	6.03489
Cthe_0183	2	12.6923	12.7884	13.0655	12.8036	11.3936	11.5487	11.8294	11.4204	5.00077	5.45303	5.82582	5.54094	10.6692	11.3706	12.8222	11.3301	11.3527	11.4668	11.8577	11.515	6.05498	6.19291	6.07963	6.90265
Cthe_0184	4	15.2169	15.3376	15.2715	15.3564	16.6276	16.9391	16.0196	16.9228	10.2349	10.8433	10.016	11.0433	15.9033	16.7609	17.0123	16.8325	16.5867	16.8571	16.0479	17.0173	10.1676	10.7852	10.1928	10.3384
Cthe_0185	4	14.4583	14.187	13.9359	13.5932	16.0474	15.7068	14.9551	14.571	9.65466	9.61105	8.95149	8.69158	15.3231	15.5286	15.9479	14.4808	16.0065	15.6248	14.9834	14.6656	7.72215	7.56532	7.48222	8.01881
Cthe_0186	2	13.0831	12.9682	13.0361	12.4248	12.5307	12.3523	12.3247	11.9834	6.13792	6.25659	6.32111	6.1039	11.8064	12.1741	13.3175	11.8931	12.4898	12.2704	12.353	12.0779	5.8925	6.12775	5.76709	6.58627
Cthe_0187	3	14.15	13.9202	13.9239	13.609	13.1514	12.7988	12.7338	12.1613	6.75861	6.70307	6.73017	6.28185	12.4271	12.6206	13.7265	12.071	13.1105	12.7169	12.7621	12.2559	6.52127	6.0189	6.02544	6.90476
Cthe_0188	2	14.5593	14.1588	14.1855	14.0046	12.7277	12.0783	12.0756	11.6735	6.33493	5.9826	6.07199	5.79402	12.0034	11.9002	13.0684	11.5832	12.6868	11.9964	12.1039	11.768	6.61389	6.14804	6.05935	6.62545
Cthe_0189	4	15.046	15.1407	14.901	15.2743	15.2237	15.0942	14.0344	15.6052	8.8309	8.99854	8.03075	9.72573	14.4993	14.9161	15.0271	15.5149	15.1828	15.0123	14.0627	15.6997	9.97217	10.0185	9.71518	8.74544
Cthe_0190	1	14.3994	14.1518	13.9954	13.883	14.9062	14.4178	13.9078	13.6709	8.51337	8.32212	7.90416	7.79143	14.1818	14.2397	14.9005	13.5806	14.8652	14.3359	13.9361	13.7654	7.15929	7.40612	7.1711	7.31261
Cthe_0191	1	14.2652	14.135	13.5343	13.5248	15.4756	15.4308	14.171	14.2285	9.0828	9.33506	8.16739	8.34907	14.7513	15.2526	15.1638	14.1383	15.4347	15.3488	14.1993	14.3231	7.81567	7.88154	7.95273	7.81178
Cthe_0193	7	12.2713	11.9386	12.6882	12.2264	11.0768	10.9139	11.7661	10.8979	4.68402	4.81815	5.76251	5.01841	10.3525	10.7357	12.7589	10.8076	11.0359	10.8319	11.7944	10.9924	4.74048	4.43232	5.03195	5.01629
Cthe_0194	6	11.8444	11.4674	12.5994	12.0282	10.7884	10.4994	11.8288	11.1594	4.39563	4.40374	5.82522	5.27994	10.0641	10.3213	12.8216	11.0691	10.7475	10.4175	11.8571	11.2539	6.26757	6.12978	6.76072	6.18725
Cthe_0195	2	11.6768	11.9931	12.6852	12.6636	11.0818	11.5891	12.486	12.5792	4.68901	5.49338	6.48241	6.69971	10.3575	11.4109	13.4788	12.4889	11.0409	11.5071	12.5143	12.6737	7.18539	6.88777	7.62774	7.02973
Cthe_0196	2	12.3367	14.1646	13.1402	14.4556	10.8974	14.2213	12.1606	14.893	4.50457	8.12561	6.157	9.01349	10.173	14.0432	13.1534	14.8027	10.8565	14.1394	12.1889	14.9875	5.3338	6.01186	5.91653	6.19094
Cthe_0197	2	12.5433	14.6245	13.4474	14.6194	11.0228	14.7192	12.1023	13.8242	4.63	8.62348	6.0987	7.94474	10.2985	14.541	13.0951	13.7339	10.9819	14.6372	12.1306	13.9187	5.53901	6.74188	6.83017	7.59544
Cthe_0198	2	12.0345	14.249	12.9089	14.1278	9.73961	13.1934	11.0902	13.0412	3.34683	7.09769	5.08662	7.16169	9.01528	13.0152	12.083	12.9509	9.69871	13.1115	11.1185	13.1357	4.36877	4.91845	5.31473	5.64549
Cthe_0199	7	12.0914	14.3879	13.1063	13.9978	7.31106	10.9868	8.75693	10.7711	0.918278	4.89112	2.75332	4.89167	6.58673	10.8087	9.74968	10.6809	7.27016	10.9049	8.78523	10.8657	3.66866	4.36719	4.76527	5.10235
Cthe_0200	4	14.3066	14.1927	14.2222	14.1504	16.0575	15.3258	15.3069	14.6993	9.66471	9.23013	9.30328	8.81984	15.3332	15.1477	16.2996	14.609	16.0166	15.2439	15.3352	14.7938	9.02472	8.80859	8.87701	9.00241
Cthe_0201	4	15.0862	14.8943	15.0742	15.0222	15.9604	14.9318	15.4699	14.6049	9.56763	8.83609	9.46625	8.72542	15.2361	14.7536	16.4626	14.5146	15.9195	14.8499	15.4982	14.6994	9.8769	9.31213	9.88683	9.30873
Cthe_0202	4	14.8915	14.949	15.2024	15.0985	15.0453	14.7332	15.6881	15.1943	8.65255	8.63745	9.68444	9.31488	14.321	14.555	16.6808	15.1041	15.0044	14.6512	15.7163	15.2889	8.95695	8.16297	9.26123	8.21039
Cthe_0203	1	14.1694	14.1047	14.9646	15.0592	12.4397	13.1653	14.1463	13.9616	6.04692	7.06955	8.14268	8.08212	11.7154	12.9871	15.139	13.8713	12.3988	13.0833	14.1746	14.0561	8.24822	7.44773	8.93971	7.83669
Cthe_0204	2	14.5814	14.4511	14.4756	14.7613	12.1999	11.9332	11.8863	12.3807	5.80708	5.83749	5.88268	6.50125	11.4755	11.755	12.879	12.2904	12.159	11.8513	11.9146	12.4753	7.83937	8.0208	7.76248	7.50677
Cthe_0205	1	14.4788	13.9767	14.4315	14.3161	14.9499	13.9772	14.7498	14.1417	8.55714	7.88151	8.74621	8.26222	14.2256	13.7991	15.7426	14.0514	14.909	13.8953	14.7781	14.2362	7.55094	7.2883	7.41401	7.23083
Cthe_0206	1	13.8782	14.0544	14.1568	13.8176	13.9141	13.7978	14.216	13.3434	7.52129	7.70211	8.21241	7.46395	13.1897	13.6197	15.2088	13.2531	13.8732	13.7159	14.2443	13.438	6.33203	6.29666	6.67476	6.88044
Cthe_0207	7	12.2664	11.6797	12.5198	11.5303	10.8652	10.241	11.397	10.782	4.47244	4.14533	5.39333	4.90251	10.1409	10.0629	12.3897	10.6917	10.8243	10.1591	11.4252	10.8765	4.8571	5.00172	5.17112	4.84866
Cthe_0208	3	14.1382	13.9405	14.2116	14.1853	12.8356	12.5417	13.0407	12.794	6.44284	6.44602	7.03709	6.91452	12.1113	12.3636	14.0335	12.7037	12.7947	12.4598	13.069	12.8885	5.35509	5.56916	5.45845	5.5888
Cthe_0209	8	11.443	11.3438	11.411	10.9493	8.88723	8.97568	8.67762	9.37461	2.49445	2.87998	2.674	3.49515	8.1629	8.79753	9.67036	9.28435	8.84633	8.89375	8.70591	9.46915	4.62207	4.71627	4.29137	4.60861
Cthe_0210	2	12.7661	13.0348	12.8238	12.565	11.8387	12.2354	11.8042	11.65	5.44592	6.13968	5.80055	5.77058	11.1144	12.0572	12.7969	11.5598	11.7978	12.1535	11.8325	11.7446	5.17499	5.82805	5.44903	6.27499
Cthe_0211	1	13.5408	14.2158	13.5921	14.3394	12.9661	14.3681	12.9364	14.0263	6.57332	8.27235	6.93275	8.14687	12.2418	14.1899	13.9291	13.9361	12.9252	14.2861	12.9647	14.1209	7.33153	7.33439	7.64445	7.50363
Cthe_0212	1	14.3802	14.2535	14.4525	14.133	14.1505	13.7965	14.1187	13.5924	7.7577	7.70075	8.11511	7.71297	13.4262	13.6183	15.1115	13.5022	14.1096	13.7145	14.147	13.687	7.05324	7.37391	7.16743	7.60215
Cthe_0213	2	13.5406	13.5082	13.8079	13.4758	11.7581	11.4623	12.1682	11.8247	5.36531	5.3666	6.16459	5.94519	11.0338	11.2842	13.1609	11.7344	11.7172	11.3804	12.1965	11.9192	5.92455	6.08525	6.19019	6.03756
Cthe_0214	2	14.405	14.3001	14.2876	14.3254	12.6824	12.4911	12.3611	11.7631	6.28963	6.39539	6.35744	5.88362	11.9581	12.313	13.3538	11.6728	12.6415	12.4092	12.3894	11.8576	6.11547	5.96077	5.9753	6.67776
Cthe_0215	1	14.5924	14.6876	14.6184	14.4527	14.3656	14.6318	14.4607	14.2056	7.97282	8.53604	8.45712	8.32616	13.6413	14.4536	15.4535	14.1154	14.3247	14.5498	14.489	14.3002	6.94278	6.80471	6.92213	7.51678
Cthe_0216	8	12.7902	13.5774	13.2598	12.7524	7.36006	7.50857	7.31035	8.29801	0.967278	1.41287	1.30674	2.41855	6.63573	7.33042	8.3031	8.20774	7.31916	7.42664	7.33865	8.39255	3.43236	3.5053	3.09772	3.17104
Cthe_0217	1	15.0227	15.0889	15.0944	15.1051	14.6005	15.1775	14.6862	14.6934	8.20768	9.08176	8.68258	8.81396	13.8761	14.9993	15.6789	14.6032	14.5596	15.0955	14.7145	14.788	7.81748	8.30478	7.86571	8.99649
Cthe_0218	6	13.1502	13.8824	13.6826	14.7352	10.8583	11.4535	11.1885	11.4383	4.46553	5.35778	5.18491	5.55882	10.134	11.2753	12.1813	11.348	10.8174	11.3715	11.2168	11.5328	4.9893	5.6139	5.03229	6.08649
Cthe_0219	8	11.318	11.4352	11.519	11.6288	8.5007	9.10799	8.00994	9.09183	2.10792	3.01229	2.00633	3.21237	7.77637	8.92984	9.00269	9.00157	8.4598	9.02606	8.03824	9.18637	3.36759	4.06696	2.97142	4.15871
Cthe_0221	6	13.0272	12.6783	11.8125	12.2849	11.7948	11.5785	10.037	10.4806	5.40203	5.4828	4.03341	4.60111	11.0705	11.4003	11.0298	10.3903	11.7539	11.4966	10.0653	10.5751	6.36388	6.67004	5.89053	6.65371
Cthe_0222	8	11.4213	11.0127	10.3067	9.94225	8.11471	8.26633	6.55718	7.3581	1.72192	2.17063	0.553568	1.47864	7.39038	8.08818	7.54993	7.26784	8.07381	8.1844	6.58548	7.45264	3.49632	3.67594	2.93237	3.76075
Cthe_0223	7	10.371	10.0517	10.1097	9.94258	10.7295	10.4019	8.96699	10.4007	4.33673	4.30617	2.96338	4.52121	10.0052	10.2237	9.95974	10.3104	10.6886	10.3199	8.99529	10.4952	5.49236	5.70769	4.73576	4.87315
Cthe_0226	6	11.8796	11.2451	11.6613	10.8879	11.4648	10.8041	10.8116	10.3676	5.07205	4.70837	4.80799	4.48816	10.7405	10.6259	11.8043	10.2774	11.4239	10.7221	10.8399	10.4622	6.32116	5.78591	5.87065	6.18979
Cthe_0227	6	12.6037	12.1476	12.1599	11.869	11.5376	11.3948	10.976	10.8789	5.1448	5.29914	4.97242	4.99943	10.8133	11.2167	11.9688	10.7886	11.4967	11.3129	11.0043	10.9734	6.74495	6.43007	6.46004	6.83954
Cthe_0228	2	12.4784	11.923	12.3919	12.5871	12.6945	12.2815	12.301	13.2006	6.3017	6.18582	6.29742	7.32114	11.9702	12.1034	13.2938	13.1103	12.6536	12.1996	12.3293	13.2951	7.85291	7.84784	7.46281	7.09558
Cthe_0229	2	14.278	14.5117	14.2373	14.4886	12.2692	12.4472	12.0722	12.8938	5.87645	6.35151	6.06858	7.01434	11.5449	12.2691	13.0649	12.8035	12.2283	12.3653	12.1005	12.9883	6.40958	6.38418	6.09818	6.22214
Cthe_0230	1	14.2651	14.2507	14.0236	14.2957	14.4565	14.4443	13.8415	14.0015	8.06375	8.34859	7.83785	8.122	13.7322	14.2661	14.8342	13.9112	14.4156	14.3624	13.8697	14.096	7.24287	7.36008	7.1232	7.47768
Cthe_0231	1	14.5796	14.6234	14.4587	14.5147	13.7238	13.8873	13.321	13.5642	7.33104	7.79157	7.31739	7.68477	12.9995	13.7091	14.3138	13.474	13.6829	13.8053	13.3493	13.6588	7.10764	7.02812	6.85251	7.37366
Cthe_0232	1	14.6258	14.0597	14.4313	14.1159	14.4563	13.5396	14.0633	13.3565	8.06349	7.44384	8.05964	7.47703	13.7319	13.3614	15.056	13.2662	14.4154	13.4576	14.0915	13.451	7.64373	7.86847	7.68072	7.7917
Cthe_0233	1	14.9021	14.4421	14.782	14.5234	14.5587	13.4763	14.347	13.6359	8.16588	7.38057	8.34336	7.75645	13.8343	13.2981	15.3397	13.5456	14.5178	13.3943	14.3753	13.7304	8.764	8.63598	8.67733	8.5215
Cthe_0234	4	15.0914	15.0915	15.2639	15.073	15.4412	15.0358	16.3245	15.0954	9.04839	8.94015	10.3209	9.21599	14.7169	14.8577	17.3173	15.0052	15.4003	14.9539	16.3528	15.19	7.7445	7.79945	8.25683	8.28106
Cthe_0235	4	15.1265	15.055	15.2254	15.1741	15.485	14.7343	15.5073	15.2819	9.09221	8.63864	9.50366	9.40242	14.7607	14.5562	16.5	15.1916	15.4441	14.6524	15.5356	15.3764	11.6451	11.0377	11.6663	10.6614
Cthe_0236	4	14.8691	15.0061	15.1743	15.2265	15.8464	16.7364	16.7669	16.9521	9.45364	10.6407	10.7633	11.0726	15.1221	16.5582	17.7597	16.8618	15.8055	16.6545	16.7952	17.0466	10.5281	9.60328	10.9154	10.0908
Cthe_0237	2	12.1356	12.8894	13.5247	13.5836	10.9971	11.1013	12.0249	12.8639	4.60428	5.00561	6.02125	6.9844	10.2727	10.9232	13.0176	12.7736	10.9562	11.0194	12.0532	12.9584	7.3458	6.89786	7.88028	5.79916
Cthe_0239	4	14.4293	14.5168	13.9669	13.9625	15.8072	16.4405	14.5118	14.4973	9.41443	10.3448	8.50823	8.61788	15.0829	16.2623	15.5046	14.4071	15.7663	16.3585	14.5401	14.5919	7.31255	7.36368	7.57137	7.92279
Cthe_0240	1	14.7663	14.7154	14.2605	14.311	14.2982	13.9048	12.975	13.2451	7.90537	7.80911	6.97143	7.36559	13.5738	13.7267	13.9678	13.1548	14.2573	13.8229	13.0033	13.3396	8.08897	7.849	7.99912	7.4455
Cthe_0241	1	14.8015	14.7724	14.4248	14.3819	14.7157	14.6591	13.409	13.4259	8.32293	8.56341	7.40543	7.54641	13.9914	14.481	14.4018	13.3356	14.6748	14.5772	13.4373	13.5204	8.55183	8.41308	8.40717	8.65429
Cthe_0242	6	11.5053	11.2607	11.8042	11.1593	10.5715	10.7701	11.0453	11.5748	4.17876	4.67445	5.04171	5.69534	9.84721	10.592	12.0381	11.4845	10.5306	10.6882	11.0736	11.6693	4.7988	5.33941	4.80984	5.16771
Cthe_0243	3	13.9083	13.6781	13.9297	13.3442	13.2886	12.9198	13.3174	12.1805	6.89578	6.82406	7.31384	6.301	12.5642	12.7416	14.3102	12.0902	13.2477	12.8378	13.3457	12.275	6.76502	6.86421	7.01394	7.55365
Cthe_0244	1	14.6442	14.7422	14.8164	15.0702	14.4438	14.5995	14.3182	14.6001	8.05103	8.50381	8.31456	8.72063	13.7195	14.4214	15.3109	14.5098	14.4029	14.5176	14.3465	14.6946	7.25205	7.30615	7.44918	7.153
Cthe_0245	1	15.0302	15.1588	15.0137	14.7652	13.4351	13.5314	12.7409	12.6961	7.04233	7.43566	6.73726	6.81668	12.7108	13.3532	13.7336	12.6059	13.3942	13.4494	12.7692	12.7907	7.86036	8.76585	8.29619	8.64118
Cthe_0246	1	14.8657	14.7489	13.9437	14.221	14.9016	15.106	12.6935	13.3323	8.50885	9.0103	6.68986	7.45279	14.1773	14.9278	13.6862	13.242	14.8607	15.0241	12.7218	13.4268	6.69846	6.62246	6.47316	6.58352
Cthe_0247	3	13.4607	13.4886	13.4456	13.3034	12.6788	12.5557	12.5739	12.6358	6.28604	6.46002	6.57031	6.75638	11.9545	12.3776	13.5667	12.5456	12.6379	12.4738	12.6022	12.7304	5.60815	5.68877	5.42007	5.86204
Cthe_0249	1	14.3974	14.3763	14.3	14.2028	14.5561	14.4577	14.0813	14.0325	8.16329	8.36197	8.0777	8.15306	13.8317	14.2795	15.0741	13.9422	14.5152	14.3758	14.1096	14.1271	6.84651	6.89309	6.62602	7.23414
Cthe_0250	3	13.7292	13.5268	13.7229	13.5946	13.5135	13.166	13.3597	12.6174	7.12068	7.07026	7.35603	6.73792	12.7891	12.9878	14.3524	12.5271	13.4726	13.084	13.3879	12.7119	6.78557	6.5288	6.6749	7.20441
Cthe_0251	1	13.4572	13.2872	13.2739	12.9488	14.292	13.9497	13.815	13.3881	7.89921	7.85402	7.81144	7.50868	13.5677	13.7716	14.8078	13.2979	14.2511	13.8678	13.8433	13.4827	6.43187	6.22835	6.31755	6.59749
Cthe_0252	2	12.7686	12.442	12.8584	12.4895	12.1544	12.1209	12.3649	12.2833	5.76159	6.02523	6.36133	6.40381	11.43	11.9428	13.3577	12.193	12.1135	12.039	12.3932	12.3778	5.87755	5.83987	5.85038	6.08526
Cthe_0253	2	13.7685	13.8177	13.8823	13.7697	12.0358	12.0248	12.0917	11.6706	5.64304	5.9291	6.08809	5.79114	11.3115	11.8467	13.0845	11.5803	11.9949	11.9429	12.12	11.7651	5.67136	5.75212	5.72869	6.27488
Cthe_0254	2	13.166	13.4384	13.4289	13.2478	12.0393	12.1292	12.1765	11.8364	5.64656	6.03347	6.17293	5.95698	11.315	11.951	13.1693	11.7462	11.9984	12.0473	12.2048	11.931	5.34507	5.37197	5.37341	5.94373
Cthe_0255	8	12.3734	12.4717	12.862	12.8797	7.5458	7.01882	7.81074	7.66911	1.15302	0.923118	1.80712	1.78965	6.82147	6.84067	8.80349	7.57885	7.5049	6.93689	7.83903	7.76365	2.62284	2.82462	2.63488	2.59727
Cthe_0256	8	10.6543	10.704	10.7268	10.6298	9.17129	9.18433	9.25445	10.0669	2.77851	3.08863	3.25084	4.18745	8.44696	9.00618	10.2472	9.97664	9.13039	9.1024	9.28275	10.1615	2.52065	2.21167	1.77392	2.32881
Cthe_0257	8	11.2041	11.1411	11.202	11.5609	7.43025	7.20184	8.00541	9.53062	1.03747	1.10613	2.00179	3.65116	6.70592	7.02369	8.99816	9.44035	7.38935	7.11991	8.0337	9.62516	2.66374	1.83583	0.952013	1.96414
Cthe_0258	3	14.4547	14.1836	14.0867	13.3342	12.9031	12.8957	12.3988	11.7631	6.5103	6.79996	6.39517	5.88361	12.1788	12.7175	13.3915	11.6728	12.8622	12.8137	12.4271	11.8576	5.69189	5.67074	5.57321	6.58788
Cthe_0259	1	13.4043	13.5699	13.4339	13.4769	13.6152	14.308	13.7495	13.3101	7.22246	8.21226	7.74591	7.43066	12.8909	14.1298	14.7423	13.2199	13.5743	14.226	13.7778	13.4047	7.98851	8.17171	8.36741	9.09511
Cthe_0260	8	10.2643	10.4425	10.5673	10.4612	8.72961	9.20852	9.23286	10.1069	2.33682	3.11282	3.22924	4.22746	8.00527	9.03037	10.2256	10.0167	8.6887	9.12659	9.26115	10.2015	2.29135	2.05943	1.81377	2.31201
Cthe_0261	6	12.5273	12.4812	12.4386	12.1298	11.1984	11.2017	10.9382	10.7472	4.8056	5.10598	4.93457	4.86774	10.4741	11.0235	11.9309	10.6569	11.1575	11.1197	10.9665	10.8417	5.40917	5.44956	5.16854	6.05464
Cthe_0262	4	15.224	15.1847	15.248	15.191	16.4647	16.6102	15.942	15.8398	10.0719	10.5145	9.93842	9.96031	15.7404	16.4321	16.9348	15.7495	16.4238	16.5283	15.9703	15.9343	9.61402	9.63024	9.70155	9.96063
Cthe_0263	9	10.1329	10.3074	10.1976	10.6311	5.48238	6.65133	6.14048	8.54807	-0.91041	0.555624	0.136862	2.66861	4.75804	6.47318	7.13322	8.4578	5.44147	6.5694	6.16877	8.64261	2.53961	2.03169	1.32587	2.17726
Cthe_0264	9	10.2324	11.8587	10.6825	13.5586	4.17339	7.13286	5.22105	10.2901	-2.2194	1.03716	-0.78256	4.41059	3.44906	6.95471	6.2138	10.1998	4.13248	7.05093	5.24934	10.3846	2.55088	2.06283	1.73396	0.939869
Cthe_0265	4	15.116	14.9285	14.9612	14.742	16.6382	15.9965	15.9688	15.0665	10.2454	9.9008	9.96518	9.18706	15.9139	15.8184	16.9615	14.9763	16.5973	15.9146	15.9971	15.1611	9.63269	9.42775	9.56734	9.92386
Cthe_0266	4	14.9291	14.7714	14.7645	14.3593	15.9017	15.3725	15.5578	14.6187	9.50893	9.27679	9.55415	8.73926	15.1774	15.1943	16.5505	14.5284	15.8608	15.2906	15.5861	14.7133	8.43221	8.62936	8.42975	9.21181
Cthe_0267	6	12.8503	13.3392	12.471	12.9784	11.4599	12.2437	11.034	13.0223	5.06712	6.14802	5.03034	7.14286	10.7356	12.0656	12.0267	12.9321	11.419	12.1618	11.0623	13.1169	5.5813	4.5658	4.32577	4.78699
Cthe_0268	6	13.0638	13.4398	12.4726	13.168	11.1182	11.7902	10.3092	11.1486	4.72541	5.69446	4.30559	5.26913	10.3939	11.612	11.3019	11.0583	11.0773	11.7082	10.3375	11.2431	5.16176	5.44398	5.11337	5.49511
Cthe_0269	5	15.278	15.3239	15.3687	15.2504	18.5921	18.1763	17.9784	17.8543	12.1994	12.0806	11.9748	11.9749	17.8678	17.9982	18.9712	17.7641	18.5512	18.0944	18.0067	17.9489	11.5435	11.5507	11.4694	11.5033
Cthe_0270	4	14.8459	14.8555	14.5649	14.4776	15.647	15.7382	14.8733	14.7709	9.2542	9.64251	8.86972	8.89147	14.9227	15.5601	15.8661	14.6807	15.6061	15.6563	14.9016	14.8655	8.63441	8.38936	8.69814	8.68942
Cthe_0271	4	15.4005	15.4822	15.4699	15.4946	14.7584	15.4393	14.0252	14.6735	8.36567	9.34362	8.02164	8.79404	14.0341	15.2612	15.018	14.5832	14.7175	15.3574	14.0535	14.768	8.81375	8.52479	8.62009	8.92125
Cthe_0272	2	13.441	14.1312	12.9687	14.4771	12.0929	13.4266	11.29	13.4831	5.70016	7.33087	5.28637	7.60359	11.3686	13.2484	12.2827	13.3928	12.052	13.3446	11.3183	13.5776	6.27433	6.57376	5.80112	6.35768
Cthe_0273	1	13.4033	13.6453	12.9628	14.1341	13.7082	14.4191	13.0762	14.5569	7.31542	8.32334	7.07255	8.67746	12.9839	14.2409	14.0689	14.4667	13.6673	14.3371	13.1045	14.6515	6.92249	7.66536	6.78671	7.2014
Cthe_0274	1	15.0939	14.7867	14.5973	14.5192	15.3279	14.5223	13.7948	13.6607	8.93512	8.4266	7.79123	7.7812	14.6036	14.3442	14.7876	13.5704	15.287	14.4404	13.8231	13.7552	7.65874	7.50025	7.37559	7.28217
Cthe_0275	1	14.4886	14.5339	14.6143	14.5386	14.634	14.7367	15.0678	14.7989	8.24117	8.64104	9.06421	8.91949	13.9096	14.5586	16.0606	14.7087	14.593	14.6548	15.0961	14.8935	7.15834	7.39341	7.1362	7.95738
Cthe_0276	2	13.3137	13.3288	13.8615	13.9168	11.9617	12.2316	12.6818	12.7347	5.56888	6.13588	6.6782	6.85526	11.2373	12.0534	13.6746	12.6445	11.9208	12.1497	12.7101	12.8293	6.11148	6.39056	6.09674	6.79249
Cthe_0277	3	14.742	14.4221	14.4376	14.4297	13.0201	12.6317	12.5892	12.3224	6.62731	6.53595	6.58557	6.44294	12.2958	12.4535	13.5819	12.2321	12.9792	12.5497	12.6175	12.4169	6.69834	6.71401	6.69168	6.7692
Cthe_0278	6	13.6749	14.3258	14.2303	14.7907	10.5367	11.3498	10.9189	11.3947	4.14394	5.25408	4.91525	5.51523	9.81239	11.1716	11.9116	11.3044	10.4958	11.2678	10.9472	11.4892	5.33377	5.33121	5.4302	5.74215
Cthe_0279	8	12.3891	12.8627	12.9809	13.3922	7.86769	8.16461	8.07189	8.54272	1.47491	2.0689	2.06828	2.66326	7.14336	7.98646	9.06464	8.45245	7.82679	8.08268	8.10019	8.63726	4.34088	4.51904	4.3138	4.54243
Cthe_0280	8	13.1242	13.6827	13.5869	14.0356	6.87596	8.0803	7.74006	8.40799	0.483174	1.98459	1.73645	2.52853	6.15163	7.90214	8.73281	8.31773	6.83505	7.99836	7.76836	8.50253	3.13543	3.22501	3.36568	3.70135
Cthe_0282	6	12.7541	12.702	12.6794	13.0504	11.3148	11.205	11.0841	11.4063	4.92199	5.10927	5.08049	5.5268	10.5904	11.0268	12.0769	11.316	11.2739	11.123	11.1124	11.5008	4.69001	4.66077	4.38988	4.6991
Cthe_0283	4	15.2853	15.2001	15.4116	15.4271	15.785	15.1761	16.3123	15.7405	9.39219	9.08034	10.3087	9.86101	15.0606	14.9979	17.3051	15.6502	15.7441	15.0941	16.3406	15.835	9.69621	9.67119	9.95288	9.54762
Cthe_0284	2	12.9934	13.1413	12.9924	12.8111	11.8613	12.0119	11.6644	11.4364	5.46852	5.91617	5.66082	5.55692	11.137	11.8337	12.6572	11.3461	11.8204	11.9299	11.6927	11.5309	5.00671	5.09376	5.06658	5.58268
Cthe_0285	4	14.7623	14.8121	14.9679	14.9087	15.3442	15.4814	15.6401	15.5793	8.95139	9.38565	9.63649	9.69989	14.6198	15.3032	16.6329	15.4891	15.3033	15.3994	15.6684	15.6739	8.76321	9.30056	8.87774	9.55413
Cthe_0286	6	13.2508	13.4729	13.6858	13.1166	11.4453	11.8373	12.0992	11.1104	5.05254	5.74159	6.09557	5.23093	10.721	11.6591	13.0919	11.0201	11.4044	11.7554	12.1275	11.2049	4.76259	4.78001	4.9407	6.15284
Cthe_0287	3	13.2833	13.5389	13.9154	13.3289	12.7886	13.3033	14.0112	13.1553	6.39586	7.20754	8.00759	7.27585	12.0643	13.1251	15.0039	13.065	12.7477	13.2213	14.0395	13.2499	4.95181	5.07935	5.42685	6.14497
Cthe_0288	6	12.295	12.6904	13.0473	12.775	10.9353	11.5875	11.7367	11.5857	4.54255	5.49175	5.73304	5.70624	10.211	11.4093	12.7294	11.4954	10.8944	11.5055	11.765	11.6802	4.63913	5.26866	5.03041	5.85063
Cthe_0289	4	14.8178	14.6815	14.745	14.5375	16.2713	15.4713	15.9177	15.0929	9.87853	9.37561	9.91407	9.21344	15.547	15.2932	16.9104	15.0026	16.2304	15.3894	15.946	15.1874	8.39696	8.18	8.50559	8.26632
Cthe_0290	1	14.3542	14.4902	14.6756	14.6491	13.6392	14.431	14.5711	14.5039	7.24642	8.33533	8.56746	8.62442	12.9149	14.2529	15.5638	14.4136	13.5983	14.3491	14.5994	14.5984	7.56103	7.5419	8.13476	7.99738
Cthe_0291	6	12.2999	11.7996	12.2948	12.1017	11.519	10.8378	11.5975	11.4014	5.12624	4.74215	5.59385	5.52193	10.7947	10.6597	12.5902	11.3111	11.4781	10.7559	11.6258	11.4959	4.37308	4.17388	4.41934	3.81263
Cthe_0293	8	11.1091	11.1571	11.3184	11.3497	8.5065	8.67015	9.07852	10.042	2.11372	2.57444	3.07491	4.16257	7.78217	8.492	10.0713	9.95177	8.4656	8.58822	9.10681	10.1366	4.34916	4.23003	4.50249	3.44698
Cthe_0295	1	14.8772	14.9451	14.928	14.9445	14.5282	14.8994	14.5514	14.6662	8.13545	8.80372	8.54775	8.7867	13.8039	14.7213	15.5441	14.5759	14.4873	14.8175	14.5797	14.7607	8.27249	8.28534	8.17223	8.81219
Cthe_0296	7	12.4807	12.6385	12.7234	12.3104	10.3251	10.3264	10.6858	10.8618	3.93231	4.23067	4.68221	4.98233	9.60077	10.1482	11.6786	10.7715	10.2842	10.2444	10.7141	10.9563	3.95403	3.79735	3.56584	4.18107
Cthe_0297	8	12.6004	12.8541	12.8526	12.4316	8.8971	8.77253	8.96698	9.21381	2.50432	2.67683	2.96336	3.33435	8.17277	8.59438	9.95972	9.12355	8.8562	8.6906	8.99527	9.30835	4.31951	4.24088	3.84089	4.5183
Cthe_0298	7	12.1897	12.6028	12.8263	12.781	10.3707	10.8131	10.9594	11.1279	3.97791	4.71743	4.95581	5.24847	9.64636	10.635	11.9522	11.0377	10.3298	10.7312	10.9877	11.2225	3.875	3.61066	3.71286	4.21694
Cthe_0299	1	14.1029	14.2668	14.5663	14.4059	14.1971	14.5447	14.7559	13.6278	7.80428	8.44903	8.7523	7.74829	13.4727	14.3666	15.7487	13.5375	14.1562	14.4628	14.7842	13.7223	7.14538	7.45685	7.64001	8.60827
Cthe_0300	8	11.1511	11.4526	11.6232	11.3315	8.07894	8.75505	8.77488	8.42814	1.68616	2.65934	2.77127	2.54868	7.35461	8.5769	9.76763	8.33788	8.03804	8.67312	8.80317	8.52268	2.83443	2.74918	2.92655	3.85009
Cthe_0301	8	11.1692	11.7567	11.608	12.0876	8.08294	9.08059	8.98429	10.2093	1.69016	2.98489	2.98068	4.32984	7.35861	8.90244	9.97704	10.119	8.04204	8.99866	9.01259	10.3038	3.97616	2.81094	3.01878	3.71128
Cthe_0302	8	12.3499	12.9728	12.4398	13.1249	7.62933	7.97096	7.42976	9.14666	1.23655	1.87525	1.42615	3.2672	6.905	7.79281	8.42251	9.0564	7.58843	7.88903	7.45806	9.2412	3.64437	3.18179	2.72432	2.89679
Cthe_0303	2	12.8841	13.5361	12.5439	13.1954	11.5876	12.3582	10.8627	11.8184	5.19477	6.26248	4.85904	5.93895	10.8632	12.18	11.8554	11.7281	11.5466	12.2762	10.891	11.913	6.47706	6.94008	6.40848	6.9937
Cthe_0305	3	13.1006	13.2289	12.9726	12.7013	13.0194	13.8913	12.504	12.7753	6.62665	7.79562	6.50038	6.89587	12.2951	13.7132	13.4967	12.6851	12.9785	13.8094	12.5323	12.8699	5.74768	5.75524	5.75331	6.52031
Cthe_0306	2	12.7071	12.5458	12.7426	12.5637	12.2906	12.108	12.3123	12.0903	5.89778	6.01231	6.30869	6.21087	11.5662	11.9299	13.305	12.0001	12.2497	12.0261	12.3406	12.1849	5.0167	4.79812	4.8144	5.21003
Cthe_0307	4	14.9438	14.6901	15.0924	14.9298	14.2803	14.0856	15.1894	14.3214	7.88748	7.98991	9.18578	8.44196	13.5559	13.9075	16.1821	14.2312	14.2394	14.0037	15.2177	14.416	9.44235	9.65429	9.57996	10.3602
Cthe_0308	1	14.9456	14.9015	15.1357	14.8259	14.031	13.6063	14.55	13.7515	7.63818	7.51059	8.54641	7.87209	13.3066	13.4281	15.5428	13.6613	13.9901	13.5244	14.5783	13.8461	9.11095	9.48072	9.29948	9.83618
Cthe_0309	4	15.2043	15.0498	15.2769	15.2244	16.5341	16.3941	16.8897	16.564	10.1414	10.2983	10.8861	10.6846	15.8098	16.2159	17.8825	16.4738	16.4932	16.3121	16.918	16.6586	9.59616	9.21453	9.79833	9.36811
Cthe_0310	1	15.1638	15.2924	15.0148	15.2111	13.728	13.9072	13.0368	13.8248	7.33522	7.81153	7.03322	7.94534	13.0037	13.7291	14.0296	13.7345	13.6871	13.8253	13.0651	13.9193	7.43258	7.67558	7.30594	7.36365
Cthe_0311	4	15.0566	14.8357	14.9652	14.8667	16.7176	16.2291	16.3485	15.9953	10.3248	10.1334	10.3449	10.1159	15.9933	16.0509	17.3413	15.9051	16.6767	16.1471	16.3768	16.0899	8.81915	8.58107	9.12697	8.30808
Cthe_0312	1	14.1819	14.5228	14.4086	13.8274	14.1367	15.0452	14.6374	13.7224	7.74393	8.94948	8.63377	7.84298	13.4124	14.867	15.6301	13.6322	14.0958	14.9633	14.6657	13.817	6.50963	6.49693	7.46028	7.53988
Cthe_0313	7	12.4121	12.2722	12.42	12.2159	10.9227	10.7989	10.8119	10.6976	4.52995	4.70322	4.80828	4.81818	10.1984	10.6208	11.8046	10.6074	10.8818	10.717	10.8402	10.7922	4.60497	4.61244	4.36022	5.01779
Cthe_0314	6	12.1274	12.2317	12.2518	12.5537	10.8576	11.2653	10.9554	11.482	4.46485	5.16956	4.95176	5.60254	10.1333	11.0871	11.9481	11.3917	10.8167	11.1833	10.9837	11.5765	4.7797	4.7727	4.34417	5.25939
Cthe_0315	8	10.7397	10.7955	10.2178	10.0257	9.16211	9.5245	8.35384	9.24465	2.76932	3.4288	2.35022	3.36519	8.43778	9.34635	9.34658	9.15439	9.1212	9.44257	8.38213	9.33919	3.66381	3.26093	2.68874	3.87772
Cthe_0316	6	13.3022	13.2294	12.7891	12.9497	11.897	11.9026	11.1814	11.8091	5.50419	5.8069	5.17781	5.92966	11.1726	11.7245	12.1742	11.7189	11.8561	11.8207	11.2097	11.9037	4.81351	4.67579	4.43854	4.59889
Cthe_0317	6	12.4722	12.2585	12.3779	12.3784	11.2464	11.1605	11.0552	11.0011	4.8536	5.06479	5.05154	5.12165	10.5221	10.9823	12.0479	10.9108	11.2055	11.0786	11.0834	11.0956	5.16084	5.92147	5.02164	6.19898
Cthe_0318	10	9.97868	9.99586	9.71592	10.11	6.21594	5.96984	4.87929	7.67827	-0.17684	-0.12586	-1.12433	1.79881	5.49161	5.79169	5.87203	7.58801	6.17504	5.88791	4.90758	7.77281	1.96871	0.671403	-0.6092	0.375508
Cthe_0319	6	13.1156	13.3647	13.4355	12.9411	10.841	11.0723	11.3574	10.7316	4.44825	4.97658	5.35378	4.85216	10.1167	10.8941	12.3501	10.6414	10.8001	10.9904	11.3857	10.8262	5.19225	5.33354	5.16082	6.39216
Cthe_0320	6	12.5068	12.3928	12.7463	12.4849	11.2602	11.2518	11.6551	11.4655	4.86743	5.15606	5.65152	5.58607	10.5359	11.0736	12.6479	11.3753	11.2193	11.1698	11.6834	11.5601	4.64042	4.66746	4.40961	5.24959
Cthe_0321	2	13.4826	13.6134	13.7175	13.7484	11.9754	12.1084	12.3122	12.077	5.58259	6.01274	6.30857	6.19755	11.251	11.9303	13.3049	11.9868	11.9345	12.0265	12.3405	12.1715	5.88474	5.95533	5.89975	6.47875
Cthe_0322	7	13.1445	13.1889	13.0681	13.1881	10.6166	10.7395	10.4437	10.6626	4.22377	4.64381	4.44013	4.78318	9.89222	10.5614	11.4365	10.5724	10.5756	10.6576	10.472	10.7572	3.87758	4.25583	3.76716	4.44052
Cthe_0323	7	13.0584	12.9422	12.3565	11.2058	9.54827	9.34447	8.44275	8.42931	3.15549	3.24877	2.43913	2.54985	8.82394	9.16632	9.43549	8.33905	9.50737	9.26254	8.47104	8.52385	4.5672	5.18019	4.2481	5.47909
Cthe_0324	4	14.7873	14.3753	14.4146	14.1458	16.5618	15.4662	15.4895	14.9996	10.169	9.3705	9.48585	9.12013	15.8374	15.2881	16.4822	14.9093	16.5209	15.3843	15.5178	15.0941	8.19999	8.23181	7.73167	8.26463
Cthe_0325	4	15.1506	15.0255	15.06	14.9715	16.3936	15.5986	15.8326	15.3947	10.0008	9.50286	9.829	9.51528	15.6693	15.4204	16.8254	15.3045	16.3527	15.5166	15.8609	15.4893	8.81119	8.75588	8.45358	8.92651
Cthe_0326	2	13.4335	12.9356	13.0139	13.8507	11.6828	11.4987	9.81592	12.5174	5.29005	5.40304	3.8123	6.63798	10.9585	11.3206	10.8087	12.4272	11.6419	11.4168	9.84421	12.612	7.70167	8.7732	7.09967	6.65976
Cthe_0327	3	13.025	12.6239	12.4437	12.8404	12.6224	12.3895	12.1134	12.8574	6.22962	6.29379	6.10977	6.97791	11.8981	12.2113	13.1061	12.7671	12.5815	12.3076	12.1417	12.9519	5.22121	5.21842	4.4906	5.14227
Cthe_0328	6	12.8322	13.4667	13.1305	13.3098	11.0811	11.8603	11.3173	11.4988	4.68828	5.76461	5.31364	5.61932	10.3567	11.6822	12.31	11.4085	11.0402	11.7784	11.3455	11.5933	4.26844	4.6395	4.27267	5.40322
Cthe_0329	3	14.2923	14.4111	14.0427	14.658	13.2589	13.9061	12.2954	13.4309	6.86609	7.81041	6.29177	7.55149	12.5345	13.728	13.2881	13.3407	13.218	13.8242	12.3237	13.5255	7.3358	7.5553	6.99781	7.57513
Cthe_0330	7	13.6984	13.6402	13.2664	12.6919	10.6462	10.3413	9.96403	9.36266	4.2534	4.2456	3.96041	3.4832	9.92186	10.1632	10.9568	9.2724	10.6053	10.2594	9.99232	9.45721	5.35411	5.10426	5.0241	5.90092
Cthe_0331	7	14.0302	14.1296	13.8011	13.77	10.1841	10.4022	9.82978	10.2563	3.79128	4.30647	3.82616	4.37686	9.45973	10.224	10.8225	10.1661	10.1432	10.3202	9.85807	10.3509	5.24939	5.26087	5.02998	5.44202
Cthe_0332	1	14.3286	14.1421	13.9758	13.6573	14.3345	14.266	13.5285	13.0088	7.94168	8.17028	7.52487	7.12932	13.6101	14.0878	14.5212	12.9185	14.2936	14.1841	13.5568	13.1033	6.69344	6.85108	6.7266	7.43932
Cthe_0333	2	14.786	14.5351	14.4608	14.3698	12.9575	12.1488	12.1014	11.4865	6.56476	6.05307	6.09782	5.60708	12.2332	11.9706	13.0942	11.3963	12.9166	12.0669	12.1297	11.5811	7.62082	7.50749	7.5206	7.58402
Cthe_0334	2	14.0434	13.7581	13.6907	13.425	12.743	12.1265	11.981	11.578	6.35017	6.03075	5.97734	5.69853	12.0186	11.9483	12.9737	11.4877	12.702	12.0445	12.0092	11.6725	7.25592	7.05691	6.9219	7.34756
Cthe_0335	3	14.6596	14.2934	14.2576	14.1559	13.8123	13.0387	12.8803	12.421	7.4195	6.94301	6.87673	6.54158	13.0879	12.8606	13.8731	12.3308	13.7714	12.9568	12.9086	12.5156	6.57377	6.48792	6.18954	6.72807
Cthe_0336	2	14.6473	14.3019	14.511	14.5707	12.1953	11.1481	11.5502	11.4362	5.80254	5.05239	5.54661	5.55673	11.471	10.97	12.543	11.3459	12.1544	11.0662	11.5785	11.5307	7.2239	7.2944	6.77961	6.97568
Cthe_0337	6	14.3313	13.8833	14.2334	14.3585	11.2784	10.2775	10.8715	11.1008	4.88558	4.18182	4.86792	5.22139	10.554	10.0994	11.8643	11.0106	11.2375	10.1956	10.8998	11.1954	5.37701	5.67423	5.025	4.96623
Cthe_0338	1	14.892	14.9547	14.9128	14.7117	13.8461	13.7095	13.9759	13.5518	7.45327	7.61383	7.97227	7.67239	13.1217	13.5314	14.9686	13.4616	13.8051	13.6276	14.0042	13.6464	8.57665	8.52069	8.76384	8.79119
Cthe_0339	1	14.643	14.5528	14.69	14.5218	14.1861	14.0359	14.3221	13.9011	7.79332	7.94024	8.31851	8.02161	13.4618	13.8578	15.3149	13.8108	14.1452	13.954	14.3504	13.9956	8.79143	8.62077	8.90685	8.94643
Cthe_0340	1	15.1995	15.1813	15.1944	15.0087	13.913	13.7043	13.844	13.0975	7.52018	7.60862	7.84043	7.21801	13.1886	13.5262	14.8368	13.0072	13.8721	13.6224	13.8723	13.192	8.90705	8.66788	8.96402	9.31901
Cthe_0341	4	14.9756	14.98	14.9869	14.7398	16.257	16.5958	16.3662	15.573	9.8642	10.5001	10.3626	9.69356	15.5327	16.4176	17.3589	15.4827	16.2161	16.5139	16.3945	15.6676	9.08465	8.74687	9.31009	9.82354
Cthe_0342	4	14.8278	14.9979	14.9803	14.9649	15.6855	16.2605	16.2297	16.0799	9.29277	10.1648	10.226	10.2004	14.9612	16.0824	17.2224	15.9896	15.6447	16.1786	16.258	16.1744	8.97393	8.86629	9.2928	9.44238
Cthe_0343	2	13.4788	14.1021	13.9618	14.5214	12.0343	13.1714	12.7047	13.445	5.64156	7.07564	6.70112	7.5655	11.31	12.9932	13.6975	13.3547	11.9934	13.0894	12.733	13.5395	7.28194	7.34478	7.38131	7.81236
Cthe_0344	5	15.1913	15.3718	15.4586	15.3822	16.1008	16.6077	17.4869	17.3051	9.70799	10.512	11.4833	11.4256	15.3764	16.4296	18.4797	17.2148	16.0599	16.5258	17.5152	17.3997	10.2131	10.4202	10.4377	11.0545
Cthe_0345	4	14.5738	14.6802	15.0102	14.8382	15.0616	15.4086	16.1096	15.7841	8.66876	9.31292	10.106	9.90462	14.3372	15.2305	17.1023	15.6938	15.0206	15.3267	16.1379	15.8786	9.18854	9.47178	9.33611	10.167
Cthe_0346	1	14.7145	14.5492	14.3729	14.3608	13.4862	13.2093	12.4853	12.1784	7.0934	7.11359	6.48173	6.2989	12.7619	13.0311	13.4781	12.0881	13.4453	13.1274	12.5136	12.2729	7.96911	8.37966	8.0522	8.49684
Cthe_0347	4	14.7576	14.6564	15.0115	14.9606	15.1433	14.9922	16.2249	15.5426	8.75051	8.89644	10.2213	9.66312	14.419	14.814	17.2176	15.4523	15.1024	14.9102	16.2532	15.6371	8.64762	9.0869	8.77804	9.65779
Cthe_0349	5	15.2698	15.3133	15.3681	15.4382	16.4089	16.9218	17.0327	17.3208	10.0161	10.8262	11.0291	11.4413	15.6845	16.7437	18.0254	17.2306	16.368	16.8399	17.061	17.4154	10.5341	11.0928	10.2452	11.7768
Cthe_0350	2	14.0959	14.1134	14.6903	14.7523	11.6211	11.6018	12.7585	12.249	5.22836	5.50608	6.7549	6.36957	10.8968	11.4236	13.7513	12.1588	11.5802	11.5199	12.7868	12.3436	6.29603	6.82383	6.27462	7.50555
Cthe_0351	1	14.3937	14.4198	14.4582	14.0039	14.2043	14.4214	14.3556	13.6954	7.8115	8.32571	8.35198	7.81593	13.48	14.2433	15.3483	13.6051	14.1634	14.3395	14.3839	13.7899	7.19486	7.43838	7.2639	8.41683
Cthe_0352	7	10.9359	10.6497	10.7938	10.3837	9.85615	9.16696	9.53564	9.47505	3.46337	3.07126	3.53202	3.59559	9.13182	8.98881	10.5284	9.38479	9.81525	9.08503	9.56393	9.56959	3.78835	3.25167	3.15389	3.42699
Cthe_0353	7	11.4185	11.0157	11.3612	10.93	8.80837	8.51707	8.97126	10.1694	2.41559	2.42136	2.96764	4.28994	8.08404	8.33892	9.964	10.0791	8.76747	8.43514	8.99955	10.2639	3.75711	2.59199	2.20211	2.82755
Cthe_0354	7	11.7563	11.4746	11.7755	10.9382	9.76675	9.30798	9.63597	9.76923	3.37397	3.21227	3.63235	3.88977	9.04242	9.12982	10.6287	9.67896	9.72585	9.22605	9.66426	9.86377	4.00948	3.24334	3.32596	3.50492
Cthe_0355	7	12.1297	12.6232	12.3638	12.6403	10.3641	11.0304	10.8709	11.2013	3.97128	4.93464	4.86731	5.32186	9.63974	10.8522	11.8637	11.1111	10.3232	10.9484	10.8992	11.2959	4.38593	4.39227	4.17649	5.10768
Cthe_0357	5	15.3457	15.3363	15.3707	15.408	19.809	18.9569	19.3244	19.2811	13.4162	12.8612	13.3208	13.4016	19.0846	18.7787	20.3171	19.1908	19.7681	18.8749	19.3527	19.3756	12.0634	11.9933	12.1662	11.2518
Cthe_0358	9	9.80545	9.57314	9.81469	9.8483	7.62348	6.13947	7.17582	8.39598	1.2307	0.043764	1.1722	2.51652	6.89915	5.96132	8.16856	8.30572	7.58258	6.05754	7.20411	8.49052	2.65143	2.86607	2.02664	0.956994
Cthe_0359	8	11.0875	10.2674	10.6558	10.9415	8.22645	7.36008	7.61809	8.89276	1.83367	1.26438	1.61447	3.0133	7.50212	7.18193	8.61084	8.8025	8.18555	7.27815	7.64638	8.9873	4.33259	3.10396	2.71117	2.75447
Cthe_0360	5	15.3536	15.3725	15.3738	15.3561	19.5606	18.8263	19.294	19.0368	13.1678	12.7306	13.2904	13.1573	18.8362	18.6482	20.2867	18.9465	19.5197	18.7444	19.3223	19.1313	15.0922	14.392	15.0567	14.1206
Cthe_0361	4	14.986	15.0314	14.9456	14.995	16.1446	16.387	15.6607	16.1166	9.75186	10.2913	9.65712	10.2372	15.4203	16.2088	16.6535	16.0264	16.1037	16.305	15.689	16.2112	10.8875	10.6988	11.087	10.4559
Cthe_0362	1	14.1418	14.1377	14.3197	14.4325	13.579	13.7682	13.7277	13.8892	7.18623	7.67245	7.72404	8.00973	12.8547	13.59	14.7204	13.7989	13.5381	13.6862	13.756	13.9837	8.69819	8.57567	9.08683	8.38481
Cthe_0363	4	14.4343	14.7049	14.635	14.8242	14.7352	15.5068	15.3164	15.7288	8.34241	9.41105	9.31277	9.84934	14.0109	15.3286	16.3091	15.6385	14.6943	15.4248	15.3447	15.8233	8.97614	8.71533	9.40287	8.8179
Cthe_0364	7	13.0635	13.8465	13.0344	14.0244	10.1926	11.0193	9.90101	11.1486	3.79985	4.92359	3.8974	5.26909	9.4683	10.8411	10.8938	11.0583	10.1517	10.9374	9.9293	11.2431	4.98995	5.08482	4.66581	5.15823
Cthe_0365	4	14.3096	14.4323	14.5578	14.2511	15.116	16.0744	15.5426	14.7246	8.72322	9.97873	9.53897	8.84514	14.3917	15.8963	16.5353	14.6343	15.0751	15.9925	15.5709	14.8191	8.56858	8.75391	8.89766	10.3714
Cthe_0366	3	12.6963	12.2199	12.6586	12.3395	12.9305	12.4084	12.8193	12.5157	6.53775	6.31273	6.81564	6.63619	12.2062	12.2303	13.812	12.4254	12.8896	12.3265	12.8475	12.6102	4.91403	5.27195	4.85834	5.2793
Cthe_0367	2	12.8316	12.372	13.1004	12.8182	11.6652	11.3178	12.0098	11.3867	5.27243	5.22215	6.00613	5.50726	10.9409	11.1397	13.0025	11.2965	11.6243	11.2359	12.038	11.4813	5.49291	5.64872	5.64111	5.94636
Cthe_0368	2	14.5216	14.6293	14.6798	14.5698	11.7065	11.9145	11.9927	11.6274	5.31372	5.81882	5.98913	5.7479	10.9822	11.7364	12.9855	11.5371	11.6656	11.8326	12.021	11.7219	5.92829	5.93509	5.98455	6.6224
Cthe_0369	2	13.3452	13.7082	13.7987	13.1149	11.5402	11.7834	12.1287	11.7309	5.14743	5.68766	6.12508	5.85141	10.8159	11.6052	13.1214	11.6406	11.4993	11.7014	12.157	11.8254	5.18842	5.18731	5.39987	5.78704
Cthe_0370	2	13.7747	14.0441	14.0335	13.9284	12.2023	12.4688	12.6003	12.2507	5.80951	6.37309	6.59664	6.37119	11.478	12.2906	13.593	12.1604	12.1614	12.3869	12.6285	12.3452	6.05306	6.26016	6.2073	6.8922
Cthe_0372	3	14.5477	14.9764	14.5764	14.64	13.0371	13.9994	12.8316	12.9118	6.64436	7.90366	6.82799	7.0323	12.3128	13.8212	13.8244	12.8215	12.9962	13.9174	12.8599	13.0063	6.31667	6.35959	6.34299	7.38549
Cthe_0373	3	14.0812	14.2642	13.9908	13.9552	12.794	13.3396	12.635	12.395	6.40116	7.24388	6.63141	6.51554	12.0696	13.1614	13.6278	12.3047	12.753	13.2576	12.6633	12.4895	6.69841	6.66094	6.73466	7.58054
Cthe_0374	4	14.2266	14.9411	14.7494	15.0419	13.8501	16.5259	15.2307	16.2618	7.4573	10.4302	9.22709	10.3823	13.1258	16.3477	16.2234	16.1715	13.8092	16.4439	15.259	16.3563	7.97471	8.99133	8.83656	9.94437
Cthe_0375	4	14.5388	14.5552	14.573	14.61	15.0606	15.2547	15.0173	15.6049	8.66785	9.159	9.01367	9.72548	14.3363	15.0766	16.01	15.5147	15.0197	15.1728	15.0456	15.6995	8.29734	8.81776	8.07098	8.82071
Cthe_0376	9	10.575	10.9059	10.7657	10.8912	6.15048	6.57927	6.25377	7.75016	-0.2423	0.483559	0.250156	1.87071	5.42615	6.40111	7.24652	7.6599	6.10958	6.49733	6.28206	7.84471	2.54868	2.03628	1.39934	2.2882
Cthe_0377	7	11.1936	10.8204	11.0243	10.9695	8.79229	8.69247	8.76699	9.79873	2.39951	2.59676	2.76337	3.91927	8.06796	8.51432	9.75973	9.70847	8.75139	8.61054	8.79528	9.89327	3.39195	3.16223	2.36225	3.23051
Cthe_0378	8	11.34	10.863	11.1992	11.2058	8.04163	7.24796	7.87844	8.98442	1.64885	1.15226	1.87482	3.10496	7.3173	7.06981	8.87118	8.89415	8.00073	7.16603	7.90673	9.07896	3.31195	2.83293	2.00003	2.41559
Cthe_0379	7	12.6646	12.0869	12.3854	12.298	8.98453	8.39499	8.93925	9.79616	2.59174	2.29929	2.93563	3.9167	8.2602	8.21684	9.932	9.7059	8.94362	8.31306	8.96754	9.8907	3.48897	3.08837	2.47269	2.82829
Cthe_0380	8	10.8982	10.3178	11.0595	10.7463	7.67479	7.01787	7.66564	7.68064	1.28201	0.922163	1.66202	1.80118	6.95046	6.83972	8.65838	7.59037	7.63389	6.93594	7.69393	7.77518	3.66471	3.49645	3.34954	3.30979
Cthe_0381	7	10.9351	10.5046	11.1224	10.9062	9.81242	9.67796	10.2425	10.5586	3.41963	3.58226	4.23886	4.6791	9.08809	9.49981	11.2352	10.4683	9.77151	9.59603	10.2708	10.6531	4.53165	4.46309	4.22755	4.48679
Cthe_0382	10	9.99004	10.2147	10.1218	9.90812	5.19558	6.6763	5.86587	7.32104	-1.1972	0.580596	-0.13774	1.44158	4.47125	6.49815	6.85862	7.23078	5.15468	6.59437	5.89416	7.41559	1.38683	0.917048	0.720469	1.77974
Cthe_0383	9	9.92553	10.1616	10.1676	10.1051	6.38931	7.42903	7.03044	8.88493	-0.00347	1.33333	1.02682	3.00547	5.66498	7.25088	8.02318	8.79467	6.34841	7.3471	7.05873	8.97947	2.55306	1.89775	1.50702	2.29903
Cthe_0384	9	9.96351	10.0668	10.1586	10.3268	6.14367	6.50057	6.54958	7.79749	-0.24912	0.404866	0.545969	1.91803	5.41934	6.32242	7.54233	7.70723	6.10276	6.41864	6.57788	7.89203	1.66506	0.936249	0.863977	1.01587
Cthe_0386	8	11.5814	10.5634	10.4674	9.81867	9.52024	8.34765	7.83852	9.04726	3.12746	2.25194	1.8349	3.1678	8.79591	8.16949	8.83127	8.95699	9.47934	8.26572	7.86681	9.1418	3.75746	3.94317	2.98671	2.50274
Cthe_0388	7	11.8255	11.9361	11.8661	12.0514	9.19124	9.43708	9.05655	9.91139	2.79846	3.34137	3.05293	4.03193	8.46691	9.25892	10.0493	9.82113	9.15034	9.35514	9.08484	10.0059	3.58315	3.1081	2.79709	3.45534
Cthe_0389	6	12.3114	12.2929	12.0692	11.9225	11.8785	12.4425	11.4559	11.5996	5.4857	6.34677	5.45224	5.72014	11.1541	12.2643	12.4486	11.5093	11.8376	12.3605	11.4841	11.6941	5.48407	5.76383	5.46723	6.37108
Cthe_0390	6	12.6645	12.4833	12.4144	12.4833	11.9548	11.7067	11.3125	11.8345	5.56201	5.61101	5.30889	5.95501	11.2305	11.5286	12.3052	11.7442	11.9139	11.6248	11.3408	11.929	5.65167	5.26354	5.35709	4.95826
Cthe_0391	5	15.3462	15.3664	15.3471	15.3215	19.3383	18.7808	18.2356	18.5049	12.9455	12.6851	12.232	12.6254	18.6139	18.6026	19.2284	18.4146	19.2974	18.6989	18.2639	18.5994	12.1399	12.2212	11.8478	11.8568
Cthe_0392	4	15.5829	15.482	15.5353	15.4589	17.8056	16.1968	16.647	16.4663	11.4128	10.1011	10.6434	10.5869	17.0813	16.0186	17.6397	16.3761	17.7647	16.1149	16.6753	16.5609	11.0598	10.7592	10.5706	9.99043
Cthe_0393	4	15.4506	15.2578	15.3654	15.2401	18.7946	16.4501	16.6694	16.7597	12.4018	10.3544	10.6657	10.8802	18.0703	16.2719	17.6621	16.6694	18.7537	16.3681	16.6976	16.8542	11.7551	11.5869	10.9379	10.1393
Cthe_0394	4	15.4153	15.361	15.352	15.3506	19.0256	17.1136	16.734	16.8057	12.6329	11.0179	10.7304	10.9263	18.3013	16.9355	17.7267	16.7155	18.9847	17.0317	16.7623	16.9003	11.6502	11.4161	10.7953	10.4573
Cthe_0395	4	15.2981	15.0704	15.0098	15.2606	17.7672	15.4103	14.6357	17.6182	11.3744	9.31456	8.6321	11.7387	17.0429	15.2321	15.6285	17.5279	17.7263	15.3283	14.664	17.7127	12.3713	12.9677	10.8906	9.27923
Cthe_0396	7	12.3982	12.5118	12.7167	12.2145	10.4919	10.2636	10.6103	10.304	4.09911	4.16794	4.60673	4.42455	9.76757	10.0855	11.6031	10.2137	10.451	10.1817	10.6386	10.3986	3.5394	3.37127	3.15372	4.00515
Cthe_0397	7	11.9907	11.8565	12.545	11.9024	9.94484	9.52195	10.5807	10.2009	3.55205	3.42624	4.57708	4.32144	9.22051	9.34379	11.5734	10.1106	9.90393	9.44001	10.609	10.2954	3.08515	3.11561	2.66402	3.66388
Cthe_0398	7	11.8993	11.4863	12.2164	11.7763	9.43282	9.00862	9.75299	9.04558	3.04004	2.91292	3.74938	3.16612	8.70849	8.83047	10.7457	8.95532	9.39192	8.92669	9.78129	9.14012	4.82201	4.62298	4.79075	5.10763
Cthe_0399	7	13.231	12.6638	13.1373	12.8618	10.7851	9.8457	10.4548	10.3563	4.39229	3.75	4.4512	4.47683	10.0607	9.66755	11.4476	10.266	10.7442	9.76377	10.4831	10.4508	4.53122	4.81146	4.27967	4.39229
Cthe_0400	6	12.6433	12.5464	12.2938	12.0381	11.3844	11.4964	11.0595	11.014	4.99164	5.40074	5.05589	5.13453	10.6601	11.3183	12.0523	10.9237	11.3435	11.4145	11.0878	11.1085	4.76875	5.23504	4.78074	5.55079
Cthe_0401	4	14.9029	14.7604	13.6517	14.5951	17.1924	16.8727	14.1562	15.7338	10.7996	10.777	8.15259	9.85438	16.4681	16.6945	15.1489	15.6436	17.1515	16.7907	14.1845	15.8284	8.99616	9.25514	8.00014	8.52394
Cthe_0402	4	14.7094	14.5862	14.6569	14.4859	16.1862	16.0009	16.0761	15.8713	9.79341	9.90523	10.0725	9.99181	15.4619	15.8228	17.0689	15.781	16.1453	15.919	16.1044	15.9658	8.64323	8.82841	8.78426	8.87713
Cthe_0403	6	12.1839	11.9071	12.1056	11.6234	11.7141	11.4556	11.5813	11.5959	5.32135	5.35992	5.57765	5.71644	10.9898	11.2775	12.574	11.5056	11.6732	11.3737	11.6096	11.6904	5.75211	5.80087	5.73726	5.71275
Cthe_0404	3	14.2334	13.8166	14.2532	14.0527	12.9664	12.2725	12.8752	12.45	6.57359	6.17675	6.87155	6.57053	12.2421	12.0943	13.8679	12.3597	12.9255	12.1905	12.9035	12.5445	5.93702	5.86753	5.97447	5.73151
Cthe_0405	1	14.7288	14.5036	14.7654	14.4409	14.7741	14.5024	14.4602	13.6054	8.38131	8.40669	8.4566	7.72595	14.0498	14.3242	15.453	13.5152	14.7332	14.4205	14.4885	13.6999	7.28729	7.45849	7.2951	8.20395
Cthe_0406	2	13.1845	13.0344	13.465	12.9571	12.1598	11.3319	12.2704	11.7307	5.767	5.23618	6.26683	5.85128	11.4354	11.1537	13.2632	11.6405	12.1189	11.25	12.2987	11.8253	6.15143	6.30357	6.41273	5.92424
Cthe_0407	7	13.2678	13.3522	13.452	13.341	10.7064	11.0611	10.596	11.1	4.31364	4.9654	4.59236	5.22057	9.98209	10.883	11.5887	11.0098	10.6655	10.9792	10.6243	11.1946	4.30919	4.41043	4.02712	4.71328
Cthe_0408	1	13.7013	13.2654	12.2532	12.3298	15.2306	14.4102	13.0355	13.3	8.83779	8.31451	7.03191	7.42051	14.5062	14.2321	14.0283	13.2097	15.1897	14.3283	13.0638	13.3945	6.88958	6.58404	6.09267	6.46633
Cthe_0409	2	14.6224	14.1225	14.0036	13.2686	12.0986	11.0877	11.123	10.8208	5.70578	4.992	5.11939	4.94136	11.3742	10.9095	12.1158	10.7305	12.0577	11.0058	11.1513	10.9154	7.35621	7.02898	6.81378	7.03291
Cthe_0410	4	15.243	15.164	15.0698	15.1446	15.6911	15.2618	14.5229	14.6581	9.2983	9.16612	8.51933	8.77865	14.9667	15.0837	15.5157	14.5678	15.6502	15.1799	14.5512	14.7526	8.60304	8.54895	8.16015	8.59758
Cthe_0411	1	13.5301	12.9126	13.2399	13.8529	13.9386	12.8346	13.1161	13.5291	7.54585	6.73891	7.11244	7.64961	13.2143	12.6565	14.1088	13.4388	13.8977	12.7527	13.1443	13.6236	7.25185	7.80446	6.94228	6.76717
Cthe_0412	5	15.3595	15.2942	15.3441	15.1628	19.7225	19.1674	19.1878	18.0047	13.3297	13.0717	13.1842	12.1252	18.9982	18.9892	20.1805	17.9144	19.6816	19.0855	19.2161	18.0992	11.9568	11.7331	12.342	12.1816
Cthe_0413	4	15.3219	15.2586	15.126	14.9077	19.0456	18.0795	17.2366	17.001	12.6528	11.9838	11.233	11.1215	18.3213	17.9013	18.2294	16.9108	19.0047	17.9976	17.2649	17.0955	10.4258	10.4197	10.4076	9.90454
Cthe_0414	9	10.9147	11.5045	10.6875	13.9592	5.94297	6.7856	5.52049	9.92458	-0.44982	0.689891	-0.48313	4.04512	5.21863	6.60744	6.51323	9.83432	5.90206	6.70367	5.54878	10.0191	2.72827	2.24387	1.21117	0.369227
Cthe_0415	10	9.86503	10.545	9.91091	12.0135	3.4921	5.48422	3.99829	8.4568	-2.90068	-0.61148	-2.00533	2.57734	2.76777	5.30607	4.99104	8.36654	3.4512	5.40229	4.02658	8.55134	1.77549	1.90735	0.315778	1.0715
Cthe_0417	7	11.6086	11.4348	12.2292	12.0951	9.89403	9.78722	10.7159	10.5093	3.50124	3.69152	4.71233	4.62983	9.1697	9.60907	11.7087	10.419	9.85313	9.70529	10.7442	10.6038	5.5475	6.38646	5.71402	6.48997
Cthe_0418	3	13.8674	13.7151	14.3421	13.7873	13.3677	13.1475	14.3117	13.2271	6.97494	7.05182	8.30807	7.34766	12.6434	12.9694	15.3044	13.1369	13.3268	13.0656	14.34	13.3217	5.77268	6.36515	5.84942	7.32294
Cthe_0419	6	12.0635	11.8066	12.8024	11.7751	11.082	11.04	12.1563	11.0999	4.68926	4.94429	6.1527	5.22042	10.3577	10.8618	13.1491	11.0096	11.0411	10.9581	12.1846	11.1944	4.48395	4.71899	4.44351	5.94398
Cthe_0420	7	10.9101	12.4478	11.1364	13.4286	8.85118	11.3536	9.25722	13.4336	2.45839	5.25788	3.2536	7.55417	8.12685	11.1754	10.25	13.3434	8.81027	11.2716	9.28551	13.5282	5.11461	5.24999	4.15385	4.70687
Cthe_0421	7	10.9282	12.6611	11.4247	14.1748	7.25946	9.31545	8.34411	12.0785	0.866678	3.21974	2.3405	6.19905	6.53513	9.13729	9.33686	11.9883	7.21856	9.23352	8.37241	12.173	4.24753	4.32534	3.64223	3.42234
Cthe_0422	4	14.9645	15.2467	15.2727	14.9435	13.9755	15.0592	15.0191	14.1001	7.58274	8.96347	9.01545	8.22063	13.2512	14.881	16.0118	14.0098	13.9346	14.9772	15.0474	14.1946	8.39477	8.46459	9.24919	9.78296
Cthe_0423	4	15.0206	15.0649	15.358	15.0526	15.8029	15.8606	17.043	15.9884	9.41012	9.76488	11.0394	10.109	15.0786	15.6824	18.0358	15.8982	15.762	15.7787	17.0713	16.083	8.12271	8.57517	8.76263	9.21766
Cthe_0424	1	14.8182	14.6889	15.1902	14.6929	13.915	13.1332	15.258	13.8055	7.52221	7.03752	9.25438	7.92601	13.1907	12.9551	16.2507	13.7152	13.8741	13.0513	15.2863	13.9	7.85811	8.3803	8.43894	8.64039
Cthe_0425	1	14.2172	13.8597	14.8911	14.1461	12.761	11.8769	14.2566	12.0737	6.36819	5.78121	8.25295	6.19428	12.0366	11.6988	15.2493	11.9835	12.7201	11.795	14.2849	12.1683	8.122	8.44713	8.82228	9.21578
Cthe_0426	1	14.2242	13.6303	14.8526	13.627	14.7054	13.5081	15.9828	13.7669	8.31265	7.41239	9.97916	7.88745	13.9811	13.3299	16.9755	13.6767	14.6645	13.4262	16.0111	13.8614	7.0121	7.66669	7.74083	8.12665
Cthe_0427	1	14.2104	13.4913	14.7421	13.8892	14.5034	12.8	15.5145	13.1834	8.1106	6.70433	9.51086	7.30389	13.7791	12.6219	16.5072	13.0931	14.4625	12.7181	15.5428	13.2779	7.03076	7.89083	7.55693	8.1627
Cthe_0428	8	13.1655	12.0915	13.889	12.4186	9.03824	6.97422	9.92009	8.37818	2.64546	0.878512	3.91647	2.49872	8.31391	6.79606	10.9128	8.28792	8.99734	6.89229	9.94838	8.47273	3.08269	4.03325	3.06871	3.69523
Cthe_0429	3	14.0111	13.1676	14.6242	12.8027	13.608	11.9387	14.8212	12.291	7.21524	5.84298	8.8176	6.41154	12.8837	11.7605	15.814	12.2007	13.5671	11.8568	14.8495	12.3855	5.51708	6.25603	5.86178	6.9424
Cthe_0430	3	13.4492	12.706	14.4093	12.585	12.95	11.4557	14.4618	12.2439	6.5572	5.35999	8.45815	6.36442	12.2256	11.2775	15.4545	12.1536	12.9091	11.3738	14.4901	12.3384	5.23081	6.11816	5.68423	6.55851
Cthe_0431	8	13.1202	12.0977	14.205	11.8387	8.89382	7.66537	10.4412	8.94881	2.50104	1.56966	4.43759	3.06935	8.16949	7.48721	11.4339	8.85854	8.85292	7.58344	10.4695	9.04335	4.5474	5.02969	4.63591	5.37527
Cthe_0432	9	10.2684	10.0784	10.8545	10.2023	6.9836	7.17248	7.88173	7.94061	0.590815	1.07678	1.87811	2.06115	6.25927	6.99433	8.87448	7.85034	6.94269	7.09056	7.91002	8.03515	1.66454	2.06889	1.23239	2.80112
Cthe_0433	4	15.2684	15.252	15.1569	14.9585	16.7337	16.7621	15.9214	15.1767	10.3409	10.6664	9.91778	9.29725	16.0094	16.584	16.9141	15.0864	16.6928	16.6802	15.9497	15.2713	8.60758	8.50125	8.88148	9.17057
Cthe_0434	8	10.4192	10.4095	10.5191	10.3562	8.57	8.54018	8.63331	10.1865	2.17721	2.44448	2.6297	4.30699	7.84567	8.36203	9.62606	10.0962	8.52909	8.45825	8.6616	10.281	3.50936	2.65731	2.36141	2.39255
Cthe_0435	4	15.0089	14.9647	14.6171	14.9264	15.3302	15.1278	14.2572	14.489	8.93745	9.03205	8.25357	8.60955	14.6059	14.9496	15.2499	14.3987	15.2893	15.0458	14.2855	14.5836	8.59512	8.76298	8.40679	8.68718
Cthe_0436	4	14.5459	14.4364	14.6017	14.6841	16.5429	16.3476	16.5728	16.6392	10.1501	10.2519	10.5692	10.7598	15.8185	16.1695	17.5656	16.549	16.502	16.2657	16.6011	16.7338	8.72656	8.81352	8.74213	8.70648
Cthe_0437	1	13.9136	14.0126	14.108	14.1735	13.0979	13.244	13.4536	14.1178	6.70511	7.14832	7.45003	8.23837	12.3736	13.0659	14.4464	14.0276	13.057	13.1621	13.4819	14.2124	8.48353	8.66693	8.71611	8.08647
Cthe_0438	8	9.84528	9.9442	9.90685	9.89812	8.56999	8.33815	7.72098	8.81082	2.1772	2.24245	1.71737	2.93136	7.84565	8.16	8.71373	8.72056	8.52908	8.25622	7.74927	8.90536	3.51144	4.29643	3.23534	3.42103
Cthe_0439	2	13.1045	13.0442	13.0636	12.8526	11.6	11.6	11.4709	11.278	5.20724	5.50427	5.46727	5.39855	10.8757	11.4218	12.4636	11.1877	11.5591	11.518	11.4992	11.3726	5.58136	5.8262	5.16351	6.60703
Cthe_0440	3	13.677	13.4629	13.7861	13.9403	12.9307	12.619	13.0861	12.6849	6.53797	6.52331	7.08248	6.80547	12.2064	12.4409	14.0788	12.5947	12.8898	12.5371	13.1144	12.7795	6.04695	6.27752	5.7391	6.84496
Cthe_0441	2	14.7119	14.6402	14.0296	13.9739	12.8059	12.3835	11.194	11.3837	6.41313	6.28783	5.19036	5.50421	12.0816	12.2054	12.1867	11.2934	12.765	12.3016	11.2223	11.4782	6.10066	6.19859	5.49711	6.36025
Cthe_0442	3	13.9949	13.6046	13.8233	13.5185	13.1524	12.6725	12.6163	11.8529	6.75957	6.57678	6.61268	5.97342	12.428	12.4943	13.609	11.7626	13.1114	12.5906	12.6446	11.9474	6.43863	6.6863	6.44821	7.13052
Cthe_0443	6	12.4349	11.7799	12.1838	10.8664	11.3597	10.1064	10.7813	10.3557	4.96694	4.01069	4.77769	4.47623	10.6354	9.92825	11.7741	10.2654	11.3188	10.0245	10.8096	10.4502	6.08806	6.12231	5.84519	5.70763
Cthe_0444	1	14.4115	14.259	14.3698	14.1129	14.1313	14.1937	13.748	13.1373	7.73848	8.09804	7.74438	7.25786	13.4069	14.0156	14.7407	13.0471	14.0904	14.1118	13.7763	13.2319	7.13817	7.19296	7.17023	8.00422
Cthe_0445	1	14.7815	14.802	14.685	14.5431	14.5021	14.5106	13.934	13.922	8.10936	8.41493	7.93034	8.0425	13.7778	14.3325	14.9267	13.8317	14.4612	14.4287	13.9622	14.0165	7.78026	7.97652	7.48724	8.4602
Cthe_0446	8	14.527	12.9464	12.0935	13.6263	11.4345	8.73516	7.3266	9.63745	5.04166	2.63945	1.32299	3.758	10.7101	8.55701	8.31935	9.54719	11.3935	8.65323	7.35489	9.732	5.15648	3.9266	1.4578	2.78536
Cthe_0447	3	13.9858	13.1679	13.094	13.3867	13.8986	12.314	12.2605	12.6602	7.50582	6.21833	6.25687	6.78076	13.1743	12.1359	13.2532	12.57	13.8577	12.2321	12.2888	12.7548	7.94499	7.19007	6.63426	6.68667
Cthe_0448	9	10.5463	10.4457	10.0281	10.5762	7.20471	6.56853	5.85618	8.14439	0.811926	0.47282	-0.14744	2.26493	6.48038	6.39037	6.84892	8.05413	7.16381	6.4866	5.88447	8.23893	2.89305	0.883232	-0.00365	1.02513
Cthe_0449	10	10.2142	9.92316	9.95467	10.081	5.66583	4.71738	5.16723	7.0974	-0.72695	-1.37832	-0.83639	1.21794	4.9415	4.53923	6.15997	7.00713	5.62493	4.63545	5.19552	7.19194	3.08415	1.24287	0.244582	1.37341
Cthe_0450	2	13.3196	13.0963	13.6931	13.527	11.1805	11.3465	11.2998	10.4317	4.78774	5.25079	5.29623	4.55225	10.4562	11.1683	12.2926	10.3415	11.1396	11.2646	11.3281	10.5262	5.84579	5.7201	5.90729	6.86289
Cthe_0451	6	12.9482	12.6028	12.8935	12.5262	11.7737	11.3341	11.6904	11.3831	5.3809	5.23836	5.68675	5.50363	11.0494	11.1559	12.6831	11.2928	11.7328	11.2521	11.7187	11.4776	4.55652	4.47896	4.25512	4.81821
Cthe_0452	6	14.3816	14.368	14.5434	14.5666	11.0614	11.1263	11.4227	11.1489	4.66858	5.03054	5.41912	5.26944	10.337	10.9481	12.4155	11.0586	11.0205	11.0443	11.451	11.2434	5.34859	5.28874	5.15943	5.98679
Cthe_0453	9	10.4719	12.0324	10.6373	13.7786	4.33435	7.6587	5.00328	10.6176	-2.05843	1.563	-1.00033	4.73812	3.61002	7.48055	5.99603	10.5273	4.29345	7.57677	5.03158	10.7121	2.62138	2.38022	1.6833	1.19954
Cthe_0454	10	10.1429	11.4955	10.5117	13.3545	5.04187	5.19115	5.20581	8.94639	-1.35091	-0.90456	-0.79781	3.06693	4.31754	5.013	6.19855	8.85613	5.00097	5.10922	5.2341	9.04093	2.11737	2.1667	0.812708	0.049437
Cthe_0455	2	13.1442	13.1609	13.1853	12.7256	12.1203	12.1924	12.1022	11.8986	5.72747	6.09675	6.09855	6.01909	11.3959	12.0143	13.0949	11.8083	12.0793	12.1105	12.1305	11.9931	5.15928	5.30339	5.1796	5.72909
Cthe_0456	7	12.526	12.2809	12.6836	11.7998	9.91956	9.58062	10.1476	8.86684	3.52678	3.48492	4.14399	2.98738	9.19523	9.40247	11.1403	8.77658	9.87866	9.49869	10.1759	8.96138	4.61148	4.38656	4.68364	5.42638
Cthe_0457	6	12.9736	12.8826	13.4865	12.9102	10.3842	10.3638	11.0503	10.2709	3.99141	4.26813	5.04666	4.3914	9.65986	10.1857	12.043	10.1806	10.3433	10.2819	11.0786	10.3654	5.72909	5.53775	5.96514	6.23093
Cthe_0458	4	15.2652	15.1641	15.2473	15.226	15.2981	15.1104	15.1424	15.6524	8.90532	9.0147	9.13878	9.77297	14.5738	14.9323	16.1351	15.5622	15.2572	15.0285	15.1707	15.747	9.77704	9.66846	9.59154	9.32639
Cthe_0459	1	14.3444	13.928	14.4753	14.5893	14.1794	13.4196	14.4631	14.4673	7.78665	7.32389	8.45948	8.5878	13.4551	13.2414	15.4558	14.377	14.1385	13.3377	14.4914	14.5618	8.19641	7.82925	8.10007	7.33176
Cthe_0460	1	13.8859	13.9232	14.3406	14.2374	13.8412	13.8625	14.871	14.5124	7.44839	7.76678	8.86735	8.63298	13.1168	13.6843	15.8637	14.4222	13.8003	13.7806	14.8993	14.607	6.99863	6.88973	7.56297	6.87541
Cthe_0461	2	12.5088	12.8034	13.5235	12.9858	12.1699	12.4644	13.5321	12.7329	5.77707	6.3687	7.52846	6.85346	11.4455	12.2863	14.5248	12.6427	12.1289	12.3825	13.5604	12.8275	5.63919	6.17012	6.77415	6.29903
Cthe_0462	1	14.3615	14.4421	13.9385	14.0829	14.3239	14.3909	13.3631	13.1624	7.93115	8.29515	7.35951	7.28294	13.5996	14.2127	14.3559	13.0721	14.283	14.3089	13.3914	13.2569	8.58114	9.20107	8.98794	9.2321
Cthe_0463	1	14.5348	14.4358	14.09	13.8975	13.7543	13.8291	12.8074	12.4773	7.3615	7.73339	6.80384	6.59785	13.0299	13.6509	13.8002	12.3871	13.7134	13.7472	12.8358	12.5718	8.03114	8.23106	8.30604	8.53129
Cthe_0464	6	13.0807	12.7956	12.3781	12.1557	10.879	10.5396	10.1389	10.5138	4.48621	4.44384	4.13528	4.63431	10.1547	10.3614	11.1316	10.4235	10.8381	10.4576	10.1672	10.6083	6.13928	6.2745	6.20627	5.66335
Cthe_0465	3	13.5711	13.277	12.9631	12.9857	13.7666	13.2506	12.6479	12.816	7.37378	7.15491	6.6443	6.93658	13.0422	13.0725	13.6407	12.7258	13.7257	13.1687	12.6762	12.9106	6.57802	6.42048	6.36912	6.11547
Cthe_0466	2	13.6936	13.1483	13.0355	12.392	13.1008	12.0929	11.9976	11.5933	6.70803	5.99717	5.99402	5.71384	12.3765	11.9147	12.9904	11.503	13.0599	12.0109	12.0259	11.6878	6.25868	6.05771	5.98902	5.89392
Cthe_0467	6	13.2973	12.4004	12.3823	11.475	12.7393	10.8399	11.4197	10.6745	6.34653	4.74424	5.41607	4.79503	12.015	10.6618	12.4124	10.5842	12.6984	10.758	11.448	10.769	6.03798	5.73656	5.55294	5.23758
Cthe_0468	6	13.4811	12.4965	12.6908	12.1626	12.5095	10.7346	11.0365	10.9761	6.11674	4.63886	5.03287	5.09659	11.7852	10.5564	12.0292	10.8858	12.4686	10.6526	11.0648	11.0706	5.35021	5.0353	4.26862	4.57255
Cthe_0469	8	12.2359	11.1427	11.4895	10.3962	9.80695	8.2767	8.80018	8.53993	3.41417	2.181	2.79657	2.66047	9.08262	8.09855	9.79293	8.44967	9.76605	8.19477	8.82848	8.63447	4.39945	3.88223	3.36555	3.81624
Cthe_0470	8	11.7069	10.6572	10.9774	10.5829	10.4226	8.74036	8.91953	8.93745	4.02982	2.64465	2.91592	3.05799	9.69827	8.56221	9.91228	8.84719	10.3817	8.65843	8.94782	9.03199	3.81873	3.76334	2.67231	3.37973
Cthe_0471	3	14.341	12.3353	13.0532	12.3824	14.1527	11.157	11.9917	11.1491	7.7599	5.06134	5.9881	5.26963	13.4284	10.9789	12.9845	11.0588	14.1118	11.0751	12.02	11.2436	6.00856	5.64847	4.84028	4.83392
Cthe_0472	6	14.471	12.656	13.3448	12.495	12.9236	9.75974	10.5373	9.83229	6.53083	3.66403	4.53372	3.95283	12.1993	9.58159	11.5301	9.74203	12.8827	9.67781	10.5656	9.92683	5.40296	5.12273	4.19316	4.04391
Cthe_0473	8	13.9484	12.4203	12.5862	11.725	10.514	7.43386	8.60058	7.69525	4.1212	1.33816	2.59696	1.81579	9.78965	7.25571	9.59332	7.60498	10.4731	7.35193	8.62887	7.78979	4.56385	4.05011	3.49583	3.11358
Cthe_0474	3	14.1917	12.7905	13.2854	12.9347	13.8856	12.2317	13.2077	12.4478	7.49281	6.13602	7.20405	6.56835	13.1613	12.0536	14.2004	12.3575	13.8447	12.1498	13.236	12.5424	6.4693	6.74435	6.2109	6.2789
Cthe_0475	6	12.2165	11.3196	12.1043	11.0806	11.8376	9.78633	10.8928	9.81905	5.44477	3.69063	4.88916	3.93959	11.1132	9.60818	11.8855	9.72879	11.7966	9.7044	10.9211	9.91359	6.32508	6.58122	6.38171	5.71726
Cthe_0476	3	15.3782	15.1591	15.1823	14.9957	14.8286	12.455	12.4111	11.5774	8.43585	6.35933	6.40749	5.69796	14.1043	12.2769	13.4039	11.4871	14.7877	12.3731	12.4394	11.672	7.83015	8.24079	7.23299	7.4682
Cthe_0477	3	14.9411	13.6748	13.6933	13.2122	16.6343	12.992	13.426	12.3086	10.2415	6.89629	7.42234	6.42916	15.91	12.8138	14.4187	12.2184	16.5934	12.9101	13.4543	12.4032	8.33121	8.33733	7.44302	6.87073
Cthe_0478	3	15.1874	13.9899	14.1985	13.6823	16.2366	12.6458	13.0853	11.964	9.84383	6.55006	7.08169	6.08458	15.5123	12.4676	14.0781	11.8738	16.1957	12.5638	13.1136	12.0586	7.70301	7.6094	6.75281	6.26018
Cthe_0479	3	15.1757	14.1134	14.3855	13.8148	15.5884	11.9368	12.7427	11.1649	9.19557	5.84115	6.73909	5.28548	14.864	11.7587	13.7355	11.0747	15.5474	11.8549	12.771	11.2595	8.85008	8.515	7.96568	7.49584
Cthe_0480	3	15.1939	14.5112	14.7474	14.2114	14.9891	11.5848	12.4903	11.3114	8.59636	5.48909	6.48667	5.43198	14.2648	11.4066	13.483	11.2212	14.9482	11.5029	12.5186	11.406	8.0242	7.97583	7.23186	6.71283
Cthe_0481	3	14.5063	12.4123	13.409	12.9164	15.3621	11.8137	13.0564	11.3817	8.96928	5.71795	7.05278	5.50225	14.6377	11.6355	14.0491	11.2914	15.3212	11.7317	13.0847	11.4763	7.55527	7.5822	6.90572	6.52821
Cthe_0482	3	15.3102	13.7054	14.4312	13.6542	14.6706	10.1818	12.22	10.7538	8.27782	4.0861	6.21633	4.87438	13.9463	10.0037	13.2127	10.6636	14.6297	10.0999	12.2482	10.8484	8.39082	8.49944	7.44108	6.59666
Cthe_0483	3	14.7766	13.17	13.8888	13.021	15.4501	12.2034	13.211	11.9204	9.05735	6.10773	7.20734	6.04094	14.7258	12.0253	14.2037	11.8301	15.4092	12.1215	13.2393	12.0149	7.84495	7.90825	7.1913	6.77593
Cthe_0484	3	14.8844	13.3174	13.9325	13.2634	15.6497	12.3902	13.5075	12.4629	9.25689	6.29454	7.50391	6.58344	14.9253	12.2121	14.5003	12.3726	15.6088	12.3083	13.5358	12.5574	7.67584	7.64948	6.93722	6.34348
Cthe_0485	3	14.7099	13.3467	13.9143	13.3789	16.1702	13.1701	14.0574	12.667	9.77738	7.07439	8.05382	6.78752	15.4458	12.9919	15.0502	12.5767	16.1293	13.0882	14.0857	12.7615	7.26877	7.21187	6.66332	6.37787
Cthe_0486	3	14.783	12.9837	13.7212	12.7754	15.2717	12.3218	13.2848	12.0835	8.87892	6.2261	7.28119	6.204	14.5474	12.1437	14.2775	11.9932	15.2308	12.2399	13.3131	12.178	7.20184	7.28642	6.75787	6.15201
Cthe_0487	3	14.846	13.1844	13.706	12.7031	14.1907	10.9715	12.0114	10.4974	7.7979	4.8758	6.00777	4.61789	13.4664	10.7934	13.0041	10.4071	14.1498	10.8896	12.0397	10.5919	6.39888	6.25231	5.84001	5.2762
Cthe_0488	6	13.3766	11.2399	11.7658	10.2661	13.4171	10.5445	11.0756	9.79318	7.02428	4.44877	5.07199	3.91372	12.6927	10.3663	12.0684	9.70292	13.3762	10.4626	11.1039	9.88772	6.15762	5.87462	5.23208	5.38015
Cthe_0489	3	14.5401	13.2019	13.7136	12.9182	14.7759	11.969	12.6811	10.978	8.3831	5.87333	6.67752	5.09859	14.0516	11.7909	13.6739	10.8878	14.735	11.8871	12.7094	11.0726	6.78594	6.47415	6.29955	6.02695
Cthe_0490	3	14.8686	13.772	14.1671	13.6694	16.0091	13.1155	14.0344	12.7604	9.61634	7.01982	8.0308	6.8809	15.2848	12.9374	15.0272	12.6701	15.9682	13.0336	14.0627	12.8549	7.26611	7.07947	6.80051	6.0957
Cthe_0491	3	14.3448	12.0634	13.0864	11.7641	14.2395	11.0216	12.2973	10.4224	7.84669	4.92585	6.29367	4.54292	13.5151	10.8434	13.29	10.3321	14.1986	10.9396	12.3256	10.5169	7.40559	7.15352	7.0528	6.33348
Cthe_0492	6	14.7822	13.1736	14.0603	12.9664	13.7444	10.4365	11.6622	9.64681	7.35158	4.34076	5.65859	3.76735	13.02	10.2583	12.655	9.55655	13.7035	10.3545	11.6905	9.74136	6.36072	6.093	6.06482	5.26658
Cthe_0493	3	15.1949	14.0197	14.4752	13.2427	14.7282	11.5964	12.5274	10.7816	8.33537	5.50065	6.52377	4.90217	14.0038	11.4182	13.5201	10.6914	14.6873	11.5144	12.5557	10.8762	7.63471	7.64489	7.30642	6.75731
Cthe_0494	6	14.3133	12.7783	13.1977	11.645	12.8336	9.90837	10.9458	9.62509	6.44085	3.81267	4.94219	3.74563	12.1093	9.73022	11.9385	9.53482	12.7927	9.82644	10.9741	9.71963	6.4465	6.35119	6.08571	5.27758
Cthe_0495	3	13.891	12.2228	12.8411	12.136	13.842	12.5097	12.7058	12.3918	7.44921	6.41398	6.70216	6.51229	13.1177	12.3315	13.6985	12.3015	13.8011	12.4277	12.7341	12.4863	5.93735	5.96988	5.76555	5.29374
Cthe_0498	1	14.3998	14.0184	13.745	13.3959	14.783	14.1059	13.5422	13.3941	8.39025	8.01024	7.53857	7.51459	14.0587	13.9278	14.5349	13.3038	14.7421	14.024	13.5705	13.4886	7.32541	7.13159	6.96626	7.13194
Cthe_0499	7	14.6824	14.1725	14.0375	13.2107	10.925	9.8163	9.41664	8.90312	4.53223	3.72059	3.41302	3.02366	10.2007	9.63814	10.4094	8.81286	10.8841	9.73437	9.44493	8.99766	5.68993	5.18682	5.28245	5.16927
Cthe_0500	2	14.9104	14.5422	14.508	14.0956	13.5722	12.1204	12.0807	11.2867	7.17941	6.0247	6.07712	5.4072	12.8479	11.9423	13.0735	11.1964	13.5313	12.0385	12.109	11.3812	7.23617	6.85755	7.01577	6.5904
Cthe_0501	1	14.2978	13.9218	13.8446	13.7513	15.2178	14.0426	13.7525	13.4547	8.82503	7.94685	7.74886	7.5752	14.4935	13.8644	14.7452	13.3644	15.1769	13.9606	13.7808	13.5492	8.94629	8.74721	8.73896	8.24727
Cthe_0502	8	10.8736	9.88605	10.0357	10.0122	10.391	8.09651	8.2058	9.67372	3.99823	2.0008	2.20218	3.79426	9.66668	7.91836	9.19854	9.58346	10.3501	8.01458	8.23409	9.76826	4.70337	3.46097	1.8036	2.76861
Cthe_0503	7	12.9245	12.2462	12.6206	12.2905	9.57004	8.84206	9.02017	8.97358	3.17726	2.74635	3.01655	3.09412	8.84571	8.6639	10.0129	8.88331	9.52914	8.76013	9.04846	9.06812	4.0283	3.91771	3.59858	3.83622
Cthe_0504	1	14.6066	14.6773	14.7312	14.3947	13.8857	14.426	14.3827	13.1932	7.49295	8.33025	8.37913	7.31372	13.1614	14.2478	15.3755	13.1029	13.8448	14.344	14.411	13.2877	6.84857	7.30687	7.13945	8.91593
Cthe_0505	5	15.3612	15.4047	15.4254	15.298	20.2171	19.4136	19.604	19.2698	13.8243	13.3179	13.6004	13.3903	19.4928	19.2355	20.5967	19.1795	20.1762	19.3317	19.6323	19.3644	12.5988	12.2632	12.7883	11.7745
Cthe_0506	5	15.3269	15.3544	15.3955	15.3027	17.1698	17.3521	17.7386	17.3058	10.7771	11.2564	11.7349	11.4263	16.4455	17.1739	18.7313	17.2155	17.1289	17.2702	17.7668	17.4003	11.8824	11.241	12.4994	11.4092
Cthe_0507	3	13.2911	13.614	14.312	14.2907	11.6729	12.5435	13.4382	13.4003	5.28007	6.44781	7.43453	7.52081	10.9485	12.3654	14.4309	13.31	11.6319	12.4616	13.4664	13.4948	7.15506	6.8578	8.1198	6.97178
Cthe_0508	2	12.505	13.5138	13.8393	14.3185	10.5283	13.1524	12.5435	12.7202	4.13549	7.05666	6.53989	6.84078	9.80394	12.9742	13.5363	12.63	10.4874	13.0704	12.5718	12.8148	6.53436	6.96759	8.0221	8.09738
Cthe_0509	1	14.7521	14.834	15.1426	15.1241	13.3344	13.5193	14.5272	14.0062	6.94156	7.42355	8.52362	8.12674	12.61	13.3411	15.52	13.9159	13.2934	13.4373	14.5555	14.1007	7.12401	7.68235	7.52323	8.15924
Cthe_0511	2	12.7928	12.6012	12.7418	12.7475	12.0882	11.8436	11.8342	11.8788	5.69537	5.74789	5.83062	5.9993	11.3638	11.6654	12.827	11.7885	12.0473	11.7617	11.8625	11.9733	5.21396	5.63318	5.13617	5.59207
Cthe_0512	8	10.3611	10.938	10.9707	10.989	7.36954	8.06955	8.43341	9.18042	0.976762	1.97384	2.4298	3.30096	6.64521	7.8914	9.42616	9.09016	7.32864	7.98762	8.46171	9.27496	1.65485	1.3731	1.21611	1.93496
Cthe_0514	8	11.0274	11.286	11.2832	11.3107	8.17243	8.51015	8.38675	9.28833	1.77964	2.41445	2.38314	3.40887	7.4481	8.332	9.3795	9.19807	8.13152	8.42822	8.41505	9.38287	2.37492	2.45717	1.87926	2.55895
Cthe_0515	1	13.3083	13.6957	12.8418	13.189	14.355	14.4479	13.6764	14.0862	7.96221	8.35217	7.6728	8.20678	13.6307	14.2697	14.6692	13.996	14.3141	14.3659	13.7047	14.1808	7.34034	7.55041	7.38632	7.35766
Cthe_0516	9	10.5696	11.6033	11.054	11.4683	6.05083	7.40428	6.32382	7.83877	-0.34195	1.30858	0.320201	1.95931	5.3265	7.22613	7.31656	7.74851	6.00993	7.32235	6.35211	7.93331	2.28872	2.26083	2.02789	2.5301
Cthe_0517	10	10.2635	10.7144	10.3408	10.5111	4.67838	6.22284	5.66901	7.38109	-1.7144	0.12713	-0.33461	1.50163	3.95405	6.04468	6.66175	7.29083	4.63748	6.14091	5.6973	7.47563	1.55155	1.07204	0.921236	1.70498
Cthe_0518	1	13.0755	13.1208	13.4214	13.351	13.8361	13.9071	14.1621	14.3562	7.44334	7.81136	8.15849	8.47679	13.1118	13.7289	15.1549	14.266	13.7952	13.8251	14.1904	14.4508	6.30022	6.43328	6.30756	6.4729
Cthe_0519	3	13.4654	13.0446	13.5125	13.4539	13.2107	12.9193	13.2586	13.6598	6.8179	6.82365	7.25495	7.78029	12.4863	12.7412	14.2513	13.5695	13.1698	12.8374	13.2869	13.7543	6.31022	6.49967	6.09675	6.1908
Cthe_0520	7	12.6499	13.1492	12.6623	12.6933	9.40373	9.41002	9.37368	10.0843	3.01095	3.31431	3.37006	4.20479	8.6794	9.23187	10.3664	9.99399	9.36283	9.32809	9.40197	10.1788	3.98444	4.11531	3.81901	3.74661
Cthe_0521	3	12.9047	13.1156	12.483	12.4346	13.3799	13.8759	12.8434	13.0682	6.98716	7.78018	6.83982	7.18873	12.6556	13.6977	13.8362	12.9779	13.339	13.794	12.8717	13.1627	5.27636	5.44107	5.36411	5.79468
Cthe_0522	8	11.3884	11.5399	10.9503	10.8806	8.88492	9.82476	8.14566	9.01316	2.49214	3.72905	2.14204	3.1337	8.16059	9.6466	9.1384	8.9229	8.84402	9.74283	8.17395	9.1077	4.54736	4.75314	4.29592	5.24706
Cthe_0523	8	12.4661	12.959	12.7637	13.0369	8.47647	9.17765	8.86467	9.4129	2.08369	3.08194	2.86105	3.53344	7.75214	8.99949	9.85742	9.32263	8.43557	9.09572	8.89296	9.50744	3.55106	3.51451	3.30442	4.08435
Cthe_0524	7	13.8125	14.3795	14.3385	14.5669	8.95982	9.8417	9.5038	9.88443	2.56703	3.74599	3.50019	4.00497	8.23549	9.66354	10.4965	9.79417	8.91891	9.75977	9.5321	9.97897	4.39569	4.29055	4.38391	4.97372
Cthe_0525	7	13.0471	13.8172	13.7045	13.8193	8.78759	9.78222	9.63168	9.92883	2.39481	3.68651	3.62806	4.04937	8.06326	9.60406	10.6244	9.83857	8.74669	9.70029	9.65997	10.0234	4.2713	4.23277	4.407	4.96473
Cthe_0526	8	11.8094	12.6689	12.3719	12.7026	7.92871	8.67536	8.51582	9.33203	1.53593	2.57966	2.5122	3.45257	7.20438	8.49721	9.50856	9.24176	7.88781	8.59343	8.54411	9.42657	3.60115	3.69021	3.69462	3.69736
Cthe_0527	10	10.7835	11.5703	11.3024	12.4785	4.43864	5.68511	5.37573	7.32175	-1.95414	-0.41059	-0.62788	1.44229	3.71431	5.50696	6.36848	7.23149	4.39774	5.60318	5.40403	7.41629	1.95935	1.53587	1.59668	1.36856
Cthe_0528	10	9.77219	9.62975	9.70904	9.66073	4.03583	4.38246	3.38106	6.615	-2.35695	-1.71325	-2.62256	0.735537	3.3115	4.2043	4.3738	6.52473	3.99493	4.30053	3.40935	6.70954	0.990228	0.022026	-1.44613	-0.25813
Cthe_0530	10	9.99633	10.2342	9.93315	10.5422	5.03432	6.70307	5.18291	8.05345	-1.35847	0.607366	-0.82071	2.174	4.30999	6.52492	6.17565	7.96319	4.99341	6.62114	5.2112	8.14799	1.2649	0.912942	-0.12928	1.27546
Cthe_0531	6	11.5924	11.4349	11.714	11.2618	11.7721	11.9592	11.7803	12.1429	5.37932	5.8635	5.77664	6.2634	11.0478	11.7811	12.773	12.0526	11.7312	11.8773	11.8086	12.2374	4.40065	4.81273	4.22192	4.98619
Cthe_0532	8	11.13	10.9526	11.3672	10.6984	8.58298	8.20796	8.6933	9.37979	2.19019	2.11226	2.68969	3.50033	7.85865	8.02981	9.68605	9.28953	8.54207	8.12603	8.7216	9.47433	3.9568	3.74037	3.27075	3.53506
Cthe_0533	3	13.6754	13.5432	13.1158	12.8414	13.8656	13.8197	12.9161	12.4811	7.47279	7.72401	6.91244	6.60166	13.1412	13.6416	13.9088	12.3909	13.8247	13.7378	12.9444	12.5757	6.34749	6.45435	6.31478	7.04632
Cthe_0534	3	12.086	11.9238	11.4083	10.9963	12.738	12.5439	11.5562	11.6795	6.34522	6.44815	5.55258	5.80003	12.0137	12.3657	12.5489	11.5892	12.6971	12.4619	11.5845	11.774	4.85322	4.99822	4.69025	5.01391
Cthe_0535	7	14.4958	14.1736	14.6617	14.3577	11.0744	9.99154	11.0853	9.93113	4.68161	3.89583	5.08171	4.05167	10.3501	9.81338	12.0781	9.84087	11.0335	9.90961	11.1136	10.0257	6.14427	6.29518	6.81415	5.86681
Cthe_0536	4	15.0901	15.0651	15.0883	14.7586	16.006	16.2468	15.858	15.7696	9.61324	10.1511	9.85435	9.89016	15.2817	16.0687	16.8507	15.6793	15.9651	16.1649	15.8863	15.8642	8.89915	9.0469	8.93619	9.5092
Cthe_0537	6	13.3912	13.3003	13.4722	13.0283	11.1617	11.0605	11.1913	10.825	4.76893	4.96483	5.1877	4.94551	10.4374	10.8824	12.1841	10.7347	11.1208	10.9786	11.2196	10.9195	5.51725	5.30425	5.52507	5.73176
Cthe_0538	7	12.8588	13.2029	13.2572	12.7247	10.4162	10.7862	10.8855	10.5851	4.02339	4.69047	4.88183	4.70566	9.69185	10.608	11.8782	10.4949	10.3753	10.7042	10.9137	10.6797	4.47154	4.16896	4.48118	4.99983
Cthe_0539	7	11.9543	12.2601	12.161	11.3877	9.63033	10.2168	9.88912	9.39095	3.23754	4.12106	3.8855	3.5115	8.906	10.0386	10.8819	9.30069	9.58942	10.1348	9.91741	9.4855	3.99686	3.80818	4.1854	4.87438
Cthe_0540	6	12.2213	12.6574	12.5725	12.5003	11.5277	12.042	11.9718	12.1549	5.1349	5.94626	5.96823	6.27543	10.8034	11.8638	12.9646	12.0646	11.4868	11.96	12.0001	12.2494	4.29775	4.30794	4.35153	4.75556
Cthe_0541	7	13.1827	13.3239	13.3206	12.3214	10.747	10.7772	10.8162	10.5092	4.35424	4.68152	4.81257	4.62972	10.0227	10.5991	11.8089	10.4189	10.7061	10.6953	10.8445	10.6037	4.40472	4.02774	3.95395	4.98592
Cthe_0542	7	11.7664	11.7461	12.0554	11.6047	9.32628	9.3716	9.86184	9.44001	2.93349	3.27589	3.85823	3.56055	8.60194	9.19344	10.8546	9.34975	9.28537	9.28966	9.89013	9.53455	3.78908	3.56522	3.63096	4.36074
Cthe_0543	4	15.3852	15.3343	15.3543	15.1893	17.5449	16.6951	16.3978	15.9247	11.1521	10.5994	10.3942	10.0453	16.8206	16.517	17.3906	15.8345	17.504	16.6132	16.4261	16.0193	9.44725	9.40914	9.25499	9.39491
Cthe_0544	2	13.086	12.695	12.1081	11.6897	13.1951	12.8632	11.8886	11.8094	6.80232	6.76751	5.88501	5.92989	12.4708	12.6851	12.8814	11.7191	13.1542	12.7813	11.9169	11.9039	6.40605	6.66828	6.06358	6.9283
Cthe_0545	2	13.5976	13.0602	12.9121	12.5428	12.4068	11.5735	11.0503	10.8345	6.01404	5.47784	5.04672	4.95501	11.6825	11.3954	12.0431	10.7442	12.3659	11.4916	11.0786	10.929	6.5431	6.82797	6.19317	6.73066
Cthe_0546	8	13.2345	13.3725	12.8623	13.2342	9.05305	9.10665	8.44236	8.27762	2.66027	3.01095	2.43874	2.39816	8.32872	8.9285	9.4351	8.18736	9.01215	9.02472	8.47065	8.37217	3.6707	3.85095	3.81968	4.09043
Cthe_0547	6	13.4765	13.6222	12.7583	12.8367	12.2352	12.4052	11.0304	11.2964	5.84243	6.30952	5.02674	5.41689	11.5109	12.2271	12.0231	11.2061	12.1943	12.3233	11.0587	11.3909	5.75191	5.59434	5.19867	6.22179
Cthe_0548	3	14.2287	14.4229	13.848	14.3199	13.035	13.1909	12.1261	12.4404	6.6422	7.09523	6.12248	6.56091	12.3107	13.0128	13.1188	12.3501	12.9941	13.109	12.1544	12.5349	7.02069	6.85944	6.65955	7.23245
Cthe_0549	2	13.4961	13.4654	13.1197	13.2996	11.7314	11.531	10.9932	11.9476	5.33865	5.43532	4.98955	6.06811	11.0071	11.3529	11.9859	11.8573	11.6905	11.4491	11.0214	12.0421	5.92915	5.88974	5.42191	5.41233
Cthe_0550	3	12.9964	13.143	12.3724	12.8427	12.5863	12.9275	11.6982	12.4388	6.19352	6.83177	5.69455	6.55936	11.862	12.7493	12.6909	12.3486	12.5454	12.8455	11.7265	12.5334	5.40297	5.45045	4.86086	5.76325
Cthe_0551	1	14.9739	14.9697	15.0185	14.9971	14.2404	14.1899	14.3304	14.5567	7.84764	8.09422	8.32675	8.67728	13.5161	14.0118	15.3231	14.4665	14.1995	14.108	14.3587	14.6513	7.43066	7.58334	7.17557	7.73173
Cthe_0552	2	13.7015	13.6962	13.6711	13.5755	11.6369	11.7266	11.527	11.4514	5.24412	5.63094	5.5234	5.57199	10.9126	11.5485	12.5198	11.3612	11.596	11.6447	11.5553	11.546	6.08226	6.40849	5.99029	6.83594
Cthe_0553	8	10.9046	11.095	10.9349	11.1805	8.49682	8.92027	8.45394	9.54024	2.10403	2.82457	2.45032	3.66078	7.77248	8.74212	9.44668	9.44998	8.45591	8.83834	8.48223	9.63478	2.91373	3.11518	2.35766	3.17859
Cthe_0554	6	11.9167	12.3175	12.5483	12.0376	11.3948	11.9278	12.3876	11.9913	5.00205	5.8321	6.38403	6.11182	10.6705	11.7497	13.3804	11.901	11.3539	11.8459	12.4159	12.0858	3.66762	3.57645	3.41801	4.92559
Cthe_0555	4	14.1753	15.05	14.2497	14.5879	15.4022	17.6575	15.6366	16.2016	9.0094	11.5617	9.63303	10.3221	14.6778	17.4793	16.6294	16.1113	15.3613	17.5755	15.6649	16.2961	9.40173	9.26456	10.3627	10.1641
Cthe_0556	7	10.7424	12.082	11.2816	12.0587	8.30156	10.2975	8.33358	10.8055	1.90877	4.2018	2.32996	4.92607	7.57723	10.1194	9.32633	10.7153	8.26065	10.2156	8.36187	10.9001	2.82709	2.20558	2.41748	2.30886
Cthe_0557	8	11.0569	10.6116	10.4143	11.0314	8.19452	6.78447	6.42131	8.27085	1.80174	0.688767	0.417699	2.39139	7.47019	6.60632	7.41406	8.18058	8.15362	6.70254	6.44961	8.36539	3.10402	1.79951	0.012811	1.80101
Cthe_0558	9	10.3469	10.094	10.3885	10.0579	7.62996	6.70983	7.33202	7.96888	1.23717	0.614123	1.32841	2.08942	6.90562	6.53167	8.32477	7.87862	7.58905	6.6279	7.36032	8.06342	2.35561	2.16959	1.48906	1.64926
Cthe_0559	8	11.6105	11.5962	11.3436	11.2435	8.87429	8.6252	8.43913	8.92903	2.4815	2.5295	2.43551	3.04957	8.14996	8.44705	9.43187	8.83877	8.83338	8.54327	8.46742	9.02357	3.54684	2.90434	2.73268	3.14949
Cthe_0560	5	15.3979	15.2841	15.3829	15.3759	20.0541	19.4401	19.5608	19.8061	13.6614	13.3444	13.5572	13.9267	19.3298	19.262	20.5536	19.7159	20.0132	19.3582	19.5891	19.9007	13.0241	12.8668	12.9874	12.2143
Cthe_0561	2	13.1291	13.1596	13.4535	12.779	11.8822	12.0327	12.3319	11.4249	5.48945	5.93695	6.32826	5.54546	11.1579	11.8545	13.3246	11.3347	11.8413	11.9507	12.3602	11.5195	5.2961	5.56639	5.20601	6.88403
Cthe_0562	8	11.245	11.5626	11.4686	10.2851	8.91313	8.64774	9.24442	8.88531	2.52035	2.55204	3.2408	3.00585	8.1888	8.46959	10.2372	8.79505	8.87223	8.56581	9.27271	8.97985	4.02224	4.24836	3.64922	4.8853
Cthe_0563	2	14.7952	14.9318	14.928	14.9311	12.0948	12.2748	12.4906	11.8963	5.70201	6.17909	6.48702	6.01686	11.3705	12.0966	13.4834	11.8061	12.0539	12.1929	12.5189	11.9909	6.68294	6.92198	6.68219	7.86722
Cthe_0564	6	12.8551	12.5826	13.4713	13.0772	11.2322	10.7446	12.0476	11.6161	4.83941	4.64893	6.04396	5.73664	10.5079	10.5665	13.0403	11.5258	11.1913	10.6627	12.0759	11.7106	5.27362	5.38953	5.28605	5.49104
Cthe_0565	1	15.1411	14.7612	14.9972	15.2552	14.5996	13.8249	13.7795	14.5897	8.20683	7.72924	7.77588	8.71027	13.8753	13.6468	14.7722	14.4995	14.5587	13.743	13.8078	14.6843	9.48354	9.89674	9.13652	8.82904
Cthe_0566	1	14.4731	14.1997	14.4252	14.2151	14.8585	14.5461	14.53	13.8948	8.46575	8.45043	8.52635	8.01536	14.1342	14.368	15.5227	13.8046	14.8176	14.4642	14.5583	13.9894	6.93512	6.92291	7.01895	7.33198
Cthe_0567	2	14.1494	14.0478	14.2835	13.4962	11.6153	11.6321	11.9942	11.1559	5.22255	5.53645	5.99057	5.27643	10.891	11.454	12.9869	11.0656	11.5744	11.5502	12.0225	11.2504	6.25591	6.12912	6.49769	6.91263
Cthe_0568	2	14.6899	14.831	14.9398	14.6522	12.5244	12.4877	13.033	12.2273	6.1316	6.39199	7.02935	6.34782	11.8001	12.3095	14.0257	12.137	12.4835	12.4058	13.0613	12.3218	6.41178	6.21859	6.68315	6.88639
Cthe_0569	4	14.5266	14.4205	14.588	14.4909	15.5453	15.6664	15.5027	14.9232	9.15249	9.57066	9.49904	9.04377	14.8209	15.4882	16.4954	14.833	15.5044	15.5844	15.531	15.0178	9.49496	9.4685	9.57506	10.2591
Cthe_0570	1	15.0471	14.9891	15.199	15.1434	13.7801	13.3373	14.2314	14.494	7.38727	7.24156	8.22779	8.61456	13.0557	13.1591	15.2241	14.4038	13.7392	13.2553	14.2597	14.5886	8.73891	8.31891	8.79515	7.72743
Cthe_0571	1	13.5957	13.8685	14.2393	14.112	14.1832	14.5821	15.1912	15.0011	7.79044	8.48635	9.18761	9.12166	13.4589	14.4039	16.184	14.9109	14.1423	14.5001	15.2195	15.0957	8.15608	7.812	8.59334	8.13385
Cthe_0572	1	13.4674	13.7403	14.0092	13.9223	13.5521	14.0413	14.4228	14.0102	7.15933	7.9456	8.41921	8.13074	12.8278	13.8631	15.4156	13.9199	13.5112	13.9594	14.4511	14.1047	7.36666	7.74275	8.07022	8.11118
Cthe_0573	1	14.1522	14.3443	14.3587	14.2391	13.5742	14.2982	14.2321	13.5799	7.1814	8.20253	8.22851	7.70046	12.8498	14.1201	15.2249	13.4896	13.5333	14.2163	14.2604	13.6745	7.56957	8.14902	8.29532	8.96969
Cthe_0574	4	14.4425	14.6057	14.6071	14.4166	15.0592	15.5523	15.6539	14.9131	8.66643	9.4566	9.65023	9.03366	14.3349	15.3742	16.6466	14.8229	15.0183	15.4704	15.6821	15.0077	7.5689	7.93409	8.13933	8.76765
Cthe_0575	1	11.6445	11.8635	12.3539	12.472	12.8347	13.0937	13.7734	13.5466	6.44188	6.99798	7.76973	7.66716	12.1103	12.9155	14.7661	13.4564	12.7938	13.0118	13.8016	13.6412	7.11321	7.30844	7.58267	7.49492
Cthe_0576	3	14.4802	14.3939	14.5655	14.658	13.042	12.8409	13.1722	13.0427	6.64924	6.74523	7.16856	7.16327	12.3177	12.6628	14.1649	12.9525	13.0011	12.759	13.2005	13.1373	7.41292	7.54555	7.39414	7.66285
Cthe_0577	3	14.6233	14.5399	14.636	14.4012	13.1131	12.9446	13.4127	12.9696	6.72033	6.84886	7.40909	7.09016	12.3888	12.7664	14.4055	12.8794	13.0722	12.8626	13.441	13.0642	7.42797	7.63486	7.69682	7.81073
Cthe_0578	4	15.1799	15.1428	15.1934	14.9899	16.8281	16.5492	16.2836	15.6987	10.4353	10.4535	10.28	9.81925	16.1038	16.3711	17.2764	15.6084	16.7872	16.4673	16.3119	15.7933	9.03155	8.89376	9.13786	9.26359
Cthe_0579	2	14.0618	13.9741	13.8352	14.4421	12.092	12.2217	11.6658	11.7369	5.69918	6.12598	5.66217	5.85747	11.3676	12.0435	12.6585	11.6467	12.0511	12.1397	11.6941	11.8315	6.7558	6.63672	6.6334	6.98787
Cthe_0580	2	13.5647	13.3768	14.0322	13.8616	12.2539	11.8764	12.72	12.5043	5.86109	5.78066	6.71636	6.62488	11.5296	11.6982	13.7127	12.4141	12.213	11.7944	12.7483	12.5989	5.8527	6.08177	5.68337	6.25942
Cthe_0581	3	12.3852	12.1556	12.5967	12.2382	12.2103	12.0809	12.5434	12.5011	5.8175	5.98519	6.5398	6.62167	11.486	11.9027	13.5362	12.4109	12.1694	11.999	12.5717	12.5957	5.25581	5.50087	5.20033	5.63943
Cthe_0582	7	11.5469	11.3918	11.9632	11.5368	9.88051	10.3455	10.4224	10.6392	3.48773	4.24975	4.41877	4.75975	9.15618	10.1673	11.4151	10.5489	9.83961	10.2635	10.4507	10.7338	3.1466	3.42333	2.66894	4.31931
Cthe_0583	7	12.214	12.3074	12.6436	12.5222	10.4339	10.4762	10.7468	11.0029	4.0411	4.38045	4.74316	5.12339	9.70955	10.298	11.7395	10.9126	10.393	10.3942	10.7751	11.0974	4.07451	4.56029	3.9016	4.68962
Cthe_0584	6	12.3112	13.0745	12.824	12.2299	10.2144	11.3394	10.7647	9.73876	3.82164	5.24366	4.76104	3.8593	9.49009	11.1612	11.7574	9.6485	10.1735	11.2574	10.7929	9.8333	5.67195	5.53091	5.92457	7.5993
Cthe_0592	9	10.3445	10.4051	10.3668	10.3792	7.12181	7.60452	6.84758	8.51819	0.729022	1.50882	0.843969	2.63873	6.39747	7.42637	7.84033	8.42793	7.0809	7.52259	6.87588	8.61273	2.69638	1.80436	1.59166	1.89125
Cthe_0593	2	12.1349	11.8745	12.158	12.4076	12.2683	11.9053	12.4701	12.463	5.87555	5.80956	6.46644	6.58352	11.544	11.7271	13.4628	12.3727	12.2274	11.8233	12.4984	12.5575	6.05151	6.37057	6.16218	6.07407
Cthe_0595	9	10.0439	10.0693	10.082	10.0534	7.13596	7.27035	7.32398	8.81527	0.743175	1.17464	1.32036	2.93581	6.41163	7.0922	8.31672	8.72501	7.09505	7.18842	7.35227	8.90981	2.01007	1.43926	0.931447	1.33074
Cthe_0596	7	11.5314	11.8046	12.0128	11.2629	8.74921	9.75216	9.5089	9.46558	2.35643	3.65645	3.50528	3.58612	8.02488	9.574	10.5016	9.37532	8.70831	9.67023	9.53719	9.56012	3.4374	3.82605	3.457	5.02281
Cthe_0597	9	10.2639	9.98422	9.79285	9.79792	6.68734	6.2148	5.81588	7.28432	0.294556	0.119095	-0.18774	1.40486	5.96301	6.03665	6.80862	7.19406	6.64644	6.13287	5.84417	7.37886	3.80665	2.48233	2.01978	2.49842
Cthe_0598	8	11.8664	11.9907	11.1185	10.8954	8.22094	8.04844	7.36497	8.45968	1.82815	1.95274	1.36135	2.58022	7.49661	7.87029	8.35771	8.36942	8.18004	7.96651	7.39326	8.55423	2.66278	2.46736	1.66603	2.3673
Cthe_0599	7	12.7257	12.6064	11.953	12.4085	9.42268	9.23263	8.59339	9.39921	3.0299	3.13692	2.58978	3.51975	8.69835	9.05448	9.58614	9.30895	9.38178	9.1507	8.62169	9.49375	3.29321	2.91538	2.28454	3.09833
Cthe_0600	7	12.636	12.5	11.9379	11.5014	9.27307	9.08235	8.39829	9.31481	2.88029	2.98665	2.39468	3.43535	8.54874	8.9042	9.39104	9.22455	9.23217	9.00042	8.42659	9.40936	4.09152	3.44945	2.7486	3.85535
Cthe_0601	7	11.6793	11.4142	11.2255	10.9056	9.46068	9.12001	8.78657	9.32589	3.0679	3.02431	2.78295	3.44643	8.73635	8.94186	9.77931	9.23563	9.41978	9.03808	8.81486	9.42043	3.50602	2.77058	2.42758	3.13911
Cthe_0602	7	12.256	12.1057	12.0065	11.8757	10.3704	10.1093	10.0491	10.3389	3.9776	4.01356	4.04552	4.45946	9.64605	9.93111	11.0419	10.2487	10.3295	10.0273	10.0774	10.4335	4.14631	3.49601	3.45742	3.80422
Cthe_0603	2	13.7059	12.3456	11.8903	12.0393	13.8771	12.1	11.199	11.0805	7.4843	6.00429	5.19535	5.20099	13.1527	11.9218	12.1917	10.9902	13.8362	12.0181	11.2273	11.175	6.89393	7.6107	6.4978	6.51842
Cthe_0605	1	15.0714	14.9114	14.9435	14.6547	15.0781	14.2949	14.2506	13.6803	8.68534	8.19915	8.24702	7.80088	14.3538	14.1167	15.2434	13.5901	15.0372	14.2129	14.2789	13.7749	7.716	8.42143	7.4842	8.61043
Cthe_0606	3	13.7289	13.3723	13.6531	13.5105	13.208	12.401	12.7934	12.3374	6.81519	6.30531	6.7898	6.45798	12.4837	12.2229	13.7862	12.2472	13.1671	12.3191	12.8217	12.432	5.31957	5.46439	5.02593	5.57724
Cthe_0607	1	15.1004	14.8866	15.054	14.7347	15.0503	14.1469	14.6015	13.5063	8.65756	8.05123	8.59793	7.62686	14.326	13.9688	15.5943	13.4161	15.0094	14.065	14.6298	13.6009	8.30846	7.79529	8.22034	8.24541
Cthe_0608	1	13.7567	12.8716	13.9041	12.984	13.4079	12.5545	13.7587	12.4881	7.01514	6.45882	7.75507	6.60862	12.6836	12.3764	14.7514	12.3978	13.367	12.4726	13.787	12.5826	7.11105	6.33205	7.36625	6.66422
Cthe_0609	3	13.4595	13.4539	14.2271	13.5639	12.4413	12.3505	13.4716	12.1979	6.04847	6.25482	7.46797	6.3184	11.7169	12.1724	14.4643	12.1076	12.4003	12.2686	13.4999	12.2924	6.51913	5.87204	7.19204	6.55231
Cthe_0610	7	11.8655	12.3057	12.9086	12.365	9.60796	10.3059	10.7913	10.5767	3.21517	4.21023	4.78764	4.69719	8.88363	10.1278	11.784	10.4864	9.56705	10.224	10.8195	10.6712	3.91446	3.76813	4.28658	4.47878
Cthe_0611	3	14.1775	13.2277	13.3747	12.8207	14.569	13.1724	13.4028	12.6193	8.17625	7.07674	7.39922	6.73983	13.8447	12.9943	14.3956	12.529	14.5281	13.0905	13.4311	12.7138	6.77661	6.69693	6.55643	6.47424
Cthe_0612	4	15.1961	15.1286	15.2753	15.0686	16.2556	15.8325	16.1283	15.2841	9.86279	9.73681	10.1247	9.40465	15.5312	15.6544	17.121	15.1938	16.2147	15.7506	16.1566	15.3787	8.97364	9.061	9.07089	9.55505
Cthe_0613	4	15.1148	15.0425	15.0685	14.991	15.7042	15.0998	15.3677	14.7632	9.3114	9.00413	9.36408	8.88379	14.9799	14.9217	16.3604	14.673	15.6633	15.0179	15.396	14.8578	8.30316	8.14655	8.22719	8.39279
Cthe_0614	1	15.0678	14.9217	14.9926	14.6403	14.4184	14.1023	14.4027	13.4852	8.02558	8.0066	8.39911	7.60577	13.694	13.9241	15.3955	13.395	14.3775	14.0204	14.431	13.5798	8.70857	8.47462	8.75358	9.20121
Cthe_0615	4	14.4228	14.0155	14.5016	14.2596	15.247	15.0126	15.5347	15.0247	8.85418	8.91689	9.53105	9.14526	14.5226	14.8344	16.5274	14.9345	15.2061	14.9307	15.563	15.1193	8.63253	8.56556	8.63119	9.01265
Cthe_0616	1	14.6665	14.5166	14.8493	14.6191	13.6901	13.4401	14.174	13.7589	7.29735	7.34436	8.17038	7.87948	12.9658	13.2619	15.1667	13.6687	13.6492	13.3581	14.2023	13.8535	8.83967	8.71907	8.72742	9.16647
Cthe_0617	4	15.0692	15.0828	15.1972	15.0656	14.8684	14.8948	15.218	15.1124	8.47565	8.79908	9.21434	9.23298	14.1441	14.7166	16.2107	15.0222	14.8275	14.8129	15.2462	15.207	8.40454	8.5094	8.28495	8.93104
Cthe_0618	4	14.9952	15.0972	14.9152	14.9573	16.1026	16.3575	14.8541	15.394	9.7098	10.2618	8.85051	9.51455	15.3782	16.1794	15.8469	15.3038	16.0617	16.2756	14.8824	15.4886	8.28692	8.66748	8.50978	8.32984
Cthe_0619	1	15.0649	14.9277	14.7047	15.0918	14.0961	13.6449	12.5054	12.7836	7.70335	7.54921	6.50174	6.90412	13.3718	13.4668	13.4981	12.6933	14.0552	13.563	12.5336	12.8781	8.97421	9.9361	9.21502	9.13603
Cthe_0620	4	15.205	14.9194	15.0758	15.1206	15.2491	14.3305	14.6181	14.1686	8.8563	8.23476	8.61451	8.28912	14.5247	14.1523	15.6109	14.0783	15.2082	14.2485	14.6464	14.2631	9.79854	10.0018	9.95389	9.54754
Cthe_0621	3	14.1173	14.2669	14.3788	14.5268	12.7383	12.8245	13.0768	13.2077	6.34554	6.7288	7.07317	7.32822	12.014	12.6464	14.0695	13.1174	12.6974	12.7426	13.1051	13.3022	6.72079	6.83061	6.66054	7.01631
Cthe_0622	3	14.3523	14.5362	14.5903	14.4997	12.5522	12.7533	12.6777	12.5331	6.15944	6.65758	6.67408	6.65369	11.8279	12.5751	13.6704	12.4429	12.5113	12.6714	12.706	12.6277	6.53227	6.8597	6.50764	7.4001
Cthe_0623	6	11.4658	11.6598	11.7135	11.4439	11.2075	12.2721	11.539	11.7527	4.81469	6.17639	5.53534	5.87322	10.4831	12.0939	12.5317	11.6624	11.1666	12.1902	11.5672	11.8472	5.87615	6.0641	6.25662	6.7047
Cthe_0624	4	14.515	14.3806	14.9534	13.8592	16.6425	16.5081	17.6875	15.5157	10.2497	10.4123	11.6839	9.63625	15.9182	16.3299	18.6803	15.4254	16.6016	16.4261	17.7158	15.6103	7.61779	7.69864	8.3874	9.13655
Cthe_0625	4	15.3143	15.2732	15.2964	15.131	17.0007	16.5202	16.4433	16.0166	10.6079	10.4245	10.4397	10.1372	16.2764	16.342	17.4361	15.9264	16.9598	16.4382	16.4716	16.1112	9.25506	9.26438	9.45763	9.17817
Cthe_0626	3	13.0124	13.3517	13.3982	13.0924	12.4128	12.9774	12.6725	12.5776	6.02	6.88171	6.66884	6.69816	11.6884	12.7993	13.6652	12.4874	12.3719	12.8955	12.7007	12.6722	5.72064	5.96011	5.79846	6.71193
Cthe_0627	1	14.8337	14.8624	14.687	14.6734	14.4134	14.4871	13.8443	13.5045	8.02059	8.3914	7.84068	7.62507	13.689	14.3089	14.837	13.4143	14.3725	14.4052	13.8726	13.5991	7.88227	8.10555	7.84394	8.72751
Cthe_0628	3	14.4027	14.4929	14.3382	14.182	13.2452	13.1512	13.0414	12.849	6.85245	7.05554	7.03775	6.96952	12.5209	12.9731	14.0341	12.7587	13.2043	13.0693	13.0696	12.9435	7.13973	7.15576	7.01964	7.54441
Cthe_0629	1	14.4617	14.5115	14.4846	14.6768	14.2572	14.208	14.1581	14.5917	7.86445	8.11232	8.15445	8.71227	13.5329	14.0299	15.1508	14.5015	14.2163	14.1261	14.1864	14.6863	7.65655	7.81615	7.41219	7.74782
Cthe_0630	1	14.223	14.3013	14.2898	14.527	14.2424	14.229	14.3818	14.5668	7.84962	8.13333	8.37815	8.68729	13.5181	14.0509	15.3745	14.4765	14.2015	14.1471	14.4101	14.6613	8.23975	8.32147	8.06054	8.47249
Cthe_0631	1	14.3606	14.3099	14.4659	14.5104	13.4756	13.6259	13.6591	13.6614	7.08279	7.53024	7.65549	7.78189	12.7512	13.4478	14.6518	13.5711	13.4347	13.544	13.6874	13.7559	7.50018	7.67712	7.46269	8.0329
Cthe_0632	4	14.6791	14.7028	14.8265	14.9202	14.3882	14.4199	14.6927	15.0472	7.99538	8.32421	8.6891	9.16776	13.6638	14.2418	15.6855	14.957	14.3473	14.338	14.721	15.1418	9.34135	9.24145	9.13637	9.29384
Cthe_0633	2	13.9923	14.0994	14.2242	14.475	11.29	11.3385	11.5763	12.8425	4.89718	5.24279	5.5727	6.96304	10.5656	11.1603	12.5691	12.7522	11.2491	11.2566	11.6046	12.937	6.89581	7.00648	6.55783	6.29696
Cthe_0634	3	13.8345	14.1485	13.9348	13.8815	13.4346	13.6753	13.4289	13.383	7.04182	7.57957	7.42523	7.50357	12.7103	13.4971	14.4216	13.2928	13.3937	13.5933	13.4571	13.4776	5.99898	6.38227	6.03871	6.79922
Cthe_0635	7	12.293	12.8337	12.8879	12.6735	10.2013	10.7468	10.4459	10.2475	3.80854	4.65112	4.44232	4.36807	9.477	10.5687	11.4387	10.1573	10.1604	10.6649	10.4742	10.3421	4.04563	4.62529	4.28593	5.29904
Cthe_0636	7	11.822	12.4647	12.4696	11.832	8.84294	10.0923	9.47393	9.04529	2.45016	3.99656	3.47032	3.16583	8.11861	9.91412	10.4667	8.95503	8.80204	10.0103	9.50223	9.13983	4.33819	5.2495	5.10705	6.32876
Cthe_0637	1	14.1397	14.0814	14.5528	14.7356	13.7015	13.3695	14.0154	14.2303	7.30876	7.2738	8.01181	8.35089	12.9772	13.1913	15.0082	14.1401	13.6606	13.2876	14.0437	14.3249	9.30592	9.75907	9.68941	8.99879
Cthe_0638	1	13.2255	13.1697	13.1762	13.2933	14.0836	13.8455	13.906	13.96	7.69078	7.7498	7.90243	8.08057	13.3592	13.6674	14.8988	13.8698	14.0427	13.7636	13.9343	14.0546	5.55024	5.72822	5.45003	5.70656
Cthe_0639	1	13.9479	13.9691	13.7436	13.5003	13.7273	13.8037	13.2318	13.5115	7.33449	7.70798	7.22816	7.632	13.0029	13.6255	14.2245	13.4212	13.6864	13.7218	13.2601	13.606	7.06986	7.32348	7.10513	7.2551
Cthe_0640	3	14.1772	14.031	13.7783	13.6192	12.9706	12.7481	11.9888	11.8337	6.57781	6.65244	5.9852	5.95422	12.2463	12.57	12.9816	11.7434	12.9297	12.6662	12.0171	11.9282	5.37779	5.5013	5.05415	5.92781
Cthe_0641	7	13.2356	12.7099	13.1682	14.1381	9.65438	9.97438	9.40156	10.6852	3.2616	3.87867	3.39794	4.80574	8.93005	9.79622	10.3943	10.5949	9.61348	9.89244	9.42985	10.7797	5.98547	6.12392	5.58662	5.72931
Cthe_0642	7	11.7747	11.3338	11.4806	12.5743	10.0918	9.06838	9.74393	11.0616	3.69899	2.97267	3.74032	5.18212	9.36744	8.89022	10.7367	10.9713	10.0509	8.98645	9.77223	11.1561	6.7931	6.90138	6.4896	5.034
Cthe_0643	7	12.4537	12.2217	12.2306	12.4949	9.8007	9.53536	9.47033	10.2022	3.40792	3.43965	3.46672	4.32277	9.07637	9.35721	10.4631	10.112	9.7598	9.45343	9.49863	10.2968	4.04903	3.43582	3.38187	3.27664
Cthe_0644	2	13.4801	13.506	13.5075	13.4534	11.9499	12.2743	12.0258	11.3327	5.55713	6.17861	6.02215	5.45324	11.2256	12.0962	13.0185	11.2424	11.909	12.1924	12.0541	11.4273	6.09836	6.1374	6.14726	7.27613
Cthe_0645	1	14.6436	14.7271	14.8474	14.6033	14.7526	14.8067	15.1391	14.6438	8.35981	8.71096	9.13545	8.76434	14.0283	14.6285	16.1318	14.5535	14.7117	14.7247	15.1674	14.7383	7.36862	7.1716	7.49525	7.76448
Cthe_0646	1	13.8222	13.973	14.1462	14.0473	13.6368	13.9436	14.2063	13.9587	7.24398	7.84787	8.20272	8.07924	12.9124	13.7654	15.1991	13.8684	13.5959	13.8616	14.2346	14.0532	6.56906	6.5859	6.65843	7.22114
Cthe_0647	2	13.5992	13.7287	14.0999	14.1978	12.3947	12.3705	13.001	12.562	6.0019	6.27478	6.99742	6.68255	11.6703	12.1923	13.9938	12.4718	12.3538	12.2886	13.0293	12.6565	6.95042	6.76482	6.92945	7.37078
Cthe_0648	2	12.7046	13.0583	13.584	13.4406	12.0755	12.3568	13.0001	12.3142	5.68276	6.26113	6.99646	6.43477	11.3512	12.1787	13.9928	12.224	12.0346	12.2749	13.0284	12.4088	4.9532	5.69529	5.06039	6.72543
Cthe_0649	9	10.2635	10.2288	10.1843	10.2891	7.657	7.47467	6.82094	8.04783	1.26422	1.37896	0.817324	2.16837	6.93267	7.29652	7.81369	7.95757	7.6161	7.39274	6.84923	8.14237	3.09243	3.49928	2.82698	2.52546
Cthe_0650	8	11.8236	11.9514	11.2413	11.4653	9.05473	9.26762	7.94393	8.38616	2.66195	3.17191	1.94031	2.5067	8.3304	9.08947	8.93667	8.29589	9.01383	9.18569	7.97222	8.4807	4.29713	4.30553	3.88423	4.6593
Cthe_0651	8	11.0754	10.5818	10.7631	10.1917	8.41517	8.12578	7.86088	8.65137	2.02238	2.03007	1.85726	2.7719	7.69084	7.94762	8.85362	8.5611	8.37426	8.04384	7.88917	8.74591	3.62121	4.10522	3.58013	3.2365
Cthe_0652	8	12.532	12.5397	12.494	12.8563	8.12708	8.13339	7.60399	7.95237	1.7343	2.03768	1.60038	2.07291	7.40275	7.95524	8.59674	7.8621	8.08618	8.05146	7.63228	8.04691	3.783	4.13842	3.50903	4.24046
Cthe_0653	4	14.7816	14.5804	14.8505	14.9131	15.3661	14.8435	15.2066	16.0201	8.97333	8.7478	9.20302	10.1407	14.6418	14.6654	16.1994	15.9299	15.3252	14.7616	15.2349	16.1147	11.5404	11.3765	11.3313	10.4197
Cthe_0654	4	15.0764	15.1144	15.2006	15.127	16.1359	17.1846	16.5453	16.6381	9.74308	11.0889	10.5417	10.7586	15.4115	17.0065	17.538	16.5478	16.095	17.1027	16.5736	16.7326	9.98209	9.5567	10.8883	9.77662
Cthe_0655	4	13.6171	14.3216	14.1692	14.2648	15.3022	17.3262	15.6877	16.1054	8.90938	11.2305	9.68409	10.2259	14.5778	17.148	16.6805	16.0151	15.2613	17.2443	15.716	16.2	9.35675	9.34548	10.4668	10.0119
Cthe_0656	4	14.7178	14.8213	14.7047	14.8928	15.6536	16.3302	15.4517	16.1589	9.26084	10.2345	9.44803	10.2794	14.9293	16.152	16.4444	16.0686	15.6127	16.2483	15.4799	16.2534	9.40959	9.79748	9.80243	9.54415
Cthe_0657	7	11.654	12.4527	12.0619	13.2437	9.25173	10.7752	9.67646	11.7968	2.85894	4.67949	3.67284	5.91735	8.5274	10.597	10.6692	11.7066	9.21082	10.6933	9.70475	11.8914	5.02865	5.18167	4.87706	4.9066
Cthe_0659	9	9.99225	10.0427	9.9622	10.2702	6.50487	7.01471	5.19292	8.46806	0.112086	0.919007	-0.81069	2.5886	5.78054	6.83656	6.18567	8.37779	6.46397	6.93278	5.22121	8.5626	3.12405	2.25365	1.17276	1.61037
Cthe_0660	7	11.5744	12.1551	11.2394	11.6043	9.71369	10.586	9.12623	10.6353	3.32091	4.49031	3.12262	4.75584	8.98936	10.4079	10.119	10.545	9.67279	10.5041	9.15452	10.7298	3.01309	2.59311	2.08441	3.05532
Cthe_0661	3	14.9203	15.0542	14.6022	14.6989	13.7014	14.2576	12.8406	13.1094	7.30861	8.16194	6.83702	7.22992	12.9771	14.0795	13.8334	13.0191	13.6605	14.1757	12.8689	13.2039	6.36956	6.57099	6.27938	7.11885
Cthe_0662	9	10.7109	10.509	10.464	10.2097	7.37908	7.79672	6.89028	8.28142	0.9863	1.70101	0.886665	2.40196	6.65475	7.61856	7.88303	8.19116	7.33818	7.71479	6.91857	8.37596	3.39785	3.4245	3.00208	3.01692
Cthe_0663	9	10.659	11.0605	11.1444	10.5636	7.23803	7.99064	7.39492	7.80404	0.845245	1.89494	1.39131	1.92458	6.5137	7.81249	8.38767	7.71378	7.19712	7.90871	7.42321	7.89858	2.26598	2.08578	1.92307	2.94269
Cthe_0664	8	10.7544	9.83974	9.96813	9.80586	10.1121	8.21734	6.97293	9.21119	3.71932	2.12164	0.969313	3.33173	9.38778	8.03919	7.96567	9.12092	10.0712	8.13541	7.00122	9.30573	4.41494	3.19361	2.07496	1.57066
Cthe_0665	7	13.2134	12.7006	12.9259	12.3418	11.2475	10.5725	10.693	10.0906	4.85467	4.47678	4.68943	4.21117	10.5231	10.3943	11.6858	10.0004	11.2066	10.4906	10.7213	10.1852	4.71549	4.4013	4.21773	4.99674
Cthe_0666	7	12.6401	12.2164	12.4322	11.599	11.0832	10.691	10.8461	10.6495	4.69046	4.59533	4.84252	4.77007	10.3589	10.5129	11.8389	10.5593	11.0423	10.6091	10.8744	10.7441	4.98119	4.84128	4.71384	5.0832
Cthe_0667	8	11.7049	11.9781	11.7861	12.3918	8.63245	8.35719	8.32405	9.32195	2.23966	2.26148	2.32044	3.44249	7.90811	8.17903	9.3168	9.23169	8.59154	8.27526	8.35235	9.41649	2.48158	1.51327	1.08387	1.80811
Cthe_0668	9	9.62275	9.76534	9.66393	9.68292	6.9434	6.898	6.3293	7.91981	0.550614	0.802293	0.325683	2.04035	6.21907	6.71985	7.32204	7.82955	6.90249	6.81607	6.35759	8.01436	1.37994	0.869975	0.30839	0.476173
Cthe_0669	8	11.0024	10.9227	10.6269	10.6305	7.5318	7.57847	7.41952	9.03718	1.13901	1.48276	1.4159	3.15772	6.80746	7.40032	8.41226	8.94692	7.49089	7.49654	7.44781	9.13172	2.61057	0.864764	0.453475	1.62143
Cthe_0670	7	10.8542	10.8439	10.7953	11.1753	9.42006	9.19289	8.8922	10.0705	3.02728	3.09718	2.88858	4.19102	8.69573	9.01474	9.88495	9.98021	9.37916	9.11096	8.92049	10.165	3.5315	3.37713	3.22049	2.45282
Cthe_0671	9	10.5624	10.5331	10.4998	10.6668	6.7529	7.1978	6.48502	7.81524	0.360119	1.10209	0.481404	1.93578	6.02857	7.01964	7.47776	7.72497	6.712	7.11587	6.51331	7.90978	2.49522	1.87836	2.00348	1.65514
Cthe_0672	3	13.741	13.9211	14.0364	13.4176	12.6013	13.1681	13.1759	12.5719	6.20851	7.07237	7.1723	6.69241	11.877	12.9899	14.1687	12.4816	12.5604	13.0861	13.2042	12.6664	6.66266	6.78511	6.89225	7.8965
Cthe_0673	2	13.8781	14.2494	14.1378	13.663	11.7636	12.4028	12.2941	11.5615	5.37079	6.30705	6.29046	5.68205	11.0392	12.2246	13.2868	11.4712	11.7227	12.3208	12.3224	11.6561	6.60378	6.75191	6.95203	7.94558
Cthe_0674	2	12.6215	12.657	13.1625	13.2764	12.1358	13.0404	12.994	12.8184	5.74301	6.94472	6.99039	6.93896	11.4115	12.8623	13.9868	12.7282	12.0949	12.9585	13.0223	12.913	7.00979	7.36254	7.55669	8.06602
Cthe_0675	9	10.3907	9.9109	9.89165	9.71227	7.34405	5.94004	5.30171	6.76437	0.95127	-0.15567	-0.70191	0.884909	6.61972	5.76188	6.29446	6.67411	7.30315	5.85811	5.33	6.85891	2.71471	0.780524	0.367026	0.431363
Cthe_0676	4	14.6728	14.6659	13.7311	14.6837	14.8959	15.0613	13.2661	14.7273	8.50315	8.96564	7.26249	8.84782	14.1716	14.8832	14.2589	14.637	14.855	14.9794	13.2944	14.8218	8.69196	8.95213	8.28262	8.23587
Cthe_0677	6	13.6695	13.2226	13.3267	13.3947	11.944	11.3793	11.2634	10.9029	5.55124	5.28357	5.25974	5.02344	11.2197	11.2011	12.2561	10.8126	11.9031	11.2973	11.2917	10.9974	4.96847	5.1207	4.53616	5.51891
Cthe_0678	2	13.7471	13.4306	13.5747	13.3473	12.4125	11.8244	12.0532	11.7867	6.0197	5.72867	6.04962	5.90728	11.6882	11.6462	13.046	11.6965	12.3716	11.7424	12.0815	11.8813	5.63918	5.48644	5.33127	5.64292
Cthe_0679	6	13.631	13.5924	13.2419	13.2449	11.9898	11.3642	11.113	11.454	5.59704	5.26854	5.10938	5.57457	11.2655	11.1861	12.1057	11.3638	11.9489	11.2823	11.1413	11.5486	5.57329	4.99654	4.77409	4.99926
Cthe_0680	6	13.9597	14.2396	14.1802	13.6996	11.0349	11.246	10.8142	10.3646	4.6421	5.1503	4.8106	4.48512	10.3105	11.0678	11.807	10.2743	10.994	11.1641	10.8425	10.4591	5.12919	5.1834	4.94645	6.19708
Cthe_0681	4	15.0114	15.0698	15.1472	15.0927	16.1227	16.2546	16.3292	16.0898	9.72986	10.1589	10.3256	10.2103	15.3983	16.0765	17.322	15.9995	16.0817	16.1727	16.3575	16.1843	9.34541	9.39656	9.25289	10.0307
Cthe_0682	7	10.7966	10.7987	11.1846	10.6238	10.1312	9.92755	9.66859	10.141	3.73843	3.83185	3.66497	4.26151	9.40688	9.7494	10.6613	10.0507	10.0903	9.84562	9.69688	10.2355	4.28935	3.73489	3.42492	4.09338
Cthe_0683	4	14.2772	15.1822	14.8017	15.1814	13.8376	16.3109	14.5221	15.6826	7.44485	10.2152	8.51849	9.80311	13.1133	16.1328	15.5148	15.5923	13.7967	16.229	14.5504	15.7771	7.53401	8.88613	8.68952	9.21364
Cthe_0684	3	13.2012	13.1649	13.3328	13.6513	12.6207	12.7079	12.6544	12.6469	6.22796	6.61215	6.65075	6.76743	11.8964	12.5297	13.6471	12.5566	12.5798	12.6259	12.6827	12.7414	4.96378	5.19723	5.02873	5.39701
Cthe_0685	2	12.0678	12.1541	12.0654	12.0055	12.0413	11.8675	11.9992	12.1363	5.64852	5.77179	5.99555	6.25679	11.317	11.6893	12.9919	12.046	12.0004	11.7856	12.0275	12.2308	6.47123	6.54115	6.39263	6.47901
Cthe_0686	1	14.0076	13.9892	14.2813	13.951	13.2289	13.7757	13.8258	13.0941	6.8361	7.68004	7.82221	7.2146	12.5046	13.5976	14.8186	13.0038	13.188	13.6938	13.8541	13.1886	6.93706	7.10276	7.21905	8.26957
Cthe_0687	2	13.3702	13.4594	13.7783	13.2974	11.7677	11.6774	12.3379	11.9613	5.37489	5.58166	6.33427	6.08184	11.0433	11.4992	13.3306	11.871	11.7268	11.5954	12.3662	12.0558	6.04816	6.03063	6.1181	6.41713
Cthe_0688	2	13.3076	13.4875	13.6897	13.3803	11.4368	11.7557	11.9278	11.8531	5.04403	5.66001	5.92416	5.97367	10.7125	11.5776	12.9205	11.7629	11.3959	11.6738	11.9561	11.9477	6.21156	6.25465	6.2714	6.75852
Cthe_0689	2	12.9561	13.2205	13.5144	13.5538	11.1457	11.1256	11.6377	11.937	4.75295	5.02987	5.63408	6.05757	10.4214	10.9474	12.6304	11.8468	11.1048	11.0436	11.666	12.0316	6.08973	6.30283	6.04504	6.1982
Cthe_0690	9	9.87429	9.6114	9.73254	9.46585	7.6466	6.80606	6.94368	7.56041	1.25381	0.71035	0.94006	1.68095	6.92227	6.6279	7.93642	7.47015	7.60569	6.72412	6.97197	7.65495	2.46711	1.85871	1.3442	1.69462
Cthe_0691	7	13.1542	12.4403	12.7443	13.3185	10.1401	9.16229	9.25346	9.84734	3.74732	3.06659	3.24984	3.96788	9.41578	8.98414	10.2462	9.75707	10.0992	9.08036	9.28175	9.94188	5.24755	4.49199	4.20571	4.13227
Cthe_0693	2	13.3249	13.3856	13.228	12.977	12.2698	12.4673	11.9626	11.8832	5.87699	6.37161	5.95894	6.00377	11.5454	12.2892	12.9553	11.793	12.2289	12.3854	11.9909	11.9778	6.35564	6.4331	6.26569	6.9701
Cthe_0694	3	13.1766	13.0565	13.6883	13.0691	12.5574	12.4421	13.1976	12.606	6.16464	6.34643	7.19399	6.72651	11.8331	12.264	14.1904	12.5157	12.5165	12.3602	13.2259	12.7005	6.58653	6.80933	6.46717	7.5752
Cthe_0695	3	14.707	14.8698	15.0308	14.7945	13.2666	12.9233	13.3005	12.7865	6.87384	6.8276	7.29687	6.90702	12.5423	12.7452	14.2932	12.6962	13.2257	12.8414	13.3288	12.881	6.82655	7.31625	6.94102	7.54264
Cthe_0696	2	13.9205	13.8681	14.2688	14.4193	11.2495	10.8855	11.8819	11.4742	4.85672	4.78981	5.87828	5.59473	10.5252	10.7074	12.8747	11.3839	11.2086	10.8036	11.9102	11.5687	5.85506	6.19365	5.97009	6.29253
Cthe_0697	7	11.5323	11.5059	11.6711	11.363	10.0361	10.2479	9.84749	10.6855	3.6433	4.15215	3.84387	4.806	9.31176	10.0697	10.8402	10.5952	9.99518	10.1659	9.87578	10.78	4.4587	4.83909	4.33006	4.51173
Cthe_0699	4	14.9089	14.7927	15.0085	14.8362	16.1739	15.8663	16.58	15.8889	9.78106	9.77061	10.5764	10.0095	15.4495	15.6882	17.5728	15.7987	16.1329	15.7844	16.6083	15.9835	9.40614	9.07811	9.74023	9.29777
Cthe_0700	1	14.6556	14.8872	15.1615	14.8424	12.2657	12.9777	13.5042	13.3043	5.87288	6.88202	7.50058	7.42489	11.5413	12.7996	14.4969	13.2141	12.2248	12.8958	13.5325	13.3989	7.97893	7.93004	8.65413	8.33691
Cthe_0701	5	15.2993	15.2652	15.3392	15.412	19.192	18.5109	19.1941	19.4978	12.7992	12.4152	13.1905	13.6183	18.4676	18.3327	20.1868	19.4075	19.1511	18.4289	19.2224	19.5923	12.8204	12.5905	12.8092	11.787
Cthe_0702	6	11.7536	12.3082	12.0108	11.7545	11.6237	12.16	11.2305	11.4453	5.23087	6.06433	5.22685	5.56582	10.8993	11.9819	12.2232	11.355	11.5828	12.0781	11.2588	11.5398	6.066	6.53359	6.36373	6.7276
Cthe_0703	2	14.4729	14.5538	14.6586	14.7993	11.3573	11.8644	11.7921	11.7833	4.96455	5.76868	5.78851	5.90387	10.633	11.6862	12.7849	11.6931	11.3164	11.7825	11.8204	11.8779	7.18642	7.72405	7.61851	7.978
Cthe_0704	7	12.8756	13.6568	12.9649	13.1807	9.89377	10.2221	9.74657	10.2144	3.50099	4.12635	3.74296	4.33496	9.16944	10.0439	10.7393	10.1242	9.85287	10.1401	9.77487	10.309	4.39431	4.65362	4.45136	4.62716
Cthe_0705	8	10.2706	10.4192	10.2634	9.84136	8.73561	8.93122	8.22444	7.78446	2.34283	2.83552	2.22083	1.905	8.01128	8.75307	9.21719	7.69419	8.69471	8.84929	8.25274	7.879	3.87153	4.49048	4.39984	4.76795
Cthe_0706	3	13.8356	13.8514	13.5853	13.4576	13.0229	13.3326	12.5786	12.6028	6.63008	7.23691	6.575	6.72329	12.2985	13.1545	13.5714	12.5125	12.982	13.2507	12.6069	12.6973	6.52402	7.09347	6.69707	7.3762
Cthe_0707	2	13.7414	13.728	13.5345	13.4339	12.5856	12.477	11.972	12.1474	6.19285	6.38129	5.96841	6.26793	11.8613	12.2988	12.9648	12.0571	12.5447	12.3951	12.0003	12.2419	6.64175	7.1123	6.44806	7.19216
Cthe_0708	6	12.5004	12.6381	12.4515	12.3282	11.2746	11.4	11.1317	11.3952	4.88182	5.30433	5.12806	5.51574	10.5503	11.2219	12.1244	11.3049	11.2337	11.3181	11.16	11.4897	4.75417	5.0062	4.5784	5.21404
Cthe_0709	7	11.8548	11.6824	11.5417	11.8355	9.77835	9.7308	9.21758	10.0939	3.38557	3.63509	3.21397	4.21445	9.05402	9.55265	10.2103	10.0037	9.73745	9.64887	9.24587	10.1884	4.90492	4.64947	4.08724	4.71346
Cthe_0710	1	14.3947	14.3558	14.4728	14.1413	13.6357	13.852	14.1002	14.5103	7.24297	7.7563	8.09655	8.6308	12.9114	13.6738	15.0929	14.42	13.5948	13.7701	14.1285	14.6048	8.98755	9.24816	8.89372	9.31832
Cthe_0711	1	14.4209	14.4071	14.4759	13.8826	12.8982	12.9368	13.294	12.0878	6.50544	6.84114	7.29036	6.2083	12.1739	12.7587	14.2867	11.9975	12.8573	12.8549	13.3223	12.1823	7.65448	7.99139	7.97611	9.08476
Cthe_0712	2	14.5502	14.5117	14.655	14.0973	12.4232	12.1736	12.6405	12.0872	6.03039	6.07787	6.63691	6.20775	11.6988	11.9954	13.6333	11.997	12.3823	12.0916	12.6688	12.1817	6.46472	6.8294	6.63807	7.12993
Cthe_0713	2	13.6441	13.6082	13.9381	13.6183	12.1782	12.1909	12.7073	12.0318	5.7854	6.0952	6.70369	6.15235	11.4538	12.0128	13.7001	11.9415	12.1373	12.109	12.7356	12.1264	6.57007	6.74458	6.83899	7.33406
Cthe_0714	4	14.0726	13.9616	14.3079	14.0595	15.6346	15.6141	16.265	15.9464	9.24179	9.51844	10.2614	10.067	14.9102	15.436	17.2577	15.8561	15.5937	15.5322	16.2933	16.0409	8.38361	8.76516	8.63357	8.98349
Cthe_0715	2	12.8185	13.1433	13.7418	13.7266	10.8507	11.7846	12.0073	11.2414	4.45791	5.68894	6.00372	5.36192	10.1264	11.6065	13.0001	11.1511	10.8098	11.7027	12.0356	11.3359	5.97705	6.63297	6.503	7.9771
Cthe_0716	2	13.6425	13.0028	13.3611	13.1987	11.9812	10.9398	11.2681	11.0098	5.58841	4.8441	5.26445	5.1303	11.2569	10.7616	12.2608	10.9195	11.9403	10.8579	11.2964	11.1043	6.49105	6.75336	6.27766	6.35384
Cthe_0717	7	12.6922	12.1823	12.3192	11.7448	11.4955	10.8636	10.9092	10.6467	5.10267	4.76787	4.90561	4.76727	10.7711	10.6854	11.902	10.5565	11.4545	10.7816	10.9375	10.7413	5.2056	5.33031	5.01085	5.32583
Cthe_0718	10	10.5992	10.4	10.641	9.80192	5.5096	5.06707	5.246	4.85322	-0.88318	-1.02863	-0.75762	-1.02624	4.78527	4.88892	6.23874	4.76295	5.4687	4.98514	5.27429	4.94776	0.949393	0.693347	0.540746	1.22192
Cthe_0719	6	12.1537	12.9902	13.3051	12.1664	10.1735	10.9085	11.1989	11.0297	3.78076	4.81284	5.19527	5.15029	9.44921	10.7304	12.1916	10.9395	10.1326	10.8266	11.2272	11.1243	5.16878	6.14417	5.62267	6.7646
Cthe_0720	5	15.488	15.4629	15.4607	15.4446	20.0264	19.38	19.3543	19.3973	13.6336	13.2843	13.3507	13.5179	19.3021	19.2018	20.3471	19.3071	19.9855	19.298	19.3826	19.4919	13.349	13.2728	13.3884	12.7141
Cthe_0721	4	15.3158	15.1314	15.3286	15.3543	16.492	15.2888	16.4947	16.6879	10.0992	9.19312	10.4911	10.8085	15.7676	15.1107	17.4875	16.5977	16.4511	15.2069	16.523	16.7825	11.7695	11.4023	11.9004	10.0452
Cthe_0722	5	15.2213	15.0106	15.2901	15.2642	16.7639	16.91	17.9347	17.492	10.3711	10.8143	11.9311	11.6125	16.0395	16.7319	18.9274	17.4017	16.723	16.8281	17.963	17.5865	11.2371	10.4846	11.8975	10.5832
Cthe_0723	1	13.5384	14.2844	14.4768	14.606	13.0313	14.5455	14.6172	14.6617	6.6385	8.44981	8.61355	8.78221	12.307	14.3674	15.6099	14.5714	12.9904	14.4636	14.6455	14.7562	7.28002	7.51054	8.59143	7.83904
Cthe_0724	7	11.5791	11.7282	12.085	12.1227	9.52212	9.8182	10.0462	10.9095	3.12934	3.72249	4.04262	5.03005	8.79779	9.64005	11.039	10.8192	9.48121	9.73627	10.0745	11.004	4.1413	4.62926	4.03521	4.33831
Cthe_0725	4	15.2462	15.0792	14.7633	14.9767	16.132	15.1813	14.0066	14.9854	9.73925	9.08557	8.00298	9.10594	15.4077	15.0031	14.9993	14.8951	16.0911	15.0993	14.0349	15.0799	8.74464	8.89652	7.90041	7.98136
Cthe_0726	1	14.5756	14.3482	14.1728	14.3864	14.7605	14.2768	13.8486	14.0118	8.36775	8.18109	7.84497	8.13234	14.0362	14.0986	14.8413	13.9215	14.7196	14.1949	13.8769	14.1063	7.71267	7.57185	7.29803	7.50971
Cthe_0727	2	13.2972	13.38	13.4126	13.7645	12.0711	12.0169	12.0223	12.1887	5.67832	5.92119	6.01873	6.30923	11.3468	11.8387	13.0151	12.0984	12.0302	11.935	12.0506	12.2832	5.80381	6.36257	5.42264	6.69336
Cthe_0728	7	12.7486	12.9202	12.4906	12.706	11.0261	11.1728	10.3393	10.5871	4.63337	5.07714	4.3357	4.70761	10.3018	10.9947	11.3321	10.4968	10.9853	11.0909	10.3676	10.6816	4.56219	4.7592	4.15693	5.23355
Cthe_0729	3	13.7679	13.9287	12.5734	13.0347	12.9883	13.6459	11.1224	11.9754	6.59555	7.55025	5.1188	6.09589	12.264	13.4678	12.1152	11.8851	12.9474	13.564	11.1507	12.0699	5.64953	5.62073	5.07404	6.17109
Cthe_0730	1	14.8924	14.8195	14.8857	14.6717	13.6079	13.4086	13.2492	13.1462	7.2151	7.31291	7.24553	7.26669	12.8835	13.2305	14.2419	13.0559	13.567	13.3267	13.2774	13.2407	7.59713	7.94064	7.55601	8.05566
Cthe_0731	2	13.8729	13.8842	13.8318	13.7202	12.1721	12.2795	11.9589	11.7908	5.77929	6.18382	5.95528	5.91133	11.4477	12.1014	12.9517	11.7005	12.1312	12.1976	11.9872	11.8853	6.67812	6.89856	6.62305	7.39936
Cthe_0732	5	15.3291	15.1737	15.2504	15.1732	18.856	18.3417	18.5663	18.0708	12.4632	12.246	12.5626	12.1913	18.1317	18.1635	19.559	17.9805	18.8151	18.2598	18.5946	18.1653	12.1988	11.9261	12.4414	11.8348
Cthe_0733	2	12.8077	12.9419	11.4745	13.1419	12.241	12.4523	10.3655	12.9642	5.84825	6.35657	4.36189	7.08477	11.5167	12.2741	11.3582	12.874	12.2001	12.3703	10.3938	13.0588	6.7045	7.40071	5.60667	6.28123
Cthe_0734	3	12.712	13.0379	13.0021	12.8895	12.4916	13.1701	12.4744	12.1591	6.09885	7.07437	6.47081	6.27968	11.7673	12.9919	13.4672	12.0689	12.4507	13.0881	12.5027	12.2537	5.67984	6.32664	5.80671	7.36368
Cthe_0735	2	13.7914	14.0955	14.1076	13.861	11.9221	12.6591	12.3548	11.6329	5.52929	6.56341	6.35121	5.75349	11.1977	12.481	13.3476	11.5427	11.8812	12.5772	12.3831	11.7275	5.64768	6.21394	6.00253	7.48817
Cthe_0736	1	13.5665	13.3021	14.1463	12.7786	14.5116	14.3399	15.3087	13.2053	8.11885	8.24415	9.30507	7.32581	13.7873	14.1617	16.3014	13.115	14.4707	14.2579	15.337	13.2998	5.56276	5.90177	6.34971	7.21664
Cthe_0737	1	13.527	13.2548	13.2535	13.4399	14.5086	14.479	14.0889	14.448	8.1158	8.38328	8.08526	8.56852	13.7843	14.3008	15.0816	14.3577	14.4677	14.3971	14.1172	14.5425	9.07939	8.8982	9.02228	8.73677
Cthe_0738	4	14.8212	14.7493	14.7262	14.837	16.0279	15.7521	15.9034	16.1402	9.63507	9.6564	9.89978	10.2608	15.3035	15.5739	16.8961	16.05	15.987	15.6702	15.9317	16.2348	12.4363	11.8818	12.4587	11.517
Cthe_0739	3	13.5699	13.5167	13.4689	13.5347	13.0097	12.865	12.6436	12.8699	6.61693	6.76925	6.64003	6.99047	12.2854	12.6868	13.6364	12.7797	12.9688	12.783	12.6719	12.9645	5.95513	6.0392	5.69697	6.09647
Cthe_0740	2	13.3765	13.5392	13.2841	13.6099	12.0407	12.1763	11.709	12.4004	5.64789	6.08062	5.70543	6.52092	11.3163	11.9982	12.7018	12.3101	11.9998	12.0944	11.7373	12.4949	6.37384	6.63171	6.13868	6.48136
Cthe_0741	3	12.4826	12.6106	12.9188	12.554	12.5294	12.8856	13.2172	12.8503	6.13656	6.78985	7.21361	6.97087	11.805	12.7074	14.21	12.7601	12.4884	12.8036	13.2455	12.9449	5.97497	6.06458	6.13426	6.79857
Cthe_0742	6	12.1695	11.9525	12.5055	11.552	10.7131	10.5828	11.4747	10.8025	4.32031	4.48705	5.47112	4.92301	9.98877	10.4046	12.4675	10.7122	10.6722	10.5008	11.503	10.897	5.88204	5.88699	6.22334	6.25777
Cthe_0743	3	14.5768	14.5479	14.6098	14.4391	13.2847	13.2714	13.3893	13.053	6.89196	7.1757	7.38566	7.17357	12.5604	13.0933	14.382	12.9628	13.2438	13.1895	13.4176	13.1476	6.30124	6.64237	6.47519	6.9615
Cthe_0744	3	12.4939	12.5073	12.7043	12.6808	12.8331	12.6986	13.0983	12.8724	6.44028	6.60292	7.09466	6.99293	12.1087	12.5205	14.091	12.7821	12.7922	12.6167	13.1266	12.9669	5.19361	5.17477	5.17517	5.45482
Cthe_0745	4	14.7479	14.6895	14.3984	14.249	15.7066	15.5858	14.9038	15.0037	9.31379	9.49006	8.90015	9.12421	14.9823	15.4076	15.8965	14.9134	15.6657	15.5038	14.9321	15.0982	8.10369	8.02867	7.94514	8.13662
Cthe_0746	7	11.38	12.0146	13.051	11.5631	9.0025	9.62595	11.3936	10.0745	2.60972	3.53024	5.39001	4.19503	8.27817	9.44779	12.3864	9.98423	8.9616	9.54402	11.4219	10.169	3.83011	4.36575	4.58643	5.72218
Cthe_0747	3	12.982	13.2789	14.2584	13.243	11.9866	12.3102	14.1323	12.5352	5.5938	6.21447	8.12863	6.6557	11.2622	12.132	15.125	12.4449	11.9457	12.2282	14.1605	12.6297	5.57812	6.44978	6.6502	7.46856
Cthe_0748	6	13.2519	13.7717	14.4962	13.4472	10.3383	10.5207	12.2404	11.0465	3.94551	4.42498	6.23682	5.16706	9.61397	10.3425	13.2332	10.9563	10.2974	10.4388	12.2687	11.1411	4.51214	5.22248	5.25701	6.02408
Cthe_0749	2	13.9872	14.1967	14.6927	14.1823	11.0066	11.2104	12.5792	11.3281	4.61383	5.1147	6.57555	5.44864	10.2823	11.0322	13.5719	11.2378	10.9657	11.1285	12.6075	11.4226	4.9756	5.5916	5.69789	6.49431
Cthe_0750	7	12.2717	12.5408	13.0664	12.2385	9.91765	10.266	10.9897	10.1114	3.52486	4.17033	4.98607	4.2319	9.19331	10.0879	11.9824	10.0211	9.87674	10.1841	11.018	10.2059	3.45359	4.09787	3.84947	5.09892
Cthe_0751	7	12.1002	12.2376	12.5238	11.5497	9.73673	10.3173	10.7983	10.3994	3.34395	4.22158	4.79465	4.51999	9.0124	10.1391	11.791	10.3092	9.69583	10.2354	10.8265	10.494	4.40279	5.19922	4.74172	6.00981
Cthe_0752	8	11.0924	11.0808	11.5702	11.6474	8.28245	8.14213	8.89257	9.37069	1.88967	2.04643	2.88895	3.49124	7.55812	7.96398	9.88531	9.28043	8.24155	8.0602	8.92086	9.46524	4.83476	4.62405	5.05463	3.95587
Cthe_0753	7	11.2573	10.994	11.2957	10.9657	10.6552	10.9287	10.5394	11.0039	4.26243	4.83298	4.5358	5.12443	9.93089	10.7505	11.5322	10.9136	10.6143	10.8468	10.5677	11.0984	5.36712	5.57156	5.44619	5.47168
Cthe_0754	6	11.8658	12.3433	11.9404	12.4933	10.6131	11.2838	10.5627	11.7165	4.22032	5.18811	4.55906	5.83709	9.88877	11.1057	11.5554	11.6263	10.5722	11.2019	10.591	11.8111	5.27503	5.26624	4.95198	5.27631
Cthe_0755	4	13.8706	14.5876	14.352	14.8406	14.2658	16.305	14.911	16.0797	7.87304	10.2093	8.90741	10.2003	13.5415	16.1269	15.9038	15.9895	14.2249	16.2231	14.9393	16.1743	8.08002	9.45632	8.90663	9.67039
Cthe_0756	7	13.4338	12.8073	12.8867	13.368	11.1145	10.1145	10.217	10.743	4.72168	4.01878	4.21342	4.86349	10.3901	9.93634	11.2098	10.6527	11.0736	10.0326	10.2453	10.8375	5.13088	4.60525	4.0865	4.2939
Cthe_0757	7	12.6091	11.818	11.9853	11.7726	10.7793	10.4108	9.70006	9.72152	4.38651	4.31504	3.69645	3.84206	10.055	10.2326	10.6928	9.63125	10.7384	10.3288	9.72836	9.81606	4.59979	4.73581	4.06795	5.04783
Cthe_0758	6	11.5449	11.1897	11.0656	10.4249	11.1622	11.0028	10.3144	10.1512	4.76942	4.90713	4.3108	4.27175	10.4379	10.8247	11.3072	10.061	11.1213	10.9209	10.3427	10.2457	5.77244	5.92364	5.50216	6.36792
Cthe_0759	2	13.3025	13.2764	12.8778	12.9017	12.0205	12.1685	11.0798	11.1811	5.62769	6.07283	5.07618	5.30166	11.2961	11.9904	12.0725	11.0909	11.9796	12.0866	11.1081	11.2757	7.11259	7.39881	6.85984	7.86847
Cthe_0760	3	12.7248	12.7031	12.8903	12.5771	12.6556	12.6829	12.2745	12.3802	6.26286	6.58718	6.27091	6.50071	11.9313	12.5047	13.2673	12.2899	12.6147	12.6009	12.3028	12.4747	5.60192	5.70318	5.56401	5.83287
Cthe_0761	2	13.688	13.4395	13.5397	13.0783	12.5641	12.2859	12.3603	12.2294	6.17135	6.19025	6.35668	6.34996	11.8398	12.1078	13.353	12.1392	12.5232	12.204	12.3886	12.324	6.65695	6.57488	6.52361	6.73107
Cthe_0762	6	14.2227	14.0935	14.0744	13.9677	11.6263	11.134	11.2992	10.7419	5.23352	5.0383	5.29558	4.86241	10.902	10.9558	12.2919	10.6516	11.5854	11.0521	11.3275	10.8364	5.72988	5.55145	5.54584	5.97066
Cthe_0763	3	14.4831	14.6119	14.293	14.1222	13.2369	13.4325	12.7689	12.0362	6.84407	7.33676	6.76529	6.15678	12.5125	13.2543	13.7616	11.946	13.1959	13.3505	12.7972	12.1308	6.68376	6.65921	6.63875	7.80266
Cthe_0764	2	12.9141	12.8647	12.6602	12.0269	12.3491	12.2762	11.8651	11.3963	5.95636	6.18049	5.86143	5.51685	11.6248	12.098	12.8578	11.3061	12.3082	12.1943	11.8933	11.4909	6.21544	6.3907	6.288	6.88409
Cthe_0765	1	14.2033	14.7389	14.6584	14.5472	13.0299	13.6884	14.371	14.346	6.6371	7.5927	8.36739	8.46658	12.3056	13.5103	15.3638	14.2558	12.989	13.6065	14.3993	14.4406	9.1585	8.97596	9.64933	9.33879
Cthe_0766	4	14.9291	15.0017	15.0017	14.966	15.6079	15.6959	15.7052	15.612	9.21509	9.60023	9.70158	9.73255	14.8835	15.5178	16.6979	15.5218	15.567	15.614	15.7335	15.7066	9.85554	9.90547	9.93046	10.182
Cthe_0767	6	12.3877	13.1866	13.1545	12.6253	10.1843	10.7837	11.3457	11.3948	3.79148	4.68805	5.34208	5.51537	9.45993	10.6056	12.3384	11.3046	10.1434	10.7018	11.374	11.4894	5.5822	5.54399	5.82529	6.02143
Cthe_0768	1	14.2559	14.6783	14.6496	14.5616	13.087	14.2956	13.9727	13.5217	6.6942	8.19994	7.96909	7.64222	12.3627	14.1175	14.9655	13.4314	13.0461	14.2137	14.001	13.6162	9.22409	9.30063	9.77706	10.5774
Cthe_0769	2	13.553	14.0211	13.9337	13.3963	11.6206	12.4035	12.3415	11.7414	5.22786	6.30783	6.33786	5.86189	10.8963	12.2254	13.3342	11.6511	11.5797	12.3216	12.3698	11.8359	7.58901	7.50739	8.05607	8.59353
Cthe_0770	1	13.6585	14.5548	14.039	13.787	12.7425	14.438	13.4025	12.9259	6.34968	8.3423	7.39892	7.04646	12.0181	14.2599	14.3953	12.8357	12.7016	14.3561	13.4308	13.0205	6.09973	6.40991	6.85721	7.99475
Cthe_0771	1	13.3183	13.876	13.8032	13.7604	12.359	13.8169	13.097	12.4127	5.96621	7.72115	7.09336	6.53322	11.6347	13.6387	14.0897	12.3224	12.3181	13.7349	13.1253	12.5072	7.41529	8.04061	8.51968	9.24855
Cthe_0772	6	11.3667	11.2483	11.6486	11.4685	10.6278	10.9013	11.0094	11.0915	4.23504	4.80563	5.00581	5.21205	9.90349	10.7232	12.0022	11.0013	10.5869	10.8194	11.0377	11.186	6.31707	6.68185	6.58337	6.77715
Cthe_0773	2	13.3904	13.3268	13.6407	13.7274	12.4346	12.488	12.5808	13.255	6.04186	6.39231	6.57723	7.3755	11.7103	12.3099	13.5736	13.1647	12.3937	12.4061	12.6091	13.3495	7.19395	7.46223	7.20357	7.00205
Cthe_0774	1	13.1761	12.8812	12.8198	13.0893	13.7537	13.9354	13.3096	13.5723	7.36092	7.83967	7.30597	7.69285	13.0294	13.7572	14.3023	13.482	13.7128	13.8535	13.3379	13.6669	9.51557	9.50989	9.46955	9.64503
Cthe_0775	3	13.7159	13.4227	13.7699	13.5676	12.8825	12.7456	12.8484	12.8973	6.4897	6.6499	6.84475	7.01788	12.1582	12.5674	13.8411	12.8071	12.8416	12.6637	12.8767	12.9919	6.81593	6.82418	6.65355	6.97087
Cthe_0776	1	13.0175	12.9996	13.3717	13.2485	14.1502	13.9166	14.3061	14.2414	7.75744	7.82093	8.30249	8.36192	13.4259	13.7385	15.2988	14.1511	14.1093	13.8347	14.3344	14.3359	6.78325	6.93338	6.77842	6.93952
Cthe_0777	1	13.9742	14.0097	13.9969	13.7891	14.2062	14.2183	14.2183	13.9439	7.81345	8.12264	8.21467	8.06442	13.4819	14.0402	15.211	13.8536	14.1653	14.1364	14.2466	14.0384	6.46856	6.59802	6.54505	6.9782
Cthe_0778	1	13.8813	13.9518	14.025	13.9463	12.8914	13.1557	13.2363	12.3617	6.49862	7.05997	7.23271	6.48221	12.1671	12.9775	14.2291	12.2714	12.8505	13.0738	13.2646	12.4562	7.71888	7.91687	8.18836	8.75649
Cthe_0779	3	12.9754	12.5645	12.673	12.609	13.1479	12.6311	12.5209	12.2156	6.75509	6.53537	6.51734	6.33612	12.4236	12.4529	13.5137	12.1253	13.107	12.5491	12.5493	12.3101	6.02522	6.15379	5.76349	6.37427
Cthe_0780	2	13.1483	12.7963	12.7775	12.8413	12.0301	11.8708	11.3752	11.493	5.63734	5.77506	5.37159	5.61353	11.3058	11.6926	12.368	11.4027	11.9892	11.7888	11.4035	11.5875	5.99495	6.3119	5.73347	6.4664
Cthe_0781	8	10.8435	10.5738	10.7662	10.1416	9.15966	9.22989	8.94276	8.75757	2.76688	3.13418	2.93915	2.87812	8.43533	9.05173	9.93551	8.66731	9.11876	9.14795	8.97106	8.85212	3.52427	4.14503	3.74068	4.3542
Cthe_0782	10	9.98893	9.90703	9.92263	10.0492	5.53051	5.51896	5.02966	6.78706	-0.86227	-0.57674	-0.97396	0.907597	4.80618	5.34081	6.0224	6.69679	5.48961	5.43703	5.05795	6.8816	1.36826	1.245	0.372404	0.641852
Cthe_0783	3	13.7396	13.6251	13.5652	13.2853	13.2271	13.2199	12.907	12.6068	6.83435	7.12417	6.90338	6.72734	12.5028	13.0417	13.8997	12.5165	13.1862	13.138	12.9353	12.7013	6.31904	6.14464	6.28908	6.63768
Cthe_0784	2	13.3483	13.1115	13.3376	13.0522	12.3535	12.1277	12.2418	11.6049	5.96076	6.03198	6.23814	5.72545	11.6292	11.9495	13.2345	11.5146	12.3126	12.0458	12.27	11.6995	5.95256	6.07577	6.14802	6.46147
Cthe_0785	4	14.9529	15.0458	14.6442	15.0085	15.6432	15.7499	13.2421	16.6275	9.25045	9.65419	7.23846	10.748	14.9189	15.5717	14.2348	16.5372	15.6023	15.668	13.2704	16.722	11.5518	11.852	10.6989	9.5963
Cthe_0786	1	14.0613	14.4517	14.5066	14.5346	13.1524	13.8376	13.9999	14.3432	6.75966	7.74186	7.99625	8.46377	12.4281	13.6594	14.9926	14.253	13.1115	13.7556	14.0282	14.4378	7.10867	7.8448	7.5254	7.94
Cthe_0787	1	14.3831	14.4485	14.4941	14.4572	14.7798	14.9711	15.0456	14.987	8.387	8.87537	9.042	9.10751	14.0555	14.7929	16.0384	14.8967	14.7389	14.8891	15.0739	15.0815	6.87992	7.60798	7.25582	7.65221
Cthe_0788	6	13.1502	12.7377	13.5209	12.9476	10.7431	10.1982	11.0398	10.7414	4.35028	4.10249	5.03614	4.86194	10.0187	10.02	12.0325	10.6511	10.7022	10.1163	11.068	10.8359	5.80122	5.5809	5.54947	5.75591
Cthe_0789	2	12.7818	12.0555	12.934	12.5581	12.1692	11.2828	12.207	11.9228	5.77646	5.18706	6.2034	6.04332	11.4449	11.1046	13.1998	11.8325	12.1283	11.2008	12.2353	12.0173	6.3465	6.10625	6.10723	5.91344
Cthe_0790	2	14.4114	14.2415	14.1844	13.8517	12.3744	11.4605	11.4415	11.5739	5.98164	5.36478	5.43785	5.69445	11.6501	11.2823	12.4342	11.4837	12.3335	11.3786	11.4698	11.6684	7.53341	7.72473	7.2521	7.12983
Cthe_0791	4	15.2277	15.173	15.2008	15.1144	16.4958	16.6028	15.5644	14.9602	10.103	10.507	9.56081	9.08071	15.7714	16.4246	16.5572	14.8699	16.4549	16.5208	15.5927	15.0547	10.6426	10.692	10.7185	11.4975
Cthe_0792	2	13.4377	13.1855	13.4147	13.1855	12.223	11.6947	11.693	11.4193	5.83019	5.59901	5.68943	5.53984	11.4986	11.5166	12.6858	11.329	12.1821	11.6128	11.7213	11.5138	6.15093	6.18783	5.97214	6.28227
Cthe_0793	3	13.74	13.3096	13.6778	13.2779	13.2211	12.4903	12.809	11.9539	6.82835	6.3946	6.80537	6.07442	12.4968	12.3122	13.8017	11.8636	13.1802	12.4084	12.8373	12.0484	6.19892	5.97657	5.96852	6.50144
Cthe_0794	3	13.5976	13.0705	13.2592	12.8196	13.1388	12.4081	12.5222	11.9828	6.74603	6.31236	6.51861	6.10331	12.4145	12.2299	13.515	11.8925	13.0979	12.3261	12.5505	12.0773	6.10434	5.96367	5.57065	6.47623
Cthe_0795	6	13.6657	12.8989	12.5624	12.5756	13.1279	12.2225	11.4491	11.7792	6.73513	6.12681	5.4455	5.8997	12.4036	12.0444	12.4419	11.6889	13.087	12.1406	11.4774	11.8737	5.44611	5.57065	4.72508	5.22641
Cthe_0797	3	13.9667	14.2204	13.3579	13.0877	13.8436	14.3835	12.6439	12.4212	7.45079	8.28781	6.64025	6.54172	13.1192	14.2054	13.6366	12.3309	13.8027	14.3016	12.6722	12.5157	5.76818	5.60478	6.03559	6.27015
Cthe_0798	2	13.4793	13.3896	14.1074	13.5108	11.8636	11.7055	13.0747	11.8814	5.47085	5.60982	7.07106	6.00197	11.1393	11.5274	14.0674	11.7912	11.8227	11.6236	13.103	11.976	5.01521	5.08513	5.3673	5.93836
Cthe_0799	7	11.6756	11.5858	11.6665	11.1012	10.4096	10.5815	10.1708	10.1688	4.01684	4.4858	4.16715	4.28934	9.68529	10.4033	11.1635	10.0785	10.3687	10.4996	10.199	10.2633	4.3464	5.04117	4.60832	5.12326
Cthe_0800	7	11.7647	11.4345	11.8505	11.5436	10.6898	10.2802	10.6002	10.6305	4.29704	4.18453	4.59658	4.75106	9.96549	10.1021	11.5929	10.5403	10.6489	10.1983	10.6285	10.7251	4.05144	4.40196	4.07878	4.1049
Cthe_0802	8	11.4536	11.1547	11.5181	10.6044	7.70703	7.40614	7.12373	7.46069	1.31425	1.31044	1.12011	1.58123	6.9827	7.22799	8.11647	7.37043	7.66613	7.32421	7.15202	7.55523	3.02358	3.42364	2.85007	3.12957
Cthe_0803	8	10.8976	11.3642	11.4499	11.3128	7.72895	8.48013	8.4021	9.04085	1.33617	2.38443	2.39849	3.16139	7.00462	8.30198	9.39485	8.95059	7.68805	8.3982	8.4304	9.1354	2.0287	2.55582	1.7309	3.13604
Cthe_0804	8	11.2383	10.7814	10.5026	10.524	9.15067	8.48341	7.36285	8.51748	2.75788	2.3877	1.35924	2.63802	8.42634	8.30525	8.3556	8.42722	9.10976	8.40148	7.39115	8.61202	3.45147	3.51129	1.95458	3.35655
Cthe_0805	9	11.5151	11.6588	11.63	12.3517	7.25821	7.14513	7.00707	8.59352	0.865427	1.04942	1.00345	2.71406	6.53388	6.96697	7.99981	8.50325	7.21731	7.0632	7.03536	8.68806	3.21276	2.89237	2.47216	2.10353
Cthe_0806	7	11.9269	11.7312	11.6768	11.4045	11.148	10.6636	10.663	11.1833	4.75522	4.56786	4.65941	5.30384	10.4237	10.4854	11.6558	11.093	11.1071	10.5816	10.6913	11.2778	3.74306	3.40061	3.14279	3.16631
Cthe_0807	7	12.732	12.7593	11.9777	12.7785	9.73772	9.37288	8.43532	9.55757	3.34494	3.27718	2.4317	3.6781	9.01339	9.19473	9.42807	9.4673	9.69682	9.29095	8.46361	9.65211	3.45517	3.40372	2.70372	2.83842
Cthe_0808	8	11.9048	11.2853	11.42	12.058	9.40216	8.07586	8.29228	8.66572	3.00938	1.98016	2.28866	2.78626	8.67783	7.89771	9.28502	8.57546	9.36126	7.99393	8.32057	8.76026	3.20015	3.13171	2.81833	1.98397
Cthe_0809	8	11.7606	10.8626	11.1012	10.8817	9.2584	8.13653	8.14663	8.85587	2.86562	2.04083	2.14301	2.97642	8.53407	7.95838	9.13937	8.76561	9.2175	8.0546	8.17492	8.95042	4.02024	3.82845	3.30912	2.87865
Cthe_0810	7	12.4458	11.9192	11.4116	11.7652	11.2662	10.313	9.71955	10.7223	4.87345	4.21725	3.71594	4.84281	10.5419	10.1348	10.7123	10.632	11.2253	10.231	9.74785	10.8168	3.89282	3.57755	2.71443	2.97002
Cthe_0811	8	11.9366	11.5457	10.7038	10.9766	8.31589	7.73869	6.42417	7.83618	1.92311	1.64299	0.420549	1.95672	7.59156	7.56054	7.41691	7.74592	8.27499	7.65676	6.45246	7.93072	3.57503	3.26131	2.18863	2.8287
Cthe_0812	3	14.774	14.217	13.5595	14.0045	14.3077	12.7794	11.6218	12.0307	7.91493	6.6837	5.61818	6.15129	13.5834	12.6013	12.6145	11.9405	14.2668	12.6975	11.6501	12.1253	7.40777	7.22684	6.28133	6.58594
Cthe_0813	7	12.0373	11.5434	12.0929	12.0749	10.2388	10.1005	10.3731	10.5184	3.84605	4.00483	4.36949	4.63891	9.5145	9.92239	11.3659	10.4281	10.1979	10.0186	10.4014	10.6129	3.98732	3.61111	3.62813	3.85694
Cthe_0814	3	12.5747	12.3112	12.3851	11.5331	12.6671	12.5965	12.6089	11.8456	6.27429	6.50082	6.60525	5.96613	11.9427	12.4184	13.6016	11.7553	12.6262	12.5146	12.6372	11.9401	5.44769	5.1998	5.22831	6.28206
Cthe_0815	6	12.8395	12.5192	12.6129	11.7404	11.3307	11.0967	11.0683	10.1245	4.93792	5.00103	5.06464	4.24501	10.6064	10.9186	12.061	10.0342	11.2898	11.0148	11.0966	10.219	5.5653	5.80582	5.5155	6.7356
Cthe_0816	1	14.5292	14.5984	14.5915	14.598	13.3056	13.4978	13.2848	13.799	6.91281	7.40208	7.28114	7.9195	12.5813	13.3196	14.2775	13.7087	13.2647	13.4159	13.3131	13.8935	7.29961	7.89465	7.03039	8.01202
Cthe_0817	6	11.7042	12.5305	11.8901	11.9879	11.2937	12.0302	11.1555	12.2846	4.90089	5.93445	5.15192	6.40514	10.5693	11.852	12.1483	12.1943	11.2528	11.9482	11.1838	12.3791	3.2841	3.07322	3.01697	3.11795
Cthe_0818	2	13.7887	14.0989	14.0576	14.2007	12.0993	12.6303	12.4465	12.6786	5.70655	6.53458	6.4429	6.79914	11.375	12.4521	13.4393	12.5883	12.0584	12.5483	12.4748	12.7731	6.78993	6.80996	7.06794	7.00098
Cthe_0819	3	13.6455	13.8646	13.5374	13.4314	12.6006	12.9135	12.5999	12.3585	6.20779	6.81779	6.59629	6.47905	11.8762	12.7353	13.5927	12.2683	12.5597	12.8316	12.6282	12.453	6.69937	6.36939	6.7528	7.04044
Cthe_0820	1	13.6168	13.3861	13.4888	13.4719	14.9794	15.1154	15.0005	14.9571	8.58662	9.0197	8.99686	9.07764	14.2551	14.9373	15.9932	14.8668	14.9385	15.0335	15.0288	15.0516	7.78626	7.81942	7.8238	8.13144
Cthe_0821	5	15.4099	15.3285	15.3779	15.2469	21.2511	20.1889	19.7616	19.0267	14.8583	14.0932	13.758	13.1473	20.5268	20.0108	20.7544	18.9365	21.2102	20.107	19.7899	19.1213	13.4517	13.0223	13.1483	13.1686
Cthe_0824	3	13.1648	13.055	13.1506	12.9656	13.1283	12.7473	13.0034	13.026	6.73555	6.65163	6.99974	7.14659	12.404	12.5692	13.9961	12.9358	13.0874	12.6654	13.0317	13.1206	5.90047	6.28452	5.78831	6.16315
Cthe_0825	1	14.9448	14.6119	14.3974	13.6961	16.0323	14.9032	14.5032	13.313	9.63948	8.80749	8.49963	7.43356	15.3079	14.725	15.496	13.2227	15.9914	14.8213	14.5315	13.4076	7.60401	7.5022	7.78923	7.54831
Cthe_0826	7	12.2342	12.1044	12.3391	12.0658	10.5585	10.021	10.6585	11.1657	4.16566	3.92534	4.65484	5.28626	9.83412	9.84289	11.6512	11.0755	10.5175	9.93911	10.6867	11.2603	4.99485	5.112	4.42769	4.80464
Cthe_0827	2	13.9543	14.2448	13.9235	14.0162	12.4089	12.5674	12.3199	12.2373	6.01612	6.47175	6.31629	6.35786	11.6846	12.3893	13.3126	12.1471	12.368	12.4855	12.3482	12.3319	6.38896	6.54249	6.05265	7.29008
Cthe_0828	1	14.1485	14.0353	13.9715	14.0756	14.1542	13.9528	13.7291	13.858	7.76144	7.85706	7.72553	7.97858	13.4299	13.7746	14.7219	13.7678	14.1133	13.8708	13.7574	13.9526	6.82262	7.04992	6.4471	7.26529
Cthe_0829	3	13.6218	13.5503	13.5061	13.4998	13.0799	13.3161	12.7225	12.8272	6.68707	7.2204	6.71892	6.9477	12.3555	13.138	13.7153	12.7369	13.0389	13.2342	12.7508	12.9217	7.1341	7.37289	6.70654	8.10216
Cthe_0830	2	13.7839	13.6605	13.5462	13.4504	11.3329	10.521	11.1653	11.0824	4.94008	4.42531	5.1617	5.20298	10.6085	10.3429	12.1581	10.9922	11.292	10.4391	11.1936	11.177	6.37709	6.04941	5.89363	5.97405
Cthe_0831	3	14.6342	14.377	14.384	14.3188	13.058	12.4884	12.5423	12.2551	6.66524	6.39264	6.53872	6.37563	12.3337	12.3102	13.5351	12.1648	13.0171	12.4064	12.5706	12.3496	6.62966	6.71408	6.51627	6.7152
Cthe_0832	7	12.2864	11.5206	12.2104	11.2221	10.0799	9.031	9.92472	8.78313	3.68715	2.93529	3.92111	2.90367	9.3556	8.85284	10.9175	8.69287	10.039	8.94907	9.95302	8.87767	5.70972	4.92313	5.56325	5.33244
Cthe_0833	3	13.8512	13.3654	13.5028	13.5094	13.3657	12.601	12.6247	12.0635	6.9729	6.50532	6.62106	6.18403	12.6413	12.4229	13.6174	11.9732	13.3248	12.5191	12.653	12.158	6.4495	6.05618	6.13877	6.33361
Cthe_0834	1	14.4378	13.9336	13.9475	13.4269	13.4047	12.7892	12.7277	11.949	7.01196	6.69349	6.72407	6.06954	12.6804	12.611	13.7204	11.8587	13.3638	12.7073	12.756	12.0435	7.74178	7.68183	7.81295	7.94397
Cthe_0835	6	13.9208	13.7096	13.5482	12.7436	11.1728	10.5756	10.3762	10.3883	4.78001	4.47995	4.37263	4.50881	10.4485	10.3975	11.369	10.298	11.1319	10.4937	10.4045	10.4828	6.50664	6.68515	6.50776	6.24505
Cthe_0836	4	14.6861	14.6529	14.4511	14.2164	15.2899	15.2492	14.7477	14.5129	8.89715	9.15347	8.74413	8.63339	14.5656	15.071	15.7405	14.4226	15.249	15.1672	14.776	14.6074	9.48945	9.73145	9.76254	9.82266
Cthe_0837	6	13.2196	12.603	12.9402	12.1363	11.3372	10.9549	10.8715	9.81693	4.94441	4.85915	4.86785	3.93747	10.6129	10.7767	11.8642	9.72667	11.2963	10.8729	10.8998	9.91147	6.07883	5.3712	5.35111	6.94125
Cthe_0838	8	11.6204	10.4975	10.852	10.926	10.0757	8.49221	8.50421	10.0177	3.68296	2.3965	2.5006	4.13821	9.35141	8.31405	9.49696	9.92741	10.0348	8.41027	8.53251	10.1122	5.50288	3.53025	2.79966	3.30668
Cthe_0839	8	10.962	10.268	10.035	9.96446	8.88927	7.61709	6.52285	7.67976	2.49648	1.52139	0.519236	1.80029	8.16493	7.43894	7.5156	7.58949	8.84836	7.53516	6.55114	7.7743	4.09636	1.5215	1.15083	2.20775
Cthe_0840	8	11.5321	10.5357	10.1778	10.7262	9.41313	7.18466	6.67068	9.28858	3.02035	1.08896	0.667069	3.40912	8.6888	7.00651	7.66343	9.19831	9.37223	7.10273	6.69898	9.38312	5.02753	2.68155	1.13365	1.89903
Cthe_0841	8	12.4069	10.9629	10.6736	11.0958	10.3481	8.11829	7.8392	9.18993	3.95531	2.02259	1.83559	3.31047	9.62377	7.94014	8.83195	9.09967	10.3072	8.03636	7.86749	9.28447	4.18512	2.44352	1.51593	1.70247
Cthe_0842	9	12.6417	11.0185	10.4503	10.5681	8.95908	6.49365	5.21588	7.16963	2.5663	0.397946	-0.78773	1.29018	8.23475	6.3155	6.20863	7.07937	8.91818	6.41172	5.24418	7.26417	4.1597	2.37371	0.719691	1.56487
Cthe_0843	8	12.4988	10.6547	10.6441	10.9444	9.20144	7.20093	6.3664	7.47102	2.80865	1.10523	0.362782	1.59156	8.47711	7.02278	7.35914	7.38075	9.16053	7.119	6.39469	7.56556	5.37255	3.70466	2.70383	3.43841
Cthe_0844	9	10.5452	9.83102	9.81388	9.71182	7.57141	5.46742	4.95174	6.79009	1.17862	-0.62829	-1.05188	0.910634	6.84708	5.28927	5.94448	6.69983	7.5305	5.38549	4.98003	6.88464	3.01988	0.905064	-0.18438	0.337765
Cthe_0845	8	12.0084	10.6279	10.4967	11.1821	8.97924	6.58889	6.41474	8.7439	2.58645	0.49318	0.41112	2.86444	8.25491	6.41073	7.40748	8.65363	8.93834	6.50695	6.44303	8.83844	3.70341	1.67623	0.00143	0.828665
Cthe_0846	1	14.3216	14.5475	14.7474	14.6846	13.4525	13.926	14.3167	13.6731	7.05971	7.83025	8.31305	7.79364	12.7282	13.7478	15.3094	13.5828	13.4116	13.844	14.345	13.7676	8.44325	8.9358	8.61843	10.0478
Cthe_0847	4	14.4135	14.5929	14.6016	14.8924	14.1426	14.9207	14.8269	14.9333	7.74978	8.825	8.82323	9.05386	13.4182	14.7425	15.8196	14.843	14.1017	14.8388	14.8551	15.0279	9.00897	9.43811	9.22954	10.0594
Cthe_0848	2	13.3859	13.0524	13.6065	13.4735	12.3369	11.8962	12.4394	12.161	5.94407	5.80045	6.43582	6.28151	11.6125	11.718	13.4322	12.0707	12.2959	11.8142	12.4677	12.2555	6.10662	5.85703	5.86743	6.10414
Cthe_0849	7	12.6104	12.366	12.4421	11.9186	9.67888	9.85822	9.67314	9.08365	3.2861	3.76251	3.66952	3.20419	8.95455	9.68007	10.6659	8.99339	9.63798	9.77629	9.70143	9.17819	4.66322	4.2291	4.3182	5.51313
Cthe_0851	7	13.6294	13.5009	13.5692	13.7825	9.5332	9.04041	9.7048	9.95868	3.14041	2.9447	3.70119	4.07922	8.80887	8.86225	10.6975	9.86842	9.49229	8.95848	9.73309	10.0532	5.48239	5.50754	5.3661	5.04733
Cthe_0852	1	14.4716	14.3424	14.4532	14.4564	14.0481	13.5831	13.5743	12.8356	7.65534	7.48736	7.57071	6.9561	13.3238	13.4049	14.5671	12.7453	14.0072	13.5011	13.6026	12.9301	7.33759	7.71652	7.5183	7.97967
Cthe_0853	7	11.9047	12.2314	12.0018	11.688	10.2418	10.5594	10.4285	10.8141	3.84906	4.46373	4.42489	4.93461	9.51752	10.3813	11.4213	10.7238	10.2009	10.4775	10.4568	10.9086	3.67108	3.56546	3.25013	4.08868
Cthe_0854	6	12.0416	11.9971	12.2441	11.7967	11.5171	11.7498	11.8243	11.1351	5.12433	5.65409	5.82069	5.25566	10.7928	11.5716	12.8171	11.0449	11.4762	11.6679	11.8526	11.2297	5.25636	5.39738	5.35646	6.38931
Cthe_0855	7	12.3053	12.2246	12.6298	12.1119	10.3782	10.3846	10.7804	10.1631	3.98542	4.28889	4.77674	4.28363	9.65387	10.2064	11.7731	10.0728	10.3373	10.3027	10.8087	10.2576	4.87478	5.33141	4.98527	6.01473
Cthe_0856	4	14.4318	14.3493	14.6675	14.9104	15.0069	14.8114	15.7789	15.9561	8.61416	8.71569	9.7753	10.0766	14.2826	14.6332	16.7717	15.8658	14.966	14.7295	15.8072	16.0506	8.97857	9.4744	8.75591	9.49453
Cthe_0857	2	13.6815	13.3515	13.4034	13.0785	12.4798	12.1697	11.9539	11.6731	6.08702	6.07395	5.9503	5.79365	11.7555	11.9915	12.9467	11.5829	12.4389	12.0877	11.9822	11.7676	6.76457	7.12276	6.74787	7.28027
Cthe_0858	1	15.0952	15.0694	15.1067	15.0822	14.178	13.7912	14.259	14.0495	7.78526	7.69548	8.25539	8.17005	13.4537	13.613	15.2517	13.9593	14.1371	13.7093	14.2873	14.1441	8.00997	7.93446	8.02621	7.91102
Cthe_0859	1	14.3897	14.3615	14.4601	14.5514	13.4688	13.5077	13.7279	13.7737	7.07603	7.41201	7.72425	7.89421	12.7445	13.3296	14.7206	13.6834	13.4279	13.4258	13.7562	13.8682	8.38231	8.29411	8.33841	8.50127
Cthe_0860	3	14.6327	14.1743	14.5656	14.449	13.1226	12.3448	13.1051	11.9971	6.72984	6.2491	7.10148	6.11765	12.3983	12.1667	14.0978	11.9069	13.0817	12.2629	13.1334	12.0916	7.05584	7.2547	6.77076	8.04012
Cthe_0861	1	13.9847	14.2058	14.0561	14.2216	13.2796	13.8189	13.3946	13.643	6.88681	7.72319	7.39098	7.76353	12.5553	13.6407	14.3873	13.5527	13.2387	13.737	13.4229	13.7375	7.00939	7.2306	7.19465	7.50641
Cthe_0862	7	11.4564	11.8872	11.6316	12.432	9.3667	10.3207	9.8003	10.5736	2.97392	4.22494	3.79668	4.69415	8.64237	10.1425	10.793	10.4833	9.3258	10.2387	9.82859	10.6682	5.56532	5.34155	5.62098	5.63671
Cthe_0863	1	14.4805	14.6259	14.5511	14.782	13.647	14.2405	13.9282	14.2916	7.25426	8.14484	7.92459	8.41217	12.9227	14.0624	14.9209	14.2014	13.6061	14.1586	13.9565	14.3862	6.835	6.62614	6.94032	6.92107
Cthe_0864	1	14.9649	14.9509	15.0082	14.9831	13.6548	14.0562	14.3607	14.2864	7.26206	7.9605	8.35709	8.40698	12.9305	13.878	15.3535	14.1962	13.6139	13.9743	14.389	14.381	8.61379	8.7933	8.91191	9.14099
Cthe_0865	4	14.7454	14.6995	14.761	14.7492	15.129	15.721	15.8996	15.7358	8.73618	9.62532	9.89598	9.85632	14.4046	15.5429	16.8924	15.6455	15.0881	15.6391	15.9279	15.8303	9.67886	9.7154	9.85712	10.4632
Cthe_0866	1	14.8694	14.877	14.9379	14.7645	14.7964	14.9582	14.8853	14.3193	8.40366	8.86248	8.8817	8.43981	14.0721	14.78	15.8781	14.229	14.7555	14.8763	14.9136	14.4138	8.35431	8.33335	8.38283	9.20278
Cthe_0867	2	13.8788	13.5848	13.7586	13.1877	12.1299	11.5876	12.0145	10.8829	5.73715	5.49187	6.01084	5.00349	11.4056	11.4094	13.0072	10.7927	12.089	11.5056	12.0427	10.9775	7.65674	7.58862	7.63197	8.3727
Cthe_0868	1	14.6232	14.6922	14.553	14.3939	13.3548	13.3062	13.1421	12.4589	6.96204	7.21052	7.13853	6.57949	12.6305	13.1281	14.1349	12.3687	13.3139	13.2243	13.1704	12.5535	7.29203	7.19378	7.33973	7.95085
Cthe_0869	1	14.1324	14.0349	14.0402	13.9998	13.7642	13.5365	13.3374	13.3304	7.37142	7.44084	7.33381	7.45091	13.0399	13.3584	14.3302	13.2401	13.7233	13.4546	13.3657	13.4249	7.80366	8.13864	7.88782	8.00403
Cthe_0870	1	13.8374	13.4852	13.5116	13.5239	14.1377	13.1791	13.3473	12.8686	7.74488	7.08338	7.34365	6.98911	13.4133	13.0009	14.34	12.7783	14.0968	13.0972	13.3756	12.9631	8.19286	8.03347	7.82965	8.08696
Cthe_0871	1	14.9414	14.4773	13.3808	13.9744	15.4778	14.4688	12.2782	13.1307	9.08499	8.37304	6.27458	7.25128	14.7535	14.2906	13.2709	13.0405	15.4369	14.3868	12.3065	13.2253	8.88788	8.62058	7.92759	7.88946
Cthe_0872	1	15.1099	14.5607	13.8425	14.1148	15.7197	14.3844	12.5041	12.9763	9.32693	8.28866	6.5005	7.09683	14.9954	14.2062	13.4969	12.886	15.6788	14.3024	12.5324	13.0708	8.64784	8.44187	7.80413	7.64822
Cthe_0873	1	15.0608	14.6645	13.9703	14.5435	16.5428	15.0841	13.1151	14.2402	10.1501	8.98844	7.11148	8.36071	15.8185	14.906	14.1078	14.1499	16.5019	15.0022	13.1434	14.3347	9.20963	9.15364	8.14561	7.80405
Cthe_0874	3	14.5581	13.6078	12.5889	12.8115	14.9541	13.104	11.3151	11.581	8.56128	7.00828	5.31145	5.70154	14.2297	12.9258	12.3078	11.4907	14.9132	13.0221	11.3434	11.6755	7.81694	7.85122	6.85117	6.87115
Cthe_0875	1	15.0492	14.7055	14.0135	14.1545	16.4359	15.3657	13.2222	13.5886	10.0431	9.27001	7.21862	7.70912	15.7116	15.1876	14.215	13.4983	16.395	15.2838	13.2505	13.6831	8.13413	8.43729	7.18635	8.11871
Cthe_0876	7	12.083	12.3946	12.3507	11.686	10.14	10.1754	10.2107	10.2659	3.74717	4.07975	4.20712	4.38641	9.41562	9.9973	11.2035	10.1756	10.0991	10.0935	10.239	10.3604	3.56518	3.78703	3.21322	4.28953
Cthe_0877	2	13.9368	14.0203	14.2343	14.0382	11.76	12.3061	12.2708	12.0115	5.36726	6.21035	6.26716	6.13208	11.0357	12.1279	13.2635	11.9213	11.7191	12.2241	12.2991	12.1061	5.41111	5.78648	5.51478	6.65823
Cthe_0878	2	14.1067	13.5161	12.9695	13.2327	13.1071	12.6898	11.3204	11.7072	6.7143	6.59411	5.31681	5.82769	12.3827	12.5117	12.3132	11.6169	13.0662	12.6079	11.3487	11.8017	6.73286	7.34597	6.06908	7.37594
Cthe_0880	2	14.5748	14.6235	14.4497	14.7986	11.6728	11.6124	10.8733	11.4957	5.27999	5.51673	4.86969	5.61628	10.9484	11.4343	11.866	11.4055	11.6319	11.5305	10.9016	11.5903	5.58092	5.22684	5.20071	5.09444
Cthe_0881	1	14.3695	14.1436	13.8825	13.9637	14.8376	14.8634	13.7904	13.8561	8.44486	8.76766	7.78684	7.9766	14.1133	14.6852	14.7832	13.7658	14.7967	14.7814	13.8187	13.9506	7.57777	8.4486	7.44154	8.71513
Cthe_0882	7	12.2161	12.8369	12.8327	12.8079	9.03214	9.36662	9.57555	10.0651	2.63935	3.27092	3.57193	4.18564	8.30781	9.18847	10.5683	9.97484	8.99123	9.28469	9.60384	10.1596	3.75625	3.36192	3.43945	3.69376
Cthe_0883	6	12.9788	13.0932	13.0669	13.5031	10.2818	10.4984	10.1111	10.8516	3.88898	4.40271	4.10747	4.97216	9.55743	10.3203	11.1038	10.7614	10.2409	10.4165	10.1394	10.9462	5.54052	5.78381	5.38333	5.5873
Cthe_0884	6	12.8668	12.9628	13.4765	13.1253	10.6795	10.8595	11.1772	10.5997	4.28672	4.76383	5.17355	4.72019	9.95517	10.6814	12.1699	10.5094	10.6386	10.7776	11.2055	10.6942	5.1616	5.44257	5.31109	6.2208
Cthe_0885	6	12.4184	12.2562	12.8349	12.11	11.0329	11.0361	11.4139	10.469	4.64014	4.94042	5.41028	4.58955	10.3086	10.858	12.4066	10.3787	10.992	10.9542	11.4422	10.5635	5.31733	5.4047	5.49595	6.34434
Cthe_0886	3	12.5613	12.5796	12.8926	12.1356	12.6146	12.6803	12.939	12.4232	6.22178	6.58456	6.9354	6.54373	11.8902	12.5021	13.9318	12.3329	12.5737	12.5983	12.9673	12.5177	4.84932	5.02647	4.80804	5.81945
Cthe_0887	8	10.8087	10.4925	11.1197	10.5054	8.68066	8.99373	9.06395	7.23587	2.28788	2.89802	3.06033	1.35641	7.95633	8.81558	10.0567	7.1456	8.63975	8.9118	9.09224	7.33041	4.04528	4.02132	4.11491	6.26292
Cthe_0888	3	14.7393	14.5332	14.4721	14.4426	13.4473	12.447	12.6248	12.4771	7.05448	6.35128	6.62117	6.59768	12.7229	12.2688	13.6175	12.3869	13.4064	12.3651	12.6531	12.5717	7.58348	7.04972	6.71253	7.2382
Cthe_0889	6	11.556	11.2214	11.7794	11.3539	10.6776	10.7976	11.2397	11.988	4.28482	4.70193	5.23611	6.10852	9.95327	10.6195	12.2325	11.8977	10.6367	10.7157	11.268	12.0825	5.34856	5.03392	4.64942	5.27499
Cthe_0890	7	12.4629	12.3398	12.2314	11.6465	9.97723	9.83252	9.76216	9.66506	3.58444	3.73681	3.75854	3.78559	9.25289	9.65437	10.7549	9.57479	9.93632	9.75059	9.79045	9.7596	4.3789	4.13713	4.09007	4.54848
Cthe_0891	7	12.3708	11.1044	12.1092	11.5891	9.42604	8.58638	8.95399	9.5166	3.03326	2.49067	2.95037	3.63714	8.70171	8.40823	9.94673	9.42634	9.38514	8.50445	8.98228	9.61115	4.19385	4.77939	3.96602	3.77513
Cthe_0892	6	13.9407	13.8747	14.2034	13.9347	11.4775	11.2585	11.7573	11.3133	5.08475	5.16281	5.75365	5.43388	10.7532	11.0804	12.75	11.2231	11.4366	11.1766	11.7856	11.4079	5.15999	5.02547	4.87367	5.70688
Cthe_0893	7	12.7102	12.4783	12.7264	12.1818	10.7152	10.4383	10.6664	9.85281	4.32245	4.3426	4.66282	3.97336	9.9909	10.2602	11.6592	9.76255	10.6743	10.3564	10.6947	9.94736	4.59884	4.66569	4.49215	5.47923
Cthe_0894	8	11.2109	10.9793	11.6277	10.5578	9.24113	9.14593	9.28182	8.42219	2.84835	3.05022	3.2782	2.54272	8.5168	8.96777	10.2746	8.33192	9.20023	9.064	9.31011	8.51673	4.74239	4.9908	4.86908	5.7987
Cthe_0895	4	14.5195	14.5172	14.4965	14.5864	14.9494	15.044	14.8979	15.0832	8.55663	8.94826	8.89424	9.20378	14.2251	14.8658	15.8906	14.993	14.9085	14.962	14.9261	15.1778	8.69787	8.80862	8.81123	8.77459
Cthe_0896	4	14.5121	14.4244	14.451	14.4089	16.0757	15.6793	15.6015	15.0342	9.68294	9.58359	9.5979	9.15478	15.3514	15.5011	16.5943	14.944	16.0348	15.5974	15.6298	15.1288	8.55241	8.54462	8.50347	8.93459
Cthe_0897	6	14.1876	13.8234	13.5353	13.612	11.8342	11.4538	10.6891	10.94	5.44141	5.35809	4.68552	5.06056	11.1099	11.2757	11.6819	10.8498	11.7933	11.3719	10.7174	11.0346	5.25815	5.21553	4.45597	5.55655
Cthe_0898	7	11.7152	11.9985	11.8814	12.0633	9.32835	9.93558	9.53475	10.7739	2.93557	3.83988	3.53113	4.89445	8.60402	9.75743	10.5275	10.6836	9.28745	9.85365	9.56304	10.8684	4.05886	3.62367	3.33015	3.8906
Cthe_0900	1	14.0468	14.6655	13.8971	14.1715	12.6753	14.2481	12.4506	13.1015	6.28249	8.1524	6.44701	7.22201	11.9509	14.07	13.4434	13.0112	12.6344	14.1662	12.4789	13.196	8.3338	7.9151	8.37963	8.96141
Cthe_0901	1	14.1842	14.5635	14.0925	14.1415	13.9456	15.497	13.6503	13.691	7.55279	9.40132	7.64664	7.81149	13.2212	15.3189	14.643	13.6007	13.9047	15.4151	13.6785	13.7855	8.02608	7.78087	8.11116	9.3767
Cthe_0902	1	14.0706	14.6191	14.0307	14.3305	13.9699	15.8269	13.447	13.6563	7.57711	9.73116	7.44335	7.77682	13.2456	15.6487	14.4397	13.566	13.929	15.7449	13.4753	13.7508	7.88674	7.88948	8.06227	9.53175
Cthe_0903	1	14.0924	14.126	14.8095	14.6506	12.7028	12.8355	14.1651	13.99	6.31004	6.73985	8.16148	8.11049	11.9785	12.6574	15.1578	13.8997	12.6619	12.7536	14.1934	14.0845	7.14072	7.36675	7.42122	7.56429
Cthe_0904	1	14.8773	15.0088	15.2441	15.0572	14.2591	14.5294	15.2452	14.3411	7.86629	8.43373	9.24156	8.46166	13.5348	14.3513	16.2379	14.2509	14.2182	14.4475	15.2735	14.4357	7.58213	7.86579	7.92892	8.86358
Cthe_0905	2	13.5759	13.7674	14.2537	13.1643	11.3619	11.3407	12.3488	11.0974	4.96915	5.245	6.34523	5.21795	10.6376	11.1625	13.3416	11.0071	11.321	11.2588	12.3771	11.192	5.60551	5.7145	5.92216	6.79824
Cthe_0906	2	12.6538	12.6197	13.2372	12.149	11.8527	12.0396	12.7689	11.9204	5.45991	5.94392	6.76529	6.04094	11.1284	11.8615	13.7616	11.8301	11.8118	11.9577	12.7972	12.0149	5.22184	5.36678	5.26519	6.52907
Cthe_0907	7	13.5896	13.6203	14.1166	14.2768	9.48509	9.08464	10.3801	10.3604	3.0923	2.98893	4.37651	4.48095	8.76075	8.90648	11.3729	10.2701	9.44418	9.00271	10.4084	10.455	6.34079	6.84505	6.56061	6.41465
Cthe_0908	2	13.6806	13.785	13.5761	13.3316	12.2747	12.4246	12.0456	12.027	5.88187	6.32892	6.042	6.14754	11.5503	12.2465	13.0384	11.9367	12.2338	12.3427	12.0739	12.1215	5.93582	6.31951	5.83867	6.7554
Cthe_0909	7	11.9217	11.5834	11.7574	11.5547	10.4901	10.4132	10.3595	10.4821	4.09731	4.31745	4.35583	4.60262	9.76576	10.235	11.3522	10.3918	10.4492	10.3312	10.3877	10.5766	5.28982	5.63601	5.19271	5.70371
Cthe_0910	3	13.8972	14.0403	13.6929	13.5463	12.8805	12.9886	12.4049	12.1444	6.48768	6.89285	6.40128	6.26497	12.1561	12.8104	13.3976	12.0542	12.8396	12.9066	12.4332	12.239	5.78873	5.44781	5.5469	6.22835
Cthe_0911	3	13.9953	13.971	13.552	13.4116	13.4863	13.8772	12.9194	12.207	7.09351	7.78145	6.91578	6.3275	12.762	13.699	13.9121	12.1167	13.4454	13.7952	12.9477	12.3015	6.97512	6.90908	7.01583	8.14185
Cthe_0912	4	14.9266	15.0251	13.9162	14.6805	16.0897	16.697	13.4245	14.9122	9.69693	10.6013	7.42086	9.03278	15.3654	16.5188	14.4172	14.822	16.0488	16.6151	13.4528	15.0068	7.79251	7.51067	7.36497	7.22788
Cthe_0914	3	14.0497	13.6337	14.1138	14.186	13.8075	13.1574	13.6047	13.4347	7.41474	7.06172	7.6011	7.5552	13.0832	12.9793	14.5975	13.3444	13.7666	13.0755	13.633	13.5292	5.98245	6.24322	5.82138	6.09441
Cthe_0915	2	13.4434	12.9398	13.5088	13.3829	12.4668	11.7056	12.3154	12.1696	6.07405	5.60994	6.3118	6.29017	11.7425	11.5275	13.3082	12.0794	12.4259	11.6237	12.3437	12.2642	5.81989	5.97118	5.51902	5.82683
Cthe_0916	1	15.1466	15.173	15.1492	15.2671	13.5261	13.4032	13.1863	13.7303	7.13334	7.30753	7.18265	7.85084	12.8018	13.2251	14.179	13.64	13.4852	13.3213	13.2146	13.8248	7.4922	7.80461	7.3216	7.47844
Cthe_0917	1	14.6798	14.6114	14.6442	14.4861	14.4023	14.3973	14.3262	14.2187	8.00952	8.30165	8.32263	8.3392	13.678	14.2192	15.319	14.1284	14.3614	14.3154	14.3545	14.3132	7.24909	7.4566	7.26839	7.71011
Cthe_0918	1	12.4332	12.2772	12.7686	12.8527	14.0163	14.1153	14.7061	14.9646	7.6235	8.0196	8.70251	9.08511	13.292	13.9372	15.6989	14.8743	13.9754	14.0334	14.7344	15.0591	6.52231	6.43843	6.76596	6.20552
Cthe_0921	8	11.7239	11.5292	12.3805	11.881	7.66568	7.25863	8.25257	8.12881	1.27289	1.16293	2.24895	2.24935	6.94134	7.08048	9.24531	8.03855	7.62477	7.1767	8.28086	8.22335	4.10859	4.18086	4.27196	3.9044
Cthe_0922	1	14.1775	14.0019	14.2775	14.2278	13.4218	13.3594	13.7344	13.4636	7.02902	7.26366	7.73076	7.58418	12.6975	13.1812	14.7271	13.3734	13.3809	13.2774	13.7627	13.5582	7.41772	7.1412	7.34204	7.59535
Cthe_0923	9	10.1513	10.3615	10.7253	10.7205	6.86308	7.89616	7.7202	9.87309	0.470293	1.80045	1.71658	3.99363	6.13875	7.718	8.71294	9.78283	6.82217	7.81423	7.74849	9.96763	2.70081	2.46251	1.75039	2.46316
Cthe_0924	8	10.6242	11.1815	11.1202	11.3124	7.19094	8.47361	8.07986	9.28166	0.798156	2.37791	2.07625	3.4022	6.46661	8.29546	9.07261	9.1914	7.15003	8.39168	8.10816	9.3762	2.61146	2.52095	2.20021	3.18338
Cthe_0925	7	12.7136	12.8722	13.0842	13.6168	10.1393	10.5842	10.5525	11.2291	3.74648	4.48853	4.54892	5.34961	9.41493	10.4061	11.5453	11.1388	10.0984	10.5023	10.5808	11.3236	5.23072	5.07735	4.80908	5.4376
Cthe_0926	3	14.4022	14.2917	14.461	14.6686	12.927	12.7568	13.1047	12.9826	6.53425	6.66106	7.1011	7.10314	12.2027	12.5786	14.0975	12.8923	12.8861	12.6748	13.133	13.0771	6.80693	7.06588	6.80662	7.18819
Cthe_0927	1	12.9383	13.0072	13.0824	12.503	13.753	13.9959	14.009	13.4875	7.36027	7.90015	8.00536	7.60804	13.0287	13.8177	15.0017	13.3972	13.7121	13.9139	14.0373	13.582	5.59526	5.65888	5.59417	6.59444
Cthe_0928	6	13.4148	13.0676	13.5221	13.725	11.2377	10.8495	11.2333	11.1764	4.84495	4.75375	5.22973	5.29695	10.5134	10.6713	12.2261	11.0861	11.1968	10.7675	11.2616	11.2709	5.11486	4.92155	4.99513	4.8801
Cthe_0929	4	15.3387	15.3122	15.3412	15.4285	16.7445	17.0054	16.0197	15.211	10.3517	10.9097	10.016	9.33149	16.0202	16.8272	17.0124	15.1207	16.7036	16.9234	16.048	15.3055	11.7393	11.7797	12.1783	12.5806
Cthe_0930	7	11.5295	12.0909	12.1379	11.6482	10.3969	11.1291	11.2805	10.9774	4.00413	5.03344	5.27688	5.09793	9.67258	10.951	12.2732	10.8871	10.356	11.0472	11.3088	11.0719	4.43784	4.57571	4.80547	5.41358
Cthe_0931	7	12.4303	12.8026	12.9349	12.2373	10.122	10.9117	11.0299	9.95477	3.72919	4.81595	5.02628	4.07531	9.39765	10.7335	12.0226	9.86451	10.0811	10.8297	11.0582	10.0493	4.26869	4.48006	4.90705	5.87671
Cthe_0932	1	14.0959	14.4195	14.3506	14.3567	13.4739	14.304	14.0614	13.6911	7.08115	8.20833	8.05776	7.81165	12.7496	14.1259	15.0541	13.6008	13.433	14.2221	14.0897	13.7857	6.91705	7.32451	7.68008	7.93202
Cthe_0933	4	14.7775	14.8343	15.0037	14.9049	15.2704	15.6214	16.0923	15.6513	8.87762	9.52574	10.0887	9.77188	14.5461	15.4433	17.0851	15.5611	15.2295	15.5395	16.1207	15.7459	11.3064	11.6072	11.7773	12.0985
Cthe_0934	1	13.9404	14.5919	14.465	14.1551	12.4399	14.0547	13.4018	12.7878	6.0471	7.95897	7.39821	6.90833	11.7156	13.8765	14.3946	12.6975	12.399	13.9727	13.4301	12.8823	6.66858	7.10021	7.81059	8.35721
Cthe_0935	1	13.9381	14.5407	14.5991	14.2379	12.4848	13.8117	13.5936	12.9604	6.09204	7.71603	7.59003	7.08097	11.7605	13.6336	14.5864	12.8702	12.4439	13.7298	13.6219	13.055	6.54929	6.77468	7.55177	7.90249
Cthe_0936	1	14.496	14.707	14.7244	14.5364	13.7266	14.5218	14.6286	13.6935	7.33383	8.42608	8.62501	7.814	13.0023	14.3436	15.6214	13.6032	13.6857	14.4398	14.6569	13.788	7.52634	7.59318	8.28235	8.73769
Cthe_0937	1	14.4146	14.5885	14.8303	14.5474	14.2409	14.8314	14.9864	14.3724	7.84816	8.73573	8.98279	8.49289	13.5166	14.6533	15.9792	14.2821	14.2	14.7495	15.0147	14.4669	8.24492	7.99911	8.74507	8.87367
Cthe_0938	4	14.6866	14.4655	14.9462	15.0288	14.3543	14.1553	15.0834	14.9023	7.96148	8.05962	9.07981	9.02279	13.6299	13.9772	16.0762	14.812	14.3134	14.0734	15.1117	14.9968	9.24936	9.33221	9.71537	9.01861
Cthe_0939	8	10.368	10.3823	10.5789	10.1327	8.49181	8.4005	8.76082	8.74473	2.09903	2.30479	2.75721	2.86527	7.76748	8.22234	9.75357	8.65447	8.45091	8.31856	8.78912	8.83927	3.39645	3.52218	3.11963	3.894
Cthe_0940	8	12.0466	11.7155	12.2009	12.0157	8.03356	7.85876	8.17721	8.5611	1.64077	1.76306	2.1736	2.68164	7.30922	7.68061	9.16996	8.47084	7.99265	7.77683	8.20551	8.65564	3.17299	3.47188	2.64292	3.61341
Cthe_0941	2	14.2319	14.6336	14.6528	14.9894	11.6844	12.052	12.1785	12.9012	5.29157	5.95625	6.1749	7.02176	10.96	11.8738	13.1713	12.811	11.6434	11.97	12.2068	12.9958	6.54339	7.11871	6.50666	6.97049
Cthe_0942	3	13.3636	13.0895	13.7678	13.1331	13.06	13.0398	13.6954	13.2315	6.66718	6.94409	7.69174	7.35203	12.3356	12.8616	14.6881	13.1412	13.0191	12.9579	13.7236	13.326	6.40078	6.68709	6.30473	7.39701
Cthe_0943	8	10.7842	10.6693	12.0578	10.6934	7.98074	7.89877	10.0099	8.89156	1.58796	1.80306	4.00633	3.0121	7.25641	7.72062	11.0027	8.8013	7.93984	7.81684	10.0382	8.9861	4.23492	4.3023	4.47881	5.26492
Cthe_0944	6	12.3744	12.235	13.4687	12.3971	10.772	10.6496	12.462	11.1212	4.37922	4.55393	6.45842	5.24171	10.0477	10.4715	13.4548	11.0309	10.7311	10.5677	12.4903	11.2157	4.22839	4.27658	4.34472	5.54889
Cthe_0945	6	11.9344	12.0038	13.055	12.0964	10.71	11.0496	12.5664	11.974	4.31721	4.95387	6.56282	6.09449	9.98566	10.8714	13.5592	11.8837	10.6691	10.9676	12.5947	12.0685	4.839	5.55306	5.23193	6.26238
Cthe_0946	2	13.8275	13.8452	14.623	13.762	11.4505	11.7846	13.0938	11.2967	5.0577	5.68892	7.09017	5.41727	10.7262	11.6065	14.0865	11.2065	11.4096	11.7027	13.1221	11.3913	5.47879	5.97722	5.90442	7.85295
Cthe_0947	6	13.7528	14.1018	14.7464	14.3839	10.2131	10.412	12.5907	10.5723	3.82034	4.31626	6.58706	4.6928	9.48879	10.2338	13.5834	10.482	10.1722	10.33	12.619	10.6668	4.12523	4.57608	4.54161	6.54712
Cthe_0948	7	12.9035	12.8845	14.4002	13.2826	9.64448	9.47617	12.1176	10.5762	3.2517	3.38047	6.11402	4.69674	8.92015	9.29802	13.1104	10.4859	9.60358	9.39424	12.1459	10.6707	4.01427	4.58905	4.47462	5.67202
Cthe_0949	3	13.3661	13.4692	14.5475	13.9406	12.6721	12.7086	15.0347	13.2354	6.27932	6.61284	9.0311	7.35592	11.9478	12.5304	16.0275	13.1451	12.6312	12.6266	15.063	13.3299	4.80035	5.42176	5.25453	6.97355
Cthe_0950	6	11.9406	11.5741	13.408	12.0005	10.6632	10.2287	12.9033	10.8311	4.27045	4.13296	6.89972	4.95164	9.9389	10.0505	13.8961	10.7408	10.6223	10.1467	12.9316	10.9256	4.16488	4.81135	4.62998	6.15404
Cthe_0951	6	13.4002	12.9032	14.3447	13.4747	11.1189	10.504	13.044	11.0267	4.72606	4.40829	7.04034	5.14723	10.3945	10.3258	14.0367	10.9364	11.0779	10.4221	13.0723	11.1212	4.6821	5.31455	4.85885	6.71037
Cthe_0952	2	13.6176	13.2862	14.3289	13.7512	11.6804	11.3437	13.1588	12.0452	5.28757	5.24801	7.15515	6.1657	10.956	11.1656	14.1515	11.9549	11.6395	11.2618	13.187	12.1397	5.01572	5.68313	4.98898	6.65701
Cthe_0953	7	12.8241	12.3476	13.6207	13.2086	10.3328	9.62693	11.5655	10.1782	3.94001	3.53122	5.56186	4.29875	9.60846	9.44877	12.5582	10.0879	10.2919	9.545	11.5938	10.2728	3.84746	4.53305	3.64909	5.58297
Cthe_0954	2	12.8895	13.3572	13.624	13.1966	10.9453	12.2596	12.0878	11.1176	4.55248	6.16389	6.08414	5.23815	10.2209	12.0815	13.0805	11.0274	10.9044	12.1777	12.116	11.2121	5.27123	6.17842	5.69267	8.21161
Cthe_0955	8	12.2636	11.9623	11.6022	11.5781	8.6399	8.05777	7.65599	8.56101	2.24712	1.96207	1.65237	2.68155	7.91557	7.87962	8.64874	8.47074	8.599	7.97584	7.68428	8.65555	4.35252	3.1018	2.74364	3.39384
Cthe_0956	8	11.6722	12.101	12.6261	13.3873	7.68287	7.94154	8.60538	9.98386	1.29009	1.84584	2.60176	4.1044	6.95854	7.76339	9.59812	9.8936	7.64197	7.85961	8.63367	10.0784	3.75326	3.75536	3.41687	3.14208
Cthe_0957	1	12.9359	12.7702	13.3385	13.3845	12.498	12.3909	13.2306	13.1491	6.10524	6.2952	7.22698	7.26965	11.7737	12.2127	14.2233	13.0588	12.4571	12.309	13.2589	13.2437	8.42123	8.38771	8.62947	8.324
Cthe_0958	1	14.5747	14.6674	14.7251	14.5459	13.521	13.7304	13.7369	13.3549	7.12825	7.63472	7.73324	7.47539	12.7967	13.5523	14.7296	13.2646	13.4801	13.6485	13.7652	13.4494	7.20047	7.02345	7.09002	7.89544
Cthe_0959	2	13.9253	13.8798	13.7994	13.6455	12.5726	12.5936	12.2966	11.5227	6.17982	6.49793	6.29303	5.64325	11.8483	12.4155	13.2894	11.4324	12.5317	12.5117	12.3249	11.6173	5.88762	5.8215	5.75115	6.92311
Cthe_0960	3	13.3479	13.0215	12.6641	12.7004	13.51	13.1326	12.4763	12.7353	7.11718	7.03688	6.47272	6.85582	12.7856	12.9544	13.4691	12.645	13.4691	13.0507	12.5046	12.8298	6.20171	6.17835	5.61206	6.30186
Cthe_0961	4	14.9817	15.4125	15.168	15.4405	14.6353	17.4591	15.1412	16.9681	8.24254	11.3634	9.13761	11.0886	13.911	17.2809	16.134	16.8778	14.5944	17.3772	15.1695	17.0626	9.51913	9.77506	9.92488	10.5364
Cthe_0962	4	14.6792	15.2724	14.9401	15.3027	14.0865	16.5449	14.6205	16.7616	7.69368	10.4492	8.61692	10.8821	13.3621	16.3668	15.6133	16.6713	14.0456	16.463	14.6488	16.8561	9.33	9.57804	9.59418	9.80146
Cthe_0963	4	14.4328	15.0874	14.6996	15.1053	13.838	16.311	14.3416	16.4212	7.44526	10.2153	8.33797	10.5418	13.1137	16.1329	15.3343	16.331	13.7971	16.2291	14.3699	16.5158	9.30304	9.43976	9.51834	9.78794
Cthe_0964	2	13.0963	14.1468	13.4266	14.4145	10.5783	13.0964	11.0205	13.5714	4.18547	7.0007	5.01693	7.69194	9.85393	12.9183	12.0133	13.4811	10.5373	13.0145	11.0488	13.6659	6.90054	7.18386	7.02401	7.19784
Cthe_0965	7	10.9012	11.2819	11.627	10.8364	8.68719	10.4098	9.53815	10.8169	2.2944	4.31414	3.53453	4.93741	7.96286	10.2317	10.5309	10.7266	8.64628	10.3279	9.56644	10.9114	4.4806	4.5377	4.43995	5.19249
Cthe_0966	10	10.0307	10.0929	9.85755	9.94315	6.36572	6.8975	4.87216	6.80225	-0.02706	0.801791	-1.13145	0.922788	5.64139	6.71934	5.86491	6.71199	6.32482	6.81557	4.90046	6.89679	1.44506	1.81244	0.806646	1.22286
Cthe_0968	7	11.6824	11.9375	11.8095	11.3966	9.91088	9.96977	9.98706	10.3179	3.51809	3.87406	3.98345	4.43844	9.18655	9.79162	10.9798	10.2276	9.86997	9.88784	10.0154	10.4124	2.776	2.97119	2.24055	3.40482
Cthe_0972	7	11.6314	11.5064	11.7103	12.8232	9.86525	9.97517	10.1047	11.881	3.47246	3.87947	4.10113	6.00155	9.14091	9.79702	11.0975	11.7907	9.82434	9.89324	10.133	11.9756	5.51856	5.34652	4.86609	4.50285
Cthe_0973	9	9.97474	10.2356	10.0167	10.8998	5.84578	7.51967	5.49023	9.55916	-0.547	1.42397	-0.51339	3.6797	5.12145	7.34152	6.48298	9.4689	5.80488	7.43774	5.51852	9.65371	3.32283	2.60008	2.06304	1.63503
Cthe_0974	3	13.7736	13.6484	13.6277	13.5674	13.3409	13.204	13.1366	13.0467	6.94811	7.10825	7.13299	7.16722	12.6166	13.0258	14.1294	12.9564	13.3	13.122	13.1649	13.1412	6.96063	6.8137	6.68303	7.21446
Cthe_0975	2	13.5596	13.4086	13.6373	13.828	12.3858	11.9236	12.1637	12.3187	5.99301	5.82788	6.16006	6.43922	11.6615	11.7454	13.1564	12.2284	12.3449	11.8416	12.192	12.4132	6.02935	5.95472	5.60564	5.93137
Cthe_0976	3	14.4566	14.3276	14.4376	14.4933	12.8344	12.3248	12.4561	12.7328	6.44162	6.22912	6.45247	6.85331	12.1101	12.1467	13.4488	12.6425	12.7935	12.2429	12.4844	12.8273	6.69817	6.57716	6.25239	6.40684
Cthe_0977	3	13.3743	13.353	12.9081	12.8919	13.0479	12.6709	12.2408	12.3143	6.65507	6.57516	6.23715	6.43488	12.3235	12.4927	13.2335	12.2241	13.0069	12.5889	12.2691	12.4089	6.36302	5.77027	5.66091	6.192
Cthe_0978	3	13.5489	13.3145	13.1788	13.1895	13.3354	12.958	12.5208	12.8379	6.94258	6.86224	6.51718	6.95846	12.611	12.7798	13.5135	12.7477	13.2945	12.876	12.5491	12.9325	6.55051	6.22266	5.87045	6.37837
Cthe_0979	1	13.7753	13.7958	13.3394	13.7214	14.1936	14.447	13.4072	14.082	7.80078	8.35127	7.4036	8.20257	13.4692	14.2688	14.4	13.9918	14.1527	14.365	13.4355	14.1766	7.0145	6.71092	6.45299	7.02119
Cthe_0980	2	13.1074	12.9993	12.4358	13.3438	12.7555	12.9245	11.7754	13.1282	6.36269	6.82882	5.77182	7.24873	12.0311	12.7464	12.7682	13.0379	12.7146	12.8426	11.8037	13.2227	7.82631	7.80942	7.35915	7.26304
Cthe_0981	4	14.9457	14.7353	14.6611	14.6901	16.193	15.8048	14.8792	15.0313	9.80019	9.70908	8.87558	9.15188	15.4686	15.6266	15.8719	14.9411	16.1521	15.7228	14.9075	15.1259	9.61323	9.47136	9.08264	9.63178
Cthe_0982	4	15.1989	15.0415	15.016	15.0381	15.5959	15.0573	14.7065	15.1963	9.20313	8.96161	8.70287	9.3168	14.8716	14.8792	15.6992	15.106	15.555	14.9754	14.7348	15.2908	10.306	10.5958	10.027	10.0167
Cthe_0983	1	14.4399	14.4127	14.1998	14.3898	13.6188	13.7079	13.3507	13.4684	7.226	7.61224	7.34705	7.58894	12.8945	13.5298	14.3434	13.3781	13.5779	13.626	13.379	13.5629	7.33013	7.08974	7.40275	7.15871
Cthe_0984	2	14.1912	14.2754	14.3948	14.4551	12.1512	12.0304	12.3486	12.1502	5.75847	5.93469	6.34504	6.27072	11.4269	11.8522	13.3414	12.0599	12.1104	11.9485	12.3769	12.2447	6.12955	5.96854	6.07863	6.26724
Cthe_0985	2	12.9781	13.0835	13.1152	12.8368	12.3331	12.3936	12.4345	12.2878	5.94028	6.29792	6.43087	6.40837	11.6087	12.2155	13.4272	12.1976	12.2922	12.3117	12.4628	12.3824	5.79427	5.79321	5.81217	6.15271
Cthe_0986	3	13.5878	13.8503	13.7271	13.8858	12.9408	13.3032	13.0176	12.9206	6.54798	7.20747	7.01404	7.04118	12.2164	13.125	14.0104	12.8304	12.8999	13.2212	13.0459	13.0152	6.26168	6.54615	6.42088	7.01655
Cthe_0987	1	12.8339	13.211	13.4909	12.8358	12.9486	13.4486	14.062	13.7232	6.55578	7.35291	8.05835	7.84372	12.2242	13.2705	15.0547	13.6329	12.9077	13.3667	14.0903	13.8177	7.14845	7.39278	7.86794	7.68229
Cthe_0988	1	13.2014	13.6471	13.8645	13.4931	13.2054	13.9596	14.2859	13.4365	6.81261	7.8639	8.28231	7.55706	12.4811	13.7814	15.2787	13.3463	13.1645	13.8777	14.3142	13.5311	7.11193	7.54116	8.21346	8.21342
Cthe_0989	1	13.8627	14.3339	14.3636	13.8403	13.3925	14.2739	14.1886	13.5901	6.99974	8.1782	8.18503	7.71064	12.6682	14.0958	15.1814	13.4998	13.3516	14.192	14.2169	13.6846	7.28592	7.5114	8.05491	8.3925
Cthe_0990	2	12.0053	12.1463	12.5684	11.6391	11.8837	12.0705	12.7815	11.8336	5.49089	5.97484	6.77793	5.95416	11.1593	11.8924	13.7743	11.7434	11.8428	11.9886	12.8098	11.9282	7.27748	6.98094	7.98363	7.57976
Cthe_0991	4	14.3646	14.2834	14.5837	14.2212	15.5792	15.3893	15.9706	15.0711	9.18643	9.2936	9.96695	9.19161	14.8549	15.2111	16.9633	14.9808	15.5383	15.3074	15.9989	15.1656	7.76071	7.30548	8.10045	7.84549
Cthe_0992	1	14.6052	14.2387	14.5199	14.0914	13.4017	12.895	13.014	11.9846	7.00888	6.79934	7.01041	6.1051	12.6773	12.7169	14.0068	11.8943	13.3608	12.8131	13.0423	12.0791	8.29814	7.77245	8.1607	8.60278
Cthe_0993	6	13.1583	12.8676	13.3735	12.8769	10.8234	9.76762	10.6565	10.4156	4.43063	3.67191	4.65285	4.53615	10.0991	9.58947	11.6492	10.3254	10.7825	9.68569	10.6848	10.5101	6.39314	6.21709	6.13889	5.82657
Cthe_0994	1	12.9533	13.1624	13.5323	12.9223	13.1155	13.5677	13.9596	13.4219	6.72272	7.47202	7.95595	7.54243	12.3912	13.3896	14.9523	13.3316	13.0746	13.4858	13.9879	13.5164	6.76904	6.89431	7.09728	7.72615
Cthe_0995	2	12.6908	13.3962	13.4454	12.4634	10.9335	12.0356	12.2311	11.0788	4.54071	5.93987	6.22752	5.1993	10.2092	11.8574	13.2239	10.9885	10.8926	11.9536	12.2594	11.1733	5.82231	6.08721	6.39678	7.93738
Cthe_0996	1	12.6334	12.9229	13.3322	12.9978	13.6703	13.9791	14.4095	13.9267	7.27756	7.88343	8.40584	8.04724	12.946	13.801	15.4022	13.8364	13.6294	13.8972	14.4377	14.0212	5.38008	5.67676	5.56579	6.45278
Cthe_0997	3	13.9209	13.8294	14.1478	14.1064	12.7095	12.3895	13.0274	12.7423	6.31668	6.29384	7.02382	6.86283	11.9851	12.2114	14.0202	12.652	12.6686	12.3076	13.0557	12.8368	6.48507	6.48916	6.43065	6.67896
Cthe_0998	1	14.2882	14.1674	14.6794	14.6246	12.8552	12.83	13.6298	13.1264	6.46237	6.73424	7.62623	7.24694	12.1308	12.6518	14.6226	13.0361	12.8142	12.748	13.6581	13.2209	6.60649	6.36194	6.66974	6.94711
Cthe_0999	1	14.5918	14.5891	14.7886	14.7202	13.1627	12.8662	13.5816	13.1997	6.76993	6.77047	7.57799	7.32019	12.4384	12.688	14.5744	13.1094	13.1218	12.7842	13.6099	13.2942	6.72015	6.93687	6.67437	7.23825
Cthe_1000	2	14.2915	14.3414	14.485	14.3171	12.0596	12.0501	12.4872	12.1266	5.66686	5.95439	6.48354	6.24718	11.3353	11.872	13.4799	12.0364	12.0187	11.9682	12.5154	12.2212	6.1379	6.24965	6.20972	6.69898
Cthe_1001	1	13.9141	13.7429	13.9742	14.0103	13.4404	13.667	13.8662	13.8416	7.04765	7.57125	7.8626	7.96212	12.7161	13.4888	14.859	13.7513	13.3995	13.585	13.8945	13.9361	7.87018	7.89537	7.88532	8.30155
Cthe_1003	2	14.134	14.1518	14.0876	13.0517	12.3387	12.3995	12.3023	11.1736	5.94589	6.3038	6.29865	5.29414	11.6143	12.2214	13.295	11.0833	12.2978	12.3176	12.3306	11.2681	6.37796	6.53671	6.59007	7.68427
Cthe_1004	2	14.2553	14.3139	13.8523	12.935	12.5898	12.6484	11.9899	11.0243	6.197	6.55265	5.98628	5.14483	11.8654	12.4702	12.9826	10.934	12.5489	12.5664	12.0182	11.1188	6.33996	5.95833	6.0107	7.48195
Cthe_1005	3	14.5477	14.47	14.7619	14.4587	12.3658	12.5008	13.1403	12.8659	5.97306	6.40507	7.13664	6.98642	11.6415	12.3226	14.133	12.7756	12.3249	12.4189	13.1685	12.9604	6.99289	7.17857	6.76846	7.98248
Cthe_1006	3	14.3134	14.3399	14.7002	14.6422	12.4692	12.598	13.2058	12.9252	6.07643	6.50233	7.20215	7.04576	11.7449	12.4199	14.1985	12.835	12.4283	12.5161	13.2341	13.0198	6.55619	7.32177	6.34811	8.10938
Cthe_1007	2	12.4145	12.6601	12.9344	12.6744	12.0661	12.5351	12.4514	11.8951	5.67332	6.43935	6.44775	6.01564	11.3418	12.3569	13.4441	11.8048	12.0252	12.4531	12.4796	11.9896	4.73052	5.15131	4.93567	6.14154
Cthe_1008	1	14.8863	14.7582	15.042	15.023	13.2995	13.1794	13.4492	13.52	6.90667	7.08374	7.4456	7.64051	12.5751	13.0013	14.442	13.4297	13.2585	13.0975	13.4775	13.6145	7.00656	7.16859	7.13562	7.01895
Cthe_1009	2	12.968	12.9282	13.58	13.1689	11.1401	10.9742	11.7423	11.6834	4.74735	4.87851	5.73865	5.80397	10.4158	10.7961	12.735	11.5932	11.0992	10.8923	11.7706	11.778	5.97067	5.83301	5.93099	5.93577
Cthe_1010	1	14.158	14.1068	14.5148	14.5254	13.0048	12.8405	13.4963	13.5471	6.61202	6.74479	7.4927	7.66759	12.2805	12.6623	14.4891	13.4568	12.9639	12.7586	13.5246	13.6416	6.89815	6.73023	6.87415	6.70935
Cthe_1011	7	11.0934	11.0566	11.1461	10.8579	9.4474	9.57826	9.51094	10.221	3.05461	3.48255	3.50732	4.34155	8.72307	9.4001	10.5037	10.1307	9.40649	9.49633	9.53923	10.3155	2.9923	2.90855	2.80989	2.68181
Cthe_1012	9	10.0973	9.88797	9.88749	10.3948	7.06407	7.63698	6.79849	9.39917	0.671283	1.54128	0.794879	3.51971	6.33974	7.45883	7.79124	9.30891	7.02316	7.55505	6.82679	9.49371	2.56409	2.57108	1.42921	1.8483
Cthe_1013	7	12.6496	12.2926	12.3384	12.5293	10.8444	10.1453	10.4451	11.2138	4.45161	4.04958	4.4415	5.3343	10.1201	9.96713	11.4379	11.1235	10.8035	10.0633	10.4734	11.3083	4.53166	4.98429	4.13384	4.08451
Cthe_1014	3	12.3907	12.7067	12.6104	12.2445	12.2697	12.9722	12.7131	12.6817	5.87688	6.87652	6.70951	6.8022	11.5453	12.7941	13.7059	12.5914	12.2288	12.8903	12.7414	12.7762	4.96955	5.16528	5.14992	5.88911
Cthe_1015	2	14.4833	14.4639	14.5894	14.7904	12.4534	12.3271	12.4665	12.5318	6.06058	6.23135	6.46289	6.65231	11.729	12.1489	13.4593	12.4415	12.4125	12.2451	12.4948	12.6263	7.56282	7.59273	7.66918	7.46497
Cthe_1016	8	11.3069	11.3448	12.0706	11.5607	7.77462	8.17083	8.87508	9.22067	1.38183	2.07512	2.87146	3.34121	7.05029	7.99267	9.86783	9.1304	7.73372	8.0889	8.90337	9.31521	2.4592	2.05857	1.6975	3.04119
Cthe_1017	9	11.2761	10.8319	11.9299	11.2104	7.33878	6.8502	7.7239	8.46393	0.946	0.754489	1.72028	2.58447	6.61445	6.67204	8.71664	8.37367	7.29788	6.76826	7.75219	8.55847	3.49029	3.44544	2.75428	3.12309
Cthe_1018	4	15.258	15.0982	15.402	15.2781	16.8199	15.8582	17.4623	17.1715	10.4271	9.7625	11.4587	11.2921	16.0956	15.6801	18.455	17.0813	16.779	15.7763	17.4906	17.2661	10.9379	11.1433	10.662	10.9183
Cthe_1019	4	15.0231	14.8622	15.1968	15.078	16.8437	15.6253	17.4967	17.0092	10.4509	9.52962	11.4931	11.1298	16.1193	15.4472	18.4894	16.919	16.8028	15.5434	17.525	17.1038	10.8188	10.7685	10.4589	10.5677
Cthe_1020	5	15.4228	15.4943	15.5135	15.4035	20.3666	20.1291	21.3083	20.7039	13.9738	14.0334	15.3047	14.8245	19.6423	19.9509	22.3011	20.6137	20.3257	20.0471	21.3366	20.7985	13.7829	14.0461	13.7816	14.5846
Cthe_1021	7	13.447	12.0302	11.2354	11.8742	12.5521	10.4966	9.30948	10.3587	6.1593	4.40092	3.30587	4.47919	11.8277	10.3185	10.3022	10.2684	12.5112	10.4147	9.33777	10.4532	5.67579	3.79354	3.07958	3.45535
Cthe_1022	2	13.7235	13.8703	14.2833	13.8639	11.2866	11.544	12.3265	11.7265	4.89385	5.44833	6.32289	5.847	10.5623	11.3659	13.3193	11.6362	11.2457	11.4621	12.3548	11.821	5.39526	5.24856	5.40422	6.26723
Cthe_1023	6	13.8204	13.7203	14.3133	14.0654	10.3026	9.78901	11.1859	10.6578	3.90984	3.69331	5.18229	4.77832	9.57829	9.61086	12.1786	10.5675	10.2617	9.70708	11.2142	10.7523	4.90906	4.93813	4.90788	5.12403
Cthe_1024	2	12.9882	13.1891	13.6763	12.8354	12.155	12.4938	13.234	12.2119	5.76224	6.39804	7.23036	6.33244	11.4307	12.3156	14.2267	12.1216	12.1141	12.4118	13.2623	12.3064	5.72695	5.52022	5.85096	6.92718
Cthe_1025	6	12.0314	12.1591	12.6694	11.9564	11.1898	11.3912	12.057	11.4903	4.79705	5.29552	6.05338	5.6108	10.4655	11.2131	13.0497	11.4	11.1489	11.3093	12.0853	11.5848	4.86219	4.66562	4.70036	5.76574
Cthe_1026	1	14.9773	15.1954	15.24	15.2546	12.9442	13.579	14.0394	13.2941	6.55143	7.48332	8.03573	7.41464	12.2199	13.4009	15.0321	13.2038	12.9033	13.4971	14.0676	13.3886	9.10828	9.44737	9.61454	10.4913
Cthe_1027	1	14.7289	14.8486	14.8761	14.9289	13.5199	14.1262	14.1045	13.9431	7.12711	8.03046	8.10087	8.06367	12.7956	13.948	15.0972	13.8529	13.479	14.0442	14.1328	14.0377	8.31634	8.81156	8.34468	9.72102
Cthe_1028	6	12.2593	12.1156	12.8262	12.1761	11.0836	10.9796	11.8906	11.4684	4.69084	4.88394	5.88696	5.58891	10.3593	10.8015	12.8833	11.3781	11.0427	10.8977	11.9189	11.5629	4.85059	4.86322	4.75045	5.45175
Cthe_1029	6	13.4852	13.6109	13.734	13.359	11.1752	11.6111	11.7216	10.9808	4.78242	5.51537	5.71795	5.10135	10.4509	11.4329	12.7143	10.8905	11.1343	11.5291	11.7499	11.0754	4.84337	4.78651	4.65825	6.31841
Cthe_1030	7	11.582	11.437	12.4166	11.2187	9.667	9.683	10.8895	9.91924	3.27422	3.58729	4.88591	4.03978	8.94267	9.50484	11.8823	9.82898	9.62609	9.60107	10.9178	10.0138	3.73976	4.08944	4.05795	4.92766
Cthe_1031	7	11.1841	11.1743	11.5335	10.4001	9.6652	9.73553	10.3712	10.2592	3.27241	3.63983	4.36756	4.37971	8.94086	9.55738	11.3639	10.1689	9.62429	9.6536	10.3995	10.3537	3.50297	3.06908	2.92992	3.99474
Cthe_1032	7	12.6917	12.6833	12.7295	12.3681	10.2405	10.1071	10.2636	10.3407	3.84767	4.01136	4.25994	4.46122	9.51613	9.92891	11.2563	10.2504	10.1996	10.0251	10.2919	10.4352	3.58202	3.59311	3.17455	3.96015
Cthe_1033	9	11.6273	11.4043	11.8247	10.905	6.32223	6.40449	6.49452	6.72366	-0.07056	0.308782	0.490908	0.844196	5.5979	6.22633	7.48727	6.63339	6.28132	6.32256	6.52282	6.8182	2.11486	2.21046	1.5994	2.74932
Cthe_1034	2	14.1876	13.6602	13.6762	13.3334	12.9906	12.2614	11.7695	11.1008	6.59785	6.16571	5.76585	5.22131	12.2663	12.0833	12.7622	11.0105	12.9497	12.1795	11.7978	11.1953	6.9159	6.54671	6.73252	6.83973
Cthe_1035	3	14.4886	14.196	14.3597	14.1091	13.7932	12.9329	13.3046	12.7893	7.40037	6.83717	7.30097	6.90986	13.0688	12.7547	14.2973	12.6991	13.7523	12.8509	13.3329	12.8839	6.33455	5.94737	5.94561	6.16145
Cthe_1036	6	12.6298	12.5168	12.5885	12.2735	12.2185	11.3946	11.2863	10.7142	5.82571	5.29892	5.28271	4.83472	11.4942	11.2165	12.2791	10.6239	12.1776	11.3127	11.3146	10.8087	5.98255	5.68367	5.53098	6.05369
Cthe_1037	2	13.304	13.394	13.5558	13.5918	11.4722	11.6582	11.7999	11.7219	5.07946	5.5625	5.79629	5.84249	10.7479	11.4801	12.7927	11.6317	11.4313	11.5763	11.8282	11.8165	5.63743	5.71697	5.47816	6.31042
Cthe_1038	8	11.11	10.5964	11.0885	11.3872	8.18386	7.68479	7.90937	9.25909	1.79107	1.58908	1.90576	3.37963	7.45953	7.50664	8.90212	9.16883	8.14295	7.60286	7.93766	9.35363	2.99682	2.05992	1.78553	1.59269
Cthe_1039	1	12.9748	14.087	13.5449	13.6933	12.4682	14.3245	12.9299	12.6561	6.07538	8.22883	6.92626	6.77661	11.7438	14.1464	13.9226	12.5658	12.4273	14.2426	12.9582	12.7506	7.31684	8.54095	7.88615	10.272
Cthe_1040	2	12.1778	11.8556	12.5838	12.4608	11.7184	11.3713	12.1883	11.9249	5.32558	5.27557	6.18464	6.04543	10.994	11.1931	13.181	11.8346	11.6775	11.2894	12.2165	12.0194	5.48552	5.76313	5.56079	5.77428
Cthe_1041	1	14.0943	13.7617	13.7073	13.6542	13.8675	13.2892	13.1005	13.3297	7.47469	7.19348	7.09688	7.45022	13.1432	13.111	14.0932	13.2394	13.8266	13.2073	13.1288	13.4242	6.89887	7.01326	6.41961	6.85519
Cthe_1042	6	13.0797	13.0707	13.0936	12.4102	11.2487	11.1327	11.2153	11.0561	4.85592	5.03701	5.21166	5.17664	10.5244	10.9546	12.208	10.9658	11.2078	11.0508	11.2436	11.1506	5.76065	6.00997	5.66501	6.31897
Cthe_1043	8	9.88485	9.914	9.81339	9.97039	8.39252	9.23911	7.28364	8.12616	1.99974	3.1434	1.28002	2.2467	7.66819	9.06095	8.27639	8.0359	8.35162	9.15718	7.31193	8.2207	3.83297	4.42015	3.67574	4.75161
Cthe_1044	8	12.0491	12.4919	11.3028	11.4329	9.05915	9.63748	7.76552	9.23833	2.66637	3.54178	1.7619	3.35887	8.33482	9.45933	8.75826	9.14807	9.01825	9.55555	7.79381	9.33288	4.42245	4.76185	3.87477	4.58518
Cthe_1045	8	11.7204	12.645	11.1966	11.4916	8.01812	8.864	7.07999	8.63207	1.62534	2.76829	1.07637	2.75261	7.29379	8.68584	8.07273	8.5418	7.97722	8.78207	7.10828	8.72661	3.5333	4.03004	3.46932	3.55809
Cthe_1046	7	11.3808	11.8187	12.1895	12.2696	9.16447	9.75607	10.1911	10.6974	2.77168	3.66037	4.18744	4.81791	8.44014	9.57792	11.1838	10.6071	9.12356	9.67414	10.2194	10.7919	3.44123	3.26193	3.37093	3.58763
Cthe_1047	1	14.1551	14.6578	14.3048	14.7063	12.595	12.8904	12.8967	13.7386	6.20219	6.79466	6.89309	7.85911	11.8706	12.7122	13.8895	13.6483	12.5541	12.8084	12.925	13.8331	7.91098	7.85649	8.01385	7.37731
Cthe_1048	3	14.2428	13.8144	14.2827	14.1843	12.9691	12.3362	12.7729	12.4812	6.5763	6.24055	6.76928	6.60173	12.2447	12.1581	13.7656	12.3909	12.9282	12.2543	12.8012	12.5757	5.94671	5.95307	5.81861	5.91024
Cthe_1049	7	10.8918	10.821	10.8348	9.77879	9.91746	9.867	9.97004	9.92727	3.52468	3.77129	3.96643	4.04781	9.19313	9.68885	10.9628	9.83701	9.87656	9.78507	9.99834	10.0218	4.32552	4.58178	4.35464	4.71509
Cthe_1050	1	14.4971	14.5933	14.4844	14.4097	14.756	15.2172	14.7105	14.4844	8.3632	9.12147	8.70687	8.60494	14.0317	15.039	15.7032	14.3941	14.7151	15.1352	14.7388	14.5789	8.31733	8.47014	8.48418	9.16074
Cthe_1051	2	13.2196	13.413	13.3186	13.2317	11.9346	11.8031	12.0371	11.6647	5.54179	5.70735	6.03349	5.78527	11.2102	11.6249	13.0298	11.5745	11.8937	11.7211	12.0654	11.7593	4.97314	4.99785	4.85232	5.52968
Cthe_1052	3	13.0467	13.0816	12.9264	12.6052	12.5922	13.2611	12.5344	11.9306	6.19941	7.1654	6.5308	6.05119	11.8679	13.083	13.5272	11.8404	12.5513	13.1792	12.5627	12.0252	5.74399	5.84139	5.76288	7.26535
Cthe_1053	2	13.6418	13.8845	13.972	14.6237	12.37	12.8278	12.8284	13.7683	5.97722	6.73213	6.82478	7.88889	11.6457	12.6497	13.8211	13.6781	12.3291	12.7459	12.8567	13.8629	6.86402	7.09808	6.82397	6.82618
Cthe_1054	6	13.6532	13.7345	13.8929	13.8007	11.2064	11.2857	11.6169	11.8065	4.81364	5.19003	5.61332	5.92705	10.4821	11.1076	12.6097	11.7162	11.1655	11.2038	11.6452	11.901	5.27856	5.54906	4.99064	5.8969
Cthe_1055	7	12.2692	12.0165	12.761	12.6936	10.7812	10.1045	11.2081	11.274	4.38846	4.00885	5.20454	5.3945	10.0569	9.9264	12.2009	11.1837	10.7403	10.0226	11.2364	11.3685	4.47328	4.72219	4.13933	4.48381
Cthe_1056	3	12.5252	12.683	13.0621	13.159	12.5335	12.3181	13.0439	13.3353	6.1407	6.22244	7.04024	7.45579	11.8092	12.14	14.0366	13.245	12.4926	12.2362	13.0722	13.4298	5.22889	5.49078	4.91773	5.4654
Cthe_1057	6	12.6695	13.2997	12.9491	13.7591	10.1631	10.9208	9.99002	11.0386	3.77036	4.82514	3.98641	5.1591	9.43881	10.7427	10.9828	10.9483	10.1222	10.8389	10.0183	11.1331	6.56889	7.03759	6.64248	6.84335
Cthe_1058	1	14.3651	14.3008	14.6505	14.4763	14.2176	14.353	14.9341	14.4367	7.82484	8.25735	8.93052	8.5572	13.4933	14.1749	15.9269	14.3464	14.1767	14.2711	14.9624	14.5312	7.68935	8.03445	7.94249	8.58439
Cthe_1060	1	15.018	14.8773	14.5796	13.7871	14.2082	14.1638	12.9482	12.0716	7.81538	8.06805	6.94456	6.19215	13.4838	13.9856	13.9409	11.9814	14.1673	14.0818	12.9765	12.1662	7.24799	6.76621	6.8066	8.20992
Cthe_1061	6	13.3127	12.8071	11.4757	11.6511	12.8474	12.3729	10.2148	10.7611	6.45462	6.27721	4.21116	4.88163	12.1231	12.1948	11.2075	10.6708	12.8065	12.291	10.2431	10.8556	6.27701	6.10259	5.22481	6.30415
Cthe_1062	1	14.0254	13.7492	13.3086	13.7729	14.7082	14.4763	12.93	13.2187	8.31539	8.38062	6.92642	7.33919	13.9838	14.2982	13.9228	13.1284	14.6673	14.3944	12.9583	13.3132	7.15054	7.40002	6.52607	7.67418
Cthe_1063	3	13.613	13.8529	13.8927	13.8587	12.9128	12.9391	13.0723	12.8655	6.51997	6.8434	7.06872	6.98602	12.1884	12.7609	14.0651	12.7752	12.8719	12.8572	13.1006	12.96	6.54832	6.44267	6.55075	6.84361
Cthe_1064	1	14.1499	14.0553	14.1945	14.186	13.7061	13.5747	13.6889	13.5075	7.31329	7.47894	7.6853	7.62806	12.9817	13.3965	14.6817	13.4173	13.6652	13.4927	13.7172	13.6021	7.30023	7.16306	7.17631	7.50711
Cthe_1065	4	14.7721	14.547	13.5833	14.2877	15.2614	15.1208	13.1272	14.4222	8.86864	9.02511	7.1236	8.5427	14.5371	14.9427	14.12	14.3319	15.2205	15.0389	13.1555	14.5167	9.02888	9.52843	8.29182	9.0001
Cthe_1066	2	12.8349	12.929	13.1582	12.9626	11.8332	11.7892	12.2768	12.1419	5.44043	5.6935	6.27317	6.26247	11.1089	11.6111	13.2695	12.0517	11.7923	11.7073	12.3051	12.2365	6.14761	6.32249	6.42628	6.30484
Cthe_1067	1	13.8819	13.7468	14.2332	14.2	13.1973	13.0458	13.7203	13.6323	6.80448	6.95007	7.71673	7.75283	12.4729	12.8676	14.7131	13.542	13.1564	12.9639	13.7486	13.7268	7.54291	7.29781	7.5597	7.38777
Cthe_1068	2	14.5093	14.0128	14.7132	14.7234	12.0771	11.3209	12.2379	12.1915	5.68432	5.22514	6.23432	6.31207	11.3528	11.1427	13.2307	12.1013	12.0362	11.2389	12.2662	12.2861	7.39431	7.30139	7.21757	6.93844
Cthe_1069	6	12.221	11.4424	12.5394	12.0155	11.6072	10.7705	12.0653	11.3091	5.21441	4.67481	6.06165	5.42963	10.8829	10.5924	13.058	11.2188	11.5663	10.6886	12.0936	11.4036	6.49903	6.1693	6.5854	6.17261
Cthe_1070	3	13.9116	13.7242	13.794	13.9138	13.6083	13.2485	13.2992	13.3677	7.21556	7.15275	7.29561	7.48827	12.884	13.0703	14.292	13.2775	13.5674	13.1665	13.3275	13.4623	6.1381	6.24822	5.92756	6.20054
Cthe_1071	3	13.9638	13.7809	13.681	13.5524	13.2608	12.9772	12.6748	12.7049	6.86799	6.88146	6.67122	6.82539	12.5364	12.799	13.6676	12.6146	13.2199	12.8952	12.7031	12.7994	6.77011	6.87761	6.5686	6.93567
Cthe_1072	1	14.9387	14.9233	14.8985	14.8167	14.2145	14.404	13.8885	13.1296	7.82174	8.30824	7.88492	7.25013	13.4902	14.2258	14.8813	13.0393	14.1736	14.322	13.9168	13.2241	7.23313	7.28002	7.25115	8.38054
Cthe_1073	8	10.8243	10.366	10.1586	10.0979	8.89607	7.82489	7.63168	8.52813	2.50328	1.72918	1.62807	2.64867	8.17174	7.64673	8.62443	8.43787	8.85516	7.74296	7.65998	8.62267	4.87783	3.5401	3.28626	3.3342
Cthe_1074	8	11.3849	11.0304	11.0652	11.1995	8.52352	7.68649	7.70722	9.16138	2.13074	1.59078	1.7036	3.28192	7.79919	7.50833	8.69996	9.07111	8.48262	7.60456	7.73551	9.25592	3.72399	1.75753	1.39323	1.96743
Cthe_1075	1	14.702	14.6056	14.6913	14.8797	13.3568	13.9898	13.4075	12.9584	6.96405	7.89406	7.40386	7.0789	12.6325	13.8116	14.4002	12.8681	13.3159	13.9078	13.4358	13.0529	7.43152	7.59247	7.6484	8.6278
Cthe_1076	2	13.6625	13.5788	13.4552	12.6716	11.9045	11.8693	11.7813	11.0069	5.51167	5.77358	5.77771	5.12749	11.1801	11.6911	12.7741	10.9167	11.8636	11.7874	11.8096	11.1015	5.75138	5.81989	5.77806	6.70261
Cthe_1077	8	11.1777	10.7737	11.0793	11.0051	8.68557	8.21609	8.43559	9.01737	2.29279	2.12039	2.43198	3.13791	7.96124	8.03794	9.42834	8.9271	8.64467	8.13416	8.46389	9.11191	3.43373	3.29022	2.753	3.08981
Cthe_1078	4	15.1307	14.859	15.093	15.119	16.6205	16.6303	16.5099	16.7722	10.2277	10.5346	10.5063	10.8927	15.8961	16.4522	17.5026	16.6819	16.5796	16.5484	16.5382	16.8667	12.0725	12.3139	12.3994	11.9047
Cthe_1079	6	11.7779	11.9639	11.8569	12.5452	11.7617	11.9606	11.7348	13.0727	5.36893	5.86493	5.73121	7.19321	11.0374	11.7825	12.7276	12.9824	11.7208	11.8787	11.7631	13.1672	5.0062	4.91549	4.3684	4.58444
Cthe_1080	10	9.71081	10.0448	9.74568	10.5396	2.78458	3.96009	2.817	6.16153	-3.6082	-2.13561	-3.18661	0.28207	2.06025	3.78194	3.80975	6.07127	2.74368	3.87816	2.8453	6.25607	0.275072	-0.389	-1.4696	-0.64248
Cthe_1081	9	10.2022	10.8997	9.97609	12.8154	5.1633	8.37178	4.27456	11.5308	-1.22949	2.27607	-1.72905	5.65136	4.43897	8.19363	5.26731	11.4406	5.12239	8.28985	4.30285	11.6254	3.83086	2.74167	2.05671	0.638787
Cthe_1082	7	10.0176	10.8925	10.3228	13.0518	6.18365	9.08983	6.83364	12.5673	-0.20914	2.99413	0.830023	6.68786	5.45931	8.91168	7.82638	12.4771	6.14274	9.0079	6.86193	12.6619	5.16099	5.18675	4.68351	3.00711
Cthe_1083	7	10.2918	11.3992	10.754	13.3884	6.64007	9.20133	7.38879	11.878	0.247285	3.10562	1.38517	5.99854	5.91574	9.02318	8.38153	11.7877	6.59917	9.1194	7.41708	11.9725	3.33305	2.73147	2.56805	1.73946
Cthe_1084	9	10.1394	11.7222	10.4374	12.8707	5.78458	8.06808	6.65473	10.9619	-0.6082	1.97237	0.651116	5.08245	5.06025	7.88993	7.64748	10.8717	5.74368	7.98615	6.68302	11.0564	2.41174	1.91591	1.47285	1.00043
Cthe_1085	7	10.5525	11.9017	10.8798	13.2607	6.79099	9.23859	7.48478	11.9369	0.398212	3.14288	1.48117	6.05747	6.06666	9.06044	8.47753	11.8467	6.75009	9.15666	7.51307	12.0315	3.09596	2.57816	2.21426	1.62595
Cthe_1086	9	10.1886	11.1103	10.6451	12.9876	6.06115	8.3317	7.10911	11.0034	-0.33164	2.23599	1.10549	5.12392	5.33681	8.15355	8.10186	10.9131	6.02024	8.24977	7.1374	11.0979	2.48359	2.30654	1.8798	1.45673
Cthe_1087	9	11.4862	13.2297	13.0416	15.1299	4.84232	7.43579	6.79676	11.0753	-1.55046	1.34008	0.793142	5.19582	4.11799	7.25763	7.7895	10.985	4.80142	7.35386	6.82505	11.1698	3.79449	3.65393	3.13598	2.79749
Cthe_1088	7	10.7627	11.9457	11.4664	14.4774	8.2647	10.4358	9.34816	13.8725	1.87192	4.34011	3.34455	7.99304	7.54037	10.2577	10.3409	13.7822	8.2238	10.3539	9.37646	13.967	5.37387	5.31608	4.69061	3.8163
Cthe_1089	1	15.04	14.853	15.0084	15.0116	14.2342	12.7337	13.4574	12.5181	7.84144	6.63804	7.45383	6.63864	13.5099	12.5556	14.4502	12.4278	14.1933	12.6518	13.4857	12.6126	9.13243	9.11794	9.20401	8.6554
Cthe_1090	1	14.8538	14.7362	14.981	14.8792	14.1449	13.7579	14.5428	14.0421	7.75215	7.66217	8.53917	8.16264	13.4206	13.5797	15.5355	13.9518	14.104	13.6759	14.5711	14.1366	8.37116	8.20959	8.46153	8.403
Cthe_1091	4	14.8948	14.9476	14.8973	14.4953	16.241	16.3579	16.417	15.4072	9.84819	10.2622	10.4133	9.52777	15.5167	16.1798	17.4097	15.317	16.2001	16.276	16.4453	15.5018	8.81982	9.20556	9.33512	9.98712
Cthe_1092	3	14.1748	14.3853	14.5598	14.0353	12.629	13.0846	13.4741	12.1212	6.23618	6.98894	7.47046	6.2417	11.9046	12.9065	14.4668	12.0309	12.5881	13.0027	13.5024	12.2157	6.79559	6.76368	7.80688	7.73118
Cthe_1093	1	14.8843	15.0013	15.1928	14.7983	13.9342	14.2108	14.7304	13.8383	7.54146	8.11507	8.72682	7.95884	13.2099	14.0326	15.7232	13.748	13.8933	14.1288	14.7587	13.9328	8.00005	7.90227	8.75951	8.48164
Cthe_1094	4	14.8148	14.8537	15.0533	14.9682	14.8047	14.7456	15.462	14.7982	8.41192	8.64986	9.45841	8.91878	14.0804	14.5674	16.4548	14.708	14.7638	14.6636	15.4903	14.8928	7.86345	7.54515	8.35568	7.82774
Cthe_1095	4	14.1549	14.0227	14.1112	14.0036	15.8263	15.4768	15.5899	14.477	9.43351	9.38106	9.58631	8.5975	15.102	15.2986	16.5827	14.3867	15.7854	15.3948	15.6182	14.5715	7.72276	7.71002	7.77485	8.59154
Cthe_1096	10	12.8452	12.381	12.2439	11.5963	6.22765	5.3182	5.92229	5.95766	-0.16513	-0.77751	-0.08133	0.0782	5.50332	5.14005	6.91503	5.8674	6.18675	5.23627	5.95058	6.0522	2.28386	1.89332	1.85698	1.54545
Cthe_1097	6	13.4704	12.9209	13.1166	12.9878	11.4835	10.7189	10.7343	10.8075	5.09074	4.62321	4.73072	4.92805	10.7592	10.5408	11.7271	10.7172	11.4426	10.637	10.7626	10.9021	5.58042	5.13769	4.82671	5.22413
Cthe_1098	4	15.2625	15.1627	15.167	15.1334	17.0352	15.919	16.4842	16.4456	10.6424	9.8233	10.4806	10.5662	16.3109	15.7409	17.477	16.3554	16.9943	15.8371	16.5125	16.5402	10.1781	10.2558	9.92263	9.6039
Cthe_1099	4	15.1284	14.9283	15.0294	14.7356	17.6259	16.4668	16.6515	15.8298	11.2331	10.3711	10.6479	9.95031	16.9015	16.2887	17.6442	15.7395	17.585	16.3849	16.6798	15.9243	9.26253	9.17998	9.0538	9.22156
Cthe_1100	4	15.056	14.4581	14.7686	14.6687	15.6076	14.4228	14.5125	14.2324	9.21481	8.3271	8.50886	8.35291	14.8833	14.2447	15.5052	14.1421	15.5667	14.3409	14.5408	14.3269	9.5449	9.85869	9.33818	9.3309
Cthe_1101	4	15.0996	14.6523	14.811	14.3583	17.6763	16.0119	16.4751	15.8189	11.2835	9.91616	10.4714	9.93947	16.952	15.8337	17.4678	15.7287	17.6354	15.9299	16.5034	15.9135	10.111	10.3307	9.82265	9.78088
Cthe_1102	4	15.2885	15.2117	15.194	15.1811	17.0498	15.8025	15.953	15.7033	10.657	9.70677	9.94936	9.82385	16.3254	15.6243	16.9457	15.613	17.0088	15.7205	15.9813	15.7979	10.9821	11.1734	10.574	10.754
Cthe_1103	4	15.3148	15.2393	15.288	15.1323	17.2256	15.554	15.6624	14.9621	10.8328	9.45825	9.65884	9.08267	16.5012	15.3758	16.6552	14.8719	17.1847	15.472	15.6907	15.0567	10.8912	10.6215	10.3293	10.3823
Cthe_1104	5	15.3189	15.2681	15.3481	15.2265	19.3944	17.4182	17.7792	16.9581	13.0016	11.3225	11.7756	11.0786	18.67	17.2401	18.772	16.8678	19.3535	17.3363	17.8075	17.0526	12.9673	12.8994	12.4076	12.4743
Cthe_1105	4	15.3018	15.0293	14.9773	14.8806	17.1724	15.8764	15.5665	15.2899	10.7796	9.78068	9.56284	9.41048	16.448	15.6982	16.5592	15.1997	17.1315	15.7944	15.5947	15.3845	9.75198	9.83629	9.42305	9.31592
Cthe_1106	4	15.2981	15.295	15.3009	15.2237	17.2257	16.1882	15.9471	15.6033	10.8329	10.0925	9.94353	9.72386	16.5013	16.01	16.9399	15.5131	17.1848	16.1062	15.9754	15.6979	10.3082	10.0515	9.81913	10.017
Cthe_1107	4	15.0689	14.8429	14.6541	14.4858	17.7233	17.2707	16.3449	16.0108	11.3305	11.175	10.3413	10.1314	16.9989	17.0925	17.3376	15.9206	17.6823	17.1887	16.3732	16.1054	9.51815	9.42135	9.27677	9.71433
Cthe_1109	7	11.622	11.3322	11.9172	12.5579	8.95168	8.52533	8.99084	9.91854	2.5589	2.42963	2.98723	4.03908	8.22735	8.34718	9.98359	9.82827	8.91078	8.4434	9.01914	10.0131	3.28782	3.72232	3.01551	2.81072
Cthe_1110	7	13.4753	13.4304	13.3869	13.748	10.3391	10.3162	10.3996	11.547	3.94629	4.22049	4.39601	5.66752	9.61474	10.138	11.3924	11.4567	10.2982	10.2343	10.4279	11.6415	6.12365	6.07973	5.32595	5.87736
Cthe_1111	7	12.1606	11.9826	12.1397	12.1953	9.81386	9.6714	9.43786	10.0113	3.42108	3.5757	3.43424	4.13183	9.08953	9.49325	10.4306	9.92103	9.77296	9.58947	9.46615	10.1058	3.49702	3.9084	3.15918	3.70054
Cthe_1112	7	11.6337	11.2469	11.5117	10.8592	10.6253	10.9427	10.062	9.66768	4.23254	4.847	4.05841	3.78822	9.901	10.7645	11.0548	9.57741	10.5844	10.8608	10.0903	9.76222	4.89173	5.74024	4.95997	6.55389
Cthe_1113	7	9.95904	9.75963	9.83158	9.5629	10.2551	9.6929	9.38947	9.7608	3.86227	3.59719	3.38585	3.88134	9.53072	9.51475	10.3822	9.67054	10.2142	9.61097	9.41776	9.85534	2.71046	3.2073	2.62025	2.53408
Cthe_1114	7	10.481	11.1497	11.0875	11.2947	8.92996	9.53376	9.96389	11.0773	2.53718	3.43805	3.96028	5.19787	8.20563	9.35561	10.9566	10.9871	8.88906	9.45183	9.99218	11.1719	3.12321	2.73973	2.79516	2.72836
Cthe_1115	7	11.4282	11.9547	12.1126	12.0854	8.86435	9.45645	9.85845	10.5635	2.47156	3.36075	3.85483	4.684	8.14002	9.2783	10.8512	10.4732	8.82344	9.37452	9.88674	10.658	3.18752	2.47256	2.88684	2.83064
Cthe_1116	7	11.3639	11.3778	11.6079	11.1748	10.2983	10.3073	10.6662	11.2343	3.90553	4.21159	4.66254	5.35489	9.57398	10.1291	11.6589	11.1441	10.2574	10.2254	10.6944	11.3289	3.74837	3.24211	3.02714	3.57425
Cthe_1117	9	9.79497	9.7363	9.9082	9.98427	6.08772	6.76985	6.55151	9.04014	-0.30506	0.674144	0.547891	3.16068	5.36339	6.5917	7.54425	8.94988	6.04682	6.68792	6.5798	9.13468	2.2748	1.02342	0.466455	1.19554
Cthe_1118	8	13.0771	13.5283	12.6407	12.7875	5.85363	6.67494	4.86013	6.20293	-0.53916	0.579232	-1.14349	0.323473	5.1293	6.49678	5.85288	6.11267	5.81272	6.59301	4.88842	6.29747	5.96278	5.88869	5.7109	5.24284
Cthe_1119	7	12.2044	13.0903	11.7366	12.0026	10.5976	12.3205	9.63156	10.874	4.20482	6.22482	3.62795	4.99456	9.87328	12.1424	10.6243	10.7838	10.5567	12.2386	9.65986	10.9686	4.91807	5.17632	5.16676	5.49783
Cthe_1120	8	12.2857	13.2722	11.7258	12.3696	9.09706	10.7844	7.94283	9.25556	2.70427	4.6887	1.93921	3.3761	8.37273	10.6062	8.93558	9.1653	9.05615	10.7025	7.97112	9.3501	4.26193	4.61624	4.7248	4.69314
Cthe_1121	10	10.0984	10.268	10.4403	10.0174	4.6348	4.28613	5.01757	5.52585	-1.75798	-1.80957	-0.98605	-0.35361	3.91047	4.10798	6.01031	5.43558	4.5939	4.2042	5.04586	5.62039	2.6692	2.73957	2.44512	2.48742
Cthe_1123	7	12.1632	12.4576	12.6238	12.9778	9.12977	9.27232	9.67103	10.6068	2.73699	3.17661	3.66742	4.72737	8.40544	9.09416	10.6638	10.5166	9.08887	9.19038	9.69933	10.7014	4.2637	3.67415	3.37672	3.9381
Cthe_1124	7	12.009	11.7877	12.3783	12.0603	9.85792	9.76403	10.4862	10.774	3.46514	3.66832	4.48259	4.89455	9.13359	9.58587	11.479	10.6837	9.81702	9.6821	10.5145	10.8686	4.80929	4.22739	4.50382	4.32138
Cthe_1125	9	9.98794	9.91418	10.0681	10.3663	6.41597	6.14424	6.4279	7.08669	0.023183	0.048531	0.424287	1.20723	5.69163	5.96608	7.42065	6.99643	6.37506	6.06231	6.4562	7.18124	3.15607	2.41643	2.42964	2.3826
Cthe_1126	9	10.0168	9.95858	10.1083	9.88444	6.5143	6.99314	6.59589	7.88062	0.121515	0.897434	0.592272	2.00116	5.78997	6.81499	7.58863	7.79036	6.4734	6.91121	6.62418	7.97516	2.00663	2.23044	1.68275	1.91844
Cthe_1127	8	10.2897	10.3571	10.5868	10.635	8.02284	9.02096	8.64856	9.88507	1.63005	2.92525	2.64495	4.00561	7.2985	8.84281	9.64131	9.79481	7.98193	8.93903	8.67685	9.97961	2.75915	3.1215	2.43177	3.38057
Cthe_1128	10	9.83105	10.0763	10.0458	10.1209	5.11606	6.58277	5.59649	7.46665	-1.27672	0.487061	-0.40713	1.58719	4.39173	6.40461	6.58924	7.37639	5.07516	6.50084	5.62478	7.56119	1.66502	1.34527	1.61722	1.1592
Cthe_1129	10	9.78939	9.98822	9.99319	10.1142	3.46587	6.18038	4.59649	7.55817	-2.92692	0.084676	-1.40713	1.67871	2.74154	6.00223	5.58924	7.46791	3.42496	6.09845	4.62478	7.65271	1.79132	0.666849	1.08182	1.29907
Cthe_1131	9	9.70841	9.70649	9.63327	9.39202	5.70283	5.91908	6.43961	7.86479	-0.68995	-0.17663	0.435996	1.98533	4.9785	5.74093	7.43236	7.77453	5.66193	5.83715	6.46791	7.95933	2.5119	2.3353	2.41727	1.39107
Cthe_1132	7	11.2974	11.3784	11.7087	11.4626	9.56272	10.0019	9.99726	10.6166	3.16994	3.9062	3.99364	4.73718	8.83839	9.82375	10.99	10.5264	9.52182	9.91997	10.0256	10.7112	4.50557	4.27365	4.51667	4.25254
Cthe_1133	2	12.7306	12.8364	12.8951	12.8851	12.7079	12.9352	12.7905	12.5823	6.31516	6.83949	6.78685	6.70289	11.9836	12.757	13.7832	12.4921	12.667	12.8533	12.8188	12.6769	7.22312	7.66417	7.59996	7.89286
Cthe_1134	7	10.4834	10.3013	11.0981	10.488	8.75633	8.55739	9.73305	9.86416	2.36354	2.46168	3.72943	3.9847	8.032	8.37924	10.7258	9.7739	8.71542	8.47546	9.76134	9.9587	4.20534	4.46529	4.73115	3.77962
Cthe_1135	6	11.4989	11.1602	11.9485	10.9641	11.2298	10.7956	11.8153	11.6504	4.83699	4.69991	5.81172	5.7709	10.5054	10.6175	12.8081	11.5601	11.1889	10.7137	11.8436	11.7449	5.42997	5.21108	5.65046	4.8916
Cthe_1136	1	12.955	12.6302	12.9132	12.8005	14.0126	13.6425	14.0012	13.7586	7.61979	7.54683	7.99761	7.87915	13.2882	13.4644	14.994	13.6684	13.9717	13.5606	14.0295	13.8531	7.19076	7.17439	7.23028	7.17761
Cthe_1137	7	11.7785	11.1684	11.861	11.3975	10.0456	9.00136	9.77338	10.0878	3.65278	2.90565	3.76977	4.20834	9.32123	8.82321	10.7661	9.99754	10.0046	8.91943	9.80168	10.1823	4.57541	4.52453	4.20534	3.70612
Cthe_1138	2	12.564	12.184	12.435	12.3537	12.3498	11.7967	12.0603	11.9331	5.95707	5.70105	6.05671	6.05368	11.6255	11.6186	13.0531	11.8429	12.3089	11.7148	12.0886	12.0277	5.29845	5.16522	4.89872	5.30921
Cthe_1139	2	12.9639	12.9661	13.0396	12.9307	12.1261	12.0629	12.0541	12.2372	5.73334	5.9672	6.05045	6.3577	11.4018	11.8848	13.0468	12.1469	12.0852	11.981	12.0824	12.3317	5.82508	5.79534	5.551	5.99329
Cthe_1140	2	13.2082	13.1246	13.4682	13.3044	12.5515	12.3832	12.6569	12.553	6.15866	6.28747	6.65328	6.67358	11.8271	12.205	13.6496	12.4628	12.5105	12.3012	12.6852	12.6476	6.64978	6.78283	6.74477	6.79359
Cthe_1141	1	12.979	12.8792	13.2424	12.8291	14.3267	14.0307	14.5916	14.4062	7.93388	7.93498	8.58796	8.52671	13.6023	13.8525	15.5843	14.3159	14.2858	13.9488	14.6199	14.5007	6.18109	6.19524	6.37418	6.06174
Cthe_1142	3	11.5365	11.0752	11.606	10.7549	13.1694	13.0401	13.1866	13.0585	6.77665	6.94435	7.18301	7.17904	12.4451	12.8619	14.1794	12.9682	13.1285	12.9581	13.2149	13.153	6.92254	6.83605	6.95258	6.97494
Cthe_1143	1	12.4388	11.9883	12.2845	12.1089	13.2912	13.0786	13.4804	13.4972	6.89843	6.98293	7.47677	7.61771	12.5669	12.9005	14.4731	13.4069	13.2503	12.9967	13.5087	13.5917	7.19609	7.12295	7.31913	6.94072
Cthe_1144	6	11.5794	11.0255	11.7538	11.2341	12.0174	11.5166	11.9621	12.2145	5.62465	5.4209	5.9585	6.33504	11.2931	11.3384	12.9549	12.1242	11.9765	11.4347	11.9904	12.309	5.42595	5.47801	5.38192	4.939
Cthe_1145	1	13.3938	13.0197	13.2277	13.1523	13.8005	13.2919	13.5046	13.5176	7.40777	7.1962	7.50103	7.63811	13.0762	13.1137	14.4974	13.4273	13.7597	13.21	13.5329	13.6121	6.7047	6.46911	6.50719	6.31522
Cthe_1146	2	13.8419	13.3253	13.3296	13.1286	12.1684	11.5721	11.5367	11.0864	5.77562	5.47639	5.5331	5.20691	11.4441	11.3939	12.5295	10.9961	12.1275	11.4902	11.565	11.1809	7.0841	6.78247	6.893	6.99777
Cthe_1148	7	10.6681	10.6024	10.5606	9.95835	10.6679	10.9219	10.197	10.3532	4.27513	4.8262	4.19341	4.47376	9.94358	10.7438	11.1898	10.263	10.627	10.84	10.2253	10.4478	4.01203	3.97567	3.87632	4.37936
Cthe_1149	8	11.2066	10.9612	11.5192	11.437	8.30372	8.64936	8.91202	9.95015	1.91093	2.55365	2.9084	4.07069	7.57939	8.4712	9.90476	9.85988	8.26281	8.56743	8.94031	10.0447	4.36869	4.64375	4.29045	4.19963
Cthe_1150	7	10.6496	10.5763	10.9257	10.6517	10.7494	10.7928	10.8399	11.3914	4.35658	4.69711	4.83627	5.51195	10.025	10.6147	11.8326	11.3011	10.7085	10.7109	10.8682	11.486	4.72316	4.86747	4.67947	4.57321
Cthe_1151	6	13.2177	13.6765	13.3038	13.4267	10.9915	11.6511	10.9173	11.6478	4.59873	5.55538	4.91369	5.76831	10.2672	11.4729	11.9101	11.5575	10.9506	11.5692	10.9456	11.7423	5.20773	4.92962	4.70922	5.52739
Cthe_1152	7	10.3803	10.1677	10.5068	10.1946	8.92375	9.60145	8.91794	9.68085	2.53097	3.50575	2.91433	3.80139	8.19942	9.4233	9.91069	9.59059	8.88285	9.51952	8.94624	9.7754	3.43397	4.15071	3.61307	4.05663
Cthe_1153	3	13.5802	13.4314	14.1189	14.3658	12.62	12.7307	13.5996	13.6473	6.22717	6.63496	7.59594	7.76789	11.8956	12.5525	14.5923	13.5571	12.5791	12.6487	13.6279	13.7419	7.19639	7.0628	7.57712	6.91515
Cthe_1154	6	12.3859	12.1987	12.7042	13.559	10.7673	10.7895	10.7502	11.5536	4.37446	4.69375	4.74661	5.67416	10.0429	10.6113	11.743	11.4634	10.7263	10.7075	10.7785	11.6482	6.51494	7.43666	6.88035	6.46024
Cthe_1155	9	10.9062	11.0385	10.8226	11.033	6.48563	7.02498	6.18291	8.05854	0.092849	0.929276	0.179292	2.17908	5.7613	6.84683	7.17565	7.96828	6.44473	6.94305	6.2112	8.15308	3.04043	2.7534	2.49819	2.12956
Cthe_1156	9	9.70876	9.83187	9.79669	9.82612	6.72939	7.61375	6.50719	9.15705	0.336606	1.51805	0.503574	3.27759	6.00506	7.4356	7.49993	9.06679	6.68849	7.53182	6.53548	9.2516	0.819178	0.663845	-0.4007	0.288224
Cthe_1157	10	9.55804	9.56479	9.61928	9.65369	3.46587	4.66669	3.49829	6.05902	-2.92692	-1.42901	-2.50533	0.179557	2.74154	4.48854	4.49104	5.96875	3.42496	4.58476	3.52658	6.15356	0.174588	0.630479	0.172971	-0.55923
Cthe_1158	8	10.2155	10.1144	10.413	10.3887	7.49747	7.32359	7.99029	8.31636	1.10468	1.22789	1.98667	2.4369	6.77313	7.14544	8.98303	8.2261	7.45656	7.24166	8.01858	8.4109	3.56062	3.50287	3.51367	3.22008
Cthe_1159	9	9.96228	10.1071	10.1443	10.3361	6.71712	7.27314	7.20204	8.74872	0.324335	1.17743	1.19843	2.86926	5.99279	7.09498	8.19479	8.65846	6.67622	7.19121	7.23034	8.84326	1.80636	1.61294	0.79379	1.80507
Cthe_1160	10	9.60661	9.63731	9.59164	9.5363	2.8809	4.124	1.65604	5.62761	-3.51188	-1.97171	-4.34757	-0.25185	2.15657	3.94584	2.64879	5.53735	2.84	4.04207	1.68433	5.72215	-0.18637	-1.09442	-2.80934	-1.02315
Cthe_1161	7	10.8387	10.4182	10.2472	10.1411	11.4612	11.0754	9.80408	11.2022	5.06837	4.97969	3.80046	5.32273	10.7368	10.8972	10.7968	11.1119	11.4202	10.9935	9.83237	11.2967	3.79219	4.0293	3.27376	2.93416
Cthe_1162	3	13.8317	13.8469	13.9752	14.1349	12.943	12.9065	13.0891	12.9801	6.5502	6.81079	7.08544	7.1006	12.2187	12.7284	14.0818	12.8898	12.9021	12.8246	13.1174	13.0746	6.00149	5.87521	5.62654	6.49285
Cthe_1163	3	13.8361	13.6782	13.8269	13.3925	12.8221	12.6351	12.7914	12.2628	6.42934	6.53936	6.78779	6.38329	12.0978	12.4569	13.7842	12.1725	12.7812	12.5531	12.8197	12.3573	6.09192	5.81491	5.78041	6.63819
Cthe_1164	1	14.2351	14.3119	14.2091	14.3906	13.3171	13.7832	13.2228	13.8309	6.92429	7.68747	7.21916	7.95144	12.5927	13.605	14.2155	13.7406	13.2762	13.7012	13.2511	13.9254	6.68454	6.81871	6.76086	6.77053
Cthe_1165	1	13.8967	14.141	13.9349	13.9494	13.4615	13.7726	13.5845	13.4263	7.0687	7.67688	7.58083	7.54684	12.7371	13.5944	14.5772	13.336	13.4206	13.6906	13.6127	13.5208	7.00565	7.01523	7.16765	7.49265
Cthe_1166	1	14.6164	14.6527	14.6188	14.3779	14.0558	14.6346	14.1237	13.7726	7.66302	8.53888	8.12004	7.89309	13.3315	14.4564	15.1164	13.6823	14.0149	14.5527	14.1519	13.8671	7.79589	8.09247	8.21073	8.77769
Cthe_1167	6	13.0678	13.2623	13.4037	13.4498	11.0137	11.4058	11.2486	11.1621	4.62093	5.3101	5.24499	5.28259	10.2894	11.2277	12.2414	11.0718	10.9728	11.3239	11.2769	11.2566	4.99167	5.22446	5.17077	5.69419
Cthe_1168	2	13.4243	13.4745	13.6021	13.4195	12.1284	12.2212	12.3476	11.9271	5.73558	6.12549	6.344	6.0477	11.404	12.043	13.3404	11.8369	12.0875	12.1393	12.3759	12.0217	5.52152	5.27379	5.38167	6.09708
Cthe_1169	7	12.6349	12.1081	12.5573	12.3413	11.5147	10.9369	11.2267	10.7522	5.12192	4.84124	5.22307	4.8727	10.7904	10.7588	12.2194	10.6619	11.4738	10.855	11.255	10.8467	4.73027	4.81621	4.69795	4.91545
Cthe_1170	1	14.5549	14.5746	14.0379	14.1387	14.6736	14.8407	13.8659	14.1745	8.28082	8.74501	7.86226	8.29505	13.9493	14.6626	14.8586	14.0843	14.6327	14.7588	13.8942	14.2691	8.41471	8.50327	8.57146	8.37517
Cthe_1171	3	13.4469	13.7329	13.3334	13.6065	12.62	13.1491	12.3203	12.5114	6.22719	7.05337	6.31674	6.63196	11.8956	12.9709	13.3131	12.4212	12.5791	13.0671	12.3486	12.606	5.72258	6.45746	5.811	6.87724
Cthe_1172	2	13.6303	13.8084	13.8119	14.0189	12.1852	11.9519	11.9747	12.4125	5.79245	5.85619	5.97105	6.53305	11.4609	11.7737	12.9674	12.3223	12.1443	11.87	12.003	12.507	5.911	5.97387	5.36088	6.02296
Cthe_1173	2	14.5691	13.9578	13.5869	14.0584	13.072	12.3376	11.3874	11.6729	6.67919	6.24185	5.38376	5.79345	12.3476	12.1594	12.3801	11.5826	13.0311	12.2556	11.4157	11.7675	6.64171	7.0429	6.297	6.53784
Cthe_1174	7	12.7479	12.8173	10.9535	12.8077	11.5932	11.6814	9.48245	11.6968	5.20046	5.5857	3.47883	5.81735	10.8689	11.5032	10.4752	11.6066	11.5523	11.5995	9.51074	11.7913	5.55466	5.97834	4.72977	4.84718
Cthe_1175	7	12.9851	12.5927	11.0293	12.3523	11.5198	11.0839	8.50001	11.0468	5.12701	4.98824	2.49639	5.16739	10.7955	10.9058	9.49275	10.9566	11.4789	11.002	8.5283	11.1414	5.33603	5.52651	3.94209	4.10791
Cthe_1176	4	14.6783	14.4859	13.8978	14.5769	16.7437	16.3703	13.7217	15.7777	10.3509	10.2745	7.71809	9.89825	16.0194	16.1921	14.7144	15.6874	16.7028	16.2883	13.75	15.8722	11.2694	11.2632	10.8425	9.43079
Cthe_1177	2	13.9016	13.466	13.5542	13.3368	12.7125	12.061	12.0067	11.833	6.31972	5.9653	6.00307	5.95349	11.9882	11.8828	12.9994	11.7427	12.6716	11.9791	12.035	11.9275	5.67281	5.4666	5.24784	5.58412
Cthe_1178	6	13.46	12.6367	12.8633	12.6308	11.7824	10.8636	10.769	10.2779	5.38965	4.76788	4.76542	4.39842	11.0581	10.6854	11.7618	10.1876	11.7415	10.7817	10.7973	10.3724	5.40534	5.26677	4.78485	5.62973
Cthe_1179	10	10.1662	9.98146	10.2191	10.8474	5.55083	4.80767	5.00626	7.17082	-0.84195	-1.28804	-0.99735	1.29136	4.8265	4.62951	5.99901	7.08056	5.50993	4.72574	5.03455	7.26536	2.72176	2.40473	1.50471	0.883908
Cthe_1180	6	12.3489	13.4482	12.7018	12.5108	10.0861	10.3371	10.3508	10.5199	3.69329	4.2414	4.34717	4.64043	9.36174	10.159	11.3435	10.4296	10.0452	10.2552	10.3791	10.6144	5.41241	5.62062	5.72498	5.56015
Cthe_1181	6	12.1106	11.4462	12.0282	11.2626	12.0489	11.2383	11.9801	11.792	5.65611	5.14255	5.97649	5.91258	11.3246	11.0601	12.9729	11.7018	12.008	11.1563	12.0084	11.8866	4.47221	4.67474	4.2828	4.41174
Cthe_1182	6	12.9218	12.3896	12.6748	12.317	11.8721	11.0382	11.6606	11.3325	5.4793	4.94251	5.65702	5.45301	11.1478	10.8601	12.6534	11.2422	11.8312	10.9563	11.6889	11.427	5.09028	5.11477	4.80969	5.05985
Cthe_1183	2	13.4452	13.2328	13.5898	13.1416	12.6331	12.2255	12.6492	12.1743	6.24032	6.12979	6.64555	6.29483	11.9088	12.0473	13.6419	12.084	12.5922	12.1436	12.6775	12.2688	6.30323	6.40143	6.18847	6.75364
Cthe_1184	3	15.0461	14.9711	15.1068	15.1157	13.4354	12.4942	13.1231	12.3989	7.04261	6.39853	7.11946	6.51945	12.7111	12.3161	14.1158	12.3086	13.3945	12.4123	13.1514	12.4934	7.45602	7.226	7.23302	7.40217
Cthe_1185	3	13.7272	13.3079	13.3902	13.1634	13.2779	12.3504	12.6354	12.4224	6.88509	6.25469	6.63177	6.54293	12.5535	12.1722	13.6281	12.3321	13.237	12.2685	12.6637	12.5169	6.47339	6.20021	6.14753	5.98177
Cthe_1186	3	14.2624	13.8511	13.7105	13.2685	13.8064	13.8244	12.9912	12.5372	7.41361	7.72872	6.98759	6.65769	13.0821	13.6463	13.984	12.4469	13.7655	13.7425	13.0195	12.6317	7.1629	7.05936	6.94645	7.91805
Cthe_1187	2	12.8745	12.8368	13.0079	13.0867	11.5726	11.5384	11.3645	11.513	5.17982	5.44269	5.36093	5.63358	10.8483	11.3602	12.3573	11.4228	11.5317	11.4565	11.3928	11.6076	5.4091	5.81643	5.18691	6.02609
Cthe_1188	7	12.3557	12.6059	12.5532	12.3348	9.31188	9.11998	9.21138	9.61479	2.9191	3.02428	3.20777	3.73533	8.58755	8.94183	10.2041	9.52453	9.27098	9.03805	9.23968	9.70933	3.50463	3.81574	2.92313	3.97206
Cthe_1189	7	11.3502	11.095	11.8162	11.3077	9.43891	9.15605	9.68168	9.71649	3.04613	3.06034	3.67806	3.83703	8.71458	8.9779	10.6744	9.62623	9.39801	9.07412	9.70997	9.81103	3.46128	3.47291	2.88736	3.89924
Cthe_1190	9	11.3532	11.4872	11.664	11.8429	7.02524	7.28185	7.1575	8.14852	0.632459	1.18615	1.15388	2.26906	6.30091	7.1037	8.15024	8.05826	6.98434	7.19992	7.18579	8.24306	2.47802	2.43031	1.82085	2.52317
Cthe_1191	9	10.033	9.85631	10.1603	10.1038	6.5486	6.4916	7.21783	7.64127	0.155817	0.395894	1.21421	1.76181	5.82427	6.31345	8.21057	7.55101	6.5077	6.40967	7.24612	7.73581	1.59321	1.55005	1.16327	1.66923
Cthe_1192	3	12.896	13.4342	14.5061	13.9014	11.7004	12.8592	14.7534	13.3747	5.30762	6.76346	8.74979	7.49523	10.9761	12.681	15.7462	13.2844	11.6595	12.7772	14.7817	13.4692	6.40808	6.264	7.22916	8.15058
Cthe_1195	7	10.511	10.2242	10.7327	10.1804	9.58717	9.32096	9.64107	9.42556	3.19439	3.22525	3.63745	3.5461	8.86284	9.14281	10.6338	9.3353	9.54627	9.23903	9.66936	9.5201	5.26177	4.53378	5.05726	4.84656
Cthe_1196	8	13.8351	13.7303	13.9279	14.2627	5.4421	5.14519	5.34573	5.94641	-0.95068	-0.95052	-0.65789	0.066948	4.71777	4.96703	6.33848	5.85614	5.4012	5.06326	5.37402	6.04095	4.83512	4.37811	4.51721	4.36552
Cthe_1197	6	11.7693	11.7148	11.5155	11.4667	11.1099	11.085	10.978	11.2777	4.71715	4.98925	4.97437	5.39827	10.3856	10.9068	11.9707	11.1875	11.069	11.003	11.0063	11.3723	4.57486	4.18689	4.0515	4.49108
Cthe_1199	1	14.719	14.6152	14.6666	14.6542	14.1344	13.6482	13.8635	13.486	7.74163	7.55249	7.85984	7.60651	13.4101	13.47	14.8562	13.3957	14.0935	13.5663	13.8918	13.5805	7.20935	7.35078	7.22726	7.39431
Cthe_1200	1	14.7769	14.7021	14.6695	14.3042	13.9277	13.6082	13.7986	13.7616	7.53488	7.51247	7.79502	7.88214	13.2033	13.43	14.7914	13.6713	13.8868	13.5262	13.8269	13.8561	7.26593	7.47891	7.28277	7.34979
Cthe_1201	2	14.4802	14.5304	14.4561	14.1264	12.5811	12.7369	12.366	11.7812	6.18836	6.64123	6.36242	5.90172	11.8568	12.5588	13.3588	11.6909	12.5402	12.655	12.3943	11.8757	6.14591	6.44887	6.47869	7.02691
Cthe_1202	7	12.3176	12.6598	13.021	12.4046	10.8991	11.2491	11.5179	10.6072	4.5063	5.15335	5.51425	4.72776	10.1747	11.0709	12.5106	10.5169	10.8582	11.1671	11.5462	10.7018	4.33114	4.39526	5.51525	4.64197
Cthe_1203	4	14.4755	14.6103	14.7159	14.4665	15.5279	16.3657	16.2936	15.2829	9.13511	10.2699	10.2899	9.40348	14.8036	16.1875	17.2863	15.1927	15.487	16.2837	16.3219	15.3775	8.67684	8.87377	10.2713	9.2979
Cthe_1204	4	15.1697	15.0626	15.2298	15.0285	16.4383	15.751	16.5504	15.3229	10.0455	9.6553	10.5467	9.44345	15.7139	15.5729	17.5431	15.2326	16.3974	15.6691	16.5786	15.4175	9.76424	8.99744	10.3721	9.09992
Cthe_1205	5	15.3254	15.3298	15.4247	15.39	19.8237	19.074	18.9721	18.7269	13.4309	12.9783	12.9685	12.8475	19.0994	18.8958	19.9648	18.6366	19.7828	18.992	19.0004	18.8214	12.3548	11.988	12.352	11.6564
Cthe_1207	1	13.9772	13.1682	13.9444	13.8907	14.333	13.0309	14.1747	13.5907	7.94022	6.93518	8.17107	7.71129	13.6087	12.8527	15.1674	13.5005	14.2921	12.9489	14.203	13.6853	7.09606	7.29984	6.96164	6.88624
Cthe_1208	7	10.831	10.2277	11.0862	10.3132	10.0474	9.78481	10.3827	9.66758	3.65461	3.68911	4.37907	3.78812	9.32306	9.60666	11.3754	9.57732	10.0065	9.70288	10.411	9.76212	5.17275	5.15402	5.15989	5.78956
Cthe_1209	7	10.9614	11.326	11.3931	11.4205	9.27138	9.99159	9.46943	10.2274	2.8786	3.89588	3.46582	4.34799	8.54705	9.81343	10.4622	10.1372	9.23048	9.90966	9.49772	10.322	2.65213	2.83854	2.48674	3.13627
Cthe_1210	7	12.3005	12.9167	12.6876	14.1778	9.0211	10.1164	9.37729	12.4848	2.62831	4.02071	3.37367	6.60532	8.29677	9.93826	10.37	12.3945	8.98019	10.0345	9.40558	12.5793	5.25114	5.51929	4.15135	4.77711
Cthe_1211	4	15.2723	15.2779	15.272	15.1942	16.9892	16.8799	16.537	16.3735	10.5964	10.7842	10.5334	10.4941	16.2648	16.7017	17.5297	16.2833	16.9483	16.7979	16.5653	16.4681	10.0529	10.0999	10.0196	10.3575
Cthe_1212	4	15.1593	15.0853	14.9038	14.8744	17.6998	17.0868	15.9888	16.1792	11.307	10.9911	9.9852	10.2997	16.9755	16.9087	16.9816	16.0889	17.6589	17.0049	16.0171	16.2737	10.7022	11.0463	10.749	10.3663
Cthe_1213	9	10.6602	10.6502	11.5474	10.896	6.92783	7.88959	7.86897	7.96999	0.535051	1.79389	1.86535	2.09053	6.2035	7.71144	8.86171	7.87973	6.88693	7.80766	7.89726	8.06453	2.84965	3.48205	3.19412	4.1685
Cthe_1214	10	11.4096	11.7331	11.5477	11.4106	5.11742	5.19647	5.62225	7.70409	-1.27536	-0.89923	-0.38136	1.82463	4.39309	5.01832	6.615	7.61383	5.07652	5.11454	5.65055	7.79863	2.12338	1.17053	0.983667	0.477033
Cthe_1215	8	10.9166	10.3003	10.8764	11.1239	9.33989	9.74456	9.0376	9.35254	2.94711	3.64886	3.03398	3.47308	8.61556	9.56641	10.0304	9.26228	9.29899	9.66263	9.06589	9.44708	4.78872	4.44484	4.26775	5.2257
Cthe_1216	2	12.5418	12.0357	12.5943	12.7353	11.6806	11.4272	11.4211	11.4218	5.28777	5.33153	5.41746	5.54237	10.9562	11.2491	12.4138	11.3316	11.6396	11.3453	11.4494	11.5164	7.08814	7.17605	7.08903	7.09125
Cthe_1217	1	13.8256	13.7463	13.706	13.6733	14.2541	14.2341	14.1644	14.1604	7.86135	8.13838	8.16076	8.28092	13.5298	14.0559	15.1571	14.0701	14.2132	14.1522	14.1927	14.2549	6.83246	6.82803	6.80483	7.00978
Cthe_1218	7	11.5086	11.3649	11.773	11.4218	9.56826	9.62835	9.93308	10.3907	3.17547	3.53264	3.92946	4.51126	8.84392	9.4502	10.9258	10.3005	9.52735	9.54642	9.96137	10.4853	4.27753	4.3902	4.1928	4.24761
Cthe_1219	2	13.9185	13.9973	14.0001	14.096	12.1779	12.2179	12.2216	12.1424	5.78517	6.1222	6.21795	6.26294	11.4536	12.0397	13.2143	12.0521	12.1371	12.136	12.2499	12.2369	5.78202	5.96434	5.74735	6.28831
Cthe_1220	3	13.2818	12.9506	13.5324	13.2292	13.068	13.0419	13.3662	13.1049	6.67521	6.94617	7.36261	7.22546	12.3437	12.8637	14.359	13.0146	13.0271	12.9599	13.3945	13.1995	6.96526	7.20916	7.22647	7.35332
Cthe_1221	1	13.0654	13.0392	13.1779	13.5195	14.1942	14.2051	14.2093	14.6141	7.80144	8.10943	8.20564	8.73459	13.4699	14.027	15.202	14.5238	14.1533	14.1232	14.2376	14.7086	5.14332	5.08801	5.00044	5.00716
Cthe_1222	7	10.9417	11.1085	11.4563	11.375	9.46317	10.3068	10.0104	10.3565	3.07039	4.21113	4.00678	4.47701	8.73884	10.1287	11.0031	10.2662	9.42227	10.2249	10.0387	10.451	3.9558	4.18118	3.92184	4.88292
Cthe_1223	1	13.0596	13.433	13.4927	13.6819	12.9619	13.7608	13.6587	14.0134	6.56914	7.66513	7.6551	8.13397	12.2376	13.5827	14.6515	13.9232	12.921	13.6789	13.687	14.108	8.54482	9.11476	8.85456	9.41939
Cthe_1224	7	12.7723	13.081	12.896	12.7791	9.64769	9.95223	9.87183	9.79559	3.25491	3.85652	3.86822	3.91613	8.92336	9.77408	10.8646	9.70533	9.60679	9.8703	9.90012	9.89013	5.62089	6.18313	5.91573	6.43922
Cthe_1225	1	14.1879	14.4973	14.4433	14.4989	12.6427	13.7568	13.0548	12.8464	6.24989	7.6611	7.05115	6.9669	11.9183	13.5787	14.0475	12.7561	12.6018	13.6749	13.0831	12.9409	7.29424	7.91167	7.75291	8.94572
Cthe_1226	2	13.6473	13.4121	13.6941	13.9845	12.0494	11.8121	12.0762	11.9938	5.65665	5.71636	6.07262	6.11434	11.3251	11.6339	13.069	11.9035	12.0085	11.7301	12.1045	12.0884	6.81058	6.89754	6.82711	6.89625
Cthe_1227	2	13.4013	13.4167	13.3531	13.0665	11.8653	12.0504	11.8581	11.7674	5.47257	5.95466	5.85446	5.88795	11.141	11.8722	12.8508	11.6771	11.8245	11.9684	11.8864	11.862	5.82605	6.02876	5.92324	6.3774
Cthe_1228	4	15.029	15.154	15.1314	15.0994	15.8654	16.3827	16.3231	15.9824	9.47267	10.287	10.3194	10.103	15.1411	16.2046	17.3158	15.8922	15.8246	16.3008	16.3514	16.077	9.01568	8.65596	9.10059	9.59912
Cthe_1229	1	14.4281	14.203	14.2704	14.0737	13.4076	13.1385	13.0484	12.3014	7.01485	7.04277	7.04479	6.42198	12.6833	12.9603	14.0412	12.2112	13.3667	13.0565	13.0767	12.396	7.43455	7.35104	7.33886	8.09471
Cthe_1230	7	12.8704	12.9259	11.7462	12.3398	10.9437	11.016	9.3019	10.4382	4.55089	4.92025	3.29829	4.55877	10.2194	10.8378	10.2947	10.348	10.9028	10.934	9.3302	10.5328	4.90074	4.50202	3.93058	4.5783
Cthe_1231	8	11.3132	11.4253	11.1841	11.1452	8.65608	9.22754	8.45742	9.42942	2.26329	3.13184	2.45381	3.54996	7.93175	9.04939	9.45017	9.33915	8.61518	9.14561	8.48572	9.52396	2.2938	2.72488	2.04736	2.74092
Cthe_1232	6	13.0792	12.9567	13.682	13.3264	11.244	11.2606	11.915	11.8682	4.8512	5.16492	5.91142	5.98876	10.5197	11.0825	12.9078	11.778	11.2031	11.1787	11.9433	11.9628	4.45967	4.75716	4.43161	5.01886
Cthe_1233	10	9.48821	9.48751	9.65742	9.62653	1.74939	4.33152	2.10258	4.60447	-4.6434	-1.76419	-3.90103	-1.27499	1.02506	4.15336	3.09533	4.5142	1.70849	4.24958	2.13088	4.69901	-2.51206	-1.67874	-2.98186	-0.9495
Cthe_1234	10	9.80274	9.81922	9.89498	9.70156	4.92464	6.4843	5.4234	7.1988	-1.46815	0.388591	-0.58021	1.31934	4.20031	6.30614	6.41615	7.10853	4.88373	6.40237	5.45169	7.29334	0.491858	0.068783	-0.00219	0.518439
Cthe_1235	4	12.2541	12.6303	11.8783	12.2191	16.7617	17.4076	16.2315	16.8609	10.3689	11.3119	10.2279	10.9815	16.0373	17.2294	17.2242	16.7707	16.7208	17.3256	16.2598	16.9555	6.35783	6.21539	6.08074	6.6791
Cthe_1236	3	14.1462	13.9191	13.8157	13.5882	13.4359	13.1958	12.7874	12.013	7.0431	7.10008	6.78379	6.1335	12.7116	13.0176	13.7802	11.9227	13.395	13.1139	12.8157	12.1075	6.93921	7.19387	6.91505	7.92254
Cthe_1237	4	15.1534	15.2753	15.2835	15.264	15.6404	16.0027	16.0884	16.2824	9.24759	9.90704	10.0848	10.4029	14.916	15.8246	17.0812	16.1921	15.5995	15.9208	16.1167	16.3769	8.49634	8.4959	8.54522	8.78562
Cthe_1238	2	13.7072	13.6223	13.8096	13.8249	11.8316	11.8971	12.01	11.5504	5.4388	5.80143	6.0064	5.67096	11.1073	11.719	13.0028	11.4602	11.7907	11.8152	12.0383	11.645	7.11527	7.05047	7.27499	7.58608
Cthe_1239	2	14.2553	14.35	14.5278	14.1523	12.299	12.4335	12.7417	12.2835	5.90627	6.33774	6.73812	6.40401	11.5747	12.2553	13.7345	12.1932	12.2582	12.3515	12.77	12.378	6.9176	6.84119	7.1184	7.40322
Cthe_1240	1	14.7231	14.7513	14.8599	14.9172	13.1665	13.4718	13.4246	13.5155	6.7737	7.3761	7.42095	7.63607	12.4421	13.2937	14.4173	13.4253	13.1256	13.3899	13.4529	13.6101	7.91866	8.07316	8.13091	8.24544
Cthe_1241	1	12.7681	12.8208	12.7807	12.4845	13.4807	13.2088	13.5997	13.2059	7.08788	7.11314	7.59605	7.32646	12.7563	13.0307	14.5924	13.1157	13.4398	13.1269	13.628	13.3005	7.83439	7.91473	7.831	8.21026
Cthe_1243	8	11.2488	10.9057	10.8992	10.8728	9.72906	9.74241	8.8487	9.38407	3.33627	3.64671	2.84508	3.50461	9.00473	9.56426	9.84144	9.29381	9.68815	9.66048	8.87699	9.47861	4.57216	4.45694	4.4332	4.24403
Cthe_1244	3	14.2108	13.6863	12.9935	13.1469	13.9833	13.4832	12.211	12.4745	7.59052	7.3875	6.20742	6.59501	13.259	13.305	13.2038	12.3842	13.9424	13.4013	12.2393	12.569	6.72503	6.96021	6.57049	6.52137
Cthe_1245	2	13.3919	13.5609	13.9461	13.5124	11.5692	11.8858	12.7665	11.8828	5.1764	5.79008	6.76287	6.00332	10.8449	11.7076	13.7592	11.7925	11.5283	11.8039	12.7948	11.9773	5.24901	5.22399	5.27729	6.56617
Cthe_1246	2	13.3555	13.2815	14.0423	13.1771	11.8497	11.8208	12.9581	11.7904	5.45686	5.72506	6.95447	5.91089	11.1253	11.6426	13.9508	11.7001	11.8087	11.7388	12.9864	11.8849	5.03975	5.03291	5.04633	6.33537
Cthe_1247	7	12.4281	12.5082	13.1329	12.2726	10.2691	10.1925	11.3269	10.3127	3.87631	4.09682	5.32325	4.43322	9.54476	10.0144	12.3196	10.2224	10.2282	10.1106	11.3552	10.4072	4.74816	4.85465	4.77967	5.93094
Cthe_1248	2	13.8162	13.7874	14.2465	13.7087	11.6872	11.6725	12.4292	11.2858	5.29437	5.57676	6.42559	5.40636	10.9628	11.4943	13.422	11.1956	11.6463	11.5905	12.4575	11.3804	5.32962	5.26562	5.20955	6.68455
Cthe_1249	7	12.2796	12.196	12.9338	12.1618	10.7957	10.8734	11.6936	10.8868	4.40294	4.77771	5.68999	5.00736	10.0714	10.6953	12.6863	10.7965	10.7548	10.7915	11.7219	10.9814	4.30123	3.96346	3.93228	5.38703
Cthe_1250	7	14.3614	14.4965	14.8685	14.2158	9.98549	10.2216	10.8388	9.6365	3.59271	4.12585	4.8352	3.75704	9.26116	10.0434	11.8316	9.54623	9.94459	10.1396	10.8671	9.73104	4.66293	4.52269	4.60316	6.19101
Cthe_1251	3	14.175	14.1968	14.5241	14.1656	12.682	12.751	13.4092	12.2485	6.28917	6.65533	7.40556	6.36899	11.9576	12.5729	14.4019	12.1582	12.641	12.6691	13.4375	12.343	5.82611	5.82543	6.04145	7.01008
Cthe_1252	6	10.8718	11.0492	11.6981	10.6989	10.9745	10.6859	11.2682	11.0354	4.58168	4.59022	5.26454	5.15595	10.2501	10.5078	12.2609	10.9451	10.9336	10.604	11.2965	11.1299	4.76915	4.69052	4.29375	5.28034
Cthe_1253	3	14.0187	13.3808	13.1546	13.1135	13.8921	12.9003	12.5189	12.4678	7.49931	6.8046	6.51533	6.58834	13.1678	12.7221	13.5117	12.3775	13.8512	12.8184	12.5472	12.5623	5.57667	5.73302	5.03457	5.50463
Cthe_1254	9	10.6976	10.4338	10.7172	11.3856	7.34953	6.84729	7.12546	8.15959	0.956748	0.751581	1.12185	2.28013	6.6252	6.66913	8.11821	8.06933	7.30863	6.76536	7.15376	8.25413	3.18567	2.88799	2.50607	2.20136
Cthe_1255	9	12.7862	11.5953	11.2152	11.555	7.40481	6.22188	5.29077	7.20579	1.01202	0.12617	-0.71284	1.32633	6.68048	6.04372	6.28352	7.11553	7.3639	6.13994	5.31906	7.30033	2.47561	2.08864	0.864466	0.772149
Cthe_1256	1	14.777	14.4292	13.2767	13.9834	15.6546	14.9579	12.6508	14.1213	9.26177	8.86222	6.64715	8.24184	14.9302	14.7798	13.6435	14.031	15.6136	14.876	12.6791	14.2158	7.79463	7.30626	6.32768	6.77621
Cthe_1257	1	14.7055	14.3034	13.3603	14.328	16.0629	15.0291	13.0278	14.5946	9.67014	8.93344	7.02415	8.71516	15.3386	14.851	14.0205	14.5044	16.022	14.9472	13.0561	14.6892	7.78669	7.24527	5.99899	6.60251
Cthe_1258	1	14.5808	14.3974	13.5922	14.0174	14.2301	13.7216	12.1224	13.108	7.83729	7.62584	6.11874	7.22851	13.5057	13.5434	13.1151	13.0177	14.1892	13.6396	12.1506	13.2025	7.77652	7.9663	6.7598	7.65903
Cthe_1259	1	14.2933	14.5511	14.9406	14.7416	12.6967	12.9589	13.9402	14.0531	6.30392	6.8632	7.93661	8.17361	11.9724	12.7807	14.933	13.9628	12.6558	12.877	13.9685	14.1476	7.93712	8.26248	8.34067	8.17845
Cthe_1260	1	13.5811	13.7263	14.1478	14.0488	12.6517	12.8785	13.7179	13.3127	6.25891	6.78276	7.7143	7.4332	11.9274	12.7003	14.7107	13.2224	12.6108	12.7965	13.7462	13.4072	8.00771	8.16828	8.49608	8.4821
Cthe_1261	1	14.5224	14.5374	14.6702	14.3922	14.5567	14.7175	15.2317	14.1021	8.16389	8.6218	9.22811	8.22265	13.8323	14.5394	16.2245	14.0119	14.5158	14.6356	15.26	14.1967	8.21322	8.20649	8.75074	9.12958
Cthe_1262	2	14.7708	14.8417	14.9946	14.9509	12.0229	12.254	12.5693	12.1119	5.63007	6.15828	6.56569	6.23245	11.2985	12.0758	13.562	12.0216	11.9819	12.1721	12.5976	12.2065	8.14208	8.35342	8.62928	8.72491
Cthe_1263	7	13.819	13.5828	14.0319	14.0423	10.7214	10.5249	11.0067	10.2407	4.32862	4.42916	5.00306	4.36125	9.99707	10.3467	11.9994	10.1504	10.6805	10.4429	11.035	10.3353	6.23007	6.61076	6.75469	6.82573
Cthe_1264	4	14.5976	14.3054	14.4881	14.5625	16.6703	16.0661	16.3844	16.3142	10.2775	9.9704	10.3808	10.4347	15.9459	15.888	17.3771	16.2239	16.6294	15.9842	16.4127	16.4088	8.6805	8.33947	8.67541	7.98072
Cthe_1265	1	13.7975	13.9812	14.2119	14.3283	13.8557	14.209	14.7054	14.5066	7.46289	8.11333	8.70175	8.6271	13.1313	14.0309	15.6981	14.4163	13.8148	14.1271	14.7337	14.6011	7.21577	7.24114	7.26817	7.91108
Cthe_1266	7	10.6004	10.5592	10.8571	10.5607	9.94397	9.81459	10.3699	10.7002	3.55118	3.71889	4.3663	4.82069	9.21963	9.63644	11.3627	10.6099	9.90306	9.73266	10.3982	10.7947	3.06721	2.65693	2.50235	2.93237
Cthe_1267	8	10.6443	10.609	11.2691	10.9587	7.32204	7.49792	8.33161	8.82641	0.929253	1.40221	2.32799	2.94695	6.59771	7.31977	9.32436	8.73614	7.28113	7.41599	8.3599	8.92095	2.82306	2.25184	2.20505	2.721
Cthe_1268	8	10.6043	10.4365	10.7726	10.4819	8.08983	8.01414	8.35948	9.3437	1.69705	1.91844	2.35587	3.46424	7.3655	7.83599	9.35223	9.25344	8.04893	7.93221	8.38777	9.43824	2.73298	1.91317	1.51381	2.24286
Cthe_1269	3	13.6426	13.7883	13.7176	13.4418	13.1254	13.2467	13.0289	12.5547	6.73258	7.15095	7.02529	6.67527	12.401	13.0685	14.0216	12.4645	13.0845	13.1647	13.0572	12.6493	6.21896	6.42772	6.17362	7.23868
Cthe_1270	2	12.5863	12.9223	13.0973	13.1973	12.0021	12.2977	12.3598	12.5694	5.60932	6.20199	6.35615	6.68992	11.2778	12.1196	13.3525	12.4791	11.9612	12.2158	12.3881	12.6639	5.85191	5.82423	5.59399	6.33831
Cthe_1271	3	14.0364	14.2259	13.7426	13.9146	13.6499	14.2601	12.9528	13.4768	7.25715	8.16442	6.94919	7.5973	12.9256	14.082	13.9456	13.3865	13.609	14.1782	12.9811	13.5713	6.38444	6.37299	6.63396	6.37987
Cthe_1272	7	11.3342	11.3591	10.7727	10.3283	9.60309	10.1559	8.77874	9.08372	3.21031	4.06023	2.77513	3.20426	8.87876	9.97778	9.77149	8.99346	9.56219	10.074	8.80704	9.17826	3.64972	3.60159	3.78255	3.88674
Cthe_1273	2	13.3158	13.8795	12.283	13.4875	12.2251	13.2603	10.6699	12.0931	5.8323	7.16458	4.66631	6.21362	11.5008	13.0821	11.6627	12.0028	12.1842	13.1784	10.6982	12.1876	5.35856	5.58336	5.0728	5.65131
Cthe_1274	6	13.0651	13.385	12.9404	13.408	11.0967	11.4742	10.9993	11.4054	4.70387	5.37849	4.99566	5.52593	10.3723	11.296	11.992	11.3151	11.0557	11.3923	11.0276	11.4999	4.59002	4.82518	4.40304	5.15375
Cthe_1275	1	14.2277	14.237	14.2239	13.984	12.9931	12.9133	13.083	12.764	6.60037	6.81759	7.07941	6.88457	12.2688	12.7352	14.0758	12.6738	12.9522	12.8314	13.1113	12.8586	7.90304	7.92401	7.7252	8.51116
Cthe_1276	2	13.0549	13.0973	13.0763	12.4761	11.6031	11.2781	11.4729	11.2623	5.21028	5.1824	5.46933	5.38284	10.8787	11.1	12.4657	11.172	11.5622	11.1962	11.5012	11.3568	6.13116	6.53986	5.98304	6.74385
Cthe_1277	2	12.3879	12.0996	12.4876	11.6799	12.4782	12.5834	12.5102	11.3163	6.08542	6.48773	6.50661	5.43686	11.7539	12.4053	13.503	11.2261	12.4373	12.5015	12.5385	11.4109	6.20653	6.5953	6.37102	7.90013
Cthe_1278	6	12.5039	12.5564	12.4512	12.1713	11.2775	11.467	11.2148	11.2195	4.88476	5.37132	5.21117	5.34002	10.5532	11.2889	12.2075	11.1292	11.2366	11.3851	11.2431	11.314	4.09493	3.96991	3.63884	4.78096
Cthe_1279	1	13.142	12.718	13.8058	13.8716	11.8799	11.5254	12.7424	12.5779	5.48711	5.42975	6.73876	6.69846	11.1556	11.3473	13.7351	12.4877	11.839	11.4435	12.7707	12.6725	8.00727	8.9455	8.22927	8.70369
Cthe_1280	7	12.6169	12.8735	12.5636	13.5008	9.46461	9.16178	9.19458	9.59517	3.07183	3.06607	3.19097	3.71571	8.74028	8.98363	10.1873	9.50491	9.42371	9.07985	9.22288	9.68971	5.55122	5.00662	5.17256	4.85202
Cthe_1281	8	10.994	10.8004	10.8828	10.5776	8.67409	8.326	8.07387	9.29816	2.28131	2.23029	2.07025	3.4187	7.94976	8.14784	9.06662	9.2079	8.63319	8.24407	8.10216	9.3927	3.4006	3.3053	2.78627	2.51733
Cthe_1282	3	13.7024	13.8259	13.5768	13.8429	13.1842	13.3656	12.9538	13.3763	6.79143	7.26984	6.95022	7.49679	12.4599	13.1874	13.9466	13.286	13.1433	13.2836	12.9821	13.4708	6.35995	6.43821	6.29819	6.42906
Cthe_1283	4	14.7125	14.5104	14.8318	14.9463	15.443	15.7886	15.3256	15.1736	9.0502	9.69288	9.32203	9.29415	14.7187	15.6104	16.3184	15.0833	15.4021	15.7066	15.3539	15.2682	9.85023	9.73297	10.0792	10.1718
Cthe_1284	4	14.6902	14.0378	14.8169	14.6844	16.7112	15.5797	16.8742	16.5511	10.3184	9.48401	10.8705	10.6716	15.9869	15.4016	17.8669	16.4608	16.6703	15.4978	16.9025	16.6456	10.0287	9.81571	9.87196	9.33423
Cthe_1285	6	12.4556	12.6019	11.6358	12.0556	11.4713	11.7542	10.547	11.2329	5.07856	5.65847	4.54333	5.35344	10.747	11.576	11.5397	11.1426	11.4304	11.6723	10.5752	11.3274	4.79148	4.63393	4.4907	4.70175
Cthe_1286	4	14.7939	15.0021	14.8749	14.8033	15.0791	16.7979	15.2178	15.5766	8.6863	10.7022	9.21415	9.69712	14.3547	16.6197	16.2105	15.4863	15.0382	16.716	15.2461	15.6711	8.84769	8.26879	9.17298	9.47366
Cthe_1287	3	13.5029	13.8356	13.6101	13.5075	12.4662	12.8359	12.5424	12.3547	6.07339	6.74019	6.53876	6.47529	11.7418	12.6578	13.5351	12.2645	12.4253	12.754	12.5707	12.4493	5.55067	5.75962	5.61193	6.42575
Cthe_1288	1	14.2016	14.5029	14.3216	14.2984	13.0037	13.8218	12.9606	13.1531	6.61088	7.72613	6.95696	7.27367	12.2793	13.6437	13.9533	13.0629	12.9628	13.7399	12.9889	13.2477	7.33577	7.59213	7.22437	8.49932
Cthe_1289	2	13.137	13.214	13.3681	13.5718	12.3629	13.0071	12.4275	12.3398	5.97015	6.91136	6.42383	6.46036	11.6386	12.8289	13.4202	12.2496	12.322	12.9251	12.4557	12.4344	8.36027	8.74727	8.6587	9.35077
Cthe_1290	7	14.8517	15.2287	15.1285	15.0948	10.1582	10.2637	10.3305	11.1753	3.76541	4.16802	4.32687	5.29589	9.43386	10.0856	11.3232	11.0851	10.1173	10.1818	10.3588	11.2699	5.83956	6.27774	5.71547	5.83266
Cthe_1291	6	11.9793	12.1244	12.3154	11.8044	11.0796	11.3363	11.4115	11.1191	4.6868	5.24061	5.40784	5.23968	10.3553	11.1582	12.4042	11.0289	11.0387	11.2544	11.4398	11.2137	4.97332	5.32508	5.08457	5.93304
Cthe_1292	1	13.8235	14.418	14.2722	14.3957	12.7817	13.5775	13.2586	13.783	6.38895	7.48184	7.25496	7.90358	12.0574	13.3994	14.2513	13.6928	12.7408	13.4956	13.2869	13.8776	6.57755	7.12746	6.73681	7.40973
Cthe_1293	6	13.7587	13.7364	12.7415	12.6166	12.8344	12.5475	11.3183	11.2837	6.44163	6.45184	5.31471	5.40426	12.1101	12.3694	12.3111	11.1935	12.7935	12.4656	11.3466	11.3783	5.77371	6.00929	5.62124	6.07967
Cthe_1294	6	12.251	11.9973	12.3653	12.208	11.541	11.1984	11.6304	11.6644	5.14826	5.10268	5.62675	5.78498	10.8167	11.0202	12.6231	11.5742	11.5001	11.1165	11.6587	11.759	5.02869	4.83667	4.65766	5.00116
Cthe_1295	6	12.4488	12.0497	11.9664	11.7192	11.9325	11.4045	11.014	11.08	5.5397	5.30879	5.01044	5.20052	11.2082	11.2263	12.0068	10.9897	11.8916	11.3226	11.0424	11.1745	5.93228	6.35978	5.84504	6.02326
Cthe_1296	6	13.4229	13.0366	12.977	12.6996	11.1036	10.7715	10.3832	10.4485	4.71082	4.67582	4.37955	4.56903	10.3793	10.5934	11.3759	10.3582	11.0627	10.6896	10.4115	10.543	4.85337	5.46985	4.67722	5.41875
Cthe_1297	7	11.2031	11.1657	10.9336	10.4824	9.28069	9.50413	8.92067	9.25639	2.88791	3.40843	2.91706	3.37693	8.55636	9.32598	9.91342	9.16613	9.23979	9.4222	8.94897	9.35093	3.32712	2.74058	2.26997	3.85556
Cthe_1298	9	11.0209	10.5705	10.5327	10.9769	7.67768	5.85389	6.05949	6.87861	1.2849	-0.24181	0.055873	0.999153	6.95335	5.67574	7.05223	6.78835	7.63678	5.77196	6.08778	6.97315	3.20393	2.34595	1.70567	1.37145
Cthe_1299	9	10.5653	10.1327	10.5189	10.0938	6.69649	6.21167	6.43675	6.55606	0.303711	0.115964	0.433138	0.676604	5.97216	6.03352	7.4295	6.4658	6.65559	6.12974	6.46505	6.6506	2.16832	2.10528	1.91816	1.92158
Cthe_1300	9	9.90673	9.9721	9.8786	9.96114	5.85655	6.46308	6.4728	8.4957	-0.53624	0.367373	0.469183	2.61624	5.13222	6.28493	7.46554	8.40544	5.81564	6.38115	6.50109	8.59024	1.31152	0.714048	0.16813	0.610564
Cthe_1301	7	13.2439	13.5497	12.9787	13.7788	10.5807	10.7174	9.88007	11.0047	4.18795	4.62167	3.87645	5.12528	9.8564	10.5392	10.8728	10.9145	10.5398	10.6354	9.90836	11.0993	4.18365	4.45053	3.79605	4.02023
Cthe_1302	3	13.2609	13.6027	13.6064	13.651	12.5546	13.1388	13.2139	13.2078	6.16181	7.0431	7.2103	7.32831	11.8303	12.9607	14.2067	13.1175	12.5137	13.0569	13.2422	13.3023	5.82244	6.15155	5.9978	6.73673
Cthe_1303	3	14.3762	14.217	14.0468	14.2105	13.12	12.4441	12.4422	12.4447	6.72725	6.34841	6.43863	6.56526	12.3957	12.266	13.435	12.3545	13.0791	12.3622	12.4705	12.5393	6.23435	6.42801	5.75768	6.39646
Cthe_1304	6	12.3214	12.0139	12.3971	12.0878	11.8297	11.4629	11.779	11.4506	5.43694	5.36718	5.77543	5.57119	11.1054	11.2847	12.7718	11.3604	11.7888	11.381	11.8073	11.5452	5.16132	4.89017	5.03424	5.14901
Cthe_1305	2	13.0997	13.2585	13.1307	13.0469	11.6794	12.0348	11.6627	11.4416	5.2866	5.93906	5.65907	5.56219	10.955	11.8566	12.6554	11.3514	11.6385	11.9528	11.691	11.5362	6.90353	6.95106	7.01688	7.58429
Cthe_1306	1	13.8644	14.267	14.4291	14.966	12.6661	13.5225	13.5886	14.0782	6.2733	7.4268	7.58498	8.19873	11.9418	13.3444	14.5813	13.9879	12.6252	13.4406	13.6169	14.1727	8.36018	8.70143	8.56541	9.0332
Cthe_1307	1	14.6185	14.5333	14.4741	14.3574	14.9831	14.9708	14.7135	14.4567	8.59031	8.87509	8.70985	8.57726	14.2588	14.7926	15.7062	14.3665	14.9422	14.8889	14.7418	14.5513	7.73549	7.54627	7.811	7.88539
Cthe_1308	4	15.1275	15.0195	15.1484	15.0758	16.4822	15.965	16.3518	16.1797	10.0894	9.86928	10.3482	10.3003	15.7579	15.7868	17.3446	16.0895	16.4413	15.8831	16.3801	16.2743	8.76208	8.77356	8.68671	8.67398
Cthe_1309	4	15.2908	15.2192	13.3387	15.1321	15.9622	16.1977	11.7116	15.0778	9.56938	10.102	5.708	9.19831	15.2378	16.0195	12.7044	14.9875	15.9213	16.1158	11.7399	15.1723	9.38388	9.13794	7.68406	7.87731
Cthe_1310	2	14.9572	15.0141	12.5016	14.4109	13.6425	13.2892	9.47874	13.5181	7.24974	7.1935	3.47513	7.63861	12.9182	13.1111	10.4715	13.4278	13.6016	13.2073	9.50704	13.6126	8.12462	8.19777	6.15811	5.9418
Cthe_1311	2	12.3397	12.3185	12.7391	12.137	11.9563	12.0076	12.4814	12.1044	5.56346	5.91193	6.47781	6.22498	11.2319	11.8295	13.4742	12.0142	11.9153	11.9257	12.5097	12.199	5.21573	5.70562	5.29669	6.22321
Cthe_1312	4	14.9821	15.1397	15.2098	15.2292	15.0867	15.9468	15.7125	15.5781	8.69388	9.85114	9.7089	9.69867	14.3623	15.7687	16.7053	15.4879	15.0458	15.8649	15.7408	15.6727	8.59842	8.80615	8.79281	9.7765
Cthe_1313	3	14.6207	14.734	14.7404	14.6102	12.7483	12.945	13.2119	13.105	6.35546	6.84931	7.20828	7.22554	12.0239	12.7669	14.2046	13.0147	12.7073	12.8631	13.2402	13.1995	6.50382	6.51846	6.48249	7.01362
Cthe_1314	7	14.7117	14.9485	14.9811	14.988	9.79544	10.0122	10.3423	10.8315	3.40265	3.91652	4.33865	4.95206	9.0711	9.83407	11.335	10.7413	9.75453	9.93029	10.3706	10.9261	6.17346	6.29546	6.05499	6.31162
Cthe_1315	1	14.7433	14.9031	14.8695	14.6116	13.7001	14.1926	13.8539	13.1468	7.30729	8.09689	7.85027	7.26737	12.9757	14.0145	14.8466	13.0566	13.6592	14.1107	13.8822	13.2414	7.95746	7.99411	8.10957	9.21175
Cthe_1316	2	13.7988	14.0734	13.8558	13.6611	10.9005	11.6391	10.9099	11.2977	4.50775	5.54337	4.90627	5.41823	10.1762	11.4609	11.9026	11.2074	10.8596	11.5571	10.9382	11.3922	6.6979	6.84066	6.76046	7.299
Cthe_1317	3	12.1438	12.1736	12.1747	10.9936	13.0138	13.6106	13.2657	12.1455	6.62103	7.51494	7.26203	6.26604	12.2895	13.4325	14.2584	12.0552	12.9729	13.5287	13.2939	12.24	6.4386	6.76109	6.88178	8.20506
Cthe_1318	2	15.0515	15.2031	15.1283	15.0878	11.2568	11.2618	11.4086	11.4293	4.86401	5.16608	5.40499	5.54984	10.5325	11.0836	12.4014	11.339	11.2159	11.1799	11.4369	11.5238	6.63774	6.58947	6.47011	6.91158
Cthe_1319	1	14.297	14.2846	14.2868	14.1941	13.564	13.1495	13.4159	13.3155	7.17117	7.05379	7.41224	7.43609	12.8396	12.9713	14.4086	13.2253	13.523	13.0676	13.4442	13.4101	7.83352	7.5871	7.60732	7.66932
Cthe_1320	3	14.1154	14.1165	13.8061	13.8259	13.3209	13.0949	12.517	12.2987	6.92808	6.99918	6.51343	6.4192	12.5965	12.9167	13.5098	12.2084	13.28	13.013	12.5453	12.3932	6.91666	6.56314	6.44121	7.20117
Cthe_1321	3	14.6394	14.5247	14.2331	14.0021	13.8192	13.5843	12.8484	12.4931	7.42636	7.48864	6.84474	6.61365	13.0948	13.4062	13.8411	12.4029	13.7782	13.5024	12.8766	12.5877	7.0544	6.515	6.42934	7.43067
Cthe_1322	4	15.0305	15.0029	14.6595	14.8756	16.9586	17.2535	15.4543	15.9566	10.5658	11.1578	9.45073	10.0771	16.2343	17.0753	16.4471	15.8663	16.9177	17.1715	15.4826	16.0511	9.50819	9.35594	8.90648	9.92042
Cthe_1323	1	14.3749	14.42	13.3152	13.6297	14.7748	15.2591	12.8652	13.4854	8.38203	9.16343	6.86158	7.60591	14.0505	15.081	13.8579	13.3951	14.7339	15.1772	12.8935	13.5799	8.54378	8.51282	7.7568	9.33412
Cthe_1324	1	14.2197	14.4757	13.475	14.363	14.5195	15.4568	12.7348	14.049	8.12668	9.36108	6.73119	8.16959	13.7951	15.2786	13.7276	13.9588	14.4786	15.3749	12.7631	14.1436	7.85891	8.24025	7.12004	8.77238
Cthe_1325	6	12.7248	12.8915	13.3302	13.2855	10.8287	11.0362	11.4854	11.4048	4.43592	4.94052	5.48177	5.52537	10.1044	10.8581	12.4781	11.3146	10.7878	10.9543	11.5137	11.4994	4.73498	4.80079	4.51826	5.47575
Cthe_1326	3	13.8755	14.0835	13.9627	13.8634	12.9343	13.2038	13.0155	12.8167	6.54147	7.10815	7.01193	6.93725	12.2099	13.0257	14.0083	12.7264	12.8933	13.1219	13.0438	12.9113	5.87389	5.84978	5.62213	6.74014
Cthe_1328	7	12.7458	11.9658	11.3761	12.0471	10.3897	9.07396	8.26955	9.51691	3.99691	2.97826	2.26593	3.63745	9.66536	8.89581	9.26229	9.42664	10.3488	8.99203	8.29784	9.61145	4.17879	2.70784	2.04154	2.45229
Cthe_1329	5	14.8476	15.0116	15.1779	15.1506	18.1172	18.7053	18.8432	18.6783	11.7244	12.6096	12.8396	12.7989	17.3928	18.5271	19.8359	18.5881	18.0763	18.6233	18.8715	18.7729	10.2317	10.0417	10.6982	10.4983
Cthe_1330	3	14.0797	13.9824	14.1124	13.917	13.0373	12.9487	12.9289	12.0772	6.64449	6.85302	6.9253	6.19777	12.3129	12.7706	13.9217	11.987	12.9964	12.8668	12.9572	12.1718	7.25304	7.40856	7.42682	8.1681
Cthe_1331	4	14.4184	14.7814	14.5973	14.7377	14.5224	15.7687	15.0582	15.5762	8.12964	9.67301	9.05459	9.69678	13.7981	15.5906	16.051	15.486	14.4815	15.6868	15.0865	15.6708	8.14941	7.96043	8.27098	8.73729
Cthe_1332	1	14.7174	14.8537	14.7354	14.579	14.2327	14.5882	14.274	13.6558	7.83994	8.49252	8.27037	7.77635	13.5084	14.4101	15.2667	13.5655	14.1918	14.5063	14.3023	13.7503	7.62252	7.30082	7.73562	8.33156
Cthe_1333	7	12.569	11.9196	12.8354	13.0855	11.1209	10.5765	11.2649	11.4382	4.72811	4.4808	5.26131	5.55877	10.3966	10.3984	12.2577	11.348	11.08	10.4946	11.2932	11.5328	4.84483	5.04695	4.62467	4.71959
Cthe_1334	2	13.3831	13.171	13.0195	13.2423	12.5115	12.3555	11.7972	12.0299	6.11867	6.25981	5.79362	6.15046	11.7871	12.1774	12.79	11.9397	12.4705	12.2736	11.8255	12.1245	5.32324	5.61738	4.89059	5.83159
Cthe_1335	2	12.7296	13.1925	12.0307	13.2596	11.3817	11.3327	10.2993	12.7344	4.98893	5.23698	4.29565	6.85496	10.6574	11.1545	11.292	12.6442	11.3408	11.2508	10.3276	12.829	6.52604	6.61113	5.87193	4.95122
Cthe_1336	2	14.4218	14.3211	13.7338	14.6561	13.6314	13.3618	11.9946	13.7135	7.23864	7.26604	5.99101	7.83406	12.9071	13.1836	12.9874	13.6233	13.5905	13.2798	12.0229	13.8081	7.96431	8.08942	7.45874	6.7766
Cthe_1337	6	12.8062	13.2027	12.1464	12.5203	11.3623	11.6237	10.3842	11.508	4.96951	5.52796	4.38058	5.6285	10.638	11.4455	11.377	11.4177	11.3214	11.5417	10.4125	11.6025	5.46977	5.49018	5.01866	5.24906
Cthe_1338	2	13.491	13.5916	12.7942	13.3321	11.8967	12.0178	10.6975	12.0715	5.50389	5.92209	4.6939	6.19205	11.1723	11.8396	11.6903	11.9812	11.8558	11.9359	10.7258	12.1661	6.23898	6.03578	5.56513	5.62695
Cthe_1339	3	13.9082	14.1318	12.7944	13.1785	13.0632	13.5804	11.4784	12.2159	6.67042	7.4847	5.47475	6.33649	12.3389	13.4023	12.4711	12.1257	13.0223	13.4985	11.5067	12.3105	6.22514	6.12354	5.73253	6.56596
Cthe_1340	2	13.1602	13.6019	12.1564	13.5137	11.8496	12.6892	10.4079	12.686	5.45685	6.59347	4.40426	6.80657	11.1253	12.511	11.4006	12.5958	11.8087	12.6073	10.4362	12.7806	5.70568	6.17033	5.09681	5.51074
Cthe_1341	2	13.1818	13.4744	13.4242	13.3461	12.1573	12.4956	12.4301	12.5605	5.76457	6.39985	6.4265	6.68108	11.433	12.3174	13.4229	12.4703	12.1165	12.4136	12.4584	12.6551	5.47008	5.73135	5.40847	6.1709
Cthe_1342	1	14.5403	14.6716	14.4897	14.4	12.7731	13.3488	12.6946	12.4483	6.38032	7.25308	6.691	6.56887	12.0488	13.1706	13.6874	12.3581	12.7322	13.2668	12.7229	12.5429	7.18287	7.17166	7.14705	8.19961
Cthe_1343	2	13.3716	13.4776	13.5286	12.7609	11.8982	11.6822	12.027	11.3631	5.50538	5.58655	6.02336	5.48369	11.1738	11.5041	13.0197	11.2729	11.8573	11.6003	12.0553	11.4577	6.70973	6.54347	6.72113	7.15015
Cthe_1344	1	14.4347	14.5806	14.568	14.4811	14.3775	14.7801	14.6091	14.2701	7.98476	8.68441	8.60544	8.39064	13.6532	14.602	15.6018	14.1798	14.3366	14.6982	14.6373	14.3646	7.05521	7.03827	7.16303	7.84215
Cthe_1345	1	14.0402	14.1754	14.0918	13.7395	13.1719	13.1354	13.3297	12.5856	6.77908	7.03966	7.32605	6.70613	12.4475	12.9572	14.3224	12.4953	13.131	13.0534	13.358	12.6801	7.78039	7.57404	7.90709	8.32511
Cthe_1346	1	14.3789	14.5123	14.4729	14.381	14.9332	15.0722	15.0946	14.6798	8.54038	8.97652	9.09098	8.8003	14.2088	14.8941	16.0873	14.5895	14.8923	14.9903	15.1229	14.7743	7.53613	7.13935	7.62406	7.77548
Cthe_1347	5	14.7224	14.7253	14.6465	14.6827	17.7097	18.2967	17.4632	16.9788	11.3169	12.201	11.4596	11.0993	16.9854	18.1185	18.4559	16.8885	17.6688	18.2147	17.4915	17.0734	12.3131	12.406	12.6144	13.3462
Cthe_1348	4	15.2053	15.2576	15.2351	15.1737	14.6082	14.3637	14.2842	14.4442	8.21546	8.268	8.28056	8.56476	13.8839	14.1856	15.2769	14.354	14.5673	14.2818	14.3125	14.5388	10.8437	10.893	10.8287	10.6736
Cthe_1349	3	14.1884	13.868	13.4525	13.897	13.3562	13.0063	12.0528	12.6118	6.96343	6.91058	6.04916	6.73235	12.6319	12.8281	13.0455	12.5215	13.3153	12.9244	12.0811	12.7064	5.93906	6.73775	5.5141	6.42393
Cthe_1350	2	14.1262	14.0545	14.2797	14.7324	12.2205	12.336	12.2719	12.6459	5.82776	6.24025	6.26831	6.76641	11.4962	12.1578	13.2647	12.5556	12.1796	12.254	12.3002	12.7404	7.582	7.58031	7.61804	7.4559
Cthe_1351	2	12.6013	12.4348	12.7203	11.9891	11.8157	11.4888	11.8823	11.6611	5.42289	5.39309	5.87872	5.78167	11.0913	11.3106	12.8751	11.5709	11.7748	11.4069	11.9106	11.7557	6.62064	6.66182	6.50613	6.84082
Cthe_1352	1	14.5061	14.3845	14.6104	14.5069	13.7162	13.5302	13.7852	13.4744	7.32346	7.43452	7.78156	7.59492	12.9919	13.3521	14.7779	13.3841	13.6753	13.4483	13.8135	13.5689	6.99095	7.06036	6.9131	7.43316
Cthe_1353	1	12.2828	12.0601	12.6029	12.6822	12.9276	13.1355	13.3085	13.4893	6.53484	7.03982	7.30488	7.60985	12.2033	12.9574	14.3012	13.3991	12.8867	13.0536	13.3368	13.5838	6.23109	6.77982	6.52097	6.68719
Cthe_1354	6	10.9993	10.9361	11.9195	11.1605	10.8752	10.7541	11.979	12.2829	4.48241	4.65835	5.97535	6.40346	10.1509	10.5759	12.9717	12.1927	10.8343	10.6721	12.0073	12.3775	4.7571	5.3947	5.15518	4.7417
Cthe_1355	2	12.3732	12.3167	13.1931	12.726	12.1486	12.1728	13.3068	13.2864	5.75587	6.07705	7.30322	7.40693	11.4243	11.9946	14.2996	13.1961	12.1077	12.0908	13.3351	13.3809	6.4689	6.85412	6.94605	6.59169
Cthe_1356	1	12.8995	12.4361	13.484	13.2299	13.3982	12.8112	14.4296	14.1734	7.00539	6.71551	8.42601	8.29394	12.6738	12.6331	15.4224	14.0831	13.3573	12.7293	14.4579	14.2679	7.49584	8.04844	7.96431	7.41941
Cthe_1357	3	12.8359	12.9361	13.5735	13.2396	12.6601	12.7864	13.8141	13.1703	6.26736	6.69072	7.81053	7.29085	11.9358	12.6083	14.8069	13.08	12.6192	12.7045	13.8424	13.2648	6.34573	6.91074	6.97945	7.2173
Cthe_1358	1	12.779	12.7085	13.4098	13.1786	13.0711	12.9591	13.8375	13.7973	6.67828	6.86341	7.83388	7.91788	12.3467	12.781	14.8302	13.7071	13.0302	12.8772	13.8658	13.8919	7.0849	7.80439	7.40992	7.57774
Cthe_1359	2	12.4699	12.384	13.0623	12.8975	11.795	12.253	12.8829	12.5208	5.40219	6.15735	6.87933	6.64135	11.0706	12.0749	13.8757	12.4306	11.7541	12.1711	12.9112	12.6153	6.79971	7.23294	7.21323	7.80981
Cthe_1360	2	13.1285	13.2404	13.841	13.7729	12.3271	12.3805	13.1261	12.898	5.93434	6.28482	7.12251	7.01858	11.6028	12.2024	14.1189	12.8078	12.2862	12.2986	13.1544	12.9926	7.2804	7.67918	7.4829	7.92834
Cthe_1361	2	12.7981	12.6998	13.4301	13.2842	11.9194	11.8216	12.9943	12.758	5.52662	5.72594	6.99069	6.87855	11.1951	11.6435	13.987	12.6677	11.8785	11.7397	13.0226	12.8526	5.96341	6.27764	6.23294	6.3168
Cthe_1362	2	12.3955	12.2759	13.0129	12.8654	12.131	12.0486	12.9257	12.6967	5.7382	5.95292	6.92207	6.81722	11.4067	11.8705	13.9184	12.6064	12.0901	11.9667	12.954	12.7912	7.00003	7.19884	7.2519	7.26378
Cthe_1363	1	13.5124	13.5969	13.6183	13.4997	13.5555	14.2748	13.942	13.6423	7.16272	8.17912	7.93837	7.76285	12.8312	14.0967	14.9347	13.552	13.5146	14.1929	13.9703	13.7369	6.67683	7.24833	6.82299	8.29133
Cthe_1364	6	11.5266	11.1826	11.7479	11.0476	11.2617	10.9249	11.2632	10.7611	4.86894	4.8292	5.25954	4.88162	10.5374	10.7468	12.2559	10.6708	11.2208	10.843	11.2914	10.8556	4.57287	4.66268	4.27067	5.30031
Cthe_1365	1	15.0926	14.9967	14.9386	14.8198	14.6524	14.5666	13.6361	13.291	8.25961	8.47086	7.63245	7.41157	13.9281	14.3884	14.6288	13.2008	14.6115	14.4846	13.6644	13.3856	8.39546	8.87304	8.37362	9.32422
Cthe_1366	1	14.2045	14.1189	14.0259	13.8715	14.1908	13.6041	13.4249	13.3434	7.79802	7.50838	7.4213	7.46394	13.4665	13.4259	14.4177	13.2531	14.1499	13.5221	13.4532	13.438	8.11712	8.81948	8.30416	8.29739
Cthe_1367	2	12.8527	13.2183	13.0173	12.9234	11.6215	12.1127	11.6389	11.3832	5.2287	6.01698	5.63528	5.50374	10.8972	11.9345	12.6316	11.2929	11.5806	12.0308	11.6672	11.4777	5.38718	6.0334	5.87569	6.46196
Cthe_1368	5	15.0674	15.0499	15.0337	14.9801	18.0578	17.837	17.7628	17.7275	11.665	11.7413	11.7592	11.8481	17.3335	17.6589	18.7556	17.6373	18.0169	17.7551	17.7911	17.8221	10.6994	10.588	10.5563	10.7159
Cthe_1369	1	14.5966	14.397	14.5064	14.5483	13.9539	13.8714	13.5513	13.3216	7.56112	7.77568	7.54772	7.44211	13.2296	13.6932	14.5441	13.2313	13.913	13.7895	13.5796	13.4161	8.91482	9.11919	9.03899	9.31243
Cthe_1370	2	13.2519	12.589	13.225	13.0693	11.9574	10.7253	11.9026	11.3512	5.56467	4.62958	5.89895	5.47174	11.2331	10.5471	12.8953	11.2609	11.9166	10.6433	11.9308	11.4457	6.5111	6.7135	6.20074	6.51323
Cthe_1371	1	13.2286	13.2289	13.2128	12.921	14.5484	14.5767	14.562	14.4351	8.15562	8.48101	8.55843	8.5556	13.8241	14.3986	15.5548	14.3448	14.5075	14.4948	14.5903	14.5296	5.76407	5.79565	5.63467	6.25051
Cthe_1372	2	13.4858	13.2988	13.3208	13.4247	12.4516	11.6355	12.7652	13.0587	6.05885	5.53976	6.76158	7.17929	11.7273	11.4573	13.7579	12.9685	12.4107	11.5535	12.7935	13.1533	7.73336	7.71177	7.83712	6.66845
Cthe_1373	4	13.2888	12.8954	13.2238	13.3301	15.9235	15.6137	15.1736	15.0145	9.53074	9.51798	9.17	9.13502	15.1992	15.4355	16.1664	14.9242	15.8826	15.5318	15.2019	15.109	7.2104	7.14052	7.0133	7.37005
Cthe_1374	7	11.7535	11.5599	10.9584	10.8271	9.91721	9.74875	8.91415	10.3123	3.52442	3.65305	2.91054	4.43279	9.19288	9.5706	9.9069	10.222	9.8763	9.66682	8.94245	10.4068	4.62817	3.97552	3.17513	4.02961
Cthe_1375	1	14.0935	14.5622	14.6016	14.6918	12.6351	14.0707	14.0255	14.2981	6.24235	7.97503	8.02192	8.41861	11.9108	13.8926	15.0183	14.2078	12.5942	13.9888	14.0538	14.3926	6.99369	6.76147	7.09844	7.98997
Cthe_1376	2	13.1702	13.4778	13.6121	13.5839	11.4635	12.2838	12.331	12.2865	5.0707	6.18806	6.32738	6.40709	10.7392	12.1056	13.3237	12.1963	11.4226	12.2018	12.3593	12.3811	5.59554	5.20314	5.3329	6.50067
Cthe_1377	6	12.6324	12.8479	13.1342	13.0162	10.1981	11.0698	10.8664	10.9756	3.80532	4.97411	4.86274	5.0961	9.47377	10.8917	11.8591	10.8853	10.1572	10.9879	10.8947	11.0701	5.67488	5.52939	5.18632	6.95064
Cthe_1378	8	10.5869	10.9946	10.8084	11.0339	8.23783	8.67649	8.55767	9.78153	1.84505	2.58079	2.55406	3.90207	7.5135	8.49834	9.55042	9.69127	8.19693	8.59456	8.58597	9.87607	2.34355	2.1536	1.80716	2.07503
Cthe_1379	7	12.0507	12.0885	11.9287	12.1279	10.9159	10.3973	10.5381	11.0913	4.52309	4.30159	4.53447	5.21188	10.1915	10.2191	11.5308	11.0011	10.875	10.3154	10.5664	11.1859	4.72013	4.72926	4.3148	4.23255
Cthe_1380	1	14.9962	14.7765	14.8907	14.8468	14.1518	13.2066	14.0418	13.9502	7.75902	7.11089	8.03818	8.0707	13.4275	13.0284	15.0345	13.8599	14.1109	13.1247	14.0701	14.0447	9.30342	9.31649	9.26018	8.67634
Cthe_1381	4	14.4919	14.4461	14.3947	14.2647	15.288	15.1623	14.9106	15.0508	8.89522	9.06655	8.90696	9.17135	14.5637	14.9841	15.9033	14.9605	15.2471	15.0803	14.9389	15.1454	8.26175	8.59501	8.19936	8.56159
Cthe_1382	1	14.2752	14.0827	14.4231	14.1303	13.8056	13.1827	13.7892	13.184	7.41282	7.08699	7.78562	7.30455	13.0813	13.0046	14.782	13.0937	13.7647	13.1008	13.8175	13.2785	7.18306	7.15457	7.05221	7.43792
Cthe_1383	2	13.2138	13.2445	13.7148	13.1574	12.1595	12.2015	12.9747	12.239	5.76674	6.10578	6.97109	6.35951	11.4352	12.0233	13.9674	12.1487	12.1186	12.1196	13.003	12.3335	5.7116	5.95149	5.92458	6.68639
Cthe_1384	3	13.0792	13.5884	14.1475	13.7653	12.5551	13.1168	14.2151	13.4551	6.16228	7.0211	8.21151	7.57564	11.8307	12.9387	15.2079	13.3648	12.5142	13.0349	14.2434	13.5496	6.44644	6.52359	6.82831	7.63363
Cthe_1385	4	14.0895	14.5673	14.9798	14.937	14.0248	14.963	16.2166	16.2026	7.63202	8.8673	10.213	10.3231	13.3005	14.7849	17.2093	16.1123	13.9839	14.8811	16.2449	16.2971	7.6111	7.4032	7.82205	8.31462
Cthe_1386	1	15.1726	15.3764	15.4506	15.4676	12.4576	13.1208	14.1082	14.3659	6.06481	7.02506	8.10454	8.48645	11.7333	12.9426	15.1009	14.2757	12.4167	13.0388	14.1364	14.4605	8.08009	7.90523	8.06783	8.49305
Cthe_1387	2	13.2015	12.8862	13.0232	13.0013	12.4616	11.8779	12.183	12.4272	6.06885	5.78215	6.17935	6.54777	11.7373	11.6997	13.1757	12.337	12.4207	11.7959	12.2113	12.5218	7.583	7.66659	7.39139	7.20034
Cthe_1388	2	13.6594	12.9649	13.7764	13.5582	11.6499	11.4208	11.5547	10.7172	5.25715	5.32511	5.5511	4.83775	10.9256	11.2427	12.5475	10.627	11.609	11.3389	11.583	10.8117	6.56236	7.02489	6.86309	7.5027
Cthe_1389	2	13.4148	13.259	13.7476	13.6488	11.934	11.6344	12.3587	11.8789	5.54127	5.5387	6.3551	5.99945	11.2097	11.4563	13.3515	11.7887	11.8932	11.5525	12.387	11.9735	5.40436	5.27581	5.66434	5.36615
Cthe_1390	2	13.0006	13.1664	13.478	13.3999	12.1314	12.4494	12.6921	12.8308	5.73864	6.35369	6.68851	6.95131	11.4071	12.2712	13.6849	12.7405	12.0905	12.3675	12.7204	12.9253	6.47448	6.37568	6.91262	6.28705
Cthe_1391	5	15.2324	15.227	15.2949	15.1956	17.654	17.6386	18.1651	17.3011	11.2612	11.5429	12.1615	11.4216	16.9296	17.4605	19.1578	17.2108	17.6131	17.5567	18.1934	17.3956	10.6419	10.7627	11.3264	11.097
Cthe_1393	7	11.6373	11.4631	11.885	11.8001	10.6869	10.5398	10.8344	11.5033	4.29413	4.44409	4.83083	5.62381	9.96259	10.3616	11.8272	11.413	10.646	10.4579	10.8627	11.5978	4.01215	4.2184	3.63063	3.95416
Cthe_1394	7	12.495	12.2903	12.5109	12.1431	10.7205	10.4123	10.6704	10.5939	4.32774	4.31661	4.66681	4.71445	9.99619	10.2342	11.6632	10.5037	10.6796	10.3304	10.6987	10.6884	4.9619	5.02458	4.67201	5.25293
Cthe_1396	7	11.9012	12.3386	12.0804	12.5455	9.29652	9.73351	9.59228	10.1666	2.90374	3.6378	3.58866	4.28715	8.57219	9.55536	10.585	10.0763	9.25561	9.65158	9.62057	10.2612	2.9831	2.91271	2.48019	3.44841
Cthe_1397	7	11.6635	11.5598	11.9408	10.8051	8.93176	9.56059	9.55214	9.36514	2.53898	3.46489	3.54853	3.48568	8.20743	9.38244	10.5449	9.27488	8.89086	9.47866	9.58044	9.45968	3.03071	3.53021	3.26847	4.27842
Cthe_1398	4	15.0729	15.0865	14.7449	14.6441	15.8382	16.2699	14.8324	14.4952	9.44539	10.1742	8.82883	8.61578	15.1138	16.0918	15.8252	14.405	15.7973	16.188	14.8607	14.5898	7.85272	7.49143	8.06858	8.21471
Cthe_1399	3	14.6092	14.3731	13.8202	13.5656	13.6234	13.2	12.0048	11.8494	7.23059	7.10432	6.00124	5.9699	12.899	13.0219	12.9976	11.7591	13.5825	13.1181	12.0331	11.9439	7.52238	7.53062	7.28446	7.67086
Cthe_1400	2	14.1976	14.1493	13.6302	13.516	12.6558	12.7274	11.7277	11.5242	6.26298	6.63175	5.72405	5.64474	11.9314	12.5493	12.7204	11.4339	12.6149	12.6455	11.756	11.6187	5.54855	5.68005	5.39357	6.28034
Cthe_1401	7	10.994	11.2058	11.9174	11.1958	8.90293	9.4838	9.85706	9.24965	2.51015	3.38809	3.85345	3.37019	8.1786	9.30564	10.8498	9.15938	8.86203	9.40187	9.88536	9.34419	4.19157	4.8217	4.95614	5.41558
Cthe_1402	7	11.4788	11.1339	11.9619	11.3987	9.41329	9.06096	9.48062	9.6236	3.02051	2.96525	3.477	3.74414	8.68896	8.88281	10.4734	9.53334	9.37239	8.97903	9.50891	9.71814	4.27068	4.57186	4.02182	4.49561
Cthe_1403	9	9.98609	11.227	9.8879	12.419	3.3809	7.2371	3.70581	9.58109	-3.01188	1.1414	-2.29781	3.70163	2.65657	7.05895	4.69855	9.49083	3.34	7.15517	3.7341	9.67563	2.33277	2.43553	2.07035	0.849144
Cthe_1404	7	10.7172	12.0511	10.7345	13.512	8.44124	9.7033	8.42552	12.2485	2.04846	3.60759	2.4219	6.369	7.71691	9.52514	9.41826	12.1582	8.40034	9.62136	8.45381	12.343	3.24128	2.92646	2.14986	1.62712
Cthe_1405	6	12.3681	12.2998	12.2106	12.4429	11.5603	11.407	11.4302	12.0042	5.16755	5.31124	5.42661	6.12471	10.836	11.2288	12.423	11.9139	11.5194	11.325	11.4585	12.0987	4.70032	4.37032	4.26375	4.24973
Cthe_1406	9	11.3937	11.7441	11.7119	12.3263	6.92728	7.34243	7.33803	8.72431	0.534501	1.24672	1.33441	2.84485	6.20295	7.16428	8.33078	8.63405	6.88638	7.2605	7.36632	8.81885	2.33094	2.09166	1.59975	2.02199
Cthe_1407	9	10.5036	10.8048	10.5681	10.3007	6.97499	8.44346	7.69403	8.23137	0.582211	2.34775	1.69042	2.35191	6.25066	8.2653	8.68678	8.1411	6.93409	8.36153	7.72232	8.32591	2.11357	1.86411	2.19771	2.88095
Cthe_1408	8	11.1472	11.133	11.3737	11.1374	8.51322	8.47799	8.37067	8.57094	2.12044	2.38228	2.36705	2.69148	7.78889	8.29984	9.36342	8.48067	8.47232	8.39606	8.39896	8.66548	2.84791	2.95737	2.49506	3.24501
Cthe_1409	6	12.1299	12.1435	12.0051	11.8275	11.3326	10.9472	10.8337	11.328	4.93987	4.85151	4.83004	5.44858	10.6083	10.7691	11.8264	11.2378	11.2918	10.8653	10.862	11.4226	4.55785	4.6791	4.21151	4.31577
Cthe_1410	1	14.6208	14.21	14.4995	14.4711	14.0813	13.1832	13.6485	13.9255	7.68854	7.08746	7.64486	8.04606	13.357	13.005	14.6412	13.8353	14.0404	13.1012	13.6768	14.0201	7.81096	7.878	7.53292	7.151
Cthe_1411	4	15.241	15.0267	15.0039	14.907	15.8377	15.0609	14.6136	13.8846	9.4449	8.96522	8.60993	8.00517	15.1134	14.8828	15.6063	13.7944	15.7968	14.979	14.6418	13.9792	9.03827	9.12231	8.94349	9.33942
Cthe_1412	1	15.2467	15.1072	15.0352	14.759	15.7782	14.7924	14.3032	13.3639	9.38546	8.69671	8.2996	7.48447	15.0539	14.6143	15.296	13.2737	15.7373	14.7105	14.3315	13.4585	8.18195	8.15832	8.07807	8.38583
Cthe_1413	7	10.7746	10.7403	11.2134	10.9615	9.72633	9.82096	10.0575	10.7025	3.33355	3.72525	4.05387	4.823	9.002	9.64281	11.0502	10.6122	9.68543	9.73903	10.0858	10.797	3.21052	3.0285	2.90705	2.95167
Cthe_1414	7	12.1434	12.4426	12.5194	13.5741	9.30886	9.50682	9.68962	11.0671	2.91608	3.41112	3.686	5.18764	8.58453	9.32867	10.6824	10.9768	9.26796	9.42489	9.71791	11.1616	4.07069	3.34016	3.10714	3.29421
Cthe_1415	7	11.12	11.3372	11.1236	11.1012	9.12796	9.38323	8.88703	10.046	2.73518	3.28752	2.88342	4.16655	8.40363	9.20507	9.87978	9.95574	9.08706	9.3013	8.91532	10.1405	3.92676	3.36686	2.83285	3.72733
Cthe_1416	9	10.5527	10.533	10.4523	10.6074	7.22641	7.33261	6.86497	8.19127	0.83363	1.23691	0.861352	2.31181	6.50208	7.15446	7.85771	8.10101	7.18551	7.25068	6.89326	8.28581	3.22377	3.08084	2.43699	2.81752
Cthe_1417	8	10.179	10.0867	10.1673	10.0572	8.51319	8.35784	8.16619	9.07746	2.1204	2.26214	2.16257	3.198	7.78886	8.17969	9.15894	8.9872	8.47228	8.27591	8.19448	9.172	2.40479	2.64372	1.91307	2.23895
Cthe_1418	8	10.5079	10.3201	10.5674	10.6091	8.46273	8.5753	8.52263	9.54342	2.06995	2.47959	2.51902	3.66396	7.7384	8.39715	9.51538	9.45315	8.42183	8.49337	8.55092	9.63796	3.47488	3.30234	2.82148	3.21778
Cthe_1419	7	11.7702	12.2537	12.1654	12.2837	8.48744	9.34245	8.87784	9.42847	2.09466	3.24675	2.87423	3.54901	7.76311	9.1643	9.87059	9.33821	8.44654	9.26052	8.90613	9.52301	3.99062	4.09572	3.88246	4.6784
Cthe_1420	7	12.3635	12.2535	12.5265	12.0404	10.4037	10.5364	10.6994	10.7349	4.01095	4.44072	4.69583	4.85542	9.6794	10.3583	11.6922	10.6446	10.3628	10.4545	10.7277	10.8294	5.11511	5.19977	5.29515	5.28715
Cthe_1421	2	13.5767	13.9573	13.8211	13.668	11.7752	12.3841	12.1618	12.2783	5.38239	6.2884	6.15819	6.39883	11.0508	12.206	13.1546	12.188	11.7343	12.3022	12.1901	12.3728	5.54267	6.254	5.66667	6.79263
Cthe_1422	2	14.5363	14.7289	14.7637	14.6831	11.977	12.6638	12.3734	12.4861	5.58418	6.56804	6.36979	6.60667	11.2526	12.4856	13.3662	12.3959	11.9361	12.5818	12.4017	12.5807	6.18649	6.70367	6.20829	7.4261
Cthe_1423	2	14.2204	14.1436	14.1604	14.0506	12.5971	12.3612	12.4653	12.2936	6.20429	6.26546	6.46165	6.41411	11.8727	12.183	13.458	12.2033	12.5562	12.2792	12.4936	12.3881	5.99393	6.29128	5.78838	6.60277
Cthe_1424	7	11.3414	11.5117	12.0345	11.0419	10.14	10.5722	11.0745	10.5402	3.74723	4.47654	5.07088	4.66071	9.41569	10.3941	12.0672	10.4499	10.0991	10.4903	11.1028	10.6347	3.68799	4.85245	4.24033	5.43682
Cthe_1425	1	14.9878	14.9585	15.1643	15.1472	14.0103	13.7361	14.5057	14.4959	7.61751	7.6404	8.50205	8.61648	13.286	13.5579	15.4984	14.4057	13.9694	13.6542	14.534	14.5905	6.85768	7.21634	6.94826	7.03146
Cthe_1426	8	11.2347	10.9779	11.5886	11.4733	7.92265	8.05339	8.35827	9.34626	1.52986	1.95769	2.35465	3.4668	7.19831	7.87524	9.35102	9.256	7.88174	7.97146	8.38656	9.4408	3.01978	2.82524	2.17946	2.97858
Cthe_1427	9	10.7424	11.1579	11.2381	11.4766	6.13216	6.34135	7.06293	8.49106	-0.26063	0.24564	1.05932	2.6116	5.40782	6.16319	8.05568	8.4008	6.09125	6.25941	7.09122	8.5856	3.01938	2.73683	2.27575	2.43178
Cthe_1428	7	11.3965	12.148	11.7517	12.45	9.52404	10.2523	9.95209	11.3448	3.13126	4.15654	3.94848	5.46538	8.79971	10.0741	10.9448	11.2546	9.48314	10.1703	9.98039	11.4394	3.95847	3.77767	3.2967	3.94501
Cthe_1429	8	10.2619	10.7861	10.5703	11.0451	7.08188	8.97015	8.46463	10.6124	0.689095	2.87444	2.46101	4.73294	6.35755	8.79199	9.45737	10.5221	7.04098	8.88822	8.49292	10.7069	3.13998	2.54626	2.55526	3.04163
Cthe_1430	8	10.1006	11.4761	11.0343	11.5889	6.03127	9.05316	8.10223	10.2635	-0.36151	2.95746	2.09862	4.38401	5.30694	8.87501	9.09498	10.1732	5.99037	8.97123	8.13052	10.358	2.05124	1.89137	2.17875	2.79464
Cthe_1431	1	13.5721	14.2647	14.4161	14.2636	12.7586	13.8173	14.2111	14.0793	6.36579	7.72159	8.20749	8.19979	12.0342	13.6391	15.2038	13.989	12.7177	13.7354	14.2394	14.1738	5.97844	6.61146	6.89874	7.05189
Cthe_1432	2	12.7843	12.6194	13.0785	12.7579	11.1959	10.5066	12.2509	12.1819	4.8031	4.4109	6.2473	6.30245	10.4716	10.3285	13.2437	12.0916	11.155	10.4247	12.2792	12.2765	10.2778	10.1479	10.733	9.69455
Cthe_1433	5	15.4269	15.3925	15.437	15.4779	18.8622	18.7745	19.32	18.9169	12.4694	12.6788	13.3164	13.0374	18.1378	18.5964	20.3127	18.8266	18.8213	18.6926	19.3483	19.0114	13.2352	12.9709	13.6173	13.0745
Cthe_1434	8	11.5487	11.6014	11.6533	12.0343	8.34637	8.53666	8.24042	9.24479	1.95358	2.44095	2.23681	3.36533	7.62204	8.35851	9.23317	9.15452	8.30546	8.45473	8.26872	9.33933	3.3052	3.49133	2.90611	3.24656
Cthe_1435	7	11.8067	11.7056	11.6608	11.1164	10.4904	10.8207	10.5272	10.4143	4.09766	4.725	4.52359	4.53485	9.76611	10.6426	11.52	10.324	10.4495	10.7388	10.5555	10.5089	4.99416	5.1603	5.04453	5.72324
Cthe_1437	1	13.1439	14.3738	13.1841	14.4468	12.352	14.8522	12.5145	15.0122	5.95924	8.75647	6.5109	9.13269	11.6277	14.674	13.5073	14.9219	12.3111	14.7702	12.5428	15.1067	7.62287	7.72357	7.57184	7.94729
Cthe_1438	2	12.0074	13.4057	12.102	13.5665	9.87844	11.7794	9.98102	12.8089	3.48566	5.68369	3.9774	6.92945	9.15411	11.6012	10.9738	12.7187	9.83754	11.6975	10.0093	12.9034	5.95816	6.39406	5.80865	5.78679
Cthe_1439	10	9.83632	10.1128	9.92761	10.1815	2.96587	4.14519	2.95706	5.68552	-3.42692	-1.95052	-3.04656	-0.19394	2.24154	3.96703	3.94981	5.59526	2.92496	4.06326	2.98535	5.78006	0.290644	-0.87951	-1.80426	-0.165
Cthe_1443	9	9.95857	11.044	10.1559	12.5001	5.9031	8.45321	6.53193	11.4063	-0.48968	2.3575	0.528317	5.52685	5.17877	8.27506	7.52468	11.3161	5.8622	8.37128	6.56023	11.5008	2.48268	2.74193	1.62677	1.4446
Cthe_1444	6	12.0931	12.2736	12.1026	12.7673	10.7222	10.7795	10.5455	11.1958	4.32941	4.68383	4.54188	5.31629	9.99786	10.6014	11.5382	11.1055	10.6813	10.6976	10.5738	11.2903	6.13915	5.92881	6.18107	5.46416
Cthe_1445	2	13.3711	13.0636	13.0043	13.3632	11.2746	11.2065	10.8789	11.3908	4.8818	5.11075	4.87527	5.51134	10.5503	11.0283	11.8716	11.3005	11.2337	11.1245	10.9072	11.4853	7.1963	7.2035	7.16926	6.82067
Cthe_1446	1	13.3772	13.0058	13.6229	13.6118	14.0358	13.6195	14.268	14.5623	7.64302	7.52383	8.26434	8.68283	13.3115	13.4414	15.2607	14.472	13.9949	13.5376	14.2963	14.6568	6.66913	6.92945	6.27721	6.78093
Cthe_1447	2	13.0384	12.5431	13.1816	13.349	12.6891	12.1384	12.7701	12.9331	6.29635	6.04269	6.7665	7.05361	11.9648	11.9602	13.7629	12.8428	12.6482	12.0565	12.7984	13.0276	7.3911	7.71299	7.41459	7.14597
Cthe_1448	8	10.464	10.617	10.8436	10.8252	9.10905	9.17011	9.46609	10.0502	2.71627	3.07441	3.46248	4.17072	8.38472	8.99196	10.4588	9.95992	9.06815	9.08818	9.49438	10.1447	2.72205	3.12746	2.4137	3.08311
Cthe_1449	7	9.89192	9.74678	9.85791	9.87204	8.79311	10.1155	9.57746	9.90491	2.40033	4.01984	3.57384	4.02545	8.06878	9.93739	10.5702	9.81465	8.75221	10.0336	9.60575	9.99945	3.84781	4.78489	3.90927	5.88865
Cthe_1450	8	10.6649	11.5043	11.6122	12.2914	7.60086	8.59749	8.75934	10.5422	1.20808	2.50179	2.75572	4.66276	6.87653	8.41934	9.75208	10.452	7.55996	8.51556	8.78763	10.6368	3.33728	3.18848	3.09981	2.80984
Cthe_1451	7	12.6073	12.4452	13.15	13.2625	10.0168	9.63985	10.4514	10.9678	3.62399	3.54414	4.44782	5.08832	9.29244	9.4617	11.4442	10.8775	9.97587	9.55792	10.4797	11.0623	5.46268	5.36384	5.38501	4.71842
Cthe_1452	2	13.7604	13.4352	13.6286	13.9289	12.2272	11.6988	11.7384	12.2963	5.83446	5.60312	5.73479	6.41683	11.5029	11.5207	12.7311	12.206	12.1863	11.6169	11.7667	12.3908	5.45573	5.30029	4.90808	4.93179
Cthe_1454	7	13.3633	13.1724	13.2583	13.5768	10.0289	9.98389	9.70387	9.96149	3.63608	3.88818	3.70025	4.08203	9.30453	9.80574	10.6966	9.87123	9.98796	9.90196	9.73216	10.056	4.89461	5.24577	4.9176	5.09035
Cthe_1455	7	11.9452	12.4855	12.534	12.1665	9.20668	9.96559	9.79549	9.74861	2.8139	3.86989	3.79188	3.86915	8.48235	9.78744	10.7882	9.65835	9.16578	9.88366	9.82379	9.84315	3.74741	4.02988	3.74333	5.00986
Cthe_1456	7	12.5728	12.8294	13.36	12.2863	10.2284	9.95729	11.1689	10.3969	3.83561	3.86159	5.16527	4.51747	9.50406	9.77914	12.1616	10.3067	10.1875	9.87536	11.1972	10.4915	4.44609	4.56191	4.62463	5.05436
Cthe_1457	6	14.6742	14.7278	14.9175	14.7261	10.9448	11.0715	11.6768	10.8931	4.55202	4.97583	5.67322	5.01359	10.2205	10.8934	12.6696	10.8028	10.9039	10.9896	11.7051	10.9876	5.21114	5.50042	5.52498	6.26727
Cthe_1458	2	12.9482	12.6083	13.2932	12.3014	11.805	11.4852	12.3851	11.2059	5.41226	5.38944	6.38153	5.32648	11.0807	11.307	13.3779	11.1157	11.7641	11.4032	12.4134	11.3005	5.64597	5.66091	5.90954	6.4268
Cthe_1459	7	12.9837	13.0426	12.4233	12.7381	10.7721	10.5777	9.61169	10.5725	4.37928	4.482	3.60807	4.69302	10.0477	10.3996	10.6044	10.4822	10.7312	10.4958	9.63998	10.667	4.26826	4.4166	3.75115	3.94873
Cthe_1460	8	10.9398	10.3679	10.5599	10.3761	8.53311	8.13175	7.7385	8.76586	2.14032	2.03604	1.73488	2.8864	7.80877	7.95359	8.73124	8.6756	8.4922	8.04981	7.76679	8.8604	3.78445	4.15026	3.77941	2.89668
Cthe_1461	8	10.5214	11.3483	11.3086	11.7502	7.30365	8.68174	8.23672	9.94367	0.910867	2.58603	2.2331	4.06421	6.57932	8.50358	9.22947	9.85341	7.26275	8.5998	8.26501	10.0382	1.97097	1.66991	2.11153	1.37084
Cthe_1462	2	12.1712	11.9335	12.8423	12.4303	11.6608	11.5904	13.0124	12.9429	5.26804	5.49472	7.0088	7.06346	10.9365	11.4123	14.0052	12.8527	11.6199	11.5085	13.0407	13.0375	8.03834	7.58642	8.90575	6.88829
Cthe_1463	4	14.2114	13.8277	14.4527	14.3436	14.1574	13.9747	15.1104	14.5212	7.76463	7.87899	9.10678	8.64178	13.4331	13.7965	16.1031	14.431	14.1165	13.8928	15.1387	14.6158	9.97692	9.43529	10.4073	9.5815
Cthe_1464	1	15.4509	15.2787	15.4173	15.3397	14.1147	13.1229	14.235	13.5238	7.72194	7.02716	8.23136	7.64432	13.3904	12.9447	15.2277	13.4335	14.0738	13.0409	14.2633	13.6183	9.76237	9.21648	9.76256	9.10579
Cthe_1465	4	14.8563	14.448	14.7755	14.5149	16.2613	15.1682	16.1463	14.9202	9.86851	9.07244	10.1427	9.04074	15.537	14.99	17.139	14.8299	16.2204	15.0862	16.1746	15.0147	10.8539	10.3003	11.0319	10.4254
Cthe_1466	9	11.3506	11.8304	11.4482	11.3426	6.37288	7.31032	6.63028	7.97781	-0.01991	1.21461	0.626661	2.09836	5.64855	7.13216	7.62302	7.88755	6.33197	7.22838	6.65857	8.07236	2.01639	1.76847	1.33702	2.20745
Cthe_1467	10	9.65266	9.84833	9.81009	9.80484	2.91035	3.55642	3.44852	4.23414	-3.48243	-2.53929	-2.55509	-1.64532	2.18602	3.37826	4.44127	4.14387	2.86945	3.47449	3.47682	4.32868	-0.21653	-0.68563	-1.22125	0.34925
Cthe_1470	7	11.1008	11.1667	11.0787	10.8482	10.6962	11.2828	10.4499	10.8144	4.30342	5.18714	4.4463	4.93495	9.97187	11.1047	11.4427	10.7241	10.6553	11.2009	10.4782	10.909	5.07617	5.51098	5.30042	5.67904
Cthe_1471	2	14.5156	14.4979	14.2393	14.6015	12.7611	13.0252	11.7987	12.8625	6.36833	6.92952	5.79509	6.98304	12.0368	12.8471	12.7914	12.7722	12.7202	12.9433	11.827	12.957	6.05492	5.74937	5.58258	5.59219
Cthe_1472	1	14.1585	14.7405	14.1763	14.1817	14.3674	16.007	14.3614	14.644	7.97467	9.91128	8.35775	8.76452	13.6431	15.8288	15.3541	14.5537	14.3265	15.9251	14.3897	14.7385	6.90927	6.92091	7.6444	7.71287
Cthe_1473	4	15.332	15.2852	15.3547	15.4162	16.6329	16.4954	16.4879	17.2168	10.2401	10.3997	10.4843	11.3373	15.9085	16.3173	17.4807	17.1265	16.592	16.4135	16.5162	17.3113	11.5994	11.5906	11.5485	10.9454
Cthe_1474	9	11.4696	12.2193	11.5393	11.6756	7.15756	7.81726	6.64591	7.432	0.764777	1.72156	0.642291	1.55254	6.43323	7.63911	7.63865	7.34174	7.11666	7.73533	6.6742	7.52654	3.00024	3.32375	2.8994	3.46828
Cthe_1475	6	12.4044	12.5081	12.3149	12.1927	11.7735	11.8848	11.6164	11.6601	5.3807	5.78913	5.61282	5.78068	11.0491	11.7067	12.6092	11.5699	11.7326	11.8029	11.6447	11.7547	5.62328	5.7451	5.6284	5.97778
Cthe_1477	6	12.1739	12.3559	12.3154	11.9379	11.3504	11.7616	11.4088	11.1877	4.95761	5.6659	5.4052	5.30823	10.6261	11.5834	12.4016	11.0974	11.3095	11.6797	11.4371	11.2822	5.97504	6.04493	5.98678	6.8357
Cthe_1478	7	11.3918	11.739	11.8434	12.5804	8.70733	9.19496	9.04621	10.5077	2.31454	3.09925	3.04259	4.62823	7.983	9.0168	10.0389	10.4174	8.66642	9.11303	9.0745	10.6022	4.01016	4.56058	3.67505	4.09205
Cthe_1479	7	10.3114	10.317	13.9642	13.8348	5.81814	5.7377	10.929	11.3595	-0.57464	-0.358	4.92539	5.48001	5.09381	5.55955	11.9217	11.2692	5.77724	5.65577	10.9573	11.454	2.71016	3.58673	1.95779	3.99747
Cthe_1480	7	10.8985	11.2215	14.7606	14.8643	7.64903	8.02453	13.9916	14.3012	1.25625	1.92882	7.98797	8.42174	6.9247	7.84637	14.9843	14.2109	7.60813	7.94259	14.0199	14.3957	3.53953	3.94937	3.06606	4.65895
Cthe_1481	7	11.1637	11.5492	14.9131	15.0278	8.35521	8.7917	14.7094	15.0996	1.96243	2.69599	8.70581	9.22013	7.63088	8.61355	15.7022	15.0093	8.31431	8.70977	14.7377	15.1941	4.03648	4.68667	3.87242	5.06717
Cthe_1482	7	11.8992	12.1547	12.8458	12.8009	10.3847	10.7728	11.5548	11.3302	3.99193	4.67708	5.55117	5.45079	9.66038	10.5946	12.5475	11.24	10.3438	10.6908	11.5831	11.4248	4.75949	5.23009	5.49551	5.2768
Cthe_1483	6	11.6977	12.2294	12.7909	12.1603	10.7189	11.2639	12.1926	11.8658	4.32616	5.16819	6.18893	5.98636	9.99461	11.0857	13.1853	11.7756	10.678	11.182	12.2208	11.9604	4.91057	5.19665	5.62917	5.5199
Cthe_1484	1	14.7316	14.7697	15.2247	15.0015	12.7173	12.9535	14.233	13.4474	6.32451	6.85777	8.22937	7.56799	11.993	12.7753	15.2257	13.3572	12.6764	12.8715	14.2613	13.542	7.4467	7.39009	8.23973	7.78894
Cthe_1485	4	14.6745	14.3727	14.7705	14.3701	15.3648	14.9785	16.0434	14.6838	8.97202	8.8828	10.0398	8.80436	14.6405	14.8003	17.0362	14.5936	15.3239	14.8966	16.0717	14.7784	8.60754	8.47589	8.96903	9.25788
Cthe_1486	8	12.7913	12.8265	13.0766	12.6026	8.67848	8.74567	8.83403	9.01465	2.28569	2.64997	2.83042	3.13519	7.95414	8.56752	9.82678	8.92439	8.63757	8.66374	8.86232	9.10919	3.9822	4.07168	3.63455	4.47608
Cthe_1487	7	12.4749	12.4572	12.6266	12.6902	9.21197	9.06292	9.53538	9.65825	2.81919	2.96722	3.53177	3.77879	8.48764	8.88477	10.5281	9.56798	9.17107	8.98099	9.56368	9.75279	4.52287	4.68628	4.24194	4.86551
Cthe_1488	6	10.847	11.0801	11.3199	11.0007	10.9988	11.0865	11.4181	11.7748	4.60602	4.99084	5.41447	5.89534	10.2745	10.9084	12.4108	11.6845	10.9579	11.0046	11.4464	11.8693	4.04884	4.03839	3.79608	4.19238
Cthe_1489	9	10.0357	9.96118	10.0353	9.94798	6.1348	6.27858	5.84247	7.25296	-0.25798	0.182874	-0.16114	1.3735	5.41047	6.10043	6.83522	7.1627	6.0939	6.19665	5.87077	7.3475	2.59188	2.29393	1.71388	2.07559
Cthe_1491	9	11.5015	11.2159	11.5632	11.7834	7.57671	6.82025	7.28562	8.42617	1.18392	0.724544	1.282	2.54671	6.85238	6.6421	8.27837	8.33591	7.5358	6.73832	7.31391	8.52071	3.57446	3.42212	1.97473	3.29509
Cthe_1492	7	12.1614	11.9002	12.5712	12.7452	11.0212	10.4634	11.2013	11.1252	4.62845	4.36766	5.19771	5.24578	10.2969	10.2852	12.1941	11.035	10.9803	10.3814	11.2296	11.2198	4.17979	4.25724	3.87983	4.24557
Cthe_1493	7	12.5162	12.2426	13.1788	12.4762	10.4263	10.0344	11.0028	10.3307	4.03354	3.93869	4.99918	4.45122	9.70199	9.85624	11.9955	10.2404	10.3854	9.95247	11.0311	10.4252	4.89768	4.9499	4.85945	5.43847
Cthe_1494	8	12.1765	11.6432	12.7272	12.1434	8.6159	7.95136	9.52872	9.0623	2.22311	1.85565	3.52511	3.18284	7.89156	7.77321	10.5215	8.97204	8.57499	7.86943	9.55702	9.15684	3.89699	4.01368	3.92204	3.9607
Cthe_1495	2	13.5773	13.7582	14.1462	14.4148	12.1237	12.2604	12.8051	12.7089	5.73091	6.1647	6.80145	6.82946	11.3994	12.0823	13.7978	12.6187	12.0828	12.1785	12.8334	12.8035	7.44204	7.77324	7.67465	7.94366
Cthe_1497	7	10.6995	11.3353	10.1681	10.7097	9.66728	10.7147	7.99045	9.42388	3.27449	4.61899	1.98684	3.54442	8.94295	10.5365	8.9832	9.33361	9.62637	10.6328	8.01874	9.51842	3.88108	4.19017	3.28859	4.56672
Cthe_1498	8	10.0912	10.1644	10.3043	10.448	7.68922	7.78526	8.10751	9.42025	1.29644	1.68955	2.1039	3.54079	6.96489	7.6071	9.10026	9.32999	7.64832	7.70332	8.1358	9.51479	1.84197	1.24485	1.20368	0.837186
Cthe_1499	7	12.6639	13.863	13.2767	13.9048	8.94948	9.8957	9.6555	10.6578	2.5567	3.8	3.65189	4.77836	8.22515	9.71755	10.6483	10.5676	8.90858	9.81377	9.68379	10.7524	2.78607	2.88631	2.65303	3.13321
Cthe_1500	2	13.621	13.9344	13.8887	14.0167	12.1431	12.4658	12.5195	12.9012	5.75032	6.37014	6.51585	7.0217	11.4188	12.2877	13.5122	12.8109	12.1022	12.3839	12.5478	12.9957	5.51201	5.37875	5.19873	5.80327
Cthe_1501	3	12.393	12.3703	12.4283	11.9593	12.4542	12.4573	12.6343	12.5746	6.06137	6.3616	6.63068	6.69518	11.7298	12.2791	13.6271	12.4844	12.4132	12.3754	12.6626	12.6692	5.52714	5.59634	5.71971	5.63674
Cthe_1502	7	11.5927	11.5715	11.4528	11.2976	8.86312	8.94978	8.82787	9.15188	2.47034	2.85407	2.82426	3.27242	8.13879	8.77162	9.82062	9.06161	8.82222	8.86785	8.85617	9.24642	4.16569	3.69125	3.4349	4.35491
Cthe_1503	5	15.3826	15.4558	15.4761	15.4491	17.9668	17.5694	17.8937	17.8847	11.574	11.4737	11.8901	12.0052	17.2425	17.3913	18.8865	17.7944	17.9259	17.4875	17.922	17.9792	13.3802	13.107	13.3966	12.8724
Cthe_1504	5	15.4145	15.4553	15.4497	15.421	18.7852	18.662	18.8667	18.8338	12.3924	12.5663	12.8631	12.9543	18.0608	18.4839	19.8595	18.7435	18.7443	18.5801	18.895	18.9283	13.046	12.8582	13.1897	12.7944
Cthe_1505	7	13.1565	13.6307	13.8269	14.1438	9.74878	10.3233	10.4521	11.214	3.35599	4.2276	4.44854	5.33456	9.02445	10.1451	11.4449	11.1238	9.70787	10.2414	10.4804	11.3086	5.03147	4.76615	5.06635	4.71406
Cthe_1506	7	12.1311	12.5941	12.351	12.9672	10.5611	11.2369	10.5584	11.0513	4.16831	5.14121	4.55479	5.17186	9.83676	11.0588	11.5512	10.9611	10.5202	11.155	10.5867	11.1459	4.45737	4.77728	4.60413	4.9836
Cthe_1507	7	12.2486	12.8472	11.8063	12.4355	9.05052	9.78587	8.76028	10.7554	2.65773	3.69017	2.75666	4.87597	8.32619	9.60772	9.75302	10.6652	9.00961	9.70394	8.78857	10.85	5.48562	4.25512	4.49937	4.1517
Cthe_1508	2	13.594	14.2837	13.2051	14.1859	12.2627	13.3862	11.5913	12.9286	5.86986	7.29052	5.58772	7.0491	11.5383	13.2081	12.5841	12.8383	12.2218	13.3043	11.6196	13.0231	7.97977	7.87133	7.94755	7.86007
Cthe_1509	5	15.2558	15.1648	15.1439	15.1568	18.6482	18.1547	17.9552	17.7874	12.2554	12.059	11.9515	11.9079	17.9239	17.9766	18.9479	17.6971	18.6073	18.0728	17.9835	17.8819	11.863	11.6491	11.9672	11.3894
Cthe_1510	7	12.5884	12.4063	12.9505	12.6782	10.6881	10.5033	11.0876	11.0374	4.29531	4.40758	5.08399	5.15793	9.96376	10.3251	12.0803	10.9471	10.6472	10.4214	11.1159	11.1319	5.11758	5.14903	4.95981	5.34238
Cthe_1511	6	12.5007	12.1867	12.5408	12.3379	11.5169	11.1139	11.6177	11.3383	5.12412	5.01818	5.61406	5.45881	10.7926	10.9357	12.6104	11.248	11.476	11.032	11.646	11.4328	5.30023	5.27181	5.16819	5.45041
Cthe_1512	7	12.3697	12.2887	12.3842	11.8192	10.9588	10.8524	10.8788	10.7043	4.56603	4.75668	4.87521	4.8248	10.2345	10.6742	11.8716	10.614	10.9179	10.7705	10.9071	10.7988	4.89285	4.6582	4.50325	5.2861
Cthe_1513	6	12.6115	12.9192	12.5442	11.3414	10.9653	11.6197	10.7536	9.82261	4.5725	5.52399	4.75002	3.94315	10.2409	11.4415	11.7464	9.73235	10.9244	11.5378	10.7819	9.91715	4.15743	4.49076	4.35073	6.05305
Cthe_1514	6	13.4688	13.5556	13.8648	14.1781	10.8429	11.1858	11.2747	11.4744	4.45007	5.09008	5.27105	5.59495	10.1185	11.0076	12.2674	11.3841	10.8019	11.1038	11.303	11.5689	4.86755	5.50974	5.08584	5.605
Cthe_1515	9	11.0002	11.4573	11.384	10.9202	6.75821	7.51251	6.6456	7.79775	0.365427	1.4168	0.641985	1.91829	6.03388	7.33435	7.63835	7.70749	6.71731	7.43058	6.67389	7.89229	1.91891	1.87201	1.47745	2.0855
Cthe_1516	8	11.5843	12.1908	11.8709	12.0216	7.68395	8.7434	7.95852	9.31514	1.29117	2.6477	1.9549	3.43568	6.95962	8.56525	8.95126	9.22488	7.64305	8.66147	7.98681	9.40968	2.54639	2.04964	1.7993	2.66984
Cthe_1517	2	14.6014	14.5307	14.4805	14.664	13.1012	12.9002	12.352	13.0562	6.70845	6.80451	6.3484	7.17672	12.3769	12.7221	13.3448	12.9659	13.0603	12.8183	12.3803	13.1507	6.54175	7.00242	6.0183	6.79086
Cthe_1519	6	13.7634	14.0953	13.6297	13.8097	11.117	11.5176	10.7221	11.0652	4.72421	5.4219	4.71848	5.18577	10.3927	11.3394	11.7148	10.975	11.0761	11.4357	10.7504	11.1598	4.42914	4.84363	4.0741	5.42636
Cthe_1520	2	12.6978	12.5578	12.6326	12.6652	12.1592	12.2558	12.1586	12.0918	5.76641	6.16006	6.15497	6.21237	11.4349	12.0776	13.1513	12.0016	12.1183	12.1738	12.1869	12.1864	6.78775	6.91309	6.75381	7.28053
Cthe_1521	7	11.9041	11.5852	11.7812	11.0245	10.8814	10.7043	10.4873	10.5517	4.48858	4.60856	4.48373	4.67221	10.157	10.5261	11.4801	10.4614	10.8405	10.6223	10.5156	10.6462	5.38799	5.64203	5.17578	5.78298
Cthe_1522	8	10.5976	10.6342	10.7889	10.0295	8.38861	7.65009	8.43283	8.50587	1.99583	1.55439	2.42922	2.62641	7.66428	7.47194	9.42558	8.4156	8.34771	7.56816	8.46112	8.60041	3.0594	2.81515	2.25649	2.97666
Cthe_1523	7	11.643	11.4635	11.455	11.5727	9.21448	8.94994	8.9105	9.76503	2.8217	2.85423	2.90689	3.88557	8.49015	8.77178	9.90325	9.67476	9.17358	8.86801	8.9388	9.85957	2.28831	2.55613	1.44141	2.45416
Cthe_1524	8	10.6561	10.6471	11.0564	10.9713	7.7775	7.94538	8.26528	9.24026	1.38472	1.84967	2.26166	3.3608	7.05317	7.76722	9.25803	9.15	7.7366	7.86345	8.29357	9.3348	2.41795	2.17183	1.56998	2.38259
Cthe_1525	7	11.2407	11.4341	11.6978	11.6679	9.33961	9.45435	9.85051	10.6466	2.94682	3.35864	3.8469	4.76713	8.61528	9.27619	10.8433	10.5563	9.2987	9.37242	9.8788	10.7411	2.96928	2.90031	2.59711	2.76133
Cthe_1526	8	10.9528	11.1201	11.4417	11.2269	7.61105	8.09068	8.24121	8.58778	1.21826	1.99497	2.23759	2.70832	6.88672	7.91253	9.23395	8.49752	7.57015	8.00875	8.2695	8.68232	2.4597	2.19987	2.22746	2.7354
Cthe_1527	7	10.9073	10.6942	11.1091	10.7987	10.7854	10.5479	10.7321	10.8606	4.39265	4.45221	4.72846	4.98118	10.0611	10.3698	11.7248	10.7704	10.7445	10.466	10.7604	10.9552	4.73255	4.51053	4.36694	4.68024
Cthe_1528	7	12.3863	12.4948	12.0463	11.9715	9.87808	10.0401	9.22481	9.71664	3.48529	3.94438	3.2212	3.83718	9.15375	9.86194	10.2176	9.62638	9.83718	9.95816	9.2531	9.81118	4.29094	4.12575	3.99032	4.26668
Cthe_1531	10	9.92968	10.3331	9.84557	10.7217	4.22182	4.89867	4.41782	7.23635	-2.17097	-1.19704	-1.58579	1.35689	3.49749	4.72051	5.41057	7.14609	4.18091	4.81674	4.44611	7.33089	0.792193	0.418272	-0.93293	0.170845
Cthe_1534	7	10.8858	10.9684	11.6642	11.1216	10.1276	10.3561	10.8553	10.8324	3.73478	4.26036	4.8517	4.95296	9.40323	10.1779	11.8481	10.7422	10.0867	10.2741	10.8836	10.927	3.77752	3.44645	3.56722	4.07852
Cthe_1535	7	12.2418	12.1786	12.9039	12.6224	8.82549	9.06798	9.70944	9.20069	2.43271	2.97228	3.70582	3.32123	8.10116	8.88983	10.7022	9.11043	8.78459	8.98605	9.73773	9.29523	3.25908	3.22785	3.70608	3.7023
Cthe_1536	6	12.6184	13.0511	13.7781	12.8837	10.8129	11.3453	12.1435	11.109	4.42012	5.24963	6.13987	5.22954	10.0886	11.1672	13.1362	11.0187	10.772	11.2634	12.1718	11.2035	5.01694	4.83971	5.91923	5.6745
Cthe_1537	8	12.6273	13.4089	14.0651	13.0645	5.94555	5.93386	7.26506	7.13051	-0.44724	-0.16184	1.26145	1.25105	5.22122	5.75571	8.25781	7.04025	5.90464	5.85193	7.29336	7.22505	2.94662	2.36209	3.3712	2.23055
Cthe_1538	2	11.9847	12.4789	13.018	11.9883	11.5803	12.353	13.1307	12.1236	5.18748	6.25731	7.12711	6.2441	10.8559	12.1749	14.1235	12.0333	11.5394	12.2711	13.159	12.2181	5.53049	5.52135	6.51174	6.49018
Cthe_1539	7	11.1682	14.2926	12.0127	14.2972	7.37808	12.0892	8.62708	12.3621	0.985299	5.99347	2.62347	6.48262	6.65375	11.911	9.61983	12.2718	7.33718	12.0072	8.65537	12.4566	2.26325	3.01575	3.18152	3.24376
Cthe_1540	7	12.5015	14.1292	12.9289	14.1773	9.78504	11.8338	10.0516	11.6638	3.39225	5.73808	4.04798	5.78432	9.06071	11.6556	11.0443	11.5735	9.74413	11.7518	10.0799	11.7583	4.02464	4.10842	4.08193	4.65781
Cthe_1541	7	13.4826	14.8115	13.8645	14.8577	10.4164	12.3886	10.631	12.2463	4.02362	6.2929	4.62741	6.36685	9.69207	12.2104	11.6238	12.1561	10.3755	12.3067	10.6593	12.3408	4.64711	4.60959	4.76319	5.02053
Cthe_1542	7	12.5777	14.0231	13.0975	13.9348	8.75953	10.6587	9.40733	10.4631	2.36675	4.56297	3.40372	4.5836	8.0352	10.4805	10.4001	10.3728	8.71863	10.5767	9.43562	10.5576	5.54783	4.89485	5.92421	5.53208
Cthe_1543	3	13.6904	14.4504	13.7552	14.2912	12.9162	13.831	12.5853	13.2065	6.5234	7.73529	6.58168	7.327	12.1919	13.6529	13.578	13.1162	12.8753	13.7491	12.6136	13.301	6.24718	5.95523	6.42483	6.2414
Cthe_1546	2	14.2544	14.3312	13.9729	13.944	12.3961	12.5184	11.6537	11.4846	6.00335	6.42275	5.65005	5.60511	11.6718	12.3403	12.6464	11.3943	12.3552	12.4365	11.682	11.5791	5.71396	5.49178	5.57886	6.08847
Cthe_1547	4	14.1955	13.8615	14.0634	14.0962	15.875	14.9648	15.3221	16.0137	9.48221	8.86904	9.31848	10.1342	15.1507	14.7866	16.3148	15.9234	15.8341	14.8828	15.3504	16.1082	10.8198	11.1585	10.8367	9.70998
Cthe_1548	4	15.1634	15.0393	15.02	15.0676	15.3623	14.4927	14.44	14.9843	8.96955	8.39698	8.43637	9.10484	14.638	14.3145	15.4327	14.894	15.3214	14.4108	14.4683	15.0788	9.13979	9.73636	9.04397	8.58838
Cthe_1549	7	12.0641	12.1866	12.1351	11.8354	10.4832	10.7957	10.5179	10.7449	4.09046	4.70002	4.51426	4.86542	9.75891	10.6176	11.5106	10.6546	10.4423	10.7138	10.5462	10.8394	5.01053	5.05239	4.84275	5.47582
Cthe_1552	7	9.70849	9.6362	9.70899	9.4524	9.15204	9.01426	9.20673	9.66244	2.75926	2.91855	3.20312	3.78298	8.42771	8.8361	10.1995	9.57218	9.11114	8.93232	9.23503	9.75698	4.47313	4.72402	4.53202	4.24178
Cthe_1553	2	14.4837	14.5445	14.3955	14.4558	12.248	12.3505	11.9903	12.0856	5.85519	6.25476	5.98666	6.20615	11.5236	12.1723	12.983	11.9953	12.2071	12.2685	12.0186	12.1801	6.76754	6.8607	6.62264	7.18292
Cthe_1554	4	15.2552	15.2525	14.9667	15.1911	17.2788	17.847	15.7433	16.9016	10.886	11.7513	9.73966	11.0222	16.5545	17.6689	16.736	16.8114	17.2379	17.7651	15.7716	16.9962	12.0573	11.6538	11.556	11.7352
Cthe_1555	4	15.3091	15.3312	15.2224	15.3284	16.9288	17.083	15.402	17.0891	10.536	10.9873	9.39842	11.2096	16.2045	16.9049	16.3948	16.9989	16.8879	17.0011	15.4303	17.1837	11.1967	10.8616	10.4358	10.2599
Cthe_1556	4	15.4751	15.5637	15.4714	15.4886	17.9921	18.328	16.3276	17.7201	11.5993	12.2323	10.324	11.8407	17.2677	18.1498	17.3203	17.6299	17.9512	18.246	16.3559	17.8147	12.468	11.9162	11.7747	11.7231
Cthe_1557	4	15.3671	15.4219	15.1989	15.3785	16.9596	17.4715	15.1924	17.11	10.5668	11.3758	9.18881	11.2305	16.2353	17.2934	16.1852	17.0197	16.9187	17.3896	15.2207	17.2045	11.4012	10.9218	10.5731	10.5145
Cthe_1558	2	13.0696	12.8668	13.0368	13.2186	12.7883	12.5504	12.3903	12.6938	6.39556	6.45471	6.38668	6.81439	12.064	12.3723	13.383	12.6036	12.7474	12.4685	12.4186	12.7884	7.55131	7.88455	7.43446	7.63007
Cthe_1559	4	15.4266	15.3738	13.994	15.3028	17.2544	17.429	11.6698	15.8752	10.8616	11.3333	5.6662	9.99573	16.53	17.2508	12.6626	15.7849	17.2135	17.347	11.6981	15.9697	10.4138	9.96544	8.39719	8.12146
Cthe_1560	4	15.3209	15.2554	13.3786	15.142	17.4146	17.3512	12.2889	16.6415	11.0218	11.2555	6.28524	10.762	16.6903	17.1731	13.2816	16.5512	17.3737	17.2693	12.3171	16.736	11.2966	10.7227	9.22073	8.5527
Cthe_1561	2	15.2641	15.2096	13.471	15.104	14.0114	13.2838	9.03267	13.3936	7.61859	7.18814	3.02906	7.51412	13.287	13.1057	10.0254	13.3033	13.9705	13.2019	9.06096	13.4881	9.01109	8.46373	6.9955	5.56105
Cthe_1562	4	15.3178	15.2806	14.1841	15.3243	17.5967	17.4998	12.7416	17.1559	11.2039	11.4041	6.73802	11.2765	16.8724	17.3216	13.7344	17.0656	17.5558	17.4179	12.7699	17.2505	11.1292	10.7565	9.08398	8.4607
Cthe_1563	4	15.2849	15.2437	14.1641	15.3003	15.6866	15.2234	10.811	14.9666	9.29383	9.12769	4.80736	9.08717	14.9623	15.0452	11.8037	14.8764	15.6457	15.1415	10.8393	15.0612	9.97733	9.51072	7.81388	7.22546
Cthe_1564	4	15.1522	15.0556	13.7532	15.0125	16.7802	16.8836	12.1036	15.7094	10.3874	10.7879	6.09999	9.82991	16.0559	16.7054	13.0963	15.6191	16.7393	16.8016	12.1319	15.8039	11.2337	10.7218	9.31733	9.30585
Cthe_1565	4	15.5034	15.4727	14.3518	15.3862	17.5167	17.333	12.5851	16.723	11.1239	11.2373	6.58151	10.8436	16.7923	17.1548	13.5779	16.6328	17.4758	17.2511	12.6134	16.8176	10.6267	10.1775	8.46913	8.18364
Cthe_1566	4	15.3944	15.3871	14.3243	15.3368	17.2163	16.8831	12.6729	16.4647	10.8235	10.7873	6.66925	10.5852	16.4919	16.7049	13.6656	16.3744	17.1754	16.8011	12.7012	16.5592	10.5353	9.98043	8.44933	8.11156
Cthe_1567	4	15.4123	15.3926	14.7222	15.4057	15.4973	14.812	11.0855	15.0038	9.10454	8.71629	5.08186	9.12436	14.773	14.6338	12.0782	14.9136	15.4564	14.7301	11.1138	15.0984	10.9595	10.3764	8.78597	8.11648
Cthe_1568	4	15.4728	15.4962	14.6782	15.3588	16.4686	15.9066	11.8189	15.4834	10.0758	9.81093	5.81527	9.60395	15.7442	15.7285	12.8116	15.3932	16.4276	15.8247	11.8472	15.5779	10.235	9.7868	8.13387	7.8317
Cthe_1569	4	15.3438	15.1619	13.6106	15.1787	17.7378	16.8454	13.3537	16.7213	11.345	10.7497	7.35006	10.8418	17.0134	16.6673	14.3464	16.631	17.6969	16.7635	13.382	16.8158	10.9091	10.4434	8.85968	8.40297
Cthe_1570	4	15.3831	15.3917	14.7601	15.2831	17.5235	16.6078	13.0127	16.4983	11.1307	10.5121	7.00904	10.6188	16.7992	16.4296	14.0054	16.408	17.4826	16.5258	13.0409	16.5928	10.9006	10.6355	8.82115	8.48376
Cthe_1571	4	15.3517	15.2066	14.7254	15.2207	17.4717	16.7362	13.9014	16.3924	11.0789	10.6404	7.89782	10.513	16.7473	16.558	14.8942	16.3022	17.4307	16.6542	13.9297	16.487	10.8701	10.492	9.04613	9.25968
Cthe_1572	4	15.3743	15.3535	14.7852	15.3651	15.8423	14.8718	11.9911	14.9262	9.44956	8.7761	5.98745	9.04672	15.118	14.6937	12.9838	14.8359	15.8015	14.7899	12.0193	15.0207	9.711	9.37487	7.68973	7.66065
Cthe_1573	4	15.4114	15.3315	14.7719	15.3976	17.0098	16.0642	13.1105	16.3485	10.617	9.96847	7.10693	10.469	16.2855	15.886	14.1033	16.2582	16.9689	15.9822	13.1388	16.443	10.9908	10.5073	8.73299	8.75179
Cthe_1574	1	13.8173	13.6758	13.8258	14.0959	13.4322	13.1336	13.2678	13.5004	7.03938	7.03791	7.26423	7.62098	12.7078	12.9555	14.2606	13.4102	13.3913	13.0517	13.2961	13.595	7.66672	7.807	7.61233	7.50042
Cthe_1575	8	11.6722	11.5675	11.3051	11.2201	8.63882	8.65599	7.64399	8.18236	2.24603	2.56028	1.64037	2.3029	7.91449	8.47784	8.63674	8.0921	8.59791	8.57406	7.67228	8.2769	2.84135	2.65183	2.20142	2.94081
Cthe_1576	8	13.1055	13.2823	12.7225	12.9016	8.64464	8.8923	7.972	8.86174	2.25186	2.79659	1.96839	2.98228	7.92031	8.71415	8.96475	8.77148	8.60374	8.81037	8.0003	8.95628	2.70196	2.30253	1.90643	2.62624
Cthe_1577	7	12.182	12.1885	11.7895	11.6644	9.42657	9.20257	8.53623	9.03961	3.03379	3.10687	2.53262	3.16015	8.70224	9.02442	9.52898	8.94935	9.38567	9.12064	8.56453	9.13415	2.62355	2.27531	2.0338	2.30792
Cthe_1578	9	10.7257	10.6888	10.5819	10.6946	6.50605	6.27512	5.94313	7.30155	0.113271	0.179415	-0.06048	1.42209	5.78172	6.09697	6.93588	7.21128	6.46515	6.19319	5.97143	7.39609	1.32957	0.658479	0.02569	0.543633
Cthe_1579	9	10.8404	10.9786	10.5642	10.7075	6.57885	6.86992	6.48157	8.38594	0.186068	0.774218	0.477952	2.50648	5.85452	6.69177	7.47431	8.29568	6.53795	6.78799	6.50986	8.48048	0.941713	0.422182	-0.43914	0.360308
Cthe_1580	10	10.7245	10.7707	10.5361	10.6854	5.90719	5.86219	5.36677	7.0892	-0.48559	-0.23351	-0.63684	1.20974	5.18286	5.68404	6.35952	6.99894	5.86629	5.78026	5.39507	7.18374	0.434217	-0.0738	-0.92575	-0.31105
Cthe_1581	10	11.1839	11.4631	10.8792	11.4911	5.17088	5.99468	5.21477	7.48375	-1.22191	-0.10103	-0.78885	1.60429	4.44655	5.81652	6.20752	7.39349	5.12997	5.91275	5.24306	7.57829	0.706927	-0.17461	-0.70389	-0.03808
Cthe_1582	10	10.3334	10.5282	10.3468	10.2825	5.04636	6.16888	4.94852	6.29825	-1.34642	0.073172	-1.05509	0.418789	4.32203	5.99073	5.94127	6.20799	5.00546	6.08695	4.97682	6.39279	0.848847	0.707683	0.469923	1.02904
Cthe_1583	8	10.901	11.3743	11.569	11.5223	7.64968	8.00605	8.34995	9.01548	1.25689	1.91034	2.34634	3.13603	6.92535	7.8279	9.3427	8.92522	7.60877	7.92412	8.37825	9.11003	2.83358	2.67931	2.56463	2.80916
Cthe_1584	2	12.8723	12.7197	13.1915	13.1451	11.2379	11.1599	11.6134	11.693	4.84515	5.06414	5.60974	5.81353	10.5136	10.9817	12.6061	11.6027	11.197	11.0779	11.6417	11.7875	5.74357	5.59212	5.94475	5.4034
Cthe_1585	6	11.1837	10.64	11.2788	10.4701	12.0381	11.1602	11.8322	11.8792	5.64527	5.06452	5.82861	5.99975	11.3137	10.9821	12.825	11.7889	11.9971	11.0783	11.8605	11.9738	5.03905	4.99289	4.90341	4.3739
Cthe_1586	8	10.7237	11.1476	11.1226	11.6975	8.28611	8.75428	8.4944	9.73943	1.89332	2.65857	2.49078	3.85997	7.56178	8.57613	9.48714	9.64917	8.2452	8.67235	8.52269	9.83397	2.33536	1.92269	1.87802	1.77328
Cthe_1587	8	10.5021	10.3949	10.4536	10.5533	8.71246	9.16792	8.74355	9.52432	2.31968	3.07221	2.73993	3.64486	7.98813	8.98976	9.7363	9.43406	8.67156	9.08599	8.77184	9.61886	2.96885	2.67026	2.5233	2.9608
Cthe_1588	8	10.9614	10.8067	10.8532	10.9059	8.7343	8.88537	8.1914	9.51031	2.34151	2.78967	2.18779	3.63085	8.00997	8.70722	9.18415	9.42005	8.69339	8.80344	8.21969	9.60485	3.08243	2.55673	2.45658	2.18488
Cthe_1589	9	10.5811	10.6548	10.8647	10.612	7.14903	7.38288	7.13826	7.52816	0.756246	1.28718	1.13465	1.6487	6.4247	7.20473	8.13101	7.43789	7.10813	7.30095	7.16656	7.6227	2.44989	2.83894	2.24652	3.05663
Cthe_1590	6	12.0859	12.2762	12.324	12.3114	10.9742	11.0035	11.1985	11.3931	4.5814	4.90782	5.19486	5.51362	10.2499	10.8254	12.1912	11.3028	10.9333	10.9216	11.2268	11.4876	3.73551	3.96057	3.62712	4.07387
Cthe_1591	7	12.6126	13.4202	12.8792	11.7132	9.43477	10.1735	9.89971	9.58249	3.04198	4.07782	3.89609	3.70303	8.71044	9.99537	10.8925	9.49222	9.39386	10.0916	9.928	9.67703	4.39803	4.85171	4.73552	5.74035
Cthe_1592	2	12.8559	13.0813	12.947	12.2702	11.9834	12.3789	12.0627	11.6666	5.59058	6.28316	6.05912	5.78714	11.259	12.2007	13.0555	11.5763	11.9425	12.2969	12.091	11.7612	5.25276	5.6173	5.33001	6.50186
Cthe_1593	2	13.5701	13.5168	13.6141	13.8896	11.7073	12.0994	11.5843	11.9507	5.31449	6.00374	5.58073	6.0712	10.9829	11.9213	12.5771	11.8604	11.6664	12.0175	11.6126	12.0452	6.42659	6.54115	6.30794	6.85583
Cthe_1594	7	12.2365	11.6987	12.317	11.9855	9.733	8.9778	9.55107	9.47963	3.34022	2.8821	3.54746	3.60017	9.00867	8.79965	10.5438	9.38936	9.6921	8.89587	9.57936	9.57417	4.95425	5.25208	5.00497	4.68775
Cthe_1595	7	12.7416	12.7043	13.2265	13.304	10.5543	10.2603	10.593	10.0113	4.16153	4.16461	4.58942	4.13185	9.82998	10.0822	11.5858	9.92104	10.5134	10.1784	10.6213	10.1059	4.88127	4.76086	4.81597	5.28407
Cthe_1596	7	13.8405	13.8873	13.7485	13.7561	10.7461	10.6632	10.2931	10.296	4.35327	4.56747	4.28952	4.41651	10.0217	10.485	11.2859	10.2057	10.7051	10.5812	10.3214	10.3905	5.18625	5.69773	5.08423	5.88421
Cthe_1597	6	12.7895	12.7619	12.7876	13.0866	10.6184	10.7479	10.4841	10.8849	4.22559	4.65225	4.48052	5.00548	9.89405	10.5698	11.4769	10.7947	10.5775	10.666	10.5124	10.9795	5.77481	5.75911	5.44382	5.98906
Cthe_1598	7	12.9918	13.1798	13.191	13.0986	9.66733	10.0088	9.88309	10.278	3.27455	3.9131	3.87947	4.39851	8.943	9.83066	10.8758	10.1877	9.62643	9.92688	9.91138	10.3725	4.37755	4.38972	4.23211	4.65195
Cthe_1599	6	13.2642	13.0851	13.5074	13.0268	11.5971	11.3715	11.9326	11.833	5.20431	5.27576	5.92898	5.95351	10.8728	11.1933	12.9253	11.7427	11.5562	11.2895	11.9609	11.9275	4.7444	4.89211	4.55283	5.12789
Cthe_1600	2	14.432	14.3649	14.573	14.427	12.3434	12.3011	12.5817	12.1063	5.95059	6.20542	6.57811	6.22683	11.619	12.123	13.5745	12.016	12.3025	12.2192	12.61	12.2008	6.54458	6.72704	6.44819	7.42678
Cthe_1601	2	12.8596	12.6658	13.2877	12.7883	11.2624	11.3624	11.7391	11.0888	4.86964	5.26673	5.7355	5.2093	10.5381	11.1843	12.7319	10.9985	11.2215	11.2805	11.7674	11.1833	5.50353	5.77406	5.65708	6.54105
Cthe_1602	7	10.7353	10.5288	11.5881	10.6827	9.88401	9.11046	11.0433	10.2511	3.49123	3.01475	5.03968	4.37161	9.15968	8.9323	12.036	10.1608	9.84311	9.02853	11.0716	10.3456	4.20244	4.45057	4.34358	4.49827
Cthe_1603	7	11.5937	11.91	13.7157	12.804	8.77678	8.84174	11.8034	10.2918	2.38399	2.74604	5.79973	4.41238	8.05244	8.66359	12.7961	10.2016	8.73587	8.75981	11.8316	10.3864	3.58821	3.5503	3.98927	4.89589
Cthe_1604	7	11.0099	10.7523	13.8624	12.2173	7.37193	6.84387	11.1301	9.67264	0.979144	0.748166	5.12646	3.79318	6.6476	6.66572	12.1228	9.58238	7.33102	6.76194	11.1584	9.76718	2.84121	2.34314	2.69901	3.58465
Cthe_1605	7	11.0227	10.9096	13.7132	12.265	7.63777	7.28694	11.6925	9.88755	1.24499	1.19123	5.68887	4.00809	6.91344	7.10879	12.6852	9.79728	7.59687	7.20501	11.7208	9.98209	2.90122	2.76385	3.24178	4.04769
Cthe_1608	10	10.4034	10.3483	10.328	10.5274	5.37335	6.03587	5.53966	7.18426	-1.01943	-0.05984	-0.46395	1.3048	4.64902	5.85771	6.53241	7.094	5.33245	5.95394	5.56795	7.2788	1.53042	0.980455	0.684419	1.01486
Cthe_1609	9	10.2223	10.803	10.1908	10.7684	6.17589	7.26474	6.7632	8.53437	-0.2169	1.16904	0.759585	2.65491	5.45156	7.08659	7.75595	8.44411	6.13498	7.18281	6.79149	8.62891	0.985163	0.112795	-0.17894	0.766255
Cthe_1610	10	9.93892	10.5678	9.94711	10.5398	3.28458	3.84315	3.96129	6.05099	-3.1082	-2.25255	-2.04233	0.171531	2.56025	3.665	4.95404	5.96073	3.24368	3.76122	3.98958	6.14553	1.59004	-0.18442	-0.18529	0.229748
Cthe_1611	10	11.0114	12.0383	10.6728	12.0322	5.0143	6.61922	6.84049	9.09073	-1.37848	0.523511	0.836874	3.21127	4.28997	6.44106	7.83324	9.00047	4.9734	6.53729	6.86878	9.18527	1.38535	0.393382	0.053544	1.25031
Cthe_1612	10	10.9201	11.6455	10.8477	11.489	4.91931	5.69293	5.69977	7.60608	-1.47347	-0.40278	-0.30384	1.72662	4.19498	5.51477	6.69252	7.51582	4.87841	5.611	5.72807	7.70062	1.76186	0.95514	0.422917	1.33078
Cthe_1613	8	10.6029	11.1642	10.8303	11.2674	7.93061	8.59209	8.50767	10.073	1.53782	2.49638	2.50405	4.19356	7.20628	8.41393	9.50042	9.98275	7.8897	8.51015	8.53596	10.1676	1.8607	1.27544	0.994644	1.40825
Cthe_1614	10	10.538	11.2676	10.5814	11.0252	4.93864	6.166	5.49326	7.96411	-1.45414	0.070296	-0.51035	2.08466	4.21431	5.98785	6.48601	7.87385	4.89774	6.08407	5.52156	8.05865	1.53882	0.64369	0.060854	1.04842
Cthe_1616	9	10.4861	11.2667	10.3824	11.0452	6.46252	7.59138	6.79572	9.29436	0.069737	1.49568	0.792107	3.4149	5.73819	7.41323	7.78847	9.2041	6.42162	7.50945	6.82402	9.3889	0.778858	-0.00381	-0.56925	0.144469
Cthe_1617	10	10.1867	11.0672	10.1161	10.7003	3.9031	5.99365	5.24422	7.40368	-2.48968	-0.10205	-0.7594	1.52422	3.17877	5.8155	6.23696	7.31342	3.8622	5.91172	5.27251	7.49822	0.050162	-0.31756	-0.64285	0.477468
Cthe_1618	9	10.4241	10.9658	10.1751	10.7669	6.99612	7.71389	7.2929	9.56553	0.603333	1.61818	1.28928	3.68607	6.27179	7.53573	8.28564	9.47527	6.95521	7.63195	7.32119	9.66007	1.34112	0.518819	-0.21595	0.691898
Cthe_1619	2	14.9276	14.948	14.5738	15.0143	11.2345	11.4501	10.45	11.5831	4.84173	5.35437	4.44637	5.70365	10.5102	11.2719	11.4427	11.4929	11.1936	11.3681	10.4783	11.6776	7.09961	7.15195	6.93519	6.56896
Cthe_1620	1	14.8762	14.9076	14.4295	14.8453	13.0114	13.4328	12.3871	13.9194	6.61866	7.33709	6.38343	8.03998	12.2871	13.2546	13.3798	13.8292	12.9705	13.3509	12.4153	14.014	8.54409	8.68267	8.23629	8.04961
Cthe_1621	10	10.7222	11.2146	10.6272	11.282	4.4791	5.2427	3.63314	5.8091	-1.91368	-0.85301	-2.37048	-0.07036	3.75477	5.06454	4.62589	5.71883	4.4382	5.16076	3.66143	5.90364	1.43523	1.30239	0.5772	0.918547
Cthe_1622	9	11.7	12.6814	12.0107	12.3839	6.61505	7.76081	6.54772	7.2439	0.222264	1.6651	0.5441	1.36444	5.89072	7.58266	7.54046	7.15363	6.57414	7.67888	6.57601	7.33844	2.42492	1.88362	2.24976	2.67835
Cthe_1623	9	11.4338	12.4688	11.9132	12.5632	6.39116	7.58134	7.22472	8.77878	-0.00162	1.48564	1.2211	2.89933	5.66683	7.40319	8.21747	8.68852	6.35026	7.49941	7.25301	8.87333	2.60353	1.74284	1.83454	2.31791
Cthe_1624	10	9.97035	10.401	9.98981	10.2091	3.24939	4.69647	4.06704	5.3994	-3.1434	-1.39923	-1.93657	-0.48006	2.52506	4.51832	5.05979	5.30914	3.20849	4.61454	4.09534	5.49394	0.253108	-0.84705	-0.24847	-0.05943
Cthe_1625	10	10.7015	11.0078	10.8374	10.8431	5.3502	6.23268	6.22509	7.85005	-1.04258	0.13697	0.22147	1.97059	4.62587	6.05452	7.21783	7.75979	5.3093	6.15074	6.25338	7.94459	2.16486	1.28851	0.957895	1.92332
Cthe_1626	10	10.4432	11.3403	10.3929	11.3406	4.02361	5.17083	4.78136	7.13129	-2.36918	-0.92488	-1.22226	1.25183	3.29928	4.99267	5.77411	7.04103	3.9827	5.0889	4.80965	7.22583	1.39043	0.599417	-0.04093	0.998498
Cthe_1627	10	10.4926	11.4368	10.7414	10.9825	3.41035	5.10619	5.05972	6.94176	-2.98243	-0.98952	-0.9439	1.0623	2.68602	4.92803	6.05246	6.8515	3.36945	5.02426	5.08801	7.0363	1.35721	0.071029	-0.01381	1.42596
Cthe_1628	9	10.239	10.9979	10.4326	10.5897	6.42464	6.73226	6.42659	7.78981	0.031854	0.63655	0.422974	1.91036	5.70031	6.5541	7.41934	7.69955	6.38373	6.65032	6.45488	7.88436	0.897809	0.471013	-0.45958	0.943079
Cthe_1629	10	10.1844	10.7123	10.5128	10.319	5.04337	5.32118	5.43553	6.35915	-1.34941	-0.77453	-0.56809	0.479694	4.31904	5.14303	6.42827	6.26889	5.00247	5.23925	5.46382	6.45369	0.457506	-0.45557	-1.0903	0.617261
Cthe_1630	9	10.699	10.6905	10.9957	10.8494	6.14854	6.73131	6.8038	8.19128	-0.24424	0.635603	0.800187	2.31182	5.42421	6.55316	7.79655	8.10102	6.10764	6.64938	6.8321	8.28582	0.782536	0.439548	-0.37179	0.968589
Cthe_1631	1	12.4571	12.277	12.3073	12.1394	13.4237	13.4829	13.1847	13.6966	7.03095	7.38723	7.18106	7.81717	12.6994	13.3048	14.1774	13.6064	13.3828	13.401	13.213	13.7912	6.30913	6.82726	6.28266	6.57114
Cthe_1633	9	10.3679	10.9213	10.6594	11.1904	5.36763	6.20285	6.10906	7.08838	-1.02515	0.107147	0.105442	1.20892	4.6433	6.0247	7.1018	6.99811	5.32673	6.12092	6.13735	7.18292	2.31847	2.54253	2.6971	2.18975
Cthe_1634	10	10.5721	11.2183	10.5926	11.2289	5.35216	6.22719	5.55394	7.45971	-1.04062	0.131485	-0.44967	1.58025	4.62783	6.04904	6.54669	7.36944	5.31126	6.14526	5.58224	7.55425	1.85377	0.836371	0.620679	1.20926
Cthe_1635	9	10.618	11.2953	10.658	11.1302	6.07671	6.35291	6.49791	8.52234	-0.31608	0.257207	0.494299	2.64288	5.35238	6.17476	7.49066	8.43208	6.0358	6.27098	6.52621	8.61688	1.82756	0.763639	0.184224	0.828695
Cthe_1636	10	10.5122	11.5859	10.4572	11.5712	2.08842	4.18038	3.99829	6.17116	-4.30436	-1.91532	-2.00533	0.2917	1.36409	4.00223	4.99104	6.0809	2.04752	4.09845	4.02658	6.2657	0.364635	-0.57528	-0.75123	0.630522
Cthe_1637	10	10.1508	10.7997	10.2068	10.6395	4.88091	5.55642	5.59649	8.13129	-1.51188	-0.53929	-0.40713	2.25183	4.15657	5.37826	6.58924	8.04103	4.84	5.47449	5.62478	8.22583	0.996249	0.762177	-0.48225	0.55121
Cthe_1638	9	10.3951	11.2782	10.5286	11.1387	6.40628	7.53521	7.33985	9.29208	0.0135	1.43951	1.33623	3.41262	5.68195	7.35706	8.33259	9.20182	6.36538	7.45328	7.36814	9.38662	1.78013	0.953076	0.773911	1.30624
Cthe_1639	8	12.6225	12.9295	12.787	13.288	8.17842	8.3265	8.60459	9.69186	1.78563	2.23079	2.60097	3.8124	7.45409	8.14835	9.59733	9.6016	8.13751	8.24457	8.63288	9.7864	2.78342	2.01995	1.80048	2.23391
Cthe_1640	10	10.4483	11.4264	10.3352	11.0075	5.04786	5.99948	5.62457	7.62547	-1.34493	-0.09622	-0.37905	1.74601	4.32353	5.82133	6.61732	7.53521	5.00695	5.91755	5.65286	7.72002	1.31418	0.761869	0.058715	1.13826
Cthe_1641	10	9.90038	10.1155	9.82308	10.8506	4.29312	5.26715	5.48003	7.95138	-2.09966	-0.82856	-0.52359	2.07192	3.56879	5.089	6.47277	7.86112	4.25222	5.18522	5.50832	8.04592	1.91345	0.966714	0.116616	1.43663
Cthe_1642	10	9.88419	10.5822	9.89071	10.1933	4.28886	5.76955	4.10949	6.23913	-2.10392	-0.32616	-1.89413	0.359668	3.56453	5.5914	5.10223	6.14886	4.24796	5.68762	4.13778	6.33367	1.16789	1.13001	0.753851	1.06468
Cthe_1643	1	14.0486	14.586	13.1676	13.9872	14.0305	15.6468	12.7174	13.7234	7.6377	9.55108	6.71383	7.84396	13.3062	15.4686	13.7102	13.6332	13.9896	15.5648	12.7457	13.818	7.4334	8.01127	7.80372	8.42144
Cthe_1644	7	11.0741	11.7942	10.3666	10.8652	10.4191	11.9497	8.56085	10.3415	4.0263	5.854	2.55724	4.46207	9.69475	11.7716	9.5536	10.2513	10.3782	11.8678	8.58915	10.4361	4.79596	6.05436	5.4386	5.33181
Cthe_1645	10	10.1446	10.2756	10.2751	10.6789	5.52898	6.015	5.99225	7.75987	-0.8638	-0.08071	-0.01136	1.88041	4.80465	5.83684	6.985	7.66961	5.48808	5.93307	6.02055	7.85442	1.95948	1.28321	0.753222	1.37807
Cthe_1646	10	10.1112	10.2618	10.2052	10.1829	5.08842	5.27512	4.94852	5.51783	-1.30436	-0.82059	-1.05509	-0.36163	4.36409	5.09697	5.94127	5.42757	5.04752	5.19319	4.97682	5.61237	1.16545	0.574376	0.315407	1.21156
Cthe_1647	8	10.5025	11.1039	10.658	11.1653	7.69193	8.54426	8.26403	10.2446	1.29915	2.44856	2.26041	4.36518	6.9676	8.36611	9.25678	10.1544	7.65103	8.46233	8.29232	10.3392	1.91091	1.00603	0.692676	1.26637
Cthe_1648	10	10.7865	11.1925	10.6717	11.2667	5.11062	5.56945	5.73885	7.6342	-1.28216	-0.52626	-0.26476	1.75474	4.38629	5.3913	6.7316	7.54394	5.06972	5.48752	5.76715	7.72874	1.69874	1.19656	0.285647	1.34309
Cthe_1649	10	10.0333	10.4944	10.1029	10.3982	5.44555	6.27234	5.77319	7.33736	-0.94724	0.176635	-0.23042	1.4579	4.72122	6.09419	6.76594	7.2471	5.40464	6.19041	5.80149	7.4319	0.776527	0.34492	-0.05078	0.605677
Cthe_1650	9	10.9588	11.278	11.0565	11.2816	6.79735	7.57962	7.10604	9.01509	0.404567	1.48392	1.10243	3.13563	6.07302	7.40147	8.09879	8.92483	6.75645	7.49769	7.13434	9.10963	1.09637	0.517022	-0.11661	0.773515
Cthe_1651	10	10.3407	10.5981	10.1272	10.5676	5.36954	5.80767	5.42451	7.37033	-1.02324	-0.28804	-0.5791	1.49087	4.64521	5.62951	6.41726	7.28006	5.32864	5.72574	5.4528	7.46487	0.8857	0.360871	-0.40233	0.310401
Cthe_1652	10	10.0653	10.1965	9.76775	10.013	5.85946	6.12984	4.69445	6.65015	-0.53333	0.034133	-1.30917	0.770688	5.13513	5.95169	5.6872	6.55989	5.81855	6.04791	4.72274	6.74469	1.8227	0.898514	0.270582	0.935276
Cthe_1653	9	11.1208	11.1965	10.6202	11.2972	6.9099	7.6541	6.42562	8.56379	0.517118	1.5584	0.422005	2.68433	6.18557	7.47595	7.41837	8.47353	6.869	7.57217	6.45391	8.65833	1.47127	0.80486	0.265802	0.787056
Cthe_1654	7	11.6081	12.3515	10.7263	11.3875	10.6364	12.1856	9.14306	11.2002	4.24358	6.08988	3.13944	5.32071	9.91203	12.0074	10.1358	11.1099	10.5955	12.1037	9.17135	11.2947	3.48341	4.15874	3.28571	4.01872
Cthe_1655	7	12.1262	12.6091	12.4234	13.0731	9.80606	10.3726	9.73297	10.2197	3.41328	4.27687	3.72936	4.3402	9.08173	10.1944	10.7257	10.1294	9.76516	10.2906	9.76127	10.3142	5.8742	6.384	5.89513	6.61306
Cthe_1658	4	15.0857	14.6003	15.1048	15.048	16.1094	14.6502	15.9776	15.7449	9.71661	8.55445	9.97398	9.86541	15.3851	14.472	16.9703	15.6546	16.0685	14.5682	16.0059	15.8394	9.32354	9.34627	9.47801	8.13546
Cthe_1659	3	13.8271	13.2494	14.3954	14.3548	12.4145	11.8778	13.4657	13.2073	6.02176	5.78206	7.46203	7.32789	11.6902	11.6996	14.4584	13.1171	12.3736	11.7958	13.4939	13.3019	7.31471	7.22033	7.9994	6.42732
Cthe_1663	6	13.7749	13.6381	13.9686	13.91	10.2657	10.1173	10.7789	10.5977	3.87295	4.02162	4.77524	4.71826	9.5414	9.93917	11.7716	10.5075	10.2248	10.0354	10.8072	10.6923	5.55773	5.4355	5.5498	5.64633
Cthe_1664	7	11.286	10.7197	11.5306	10.7699	10.359	9.83491	10.6662	11.1756	3.96626	3.7392	4.66255	5.29617	9.63471	9.65676	11.6589	11.0854	10.3181	9.75298	10.6945	11.2702	5.21168	5.13215	4.96829	4.51209
Cthe_1665	6	11.8392	11.4865	12.0539	11.9306	10.8744	10.4473	10.9853	11.3712	4.48162	4.35157	4.98172	5.49173	10.1501	10.2691	11.9781	11.2809	10.8335	10.3653	11.0136	11.4657	5.1135	5.31273	4.86212	4.92133
Cthe_1667	10	9.90531	10.3422	10.0755	10.4727	4.28886	5.28691	5.52533	7.17066	-2.10392	-0.80879	-0.47829	1.2912	3.56453	5.10876	6.51807	7.0804	4.24796	5.20498	5.55362	7.2652	0.077569	0.029318	-0.59787	0.227357
Cthe_1668	10	9.7638	10.0952	9.73911	10.0274	3.4921	4.93513	5.02194	7.26808	-2.90068	-1.16057	-0.98167	1.38862	2.76777	4.75698	6.01469	7.17781	3.4512	4.8532	5.05024	7.36262	-0.03432	-0.50665	-1.18026	0.003002
Cthe_1669	10	9.78338	10.0783	9.72269	9.88969	5.21239	5.56495	5.21477	6.88755	-1.1804	-0.53075	-0.78885	1.00809	4.48806	5.3868	6.20752	6.79728	5.17148	5.48302	5.24306	6.98209	1.28118	0.517961	-0.07024	0.719513
Cthe_1670	9	11.6884	12.2552	11.0801	11.782	6.32375	6.7515	5.34851	7.08507	-0.06903	0.655796	-0.65511	1.20561	5.59942	6.57335	6.34126	6.9948	6.28285	6.66957	5.3768	7.17961	1.77725	1.74157	0.86528	1.51416
Cthe_1671	8	10.8292	11.0722	10.8749	10.9452	7.63777	8.29226	7.49992	8.91438	1.24499	2.19655	1.4963	3.03492	6.91344	8.1141	8.49266	8.82411	7.59687	8.21032	7.52821	9.00892	1.63269	1.30779	0.818199	1.53215
Cthe_1672	9	9.94281	10.0966	10.0347	10.038	6.45768	7.36436	6.77644	7.82882	0.064898	1.26866	0.772821	1.94936	5.73335	7.18621	7.76918	7.73855	6.41678	7.28243	6.80473	7.92336	1.70754	1.75541	1.41675	2.07029
Cthe_1677	9	10.5727	10.8288	10.6713	10.5954	7.19528	7.64486	6.49935	7.94748	0.802497	1.54916	0.495738	2.06802	6.47095	7.46671	7.4921	7.85722	7.15438	7.56293	6.52765	8.04202	2.05544	1.85848	1.45549	1.62993
Cthe_1678	7	11.9576	12.3689	11.4817	11.576	9.56115	10.1404	8.97862	9.79306	3.16836	4.04472	2.975	3.9136	8.83681	9.96228	9.97136	9.7028	9.52024	10.0585	9.00691	9.8876	4.16784	4.18003	4.17373	4.10918
Cthe_1679	7	12.5934	12.8716	12.2676	12.9556	9.44738	9.94768	8.67267	9.61473	3.05459	3.85198	2.66906	3.73527	8.72305	9.76953	9.66542	9.52446	9.40647	9.86575	8.70097	9.70927	3.74926	3.9009	3.89103	3.48754
Cthe_1680	7	11.6526	12.2689	11.6377	12.3336	9.16008	9.95204	9.04887	10.1988	2.76729	3.85633	3.04525	4.31929	8.43575	9.77388	10.0416	10.1085	9.11917	9.87011	9.07716	10.2933	3.89606	3.6332	3.83213	3.50943
Cthe_1684	7	10.8678	10.2958	11.1027	10.7634	9.61897	8.92793	9.80819	10.2571	3.22618	2.83223	3.80457	4.3776	8.89464	8.74978	10.8009	10.1668	9.57806	8.846	9.83648	10.3516	4.40357	4.60556	4.34926	3.69016
Cthe_1685	3	12.5143	11.4563	12.6347	12.4374	13.0165	11.7134	13.3071	13.6192	6.62366	5.61771	7.30352	7.73979	12.2921	11.5353	14.2999	13.529	12.9755	11.6315	13.3354	13.7138	6.18971	6.56068	6.08725	5.21816
Cthe_1688	2	12.5556	12.5545	12.888	12.7266	12.3733	12.4149	12.6043	12.4324	5.98048	6.31924	6.6007	6.55299	11.6489	12.2368	13.5971	12.3422	12.3324	12.333	12.6326	12.527	6.20629	6.34264	6.09545	6.83722
Cthe_1689	7	10.628	10.5147	10.7455	10.362	9.93916	9.81361	9.76148	10.283	3.54638	3.7179	3.75786	4.40354	9.21483	9.63546	10.7542	10.1927	9.89826	9.73168	9.78977	10.3775	4.08841	4.3042	3.95571	3.95994
Cthe_1690	7	11.3394	11.3007	11.6663	11.0741	10.5273	10.8941	10.9777	11.1013	4.13455	4.79844	4.97404	5.22183	9.803	10.716	11.9704	11.011	10.4864	10.8122	11.006	11.1958	4.67477	4.66197	4.68732	5.06281
Cthe_1693	7	10.4831	10.1581	10.8116	10.3938	9.54163	9.47719	10.357	10.3082	3.14885	3.38148	4.35338	4.42877	8.8173	9.29903	11.3497	10.218	9.50073	9.39526	10.3853	10.4028	4.647	4.60528	4.82749	4.57923
Cthe_1694	7	10.3234	10.188	10.4763	10.1785	9.15256	8.71605	9.15878	9.981	2.75978	2.62035	3.15517	4.10154	8.42823	8.5379	10.1515	9.89074	9.11166	8.63412	9.18708	10.0755	3.97657	4.21957	3.74353	3.36398
Cthe_1695	8	9.86625	9.93612	10.3242	10.0009	8.22816	9.14607	8.48022	10.2803	1.83537	3.05036	2.4766	4.4008	7.50383	8.96792	9.47297	10.19	8.18725	9.06414	8.50851	10.3748	2.82188	2.25092	2.15783	2.20305
Cthe_1696	1	13.3661	13.7306	13.4925	13.8058	12.6822	13.4978	12.8132	14.0264	6.28943	7.40212	6.80954	8.14695	11.9579	13.3197	13.8059	13.9361	12.6413	13.4159	12.8415	14.121	7.90672	7.96373	8.30016	7.34279
Cthe_1697	1	13.8643	14.1534	13.6778	13.7851	13.3266	14.1868	13.7188	14.77	6.93386	8.09106	7.71514	8.89051	12.6023	14.0086	14.7115	14.6797	13.2857	14.1048	13.747	14.8645	9.8762	9.78405	10.2722	9.36708
Cthe_1698	1	13.8248	13.7957	13.6206	14.0985	13.2466	13.8931	13.0034	14.2105	6.8538	7.79744	6.99974	8.33108	12.5222	13.715	13.9961	14.1203	13.2057	13.8112	13.0317	14.3051	9.13957	9.36619	9.48633	8.62898
Cthe_1700	6	11.4429	10.797	11.6612	11.3907	11.8368	11.1061	11.4627	11.7902	5.44398	5.01038	5.45911	5.91071	11.1124	10.9279	12.4555	11.6999	11.7959	11.0242	11.491	11.8847	5.38283	5.1231	4.83987	4.80016
Cthe_1701	8	9.87154	9.81657	10.1173	10.08	7.77774	8.09314	8.41709	10.5912	1.38496	1.99743	2.41347	4.7117	7.05341	7.91498	9.40983	10.5009	7.73684	8.01121	8.44538	10.6857	3.03869	2.29451	1.47047	2.20086
Cthe_1702	9	9.88416	9.99054	9.96031	10.3969	5.80365	6.83444	6.57096	9.17569	-0.58913	0.738737	0.567344	3.29623	5.07932	6.65629	7.5637	9.08543	5.76275	6.75251	6.59925	9.27023	2.35285	1.46088	1.03217	1.37815
Cthe_1703	9	9.90138	10.2721	10.2018	10.6802	6.49531	7.56762	7.241	9.76045	0.102532	1.47191	1.23739	3.88099	5.77098	7.38947	8.23375	9.67019	6.45441	7.48569	7.2693	9.85499	3.10407	2.86873	2.29206	2.40358
Cthe_1704	9	10.3659	10.9866	10.7721	10.6918	7.02898	8.01778	7.95174	8.57389	0.636198	1.92207	1.94812	2.69443	6.30465	7.83963	8.94448	8.48363	6.98808	7.93585	7.98003	8.66843	3.42949	2.42676	3.43373	2.95938
Cthe_1705	7	10.7957	10.6503	11.2203	10.745	10.2881	10.1314	10.7142	11.0459	3.89533	4.03574	4.71058	5.16646	9.56378	9.9533	11.707	10.9557	10.2472	10.0495	10.7425	11.1405	4.22371	3.2858	3.93642	3.25498
Cthe_1706	7	10.9495	11.3455	11.7113	10.966	8.86066	9.22499	9.54853	9.93192	2.46788	3.12928	3.54492	4.05246	8.13633	9.04683	10.5413	9.84166	8.81976	9.14306	9.57683	10.0265	2.99203	3.06521	3.08552	3.12281
Cthe_1707	7	10.4579	10.4923	10.8571	10.6896	9.46304	9.35666	10.1664	11.3758	3.07026	3.26095	4.16277	5.49639	8.73871	9.1785	11.1591	11.2856	9.42214	9.27473	10.1947	11.4704	3.85443	2.8128	2.86543	2.65615
Cthe_1708	7	11.9514	12.1185	12.1418	12.4041	8.97387	8.85253	9.17537	9.54882	2.58109	2.75682	3.17175	3.66936	8.24954	8.67438	10.1681	9.45856	8.93297	8.7706	9.20366	9.64336	3.62271	3.59653	3.47859	3.41598
Cthe_1709	8	10.4133	10.1045	10.6391	10.4555	8.36452	8.46613	8.27187	10.4464	1.97174	2.37042	2.26825	4.56693	7.64019	8.28797	9.26461	10.3561	8.32362	8.3842	8.30016	10.5409	2.42623	1.69459	1.14185	1.07649
Cthe_1710	10	9.63858	9.74102	9.73852	9.59619	5.67213	6.53032	5.23993	7.05606	-0.72065	0.434617	-0.76369	1.1766	4.9478	6.35217	6.23268	6.9658	5.63123	6.44839	5.26822	7.1506	2.20272	1.46514	1.63487	1.2452
Cthe_1711	7	11.0208	11.0733	11.0851	11.3425	9.6191	9.80796	9.14948	10.5424	3.22632	3.71225	3.14587	4.66289	8.89477	9.6298	10.1422	10.4521	9.5782	9.72603	9.17778	10.6369	5.00343	5.13072	4.86378	4.23655
Cthe_1713	8	10.1832	9.92538	10.2453	10.0644	8.05215	7.59914	8.0457	8.72141	1.65937	1.50343	2.04208	2.84195	7.32782	7.42098	9.03844	8.63115	8.01125	7.51721	8.07399	8.81596	3.32728	2.74097	2.68906	2.42057
Cthe_1714	10	9.81714	9.7242	9.84554	9.56545	4.92464	5.07129	4.45174	5.52456	-1.46815	-1.02441	-1.55188	-0.3549	4.20031	4.89314	5.44448	5.4343	4.88373	4.98936	4.48003	5.6191	1.06157	0.274131	-0.28068	0.86063
Cthe_1715	9	9.87008	9.84547	9.88515	10.1455	6.03961	6.36797	6.31297	8.35183	-0.35317	0.272261	0.309353	2.47237	5.31528	6.18981	7.30572	8.26156	5.99871	6.28604	6.34126	8.44637	2.83752	1.93683	1.33895	1.89511
Cthe_1716	10	10.1727	10.3905	10.2164	10.2646	5.4791	6.14388	5.58192	7.41825	-0.91368	0.048175	-0.4217	1.53879	4.75477	5.96573	6.57466	7.32799	5.4382	6.06195	5.61021	7.51279	2.20962	1.60088	1.30983	1.49922
Cthe_1717	9	10.0352	10.4301	10.0345	10.6411	6.68457	6.55876	6.57722	8.57843	0.291787	0.463056	0.573601	2.69897	5.96024	6.38061	7.56996	8.48817	6.64367	6.47683	6.60551	8.67297	2.36598	2.1916	1.16411	1.43678
Cthe_1718	9	10.323	10.7383	10.5759	11.3475	6.64269	8.00829	6.97616	9.05942	0.249903	1.91258	0.972548	3.17996	5.91836	7.83013	7.96891	8.96916	6.60178	7.92636	7.00446	9.15396	3.04078	2.71155	2.49068	2.71413
Cthe_1719	8	10.2511	10.3518	10.4123	10.4232	7.70223	8.0487	8.27395	9.61574	1.30945	1.95299	2.27034	3.73628	6.9779	7.87054	9.2667	9.52548	7.66133	7.96676	8.30224	9.71028	2.44462	1.82665	1.5012	1.94497
Cthe_1720	8	11.2673	11.3833	11.5128	11.6417	7.81226	8.07096	7.6928	8.85386	1.41947	1.97526	1.68919	2.9744	7.08793	7.89281	8.68555	8.76359	7.77135	7.98903	7.72109	8.9484	2.91315	2.29414	2.0225	2.45263
Cthe_1721	8	10.1189	10.284	10.0219	10.2787	8.39956	8.35451	7.85875	9.88664	2.00678	2.25881	1.85514	4.00718	7.67523	8.17636	8.8515	9.79638	8.35866	8.27258	7.88705	9.98118	2.82747	2.47995	1.50834	1.89637
Cthe_1722	8	9.97123	10.0492	9.98213	9.97479	8.65844	9.28905	9.26933	10.8549	2.26566	3.19335	3.26572	4.97545	7.93411	9.1109	10.2621	10.7646	8.61754	9.20712	9.29763	10.9495	2.47892	2.02142	1.78155	1.93391
Cthe_1723	8	10.7386	11.0234	11.2631	11.2995	7.599	7.94216	8.41168	10.295	1.20622	1.84646	2.40807	4.41556	6.87467	7.76401	9.40443	10.2048	7.5581	7.86023	8.43998	10.3896	4.15017	3.53154	3.20683	3.10482
Cthe_1724	6	11.5164	11.1761	12.1173	11.9134	10.7003	10.443	11.2064	11.708	4.30752	4.34732	5.20282	5.82853	9.97597	10.2649	12.1992	11.6177	10.6594	10.3611	11.2347	11.8025	5.46621	5.44852	5.61475	4.71133
Cthe_1725	7	11.644	10.944	11.8672	11.6035	9.54637	8.90707	9.77379	10.3212	3.15359	2.81136	3.77017	4.44177	8.82204	8.72892	10.7665	10.231	9.50547	8.82514	9.80208	10.4158	5.57091	5.34533	5.33496	4.56466
Cthe_1726	9	9.99897	10.1138	10.3179	10.393	5.61606	6.50821	6.57795	7.36283	-0.77672	0.412509	0.57433	1.48337	4.89173	6.33006	7.57069	7.27257	5.57516	6.42628	6.60624	7.45737	1.65948	1.12506	1.49536	1.5664
Cthe_1727	8	10.5178	10.6837	11.1825	11.1946	7.69422	8.27555	8.92799	9.85291	1.30143	2.17985	2.92438	3.97345	6.96988	8.0974	9.92074	9.76265	7.65331	8.19362	8.95629	9.94746	3.03637	2.4267	2.79972	2.48995
Cthe_1728	7	11.7301	11.9715	12.1944	12.1225	9.99867	10.1342	10.7685	11.0694	3.60589	4.0385	4.76488	5.1899	9.27434	9.95605	11.7612	10.9791	9.95777	10.0523	10.7968	11.1639	4.02947	3.65033	3.70608	3.97856
Cthe_1729	7	11.1869	10.9865	11.388	11.2865	8.69746	8.51158	8.84169	10.304	2.30468	2.41587	2.83807	4.42458	7.97313	8.33343	9.83443	10.2138	8.65656	8.42965	8.86998	10.3986	3.30526	2.77272	2.34672	2.25324
Cthe_1730	9	9.99566	9.81809	9.82623	9.84617	6.17245	6.22337	5.94449	7.09632	-0.22034	0.127662	-0.05913	1.21686	5.44812	6.04521	6.93723	7.00606	6.13154	6.14144	5.97278	7.19086	1.93347	1.48526	0.996087	1.49201
Cthe_1731	8	11.5449	12.5127	12.596	12.7778	7.01974	8.30101	8.34807	9.27007	0.62696	2.2053	2.34445	3.3906	6.29541	8.12285	9.34081	9.1798	6.97884	8.21908	8.37636	9.36461	3.48395	3.27795	3.51702	3.77442
Cthe_1732	7	11.5547	11.683	12.35	12.4545	9.0512	9.1587	10.4953	11.3781	2.65842	3.063	4.49173	5.49868	8.32687	8.98055	11.4881	11.2879	9.0103	9.07677	10.5236	11.4727	5.57938	5.14587	5.82728	4.29278
Cthe_1733	7	11.334	11.2579	12.0389	11.6932	9.97511	10.0359	10.8633	11.1894	3.58232	3.94017	4.85965	5.30995	9.25078	9.85773	11.856	11.0991	9.9342	9.95395	10.8916	11.284	6.29341	6.0042	6.5815	5.62092
Cthe_1734	1	11.8963	11.4195	12.3705	12.4924	13.2239	13.0731	13.8186	14.2292	6.83107	6.97734	7.81494	8.34976	12.4995	12.8949	14.8113	14.139	13.1829	12.9911	13.8468	14.3238	6.66636	6.66082	6.67678	6.25909
Cthe_1735	7	10.1003	10.1222	9.9654	9.91205	9.6453	9.96858	9.16238	10.5476	3.25251	3.87288	3.15876	4.66812	8.92096	9.79043	10.1551	10.4573	9.60439	9.88665	9.19067	10.6421	3.09193	3.27146	2.67014	2.80145
Cthe_1736	9	9.64824	9.68598	9.75937	9.66557	5.89578	6.31764	6.16165	7.58578	-0.497	0.221933	0.158039	1.70632	5.17145	6.13949	7.1544	7.49552	5.85488	6.23571	6.18995	7.68032	1.86927	1.54676	1.59371	0.990539
Cthe_1737	8	10.1194	10.0326	10.3208	10.2013	8.75446	9.1986	8.66853	9.75657	2.36168	3.10289	2.66492	3.87711	8.03013	9.02045	9.66128	9.66631	8.71356	9.11667	8.69683	9.85112	2.53049	2.34106	2.29775	2.10874
Cthe_1738	9	10.2498	10.2497	10.2301	10.2214	7.36859	7.46209	6.75903	7.65204	0.975807	1.36638	0.75541	1.77258	6.64426	7.28393	7.75177	7.56178	7.32769	7.38016	6.78732	7.74658	2.99378	2.6976	2.58983	2.50168
Cthe_1739	9	9.87715	9.79241	9.88007	9.87944	7.58547	8.11654	7.42469	9.25666	1.19268	2.02083	1.42107	3.3772	6.86114	7.93838	8.41743	9.16639	7.54457	8.03461	7.45298	9.3512	2.21916	1.96347	1.54994	1.50192
Cthe_1740	9	9.91468	9.74905	9.89139	9.83469	6.54243	6.78935	6.5183	8.46923	0.14965	0.693641	0.514683	2.58977	5.8181	6.61119	7.51104	8.37896	6.50153	6.70742	6.54659	8.56377	1.87843	1.59379	0.817331	1.12116
Cthe_1741	10	10.079	9.91469	9.94123	9.77012	4.94555	5.86026	4.47797	5.58861	-1.44724	-0.23545	-1.52565	-0.29085	4.22122	5.68211	5.47072	5.49835	4.90464	5.77833	4.50626	5.68315	1.23707	0.961685	0.892161	1.28083
Cthe_1742	10	9.74734	9.65874	9.68396	9.67322	5.90628	6.08173	4.86013	7.3317	-0.4865	-0.01398	-1.14349	1.45224	5.18195	5.90358	5.85288	7.24144	5.86538	5.9998	4.88842	7.42624	2.11695	2.06096	1.0727	0.978937
Cthe_1743	2	13.4565	13.8009	13.2758	13.9139	11.2462	11.6969	11.0464	11.703	4.85337	5.60121	5.04283	5.82356	10.5218	11.5188	12.0392	11.6128	11.2052	11.615	11.0747	11.7976	5.74454	5.87667	5.64541	5.94013
Cthe_1744	8	11.2541	11.7613	10.9416	10.4584	9.47249	9.56197	8.82737	9.61886	3.07971	3.46626	2.82376	3.7394	8.74816	9.38381	9.82012	9.5286	9.43159	9.48003	8.85567	9.7134	4.87079	4.78504	4.58059	4.54338
Cthe_1745	7	10.6676	10.4176	10.2148	9.80495	9.70476	10.5685	9.01985	9.52406	3.31198	4.4728	3.01623	3.6446	8.98043	10.3903	10.0126	9.43379	9.66385	10.4866	9.04814	9.6186	4.96767	4.73331	4.64267	5.58802
Cthe_1746	7	11.355	11.6572	10.9702	11.1709	9.77931	10.6618	9.00402	9.97846	3.38653	4.56609	3.00041	4.099	9.05498	10.4837	9.99677	9.88819	9.73841	10.5799	9.03231	10.073	3.89285	4.23658	3.51016	4.69753
Cthe_1747	7	10.7543	10.5832	10.7125	10.6042	9.65128	9.64624	9.64414	10.6379	3.2585	3.55054	3.64052	4.75845	8.92695	9.46809	10.6369	10.5476	9.61038	9.56431	9.67243	10.7325	5.34154	5.15931	5.1035	4.56868
Cthe_1748	3	12.7024	12.9689	12.5955	12.239	12.3259	12.9919	12.2884	12.4884	5.93312	6.89622	6.28484	6.60897	11.6016	12.8138	13.2812	12.3982	12.285	12.91	12.3168	12.583	5.62695	5.60328	5.86571	6.00074
Cthe_1749	6	12.0956	12.2395	11.6172	11.4375	11.4657	11.8613	10.7487	11.0412	5.07295	5.76559	4.7451	5.16173	10.7414	11.6831	11.7415	10.9509	11.4248	11.7794	10.777	11.1357	5.08092	4.96488	5.00403	5.31503
Cthe_1750	9	11.42	12.5033	11.2981	10.2304	6.70283	7.6342	6.16026	5.88579	0.31005	1.5385	0.15664	0.006332	5.9785	7.45605	7.153	5.79553	6.66193	7.55227	6.18855	5.98033	2.60443	2.17507	2.73506	3.42055
Cthe_1751	7	11.2336	11.6946	11.4795	11.6178	9.14714	9.81591	9.58078	11.2039	2.75436	3.7202	3.57717	5.32446	8.42281	9.63776	10.5735	11.1137	9.10624	9.73398	9.60908	11.2985	4.18708	2.96031	2.56424	3.79901
Cthe_1752	1	14.3037	14.8243	14.8943	15.094	11.7677	13.0353	13.3996	13.9446	5.37496	6.9396	7.39601	8.06515	11.0434	12.8572	14.3924	13.8544	11.7268	12.9534	13.4279	14.0391	7.05313	6.98734	7.24452	7.6887
Cthe_1753	2	13.9908	14.6566	14.648	14.9318	11.5374	12.5679	12.7645	13.4634	5.1446	6.47215	6.76086	7.58391	10.8131	12.3897	13.7572	13.3731	11.4965	12.4859	12.7928	13.5579	6.17474	6.38135	6.37188	6.68597
Cthe_1754	2	13.0038	13.888	13.7015	13.7873	10.7029	12.2667	11.9517	11.6144	4.31008	6.17097	5.94811	5.73496	9.97853	12.0885	12.9445	11.5242	10.662	12.1847	11.98	11.709	4.95668	5.17531	5.36403	6.83924
Cthe_1756	4	15.1184	15.0666	15.1487	14.9811	15.3893	15.5111	15.2367	14.7489	8.99647	9.41541	9.23307	8.86944	14.6649	15.333	16.2294	14.6586	15.3483	15.4292	15.265	14.8434	8.6247	8.75572	8.77623	9.384
Cthe_1757	6	13.4585	13.4614	13.8626	13.8005	11.0201	11.1782	11.7797	11.4333	4.62729	5.08245	5.77608	5.55387	10.2957	11	12.7724	11.3431	10.9792	11.0962	11.808	11.5279	4.83052	5.52013	4.83657	6.18873
Cthe_1758	7	12.9423	12.7325	13.4262	13.0944	9.64568	9.51328	10.2675	9.85823	3.2529	3.41757	4.26389	3.97877	8.92135	9.33512	11.2603	9.76797	9.60478	9.43135	10.2958	9.95277	4.47247	5.10133	4.58047	5.44036
Cthe_1759	7	11.5351	12.9643	11.5186	13.9924	7.04375	8.95084	6.82406	10.9805	0.650962	2.85514	0.82044	5.10105	6.31942	8.77269	7.8168	10.8902	7.00284	8.86891	6.85235	11.075	3.60124	3.25768	2.55904	2.22099
Cthe_1760	3	14.056	14.2603	14.3245	14.3577	13.1591	13.3058	13.4441	13.4028	6.76636	7.21013	7.44045	7.52337	12.4348	13.1277	14.4368	13.3126	13.1182	13.2239	13.4724	13.4974	5.68154	5.95345	5.74866	6.24444
Cthe_1761	3	13.7709	14.1965	14.1551	13.8043	12.7384	13.515	13.3974	12.9383	6.34557	7.41925	7.39384	7.05887	12.014	13.3368	14.3902	12.8481	12.6974	13.433	13.4258	13.0329	6.5793	6.23763	6.99603	7.2268
Cthe_1762	3	13.97	14.1412	14.2606	14.0067	12.8678	13.3416	13.3946	12.8437	6.475	7.24592	7.39093	6.96426	12.1434	13.1635	14.3873	12.7535	12.8269	13.2597	13.4228	12.9383	6.43586	6.28296	6.77811	7.13555
Cthe_1763	2	14.4867	14.7174	14.5938	14.2123	12.1698	12.7215	12.4116	11.6991	5.77703	6.62579	6.40798	5.81968	11.4455	12.5434	13.4043	11.6089	12.1289	12.6396	12.4399	11.7937	6.22746	6.19427	6.45693	7.39911
Cthe_1764	3	12.9396	13.5016	13.2103	12.6802	12.6952	13.2993	13.1033	13.0469	6.30246	7.20359	7.09969	7.16743	11.9709	13.1211	14.096	12.9566	12.6543	13.2174	13.1316	13.1414	6.6111	6.5729	6.85823	7.15641
Cthe_1765	2	14.1467	14.3552	14.373	13.9657	12.0182	12.424	12.2777	11.852	5.62543	6.32833	6.27405	5.97253	11.2939	12.2459	13.2704	11.7617	11.9773	12.3421	12.306	11.9465	5.65747	5.49232	5.7356	6.41587
Cthe_1766	2	13.5289	13.6547	13.7919	13.3392	11.8218	12.3406	12.0902	11.1226	5.42906	6.24489	6.08656	5.24314	11.0975	12.1624	13.0829	11.0323	11.7809	12.2587	12.1185	11.2171	5.43242	5.72366	5.67184	7.14074
Cthe_1767	2	13.4047	13.3227	14.079	13.9298	11.608	11.5905	12.8323	12.2196	5.21518	5.49483	6.82868	6.34015	10.8836	11.4124	13.825	12.1294	11.5671	11.5086	12.8606	12.3141	5.69066	5.81903	5.68249	6.59267
Cthe_1768	2	13.8719	13.8859	14.3949	13.8044	11.0197	10.8291	12.0633	11.1045	4.62691	4.73336	6.05963	5.22505	10.2954	10.6509	13.056	11.0143	10.9788	10.7471	12.0915	11.199	5.28896	5.58128	5.17374	6.63476
Cthe_1769	7	11.3831	11.972	11.3247	13.3414	7.84213	8.72765	7.52185	11.1575	1.44935	2.63195	1.51824	5.27807	7.1178	8.5495	8.5146	11.0673	7.80123	8.64572	7.55014	11.2521	4.51588	4.86655	3.42045	3.38181
Cthe_1770	2	14.6288	14.3831	14.6597	15.1112	12.4031	12.2795	12.0875	12.5164	6.0103	6.18377	6.08388	6.63697	11.6788	12.1013	13.0802	12.4262	12.3622	12.1975	12.1158	12.611	7.6443	7.81634	7.70805	7.37021
Cthe_1771	4	14.4867	14.605	14.8831	15.0852	14.1289	14.1938	15.1013	14.9253	7.73607	8.09814	9.0977	9.0458	13.4045	14.0157	16.0941	14.835	14.0879	14.1119	15.1296	15.0198	9.11966	9.32121	9.30472	9.54737
Cthe_1772	6	13.584	13.2086	13.4434	13.3936	11.2209	10.6641	10.7334	10.511	4.82809	4.56841	4.72977	4.63159	10.4965	10.486	11.7261	10.4208	11.18	10.5822	10.7617	10.6056	4.97533	5.12825	4.78961	5.1497
Cthe_1773	6	13.0131	12.5432	12.6542	12.1366	12.4301	11.7482	11.8567	11.5687	6.03735	5.65252	5.85306	5.68921	11.7058	11.5701	12.8494	11.4784	12.3892	11.6663	11.885	11.6632	4.53023	4.57679	4.01016	4.87313
Cthe_1774	2	13.105	12.7551	13.2101	12.7711	11.2795	11.345	11.5444	11.0434	4.88676	5.24931	5.54077	5.16396	10.5552	11.1669	12.5371	10.9532	11.2386	11.2631	11.5727	11.138	6.173	6.0847	5.98925	7.00505
Cthe_1775	6	13.7272	13.2514	13.7621	13.4163	11.3877	10.5486	11.169	10.777	4.99488	4.45287	5.1654	4.89756	10.6633	10.3704	12.1618	10.6868	11.3468	10.4666	11.1973	10.8716	5.38135	5.45537	5.09006	5.46973
Cthe_1776	2	14.6607	14.6239	14.5381	14.2055	12.3208	11.967	12.1807	11.1363	5.92802	5.87133	6.17706	5.25686	11.5965	11.7889	13.1734	11.0461	12.2799	11.8851	12.209	11.2309	6.66732	6.55963	6.57191	7.51579
Cthe_1777	1	14.6802	14.6478	14.6739	14.5207	14.0162	14.4934	13.9563	13.1723	7.62339	8.39774	7.95271	7.29282	13.2918	14.3153	14.9491	13.082	13.9753	14.4115	13.9846	13.2668	7.14914	7.19391	7.22911	8.54543
Cthe_1778	4	14.819	14.852	14.9659	14.899	15.2134	15.3798	15.9636	16.1221	8.82066	9.28412	9.95998	10.2427	14.4891	15.2017	16.9563	16.0319	15.1725	15.2979	15.9919	16.2167	9.56732	9.57391	9.48944	9.82982
Cthe_1779	8	10.1457	9.82307	10.1451	9.57647	8.08401	7.90236	8.24929	8.60716	1.69122	1.80666	2.24568	2.7277	7.35968	7.72421	9.24204	8.5169	8.0431	7.82043	8.27759	8.7017	3.45797	3.61581	3.11457	3.58999
Cthe_1780	8	11.1366	10.9761	11.0062	10.2801	8.36139	8.2234	8.06882	8.52287	1.96861	2.12769	2.0652	2.64342	7.63706	8.04524	9.06156	8.43261	8.32049	8.14146	8.09711	8.61741	2.99471	3.38761	2.4952	3.46529
Cthe_1782	1	14.9843	15.3213	15.3704	15.4651	12.9712	14.4091	14.5529	14.2088	6.57837	8.31344	8.54926	8.32938	12.2468	14.231	15.5456	14.1186	12.9302	14.3272	14.5812	14.3034	8.67868	8.88399	9.37291	10.1419
Cthe_1783	2	13.7351	13.8245	14.1946	13.7934	11.4492	12.2777	12.3915	11.8978	5.05644	6.18198	6.38788	6.01831	10.7249	12.0995	13.3842	11.8075	11.4083	12.1958	12.4198	11.9923	6.60379	6.81308	6.76048	8.14874
Cthe_1784	4	15.0117	14.9746	15.0292	15.1391	14.624	15.3859	14.7836	15.1648	8.2312	9.29015	8.77999	9.28537	13.8996	15.2077	15.7764	15.0746	14.5831	15.3039	14.8119	15.2594	9.77653	10.373	10.1607	10.5397
Cthe_1785	1	14.1986	14.2544	13.821	14.0849	14.1511	14.5381	13.4043	13.7471	7.75829	8.44235	7.40064	7.86762	13.4268	14.3599	14.397	13.6568	14.1102	14.4561	13.4326	13.8416	7.5749	7.78106	7.46145	8.10884
Cthe_1786	1	14.8744	14.94	14.8332	14.6206	14.5149	14.2888	13.9918	13.6378	8.12209	8.19304	7.98822	7.75837	13.7905	14.1106	14.9846	13.5476	14.474	14.2068	14.0201	13.7324	7.67622	7.26655	7.47949	7.76133
Cthe_1787	1	15.0229	14.8614	14.6547	14.4804	15.2584	14.789	14.0262	13.4349	8.86557	8.69327	8.02261	7.5554	14.534	14.6108	15.019	13.3446	15.2174	14.7071	14.0545	13.5294	7.26436	7.21207	7.15326	7.61532
Cthe_1788	7	10.9159	10.9224	11.2146	10.8347	8.72839	8.99833	9.78081	9.88196	2.33561	2.90262	3.77719	4.0025	8.00406	8.82017	10.7736	9.7917	8.68749	8.91639	9.8091	9.9765	3.0622	2.57606	2.9126	3.06462
Cthe_1789	5	15.085	15.1131	15.1275	15.0317	17.5184	17.8559	18.1535	17.8655	11.1256	11.7602	12.1499	11.9861	16.794	17.6777	19.1463	17.7752	17.4775	17.7739	18.1818	17.96	10.5175	9.96042	10.8859	10.3877
Cthe_1790	4	13.741	14.3495	14.0306	14.2605	15.9061	15.9369	15.813	15.6106	9.51333	9.84122	9.80938	9.73116	15.1818	15.7588	16.8057	15.5204	15.8652	15.855	15.8413	15.7052	9.61383	9.52516	9.91492	9.62744
Cthe_1791	1	14.6288	15.0689	14.9478	14.9904	12.9099	14.3094	12.8903	13.9924	6.51711	8.2137	6.88672	8.11297	12.1856	14.1313	13.8831	13.9022	12.869	14.2275	12.9186	14.087	8.30131	8.24877	8.47152	8.54615
Cthe_1792	1	13.8165	14.0652	14.3777	14.5135	12.3821	13.6912	13.0636	13.239	5.98932	7.59554	7.05996	7.35957	11.6578	13.5131	14.0563	13.1488	12.3412	13.6093	13.0919	13.3336	7.89162	7.64546	8.09796	8.74298
Cthe_1793	1	13.1688	12.7389	13.737	13.3676	13.2542	12.7206	13.7138	14.2132	6.86145	6.6249	7.71014	8.33372	12.5299	12.5425	14.7065	14.1229	13.2133	12.6387	13.7421	14.3077	8.04785	8.11604	8.07971	7.2213
Cthe_1794	1	15.2448	14.524	14.7591	14.3571	16.6659	14.5399	15.0158	13.7939	10.2731	8.44422	9.01214	7.91441	15.9415	14.3618	16.0085	13.7036	16.625	14.458	15.0441	13.8884	8.03134	7.99204	7.58423	7.70524
Cthe_1795	4	15.0806	15.2675	15.2694	15.1659	15.8275	16.055	16.1987	15.7783	9.4347	9.95932	10.195	9.89885	15.1032	15.8769	17.1914	15.6881	15.7866	15.9731	16.2269	15.8729	9.5994	9.62022	9.75468	10.283
Cthe_1796	4	14.5443	14.7156	14.6786	14.7558	15.1989	15.7463	15.7105	15.6714	8.80608	9.65058	9.70685	9.79191	14.4745	15.5681	16.7032	15.5811	15.158	15.6644	15.7388	15.7659	9.11243	9.17592	9.26206	9.78298
Cthe_1797	1	14.7688	15.0141	15.1305	15.0567	13.93	14.3948	14.5534	14.5295	7.53718	8.29909	8.54975	8.65005	13.2056	14.2166	15.5461	14.4392	13.8891	14.3129	14.5817	14.6241	7.6937	7.75945	7.8714	8.2406
Cthe_1798	3	13.8925	13.9106	14.0253	13.9113	12.8565	13.1057	13.0506	13.0531	6.46367	7.00998	7.04698	7.17359	12.1321	12.9275	14.0434	12.9628	12.8155	13.0238	13.0789	13.1476	7.21128	7.61138	7.35324	7.88636
Cthe_1799	6	11.8902	12.4566	12.3795	11.8427	10.673	11.4704	11.5439	11.4261	4.28025	5.37473	5.54023	5.54662	9.94871	11.2923	12.5366	11.3358	10.6321	11.3885	11.5721	11.5206	3.61112	4.29822	3.80876	5.18584
Cthe_1800	7	11.251	12.7111	12.399	13.4184	7.94038	9.7634	9.13444	11.2465	1.54759	3.6677	3.13083	5.36701	7.21605	9.58525	10.1272	11.1562	7.89947	9.68147	9.16274	11.341	2.8349	2.84706	2.19425	3.36868
Cthe_1801	2	13.4498	14.2905	14.2147	13.792	10.4844	11.853	11.8954	11.1749	4.09158	5.75725	5.89178	5.29542	9.76003	11.6748	12.8881	11.0846	10.4435	11.771	11.9237	11.2694	5.00689	5.11315	5.34632	7.03302
Cthe_1802	2	13.7694	14.2619	14.5189	14.1773	11.7434	12.6115	12.953	12.2242	5.35062	6.51577	6.94937	6.34472	11.0191	12.4333	13.9457	12.1339	11.7025	12.5296	12.9813	12.3187	6.13401	6.12947	6.44601	7.58451
Cthe_1803	3	14.4802	14.6902	14.8314	14.6135	12.5141	12.8228	13.3322	12.7736	6.12134	6.72706	7.32858	6.89414	11.7898	12.6446	14.3249	12.6833	12.4732	12.7408	13.3605	12.8681	6.28113	6.52906	6.4719	7.3757
Cthe_1804	6	14.2727	13.8644	13.517	13.1417	11.4936	10.8652	10.5472	10.3385	5.1008	4.76949	4.54356	4.459	10.7692	10.687	11.5399	10.2482	11.4527	10.7833	10.5755	10.433	5.37855	5.07721	4.65974	5.54652
Cthe_1805	2	13.988	13.8662	13.5658	13.6966	12.3492	12.0651	11.7404	11.3894	5.95639	5.96942	5.73675	5.50997	11.6248	11.887	12.7331	11.2992	12.3083	11.9832	11.7687	11.484	5.68682	5.93977	5.56194	6.30182
Cthe_1806	4	14.6734	13.9875	14.2639	13.7752	17.3668	15.8281	16.283	14.9671	10.974	9.73239	10.2794	9.08768	16.6425	15.65	17.2758	14.8769	17.3259	15.7462	16.3113	15.0617	7.36702	7.23884	7.41282	7.14042
Cthe_1807	1	13.7574	14.895	14.7393	14.6876	13.2773	15.5541	15.305	15.3578	6.88452	9.45842	9.3014	9.47831	12.553	15.376	16.2978	15.2675	13.2364	15.4722	15.3333	15.4523	7.5494	7.30252	8.44784	8.7983
Cthe_1809	1	13.9333	14.7288	15.0053	14.9119	12.4428	14.0576	15.1525	14.5993	6.05001	7.96192	9.14891	8.71983	11.7185	13.8795	16.1453	14.509	12.4019	13.9757	15.1808	14.6938	8.2551	8.25279	9.31182	9.53432
Cthe_1810	6	12.218	12.0863	11.4267	11.6433	11.7212	11.5837	10.8167	11.5105	5.32845	5.48799	4.81311	5.631	10.9969	11.4055	11.8095	11.4202	11.6803	11.5018	10.845	11.605	4.3633	4.2126	3.86897	4.04585
Cthe_1811	8	10.7829	11.0732	10.4711	10.5271	7.77022	8.6513	6.733	8.06917	1.37743	2.55559	0.729383	2.18971	7.04589	8.47314	7.72574	7.97891	7.72931	8.56937	6.76129	8.16371	2.94041	3.41695	2.78039	3.29203
Cthe_1812	8	10.7958	11.8372	11.2775	11.3737	7.70103	9.36827	8.11202	9.75376	1.30825	3.27256	2.1084	3.8743	6.9767	9.19012	9.10476	9.6635	7.66012	9.28634	8.14031	9.8483	3.07462	2.75206	3.04664	2.97557
Cthe_1813	7	11.111	12.3288	11.5883	11.4394	8.14299	9.71789	8.60764	9.70539	1.75021	3.62219	2.60402	3.82593	7.41866	9.53974	9.60038	9.61513	8.10209	9.63596	8.63593	9.79993	3.71688	3.25034	3.76382	3.85077
Cthe_1814	7	10.5512	11.5133	10.9522	10.7721	8.6639	10.1781	8.96405	9.73159	2.27112	4.08239	2.96043	3.85213	7.93957	9.99994	9.95679	9.64133	8.623	10.0962	8.99234	9.82613	3.69681	3.32236	3.81067	4.12538
Cthe_1815	9	10.4531	11.3846	10.7958	11.147	6.39209	8.2458	7.28799	8.48347	-0.00069	2.15009	1.28438	2.60401	5.66776	8.06765	8.28074	8.39321	6.35119	8.16387	7.31628	8.57801	2.5694	2.22218	2.70338	2.91654
Cthe_1816	7	11.4073	12.8985	11.7401	12.7086	8.72638	10.579	9.32789	11.2158	2.33359	4.48329	3.32428	5.33631	8.00205	10.4008	10.3206	11.1255	8.68547	10.4971	9.35618	11.3103	3.35623	2.71063	3.01334	3.18838
Cthe_1817	9	10.6824	11.3528	10.9346	10.7796	6.59439	8.57579	7.25524	8.69952	0.201604	2.48009	1.25163	2.82006	5.87006	8.39764	8.24799	8.60926	6.55348	8.49386	7.28353	8.79406	3.3287	2.52982	2.96628	3.59937
Cthe_1818	9	10.914	11.3327	11.0288	11.247	6.87454	8.09217	6.84943	8.20962	0.481754	1.99647	0.845819	2.33016	6.15021	7.91402	7.84218	8.11935	6.83363	8.01024	6.87773	8.30416	3.30871	2.90862	3.11639	3.12845
Cthe_1819	9	10.9	12.0206	10.8329	11.0983	6.66203	8.71544	7.26591	8.81606	0.269243	2.61973	1.26229	2.9366	5.9377	8.53728	8.25865	8.72579	6.62112	8.63351	7.2942	8.9106	2.28164	1.89325	2.36709	2.48077
Cthe_1820	8	10.9218	12.3656	11.0386	11.5032	6.51605	9.11327	7.52109	9.64817	0.12327	3.01757	1.51748	3.76871	5.79172	8.93512	8.51384	9.5579	6.47515	9.03134	7.54939	9.74271	2.66638	1.98142	2.57911	2.70904
Cthe_1821	7	11.1452	13.0042	11.3567	12.7874	8.4336	11.3096	9.04743	11.0823	2.04082	5.21388	3.04381	5.20285	7.70927	11.1314	10.0402	10.9921	8.3927	11.2277	9.07572	11.1769	3.44596	3.35697	3.9895	3.82477
Cthe_1822	7	11.1386	13.1788	11.4707	12.7756	7.84655	10.491	8.32675	10.5455	1.45377	4.39527	2.32313	4.666	7.12222	10.3128	9.31949	10.4552	7.80565	10.409	8.35504	10.64	3.02027	3.33816	3.68305	3.26807
Cthe_1823	7	11.7419	13.4455	12.0683	13.6041	8.65067	11.0578	9.11111	11.442	2.25788	4.96212	3.10749	5.56256	7.92634	10.8797	10.1038	11.3517	8.60976	10.9759	9.1394	11.5366	3.18461	3.9291	3.83653	3.52365
Cthe_1824	8	10.1803	10.5352	10.351	10.1891	8.11814	8.47788	8.41438	9.06049	1.72535	2.38217	2.41076	3.18103	7.39381	8.29973	9.40713	8.97023	8.07723	8.39595	8.44267	9.15503	2.73488	1.88542	1.95398	2.55027
Cthe_1825	7	10.9756	11.3883	10.8778	10.9369	9.9754	10.5052	10.1939	11.2702	3.58261	4.40951	4.19025	5.39079	9.25107	10.3271	11.1866	11.18	9.93449	10.4233	10.2222	11.3648	3.40674	2.55696	2.52131	3.06589
Cthe_1826	2	13.7238	14.3079	13.9303	14.325	11.3428	11.9744	11.373	12.1945	4.95005	5.87874	5.36942	6.31508	10.6185	11.7963	12.3658	12.1043	11.3019	11.8925	11.4013	12.2891	5.43655	5.53475	5.22256	5.729
Cthe_1827	3	12.3457	12.5652	12.3945	12.3651	12.5159	13.0089	12.619	12.7265	6.12309	6.91314	6.61544	6.847	11.7915	12.8307	13.6118	12.6362	12.475	12.9269	12.6473	12.821	6.51345	6.49871	6.46045	7.10744
Cthe_1828	7	11.7691	11.6302	12.1487	11.4625	10.1821	10.0773	10.3193	10.5611	3.78929	3.98155	4.3157	4.68161	9.45774	9.8991	11.3121	10.4708	10.1412	9.99532	10.3476	10.6556	5.10121	4.83274	4.93513	4.82241
Cthe_1829	6	11.9026	11.8703	11.5911	11.6589	11.5886	11.7355	11.0211	11.748	5.19585	5.63979	5.01743	5.86859	10.8643	11.5573	12.0138	11.6578	11.5477	11.6536	11.0493	11.8426	4.67798	4.08034	4.046	4.36555
Cthe_1830	3	13.3864	13.5952	13.4382	13.5839	12.977	13.304	13.004	13.1392	6.58423	7.20834	7.00044	7.25969	12.2527	13.1259	13.9968	13.0489	12.9361	13.2221	13.0323	13.2337	6.60388	6.63824	6.76246	6.84177
Cthe_1831	2	12.6574	12.7701	12.8816	12.8077	12.4962	12.5089	12.4948	12.4664	6.10338	6.41319	6.49122	6.58695	11.7718	12.3307	13.4876	12.3761	12.4553	12.427	12.5231	12.561	6.13942	6.42014	6.34948	6.4214
Cthe_1832	2	12.985	13.0755	13.2198	13.481	12.2823	12.3404	12.5301	12.7491	5.8895	6.24469	6.52644	6.86965	11.5579	12.1623	13.5228	12.6588	12.2414	12.2585	12.5584	12.8437	5.7229	5.7693	5.7584	5.74304
Cthe_1833	6	11.5407	11.0889	11.6244	10.7538	11.88	11.4051	11.8008	11.5749	5.48723	5.30936	5.79713	5.69544	11.1557	11.2269	12.7935	11.4846	11.8391	11.3231	11.829	11.6694	6.17146	5.58067	5.73131	5.94152
Cthe_1834	2	12.4064	12.0653	12.4262	11.5485	11.9891	11.6968	12.2136	11.9093	5.59628	5.6011	6.21	6.02981	11.2647	11.5187	13.2064	11.819	11.9482	11.6149	12.2419	12.0038	6.61856	6.47058	6.56191	6.70948
Cthe_1835	6	12.1991	12.0252	12.2473	11.733	11.3784	11.0771	11.6025	11.7551	4.98559	4.9814	5.59886	5.87559	10.654	10.8989	12.5952	11.6648	11.3375	10.9952	11.6308	11.8496	4.55525	3.96272	4.08594	4.20529
Cthe_1836	7	10.9088	12.1737	12.6598	12.426	8.50378	10.82	11.2564	11.7688	2.111	4.72425	5.25275	5.88929	7.77945	10.6418	12.2491	11.6785	8.46288	10.738	11.2847	11.8633	4.30038	3.75083	4.84484	5.18036
Cthe_1837	1	14.9503	14.8587	15.0142	14.9382	13.8555	13.9122	13.9541	14.5028	7.46269	7.81646	7.95048	8.62336	13.1311	13.734	14.9468	14.4125	13.8146	13.8302	13.9824	14.5974	8.98115	9.00787	8.81279	8.85437
Cthe_1838	4	15.2093	15.203	15.2567	15.1182	17.0556	16.413	17.0155	16.625	10.6628	10.3173	11.0119	10.7455	16.3313	16.2349	18.0083	16.5347	17.0147	16.3311	17.0438	16.7196	9.77194	9.80597	9.6707	9.82529
Cthe_1839	4	15.174	15.214	15.199	15.1409	15.2319	15.4224	14.8191	14.8704	8.83913	9.3267	8.81551	8.99095	14.5076	15.2442	15.8119	14.7802	15.191	15.3405	14.8474	14.9649	8.66019	8.95644	8.73721	9.18879
Cthe_1840	4	14.8945	15.0359	15.0009	15.0511	15.0985	15.9894	15.067	15.5399	8.7057	9.8937	9.06343	9.66041	14.3742	15.8112	16.0598	15.4496	15.0576	15.9075	15.0953	15.6344	9.36351	9.15355	9.60292	9.50242
Cthe_1841	1	14.3814	14.7016	14.531	14.2087	13.4468	13.8653	13.9176	13.4428	7.05406	7.76957	7.91402	7.56339	12.7225	13.6871	14.9104	13.3526	13.4059	13.7833	13.9459	13.5374	7.69087	7.49471	8.22772	8.02125
Cthe_1842	1	14.8127	14.7802	14.9075	14.7443	14.4066	14.4745	14.6462	14.5055	8.01385	8.37883	8.64253	8.62601	13.6823	14.2964	15.6389	14.4152	14.3657	14.3926	14.6744	14.6	8.08603	7.77249	8.33769	7.8996
Cthe_1843	4	14.4112	14.0843	14.5079	14.5973	14.3106	14.0013	14.4357	14.3733	7.91778	7.90557	8.43211	8.49382	13.5862	13.8231	15.4285	14.283	14.2697	13.9193	14.464	14.4678	9.60027	9.07545	9.64467	8.95438
Cthe_1844	1	14.8373	14.806	14.9314	14.6319	14.3952	14.2038	14.6347	13.4582	8.00246	8.10812	8.63109	7.57877	13.6709	14.0257	15.6274	13.368	14.3543	14.1219	14.663	13.5528	9.02016	8.7493	9.54484	9.37981
Cthe_1845	4	14.9833	14.8355	14.8668	14.6355	15.5739	15.321	15.3102	14.7386	9.1811	9.22527	9.30659	8.85909	14.8496	15.1428	16.3029	14.6483	15.533	15.2391	15.3385	14.8331	9.12004	9.12714	9.42968	9.30641
Cthe_1846	3	13.7321	14.2954	14.6566	14.2844	12.0555	13.1499	13.8404	12.6862	5.66269	7.05422	7.83674	6.80672	11.3311	12.9718	14.8331	12.5959	12.0146	13.068	13.8687	12.7807	5.66053	5.81467	7.27387	6.62014
Cthe_1847	3	13.6641	13.3814	14.5469	14.1038	12.6318	12.7313	14.1356	12.9917	6.23904	6.63555	8.13202	7.11227	11.9075	12.5531	15.1284	12.9015	12.5909	12.6493	14.1639	13.0863	7.48209	6.83794	8.49002	7.24352
Cthe_1848	4	15.2537	15.2195	15.3193	15.2956	17.2948	16.4939	17.3525	16.9386	10.902	10.3982	11.3489	11.0591	16.5705	16.3158	18.3453	16.8483	17.2539	16.412	17.3808	17.0331	9.99238	9.61221	10.2538	9.13401
Cthe_1849	6	13.2984	13.4347	13.8669	13.9548	11.253	11.2069	11.7022	11.9056	4.86023	5.11118	5.69856	6.02619	10.5287	11.0287	12.6949	11.8154	11.2121	11.125	11.7305	12.0002	5.02376	4.65286	4.88899	4.70818
Cthe_1850	6	12.9512	12.6354	13.2961	13.1081	10.5527	10.0018	10.8443	10.3688	4.15992	3.9061	4.84072	4.48937	9.82838	9.82366	11.8371	10.2786	10.5118	9.91988	10.8726	10.4634	5.52379	5.13216	5.41263	5.3381
Cthe_1851	2	14.626	14.7515	14.3421	14.6684	11.8102	12.053	10.7835	11.7393	5.41741	5.95728	4.77988	5.85989	11.0859	11.8748	11.7762	11.6491	11.7693	11.971	10.8118	11.8339	6.22346	6.51688	5.57825	6.61922
Cthe_1852	1	14.0053	14.1272	14.1977	13.7149	13.4063	13.8907	13.6967	13.5351	7.01357	7.795	7.69304	7.65569	12.682	13.7126	14.6894	13.4449	13.3654	13.8088	13.7249	13.6297	7.39276	7.56962	7.60822	8.17019
Cthe_1853	1	14.2171	14.3783	14.6604	14.4026	12.8795	12.7971	14.0012	12.8321	6.48667	6.70136	7.99761	6.95264	12.1551	12.6189	14.994	12.7418	12.8385	12.7151	14.0295	12.9266	9.39137	8.63753	10.1957	9.09014
Cthe_1854	8	11.8534	12.1523	12.17	11.9194	8.41517	8.70653	8.60327	7.68654	2.02238	2.61083	2.59965	1.80708	7.69084	8.52838	9.59602	7.59628	8.37426	8.6246	8.63156	7.78108	3.396	3.67232	3.52745	4.91916
Cthe_1855	7	11.7373	12.1537	12.0153	11.3797	8.73178	9.27088	9.14272	8.94203	2.339	3.17517	3.13911	3.06257	8.00745	9.09272	10.1355	8.85177	8.69088	9.18895	9.17102	9.03657	3.13211	3.26279	2.9291	4.37589
Cthe_1857	2	14.1517	13.8723	14.1139	14.1058	12.6111	12.3375	12.5202	12.0543	6.21831	6.24178	6.51659	6.17488	11.8868	12.1593	13.513	11.9641	12.5702	12.2556	12.5485	12.1489	5.70611	5.91246	5.5641	6.41688
Cthe_1858	1	14.0691	13.9155	14.2048	14.3481	13.6618	13.3938	13.6251	13.3744	7.26903	7.29813	7.62154	7.49492	12.9375	13.2157	14.6179	13.2841	13.6209	13.3119	13.6534	13.4689	7.07422	7.30231	6.88676	7.64274
Cthe_1859	3	13.9667	13.5521	13.898	13.8028	13.4275	12.928	13.0727	12.3856	7.03469	6.83232	7.06908	6.5061	12.7031	12.7499	14.0655	12.2953	13.3866	12.8461	13.101	12.4801	6.71408	7.13933	6.5633	7.64797
Cthe_1860	2	13.9181	13.7633	13.8283	13.9804	12.0067	11.8563	11.8039	11.3951	5.61391	5.7606	5.8003	5.51569	11.2824	11.6782	12.7967	11.3049	11.9658	11.7744	11.8322	11.4897	5.83994	6.24613	5.6183	6.89633
Cthe_1861	3	13.0116	12.8292	12.8898	12.6673	12.9365	12.9818	12.7792	12.73	6.54368	6.88608	6.77559	6.85058	12.2121	12.8036	13.772	12.6398	12.8956	12.8999	12.8075	12.8246	6.3487	6.76763	6.30734	7.07365
Cthe_1862	4	15.1189	15.0669	14.9239	14.92	17.0956	16.766	15.4944	15.3933	10.7028	10.6702	9.49078	9.51386	16.3712	16.5878	16.4871	15.3031	17.0547	16.684	15.5227	15.4879	9.76631	10.1016	9.41953	10.39
Cthe_1863	2	12.7023	14.2966	13.1979	13.6376	10.8993	13.0028	11.3893	12.399	4.50648	6.90704	5.38571	6.51952	10.1749	12.8246	12.3821	12.3087	10.8584	12.9208	11.4176	12.4935	4.56933	6.30083	5.65339	6.4808
Cthe_1864	2	12.7637	14.2324	13.4416	14.1193	11.0807	13.3378	11.9614	12.9476	4.68791	7.24208	5.95778	7.06817	10.3564	13.1596	12.9541	12.8574	11.0398	13.2559	11.9897	13.0422	5.25144	6.72109	6.15259	7.26096
Cthe_1865	4	13.4452	13.9437	13.6208	13.9355	14.0533	15.1722	14.2729	14.715	7.66055	9.07653	8.26925	8.83553	13.329	14.9941	15.2656	14.6247	14.0124	15.0903	14.3012	14.8095	8.27296	9.36907	8.73844	9.75054
Cthe_1866	1	14.4618	15.079	14.8464	14.9423	12.8952	14.6299	13.7423	14.4081	6.50239	8.53416	7.73865	8.52863	12.1708	14.4517	14.735	14.3178	12.8543	14.5479	13.7706	14.5026	6.5164	7.94147	7.47251	8.22439
Cthe_1867	1	14.1135	14.7652	14.7406	14.7529	13.3538	14.8017	14.3594	14.3623	6.96103	8.70599	8.35575	8.48289	12.6295	14.6235	15.3521	14.2721	13.3129	14.7198	14.3877	14.4569	6.99021	8.23213	8.03328	8.80412
Cthe_1868	4	14.367	14.979	14.8753	14.8452	14.6097	15.8489	15.8144	15.7815	8.21694	9.75323	9.8108	9.90204	13.8854	15.6708	16.8072	15.6912	14.5688	15.767	15.8427	15.876	6.75871	7.96065	7.66872	8.49293
Cthe_1869	1	14.9811	15.2719	15.2621	15.331	13.7554	14.8139	14.7295	15.2303	7.36267	8.71823	8.72585	9.35089	13.0311	14.6358	15.7222	15.1401	13.7145	14.732	14.7578	15.3249	7.93241	8.96933	8.385	9.24451
Cthe_1870	1	14.4141	14.7966	14.9208	15.147	12.2182	13.1371	13.4925	14.1213	5.82538	7.04139	7.48891	8.24185	11.4938	12.9589	14.4853	14.0311	12.1773	13.0552	13.5208	14.2158	7.56875	8.59448	8.1265	8.49704
Cthe_1871	6	12.2227	12.1057	11.6563	11.8659	11.3501	11.1496	10.6292	11.6208	4.95731	5.05392	4.6256	5.7413	10.6258	10.9715	11.622	11.5305	11.3092	11.0677	10.6575	11.7153	4.69018	4.15018	3.9288	3.8897
Cthe_1872	3	13.2598	13.4622	12.7326	12.7647	12.7098	13.0164	11.8174	12.3257	6.31698	6.92073	5.81377	6.44621	11.9854	12.8383	12.8101	12.2354	12.6689	12.9345	11.8457	12.4202	5.80519	5.46272	5.39891	5.83755
Cthe_1873	3	13.5812	13.487	13.1306	13.2571	12.8329	12.9744	12.043	12.3047	6.4401	6.87866	6.03936	6.4252	12.1085	12.7962	13.0357	12.2144	12.792	12.8924	12.0713	12.3992	6.04827	5.92406	5.64879	6.37354
Cthe_1875	8	10.9915	11.3257	11.3043	11.3288	8.34276	8.91437	8.73119	9.59521	1.94997	2.81866	2.72758	3.71575	7.61842	8.73621	9.72394	9.50495	8.30185	8.83244	8.75948	9.68975	3.41183	2.94204	3.11322	3.11846
Cthe_1876	9	10.5958	11.2875	10.6104	10.8165	6.73055	7.90698	7.79265	10.3642	0.337764	1.81127	1.78903	4.48469	6.00622	7.72882	8.78539	10.2739	6.68964	7.82505	7.82094	10.4587	3.34238	1.89244	1.60065	2.40909
Cthe_1878	7	12.1205	13.0869	11.8759	11.8328	9.6958	11.02	9.5991	9.87808	3.30302	4.92427	3.59548	3.99862	8.97147	10.8418	10.5918	9.78782	9.6549	10.938	9.62739	9.97262	3.9237	4.25628	4.68931	4.63503
Cthe_1879	8	11.9263	13.0972	11.8826	11.775	8.39434	10.1388	8.52396	8.35071	2.00156	4.04306	2.52035	2.47125	7.67001	9.96061	9.51671	8.26045	8.35344	10.0568	8.55226	8.44525	3.43077	3.8528	4.56643	4.79126
Cthe_1882	10	9.74906	9.70692	9.81195	9.56347	3.81814	3.50296	3.70581	5.88829	-2.57464	-2.59275	-2.29781	0.008826	3.09381	3.32481	4.69855	5.79802	3.77724	3.42103	3.7341	5.98283	1.11512	1.47517	0.38423	0.118102
Cthe_1883	7	10.0211	9.85952	10.0159	9.87382	10.3024	10.2951	9.82719	10.7727	3.90959	4.19945	3.82358	4.89328	9.57804	10.117	10.8199	10.6825	10.2615	10.2132	9.85549	10.8673	3.3358	3.33206	2.94754	2.93783
Cthe_1885	9	10.4173	10.6302	10.3036	10.3474	7.38675	7.861	6.56293	8.23996	0.993969	1.76529	0.559316	2.3605	6.66242	7.68284	7.55568	8.1497	7.34585	7.77907	6.59122	8.33451	2.64781	2.28867	1.64808	2.2558
Cthe_1888	9	9.8381	9.86845	9.96094	9.94923	7.00842	7.83331	7.4519	9.50506	0.615636	1.73761	1.44829	3.6256	6.28409	7.65516	8.44465	9.41479	6.96752	7.75138	7.4802	9.5996	1.5899	1.28411	0.598143	1.21818
Cthe_1890	1	13.482	14.1121	12.097	14.3532	13.0964	14.166	11.0461	14.7515	6.70361	8.07024	5.04245	8.872	12.3721	13.9878	12.0388	14.6612	13.0555	14.084	11.0744	14.846	6.76265	6.58733	5.64455	5.23971
Cthe_1891	6	12.8165	13.6467	12.9958	13.5804	10.2189	11.1016	10.1541	11.3521	3.82612	5.00595	4.15046	5.47269	9.49457	10.9235	11.1468	11.2619	10.178	11.0197	10.1824	11.4467	6.3997	6.45094	6.34518	6.36031
Cthe_1893	7	12.983	13.9226	12.977	13.5711	10.0382	11.5671	9.91383	10.8177	3.64545	5.47138	3.91021	4.93821	9.3139	11.3889	10.9066	10.7274	9.99733	11.4852	9.94212	10.9122	4.92711	4.77647	5.27015	5.22866
Cthe_1894	2	13.7129	14.4367	13.5114	14.631	10.7895	12.7147	10.4318	12.1776	4.39672	6.619	4.42814	6.29817	10.0652	12.5366	11.4245	12.0874	10.7486	12.6328	10.4601	12.2722	6.40878	6.58897	6.7305	6.61675
Cthe_1895	6	11.9268	13.0013	11.8464	12.6263	10.0188	11.6694	9.81418	10.6906	3.62603	5.57365	3.81056	4.81111	9.29448	11.4912	10.8069	10.6003	9.97791	11.5874	9.84247	10.7851	5.58114	5.8618	6.43063	5.95664
Cthe_1896	7	10.8443	10.5551	10.8287	10.7614	10.2454	10.4982	10.1041	10.2736	3.85259	4.40249	4.10049	4.39419	9.52105	10.3201	11.0968	10.1834	10.2045	10.4163	10.1324	10.3682	4.35201	4.63918	4.19478	5.04984
Cthe_1897	9	10.6224	10.4679	10.6993	10.4207	7.27703	7.60173	7.32402	7.83872	0.884246	1.50602	1.3204	1.95926	6.5527	7.42357	8.31676	7.74845	7.23613	7.5198	7.35231	7.93326	2.8023	3.22664	2.71309	3.29609
Cthe_1899	2	13.8683	13.6199	13.8837	13.8629	11.9458	11.6697	11.7728	11.5897	5.553	5.57402	5.76922	5.71028	11.2215	11.4916	12.7656	11.4995	11.9049	11.5878	11.8011	11.6843	5.60521	6.02004	5.37686	6.32557
Cthe_1902	8	10.2989	10.2543	10.5679	10.3802	8.4152	8.53914	8.60627	9.65448	2.02241	2.44343	2.60265	3.77502	7.69087	8.36098	9.59901	9.56422	8.37429	8.45721	8.63456	9.74902	3.21573	2.91382	2.83371	2.54192
Cthe_1903	9	10.4779	10.4805	10.8524	10.7635	6.50566	6.47916	6.95964	8.53763	0.112876	0.383457	0.956025	2.65817	5.78133	6.30101	7.95239	8.44736	6.46476	6.39723	6.98793	8.63217	2.00119	1.60636	1.1654	1.00813
Cthe_1904	7	10.2448	10.7476	10.5281	10.8235	9.83623	10.6015	10.0962	11.902	3.44344	4.50575	4.09256	6.02259	9.1119	10.4233	11.0889	11.8118	9.79532	10.5195	10.1245	11.9966	2.36559	2.14068	1.74857	1.88724
Cthe_1905	7	11.3368	11.6644	11.6204	11.9733	9.51574	9.60626	9.68323	10.7404	3.12295	3.51055	3.67961	4.86096	8.79141	9.4281	10.676	10.6502	9.47483	9.52432	9.71152	10.835	3.71552	3.62411	3.58068	2.96242
Cthe_1906	7	11.2382	11.6784	11.344	11.8213	10.5221	10.7899	10.475	11.4622	4.1293	4.69419	4.47137	5.58275	9.79776	10.6117	11.4677	11.372	10.4812	10.708	10.5033	11.5567	4.64928	4.46808	4.58443	3.98369
Cthe_1907	3	13.6197	13.4974	13.2347	13.8342	13.5051	13.3392	12.6547	13.5589	7.11235	7.24346	6.65106	7.67943	12.7808	13.161	13.6474	13.4686	13.4642	13.2572	12.683	13.6534	6.45818	6.47532	6.18923	5.84427
Cthe_1908	1	12.4707	12.396	13.2568	12.8295	13.2945	13.1168	14.1207	14.0054	6.90174	7.0211	8.11713	8.12593	12.5702	12.9387	15.1135	13.9151	13.2536	13.0349	14.149	14.0999	5.86135	6.06529	6.07486	5.9596
Cthe_1909	3	12.921	12.6503	13.2348	12.5868	12.8093	12.3862	13.1336	12.6927	6.41655	6.29045	7.12994	6.81326	12.085	12.208	14.1263	12.6024	12.7684	12.3042	13.1618	12.7873	5.96868	6.10372	6.14991	6.11032
Cthe_1910	6	10.8021	10.587	10.9538	10.4469	10.9536	11.1951	11.2893	11.4836	4.5608	5.09942	5.28566	5.60411	10.2293	11.017	12.282	11.3933	10.9127	11.1132	11.3176	11.5781	4.70169	4.7841	4.54087	5.16232
Cthe_1911	1	14.0161	13.9232	14.3751	13.925	14.8544	14.4662	15.5117	14.3349	8.46159	8.37045	9.50807	8.45542	14.13	14.288	16.5044	14.2446	14.8135	14.3842	15.54	14.4294	6.43769	6.53254	6.55743	7.37154
Cthe_1912	4	14.4328	14.225	14.5672	14.6152	16.9221	16.5807	17.2201	17.1181	10.5293	10.485	11.2164	11.2387	16.1978	16.4025	18.2128	17.0279	16.8812	16.4987	17.2483	17.2127	10.0769	10.2807	9.97508	10.3132
Cthe_1913	2	13.2196	13.362	13.7082	13.9982	12.3575	12.7779	12.9239	13.359	5.96475	6.6822	6.92034	7.47959	11.6332	12.5998	13.9167	13.2688	12.3166	12.696	12.9522	13.4536	6.92675	7.12878	7.06509	7.14589
Cthe_1914	1	14.0134	14.1313	14.1672	14.256	14.4096	14.7383	14.5957	14.7402	8.01679	8.64263	8.59208	8.8607	13.6852	14.5602	15.5884	14.6499	14.3687	14.6564	14.624	14.8347	8.10208	8.02099	8.22336	8.25416
Cthe_1915	1	13.6298	14.2586	13.3532	13.8206	13.5589	14.8474	13.1571	14.2723	7.16613	8.75173	7.15351	8.39286	12.8346	14.6693	14.1499	14.1821	13.518	14.7655	13.1854	14.3669	7.39522	7.16958	7.4779	7.43039
Cthe_1916	3	13.5535	13.9662	13.1933	13.3355	13.1288	14.2724	12.5442	12.6535	6.73605	8.17674	6.54056	6.77401	12.4045	14.0943	13.5369	12.5632	13.0879	14.1905	12.5725	12.748	7.35681	7.1966	7.90422	7.85367
Cthe_1917	3	13.6753	13.8591	13.747	13.9789	12.7585	13.5904	13.3946	13.4004	6.36568	7.49466	7.39101	7.52093	12.0341	13.4122	14.3874	13.3101	12.7176	13.5084	13.4229	13.4949	5.78569	5.17596	5.67886	6.27908
Cthe_1918	4	14.4061	14.3878	14.6848	14.669	15.1372	15.2692	15.7585	15.4678	8.74438	9.17352	9.75491	9.58835	14.4128	15.0911	16.7513	15.3775	15.0963	15.1873	15.7868	15.5624	8.60861	8.59032	8.82279	8.96909
Cthe_1919	7	12.7626	12.5814	12.1724	11.8497	10.987	10.5252	9.92007	10.0528	4.59426	4.42948	3.91646	4.17332	10.2627	10.347	10.9128	9.96251	10.9461	10.4433	9.94837	10.1473	4.78547	4.97548	4.20252	5.13401
Cthe_1920	8	12.1873	10.8457	10.2511	10.5613	10.1359	8.50812	7.06872	8.81699	3.74316	2.41241	1.0651	2.93753	9.41161	8.32996	8.06147	8.72672	10.095	8.42619	7.09701	8.91153	4.60217	3.07183	2.10061	2.36765
Cthe_1921	7	11.0183	10.7535	11.353	11.0698	9.85992	9.80924	10.076	10.2444	3.46713	3.71353	4.07242	4.36493	9.13559	9.63109	11.0688	10.1541	9.81901	9.72731	10.1043	10.3389	5.36189	5.50094	4.95282	5.86115
Cthe_1922	7	12.0833	12.3855	12.2697	13.1035	9.1768	9.29944	9.31553	10.3108	2.78402	3.20373	3.31192	4.43136	8.45247	9.12129	10.3083	10.2206	9.13589	9.21751	9.34383	10.4054	3.60224	3.66404	3.18794	3.37596
Cthe_1923	1	15.04	14.8608	14.565	14.6263	14.3865	14.2964	13.2677	13.3222	7.99377	8.20068	7.26408	7.44277	13.6622	14.1182	14.2604	13.232	14.3456	14.2144	13.296	13.4168	7.06339	6.92529	6.40512	7.60903
Cthe_1925	7	10.438	10.1397	10.2378	9.88227	9.63092	9.37562	8.75895	9.56858	3.23813	3.27991	2.75534	3.68912	8.90659	9.19747	9.7517	9.47832	9.59001	9.29369	8.78725	9.66312	4.19108	4.08491	3.79386	3.58737
Cthe_1926	7	12.3676	12.1309	11.7205	11.6226	10.5952	10.2457	9.16806	10.1851	4.20241	4.15002	3.16445	4.30565	9.87086	10.0676	10.1608	10.0948	10.5543	10.1638	9.19635	10.2797	4.82921	3.93728	3.23573	4.22796
Cthe_1927	7	10.0736	9.76437	10.1064	9.71247	9.53432	8.82861	8.87823	9.81507	3.14153	2.73291	2.87461	3.93561	8.80998	8.65046	9.87097	9.7248	9.49341	8.74668	8.90652	9.90961	3.77855	3.84547	3.26456	2.88713
Cthe_1928	7	11.9284	11.4722	11.2846	11.3072	10.6571	10.1083	8.95416	9.44856	4.26429	4.01255	2.95055	3.5691	9.93275	9.93011	9.94691	9.3583	10.6162	10.0263	8.98246	9.5431	4.63714	4.56237	3.84404	4.57167
Cthe_1929	7	12.4664	12.1826	11.8824	12.0902	8.83046	8.33736	7.61398	9.46587	2.43768	2.24165	1.61037	3.58641	8.10613	8.1592	8.60673	9.37561	8.78955	8.25543	7.64227	9.56041	6.29683	5.49442	4.73614	5.6464
Cthe_1930	2	13.3316	13.3225	13.5874	14.1444	12.3329	12.3167	12.3844	12.1689	5.94014	6.22101	6.38076	6.28945	11.6086	12.1386	13.3771	12.0786	12.292	12.2348	12.4127	12.2635	5.54514	5.44025	5.43427	5.92051
Cthe_1931	2	13.4011	13.4357	13.3083	12.8253	12.4274	12.5016	12.0662	11.79	6.03465	6.4059	6.0626	5.91052	11.7031	12.3234	13.059	11.6997	12.3865	12.4197	12.0945	11.8845	5.19098	5.42014	4.99333	6.13837
Cthe_1932	7	10.9686	10.8867	10.8507	10.8597	9.6676	9.82459	9.77276	10.6707	3.27482	3.72889	3.76915	4.79129	8.94327	9.64644	10.7655	10.5805	9.6267	9.74266	9.80106	10.7653	2.71361	2.13692	1.80696	2.47269
Cthe_1933	3	14.2387	14.02	14.0134	13.9026	12.904	12.8643	12.5159	11.7553	6.51118	6.7686	6.51227	5.87585	12.1796	12.6861	13.5086	11.6651	12.8631	12.7824	12.5442	11.8498	6.61822	7.03474	6.53648	8.00755
Cthe_1934	7	12.6684	12.1189	12.6475	12.5616	10.2274	9.70279	9.95421	10.6573	3.83463	3.60708	3.95059	4.77783	9.50308	9.52463	10.947	10.567	10.1865	9.62086	9.9825	10.7518	4.71927	4.97459	4.54731	4.08903
Cthe_1935	1	14.1846	14.3962	14.0541	14.478	14.3087	14.7728	14.1341	14.8405	7.9159	8.67711	8.13044	8.96102	13.5844	14.5947	15.1268	14.7502	14.2678	14.6909	14.1623	14.935	7.64752	7.66702	7.43307	7.80932
Cthe_1936	6	12.6084	12.4368	12.2648	11.5369	11.4204	11.5022	11.1431	10.6695	5.0276	5.40645	5.13946	4.79007	10.6961	11.324	12.1358	10.5793	11.3795	11.4202	11.1714	10.7641	6.11394	5.85469	5.87103	6.82347
Cthe_1937	1	14.7887	14.7666	14.6828	14.6418	13.981	13.8551	13.4267	13.4345	7.58822	7.75944	7.42311	7.55503	13.2567	13.677	14.4195	13.3442	13.9401	13.7732	13.455	13.529	7.93672	7.78537	7.59229	8.16634
Cthe_1938	1	14.6573	14.6703	14.4679	14.7416	13.7946	13.7184	13.397	13.4186	7.40186	7.62271	7.39334	7.5391	13.0703	13.5403	14.3897	13.3283	13.7537	13.6365	13.4252	13.5131	7.28298	7.26289	7.16231	7.4559
Cthe_1939	1	13.4739	14.0713	13.9471	14.0768	13.0579	13.9067	13.7964	13.9409	6.66509	7.81095	7.7928	8.06147	12.3335	13.7285	14.7892	13.8507	13.017	13.8247	13.8247	14.0355	6.82091	7.03208	7.42576	7.30168
Cthe_1940	1	13.607	13.8643	14.2492	14.1393	13.2729	13.7287	14.4267	13.9134	6.88016	7.63302	8.42308	8.03394	12.5486	13.5506	15.4194	13.8231	13.232	13.6468	14.455	14.0079	8.00026	7.73887	8.7602	8.11817
Cthe_1941	7	14.044	14.1738	14.6343	14.3316	9.69303	9.44684	10.4583	10.5265	3.30024	3.35114	4.45471	4.64707	8.9687	9.26869	11.4511	10.4363	9.65212	9.36491	10.4866	10.6211	6.08991	5.82909	6.27742	5.49737
Cthe_1942	4	15.1255	15.1648	15.257	15.1378	16.8011	16.059	17.379	16.5476	10.4083	9.96329	11.3754	10.6681	16.0767	15.8808	18.3717	16.4573	16.7602	15.9771	17.4073	16.6421	10.937	10.4035	11.375	10.2251
Cthe_1943	5	15.4125	15.302	15.3717	15.3913	18.0885	17.2811	18.0797	17.1175	11.6957	11.1854	12.0761	11.238	17.3642	17.103	19.0724	17.0272	18.0476	17.1992	18.108	17.212	12.1821	11.8076	12.4268	11.8879
Cthe_1944	4	14.7936	14.7289	14.8302	14.7418	14.7805	14.3337	14.6446	14.8025	8.38774	8.23797	8.641	8.92301	14.0562	14.1555	15.6374	14.7122	14.7396	14.2517	14.6729	14.897	9.21169	9.78942	9.09385	9.47274
Cthe_1945	4	14.9945	15.1454	15.2058	15.0103	15.2532	16.1153	16.2065	15.511	8.86045	10.0196	10.2029	9.63152	14.5289	15.9371	17.1992	15.4207	15.2123	16.0334	16.2348	15.6055	9.24332	9.53208	10.604	9.89911
Cthe_1946	4	15.0884	14.9804	15.2177	14.8898	15.8404	16.0939	16.3815	14.9853	9.44764	9.99822	10.3779	9.10579	15.1161	15.9158	17.3743	14.895	15.7995	16.012	16.4098	15.0798	9.30673	8.48553	10.0503	9.56192
Cthe_1947	4	15.3349	15.2786	15.36	15.2852	17.0307	15.7295	16.563	16.0891	10.6379	9.63383	10.5594	10.2096	16.3063	15.5514	17.5557	15.9988	16.9898	15.6476	16.5913	16.1836	11.3371	10.9589	11.5624	10.0766
Cthe_1948	4	15.4674	15.3995	15.4378	15.3526	16.9759	16.3055	16.2444	15.9579	10.5831	10.2098	10.2407	10.0784	16.2516	16.1273	17.2371	15.8676	16.935	16.2235	16.2726	16.0524	11.1286	10.6529	11.0866	10.4812
Cthe_1950	8	13.7228	11.1628	10.2442	11.6963	10.6285	7.2034	5.38897	8.70047	4.23576	1.10769	-0.61465	2.82101	9.90421	7.02525	6.38172	8.61021	10.5876	7.12147	5.41726	8.79501	6.14401	4.12473	1.99819	1.7038
Cthe_1951	9	13.0693	10.4384	10.1086	10.7353	9.43201	6.08677	4.35952	7.33611	3.03922	-0.00894	-1.64409	1.45665	8.70768	5.90861	5.35227	7.24585	9.3911	6.00483	4.38782	7.43065	4.34303	2.34106	0.464	0.069148
Cthe_1952	9	13.7214	11.4435	10.2607	12.0096	9.73074	6.63165	4.57429	7.41406	3.33796	0.535948	-1.42932	1.5346	9.00641	6.4535	5.56704	7.32379	9.68984	6.54972	4.60259	7.5086	4.91271	2.75009	0.751451	1.14293
Cthe_1953	7	13.7106	13.6497	13.6891	13.8277	10.0143	9.53331	9.75866	9.93045	3.62148	3.4376	3.75505	4.05099	9.28994	9.35515	10.7514	9.84019	9.97336	9.45138	9.78695	10.025	4.41436	4.22682	3.84593	4.31264
Cthe_1954	7	10.9063	10.4343	11.4801	10.5725	10.1558	9.36677	10.5886	10.7654	3.76299	3.27106	4.585	4.88598	9.43144	9.18862	11.5814	10.6752	10.1149	9.28484	10.6169	10.86	4.29936	4.73152	4.15993	4.07523
Cthe_1955	2	13.2912	13.3651	13.3039	12.9491	12.1072	12.346	11.9554	11.6374	5.71441	6.25025	5.95175	5.75791	11.3829	12.1678	12.9481	11.5471	12.0663	12.264	11.9837	11.7319	4.53694	4.67744	4.33896	5.60235
Cthe_1956	1	14.3161	13.9048	13.7224	13.426	15.0447	14.3401	13.7127	12.7818	8.65187	8.2444	7.70911	6.90236	14.3203	14.162	14.7055	12.6916	15.0038	14.2582	13.741	12.8764	7.98099	7.73346	7.76404	8.34693
Cthe_1957	1	14.3579	13.731	13.5818	13.0511	14.8988	14.0488	13.4335	12.9673	8.50599	7.95308	7.42991	7.0878	14.1745	13.8706	14.4263	12.877	14.8579	13.9669	13.4618	13.0618	7.34185	7.36544	7.06124	7.43249
Cthe_1958	7	11.847	11.7743	12.3022	11.882	9.09555	9.09513	9.66197	9.63227	2.70277	2.99942	3.65835	3.75281	8.37122	8.91698	10.6547	9.54201	9.05465	9.0132	9.69026	9.72682	3.44963	3.06589	3.21951	3.49545
Cthe_1959	7	12.7315	12.4354	12.9535	12.3286	10.2372	9.76203	10.3163	9.67639	3.84441	3.66632	4.31267	3.79693	9.51286	9.58387	11.309	9.58613	10.1963	9.6801	10.3446	9.77093	4.48705	4.00275	4.01993	4.80477
Cthe_1960	1	14.8383	14.8095	14.8521	14.7363	15.1585	15.1961	14.7597	14.0351	8.76577	9.10039	8.75604	8.15562	14.4342	15.0179	15.7524	13.9448	15.1176	15.1142	14.788	14.1296	8.29745	8.35399	8.28893	9.2948
Cthe_1961	4	15.294	15.288	15.3346	15.3043	16.4542	15.9798	16.1336	16.0251	10.0614	9.88408	10.13	10.1457	15.7298	15.8016	17.1263	15.9349	16.4133	15.8979	16.1619	16.1197	8.79362	8.78692	8.74797	8.63681
Cthe_1962	3	13.335	13.5954	13.4833	13.4829	12.2979	12.9369	12.4728	13.1289	5.90509	6.84116	6.46914	7.24943	11.5735	12.7587	13.4655	13.0386	12.257	12.8549	12.501	13.2234	6.44449	6.77895	6.76485	6.61161
Cthe_1963	4	14.7205	15.0693	14.9284	15.0107	15.7023	17.3869	16.6955	16.7584	9.30953	11.2912	10.6919	10.879	14.978	17.2088	17.6883	16.6682	15.6614	17.305	16.7238	16.853	8.70502	8.78362	9.32929	9.95127
Cthe_1964	5	15.3473	15.3486	15.4094	15.3981	20.1006	19.5919	20.3462	20.0954	13.7078	13.4962	14.3426	14.216	19.3763	19.4138	21.3389	20.0052	20.0597	19.51	20.3745	20.19	13.4343	13.2225	13.6876	12.8814
Cthe_1965	5	15.4677	15.514	15.5367	15.5923	20.3047	19.9724	20.2586	20.5409	13.9119	13.8767	14.255	14.6614	19.5803	19.7942	21.2513	20.4506	20.2638	19.8905	20.2869	20.6354	15.145	15.0409	15.1215	14.62
Cthe_1966	7	12.9304	12.34	12.4271	12.6523	10.4446	9.63739	9.62401	9.9921	4.05181	3.54169	3.6204	4.11264	9.72026	9.45924	10.6168	9.90184	10.4037	9.55546	9.65231	10.0866	5.6576	5.69225	5.4024	4.94231
Cthe_1967	3	12.4498	11.9195	11.8941	11.8012	13.0353	12.9481	12.2588	12.8618	6.64256	6.85238	6.25522	6.98238	12.311	12.7699	13.2516	12.7716	12.9944	12.8661	12.2871	12.9564	6.05574	5.93612	5.90759	5.56417
Cthe_1968	1	13.7987	13.321	13.1776	13.607	14.5234	13.9379	13.475	14.0177	8.1306	7.84218	7.47134	8.1382	13.799	13.7597	14.4677	13.9274	14.4825	13.8559	13.5032	14.1122	6.48562	6.38626	6.13579	5.77806
Cthe_1969	1	14.9206	14.7213	14.3815	14.7123	14.8637	14.2806	13.4745	14.4103	8.47094	8.18493	7.47089	8.53084	14.1394	14.1025	14.4672	14.32	14.8228	14.1987	13.5028	14.5048	8.07512	7.95744	7.52733	7.15652
Cthe_1970	4	15.1435	14.8001	14.6517	14.7676	15.5483	14.6708	14.0689	14.6183	9.15555	8.57505	8.06529	8.73887	14.824	14.4926	15.0617	14.5281	15.5074	14.5888	14.0972	14.7129	10.7885	10.4828	10.2553	9.75925
Cthe_1971	1	15.0263	14.6754	14.4605	14.7147	14.9921	13.9235	13.5054	13.7434	8.59928	7.82777	7.5018	7.8639	14.2677	13.7453	14.4982	13.6531	14.9512	13.8415	13.5337	13.8379	9.98273	9.63949	9.53544	8.95041
Cthe_1972	2	14.6629	14.3363	13.7429	13.9568	12.9702	12.3264	11.1408	11.7395	6.57742	6.23071	5.13718	5.86005	12.2459	12.1483	12.1335	11.6493	12.9293	12.2445	11.1691	11.834	7.83393	7.84236	7.21508	7.38889
Cthe_1973	1	14.3466	14.2044	13.4753	14.0996	14.9258	14.5516	13.2823	14.1803	8.53298	8.45585	7.27873	8.30086	14.2014	14.3734	14.2751	14.0901	14.8849	14.4696	13.3106	14.2749	7.64238	7.93586	7.09848	7.37774
Cthe_1974	3	13.6692	13.6502	13.1639	13.3777	13.2233	13.3077	12.2512	12.3807	6.83056	7.21201	6.24758	6.50123	12.499	13.1296	13.2439	12.2904	13.1824	13.2258	12.2795	12.4752	7.24116	7.7032	7.1561	7.91332
Cthe_1977	7	12.0362	11.8581	11.423	11.554	9.85762	10.2539	9.06606	10.3004	3.46484	4.15819	3.06244	4.42091	9.13329	10.0757	10.0588	10.2101	9.81672	10.172	9.09435	10.3949	5.41605	5.65596	4.85757	5.54572
Cthe_1978	8	12.3108	12.2431	11.4046	11.3565	8.89296	8.59733	8.00947	8.75332	2.50017	2.50162	2.00586	2.87386	8.16863	8.41917	9.00222	8.66306	8.85205	8.51539	8.03777	8.84786	4.41519	4.70763	4.27683	3.97661
Cthe_1979	6	12.4318	12.124	11.9084	11.8424	10.8818	11.0631	9.3325	9.4506	4.489	4.96742	3.32888	3.57114	10.1575	10.885	10.3252	9.36034	10.8409	10.9812	9.36079	9.54514	6.34144	6.22443	5.49328	6.90796
Cthe_1981	8	14.4508	14.4435	14.4887	14.6276	6.68164	6.16277	6.21142	6.1535	0.288853	0.067061	0.207807	0.274036	5.9573	5.98461	7.20417	6.06323	6.64073	6.08084	6.23972	6.24804	3.18177	2.81275	3.08528	2.81368
Cthe_1982	10	9.96822	9.87599	9.85924	9.53968	5.48806	5.53848	5.5978	6.25427	-0.90472	-0.55722	-0.40582	0.374815	4.76373	5.36033	6.59054	6.16401	5.44716	5.45655	5.62609	6.34882	1.54443	1.9677	1.72527	1.35089
Cthe_1983	9	10.8255	11.2394	11.2006	11.4822	6.33885	6.72108	6.72801	7.87304	-0.05394	0.62537	0.724391	1.99358	5.61451	6.54292	7.72075	7.78278	6.29794	6.63915	6.7563	7.96758	1.74856	1.37953	0.959512	1.54663
Cthe_1984	10	9.94502	10.2657	9.86756	10.0766	2.8809	3.56919	2.33733	5.10631	-3.51188	-2.52652	-3.66629	-0.77315	2.15657	3.39103	3.33007	5.01605	2.84	3.48725	2.36562	5.20085	0.399339	-0.29038	-0.93704	-0.14919
Cthe_1985	10	10.2284	11.0816	10.187	11.1247	5.47417	5.88382	5.32022	7.30927	-0.91861	-0.21188	-0.6834	1.42981	4.74984	5.70567	6.31296	7.21901	5.43326	5.80189	5.34851	7.40381	0.596131	0.157195	-0.44543	-0.10635
Cthe_1986	9	10.0199	10.3013	10.2745	10.3826	6.14757	7.28217	6.74879	9.04702	-0.24521	1.18647	0.745173	3.16756	5.42324	7.10402	7.74153	8.95676	6.10667	7.20024	6.77708	9.14156	1.00717	0.48274	-0.21517	0.700624
Cthe_1987	2	14.5282	14.3899	14.2788	14.3779	11.5114	11.4499	10.7296	10.7025	5.11859	5.35424	4.72598	4.82301	10.787	11.2718	11.7223	10.6122	11.4705	11.368	10.7579	10.797	6.85871	6.78958	6.84394	6.75997
Cthe_1991	8	14.5803	14.6122	14.3111	14.6778	6.45768	6.0389	5.49979	6.79258	0.064898	-0.05681	-0.50382	0.913126	5.73335	5.86074	6.49254	6.70232	6.41678	5.95697	5.52808	6.88713	6.66857	7.00649	6.63187	6.61361
Cthe_1998	9	10.2879	10.3643	10.2606	10.332	6.86416	7.20466	6.33967	8.32941	0.471375	1.10895	0.336055	2.44995	6.13983	7.0265	7.33242	8.23914	6.82325	7.12273	6.36796	8.42395	3.04664	2.72028	1.92221	2.1594
Cthe_2002	9	9.76538	9.58953	9.9111	9.60408	6.67993	5.61811	6.81293	7.32702	0.287148	-0.4776	0.809313	1.44756	5.9556	5.43996	7.80567	7.23676	6.63903	5.53618	6.84122	7.42156	2.02165	1.80924	1.2154	1.20968
Cthe_2008	8	10.8468	10.9784	11.4206	11.3949	8.23537	8.28807	8.89554	9.75236	1.84259	2.19237	2.89193	3.8729	7.51105	8.10992	9.88829	9.6621	8.19447	8.20614	8.92384	9.8469	3.88195	3.68607	3.6944	3.23969
Cthe_2009	8	10.8849	11.0183	11.1634	10.8447	7.92115	8.44821	8.06634	8.89495	1.52836	2.35251	2.06272	3.0155	7.19682	8.27006	9.05908	8.80469	7.88024	8.36628	8.09463	8.9895	3.80141	3.39737	3.41266	3.65474
Cthe_2010	8	11.0417	10.7879	11.159	11.0137	8.6483	8.55076	8.90551	9.21644	2.25552	2.45505	2.90189	3.33698	7.92397	8.37261	9.89825	9.12618	8.6074	8.46883	8.9338	9.31098	4.83701	4.43288	4.50768	4.44754
Cthe_2015	6	10.8705	10.505	11.2051	10.3363	10.7892	10.2287	11.3072	11.1171	4.39644	4.13299	5.3036	5.23761	10.0649	10.0505	12.3	11.0268	10.7483	10.1468	11.3355	11.2116	6.28227	6.07354	6.35171	5.80387
Cthe_2018	2	12.8684	12.8629	12.8298	12.6865	12.5988	12.5588	12.1648	12.143	6.20603	6.46312	6.16118	6.26356	11.8745	12.3807	13.1575	12.0528	12.5579	12.4769	12.1931	12.2376	7.34582	7.0992	7.06487	7.5759
Cthe_2019	8	11.4157	10.9426	10.6287	10.2015	9.09398	9.03769	8.31026	9.16678	2.7012	2.94199	2.30664	3.28732	8.36965	8.85954	9.303	9.07652	9.05308	8.95576	8.33855	9.26132	5.25876	4.05858	3.92619	4.5128
Cthe_2021	2	14.3675	14.3065	13.988	14.53	11.6293	12.0104	10.7192	11.3766	5.23655	5.9147	4.71562	5.49719	10.905	11.8323	11.712	11.2864	11.5884	11.9285	10.7475	11.4712	6.96992	6.8976	7.07061	6.62555
Cthe_2024	8	10.1624	10.0968	10.7754	10.4009	7.95747	7.91752	9.14353	9.94295	1.56469	1.82181	3.13991	4.06349	7.23314	7.73936	10.1363	9.85269	7.91657	7.83559	9.17182	10.0375	2.85073	2.23315	2.24705	2.16759
Cthe_2025	2	12.5786	12.6145	12.8384	12.5445	11.73	11.5331	12.2209	12.3983	5.33721	5.43745	6.2173	6.5188	11.0057	11.355	13.2137	12.308	11.6891	11.4512	12.2492	12.4928	6.99024	6.50921	6.90317	6.39226
Cthe_2026	10	9.79698	9.88807	9.91379	10.2895	5.71179	5.69093	5.71699	7.56457	-0.68099	-0.40478	-0.28662	1.68511	4.98746	5.51277	6.70974	7.47431	5.67089	5.609	5.74529	7.65911	2.18646	1.7985	1.03923	1.24764
Cthe_2027	8	11.5643	12.2158	11.5556	12.2096	6.04449	7.05575	5.39853	6.74622	-0.34829	0.960041	-0.60509	0.86676	5.32016	6.87759	6.39127	6.65596	6.00359	6.97382	5.42682	6.84076	4.41302	4.21605	3.88559	4.45458
Cthe_2028	10	10.5253	10.5703	10.5994	10.172	2.08842	2.94522	2.25236	5.28723	-4.30436	-3.15048	-3.75125	-0.59222	1.36409	2.76707	3.24511	5.19697	2.04752	2.86329	2.28066	5.38178	0.136181	0.747213	-1.20131	0.159411
Cthe_2029	7	10.1503	10.1652	10.1002	9.96408	9.79946	9.98862	9.09025	10.2393	3.40667	3.89292	3.08663	4.35983	9.07513	9.81047	10.083	10.149	9.75855	9.90669	9.11854	10.3338	3.9127	4.44341	3.67263	3.89377
Cthe_2030	7	12.0745	11.9561	11.5324	11.7709	9.75207	9.5689	8.88306	9.24245	3.35929	3.4732	2.87945	3.36299	9.02774	9.39075	9.87581	9.15218	9.71117	9.48697	8.91136	9.33699	5.13973	5.08864	4.28063	5.29486
Cthe_2031	8	13.7431	13.2893	14.0635	13.792	6.72357	6.7169	7.29572	7.14717	0.330789	0.621193	1.29211	1.26771	5.99924	6.53875	8.28847	7.0569	6.68267	6.63497	7.32402	7.24171	5.23071	5.65006	5.66928	6.03067
Cthe_2032	4	12.1709	12.0221	11.9418	11.6279	15.748	15.1852	14.6744	14.8272	9.35522	9.08955	8.67078	8.94772	15.0237	15.0071	15.6671	14.7369	15.7071	15.1033	14.7027	14.9217	6.65686	6.66506	6.45711	6.33485
Cthe_2033	7	14.976	14.7913	14.1697	13.8335	10.1937	8.65058	8.4475	9.09967	3.80095	2.55487	2.44388	3.22021	9.4694	8.47243	9.44025	9.00941	10.1528	8.56865	8.47579	9.19421	5.12801	5.18641	4.77478	3.51446
Cthe_2034	3	13.2688	13.084	12.0935	12.7832	14.2771	13.811	12.4763	13.2175	7.88429	7.71532	6.47267	7.33805	13.5527	13.6329	13.469	13.1272	14.2362	13.7291	12.5046	13.312	6.5358	6.81906	6.26285	6.05492
Cthe_2036	8	11.4737	11.3535	11.6378	11.8621	7.85755	7.55076	7.88535	8.97589	1.46477	1.45505	1.88174	3.09643	7.13322	7.37261	8.8781	8.88563	7.81665	7.46883	7.91365	9.07043	3.04963	2.6838	1.95595	2.55036
Cthe_2038	6	12.7781	12.7881	12.5505	13.3476	12.1747	11.9292	11.3892	12.451	5.78192	5.83353	5.38557	6.57156	11.4504	11.7511	12.3819	12.3607	12.1338	11.8473	11.4175	12.5456	4.78676	4.97204	4.40883	4.21289
Cthe_2039	6	12.777	12.5132	12.7468	12.3451	12.4572	11.6953	12.3013	12.3056	6.06445	5.59959	6.29769	6.42614	11.7329	11.5172	13.2941	12.2153	12.4163	11.6134	12.3296	12.4002	4.36045	4.27185	3.69888	4.33744
Cthe_2040	6	12.5064	12.2806	12.6002	12.3819	11.7722	11.4503	11.7517	12.0952	5.37939	5.35456	5.74809	6.21571	11.0478	11.2721	12.7445	12.0049	11.7313	11.3683	11.78	12.1897	3.96745	4.02209	3.40136	4.09296
Cthe_2041	8	10.5963	10.3021	11.0986	10.782	8.34664	8.26734	8.98866	9.77181	1.95386	2.17163	2.98504	3.89235	7.62231	8.08919	9.9814	9.68155	8.30574	8.18541	9.01695	9.86635	4.05766	4.05266	3.45816	3.95986
Cthe_2044	8	10.0477	10.0796	10.0544	10.241	8.41058	8.87151	8.00886	9.60948	2.01779	2.77581	2.00524	3.73002	7.68625	8.69336	9.0016	9.51922	8.36967	8.78958	8.03715	9.70402	3.54074	3.62665	3.10754	3.09041
Cthe_2045	8	10.3553	10.5578	10.3341	10.5656	8.84071	9.27905	8.19043	10.1705	2.44793	3.18335	2.18682	4.29101	8.11638	9.1009	9.18318	10.0802	8.79981	9.19712	8.21872	10.265	3.93755	3.80744	3.18651	3.36729
Cthe_2046	6	12.5276	12.195	12.2043	12.1762	11.5687	11.0885	11.1275	11.6897	5.17589	4.99276	5.12394	5.81021	10.8443	10.9103	12.1203	11.5994	11.5278	11.0065	11.1558	11.7842	6.39881	6.47335	6.153	5.84699
Cthe_2047	6	12.5555	12.1126	11.851	11.8221	12.2006	11.7092	11.2658	12.0894	5.80785	5.6135	5.26215	6.20998	11.4763	11.5311	12.2585	11.9992	12.1597	11.6273	11.2941	12.184	6.07321	5.47919	5.2724	5.36994
Cthe_2048	6	12.2042	11.2892	11.5571	10.691	11.5798	10.6709	10.5394	10.4741	5.18697	4.57523	4.53582	4.59463	10.8554	10.4928	11.5322	10.3838	11.5389	10.589	10.5677	10.5686	5.98652	5.63094	5.66149	5.28268
Cthe_2049	6	13.0461	12.4616	12.2608	12.0919	12.2564	11.5502	11.2853	11.3368	5.86366	5.45445	5.28172	5.45736	11.5321	11.372	12.2781	11.2466	12.2155	11.4682	11.3136	11.4314	6.06991	5.56372	5.61948	5.42655
Cthe_2050	3	14.2787	13.5609	13.58	13.6096	13.767	13.0164	12.7585	12.8409	7.37423	6.92066	6.75491	6.96141	13.0427	12.8382	13.7513	12.7506	13.7261	12.9344	12.7868	12.9354	7.62347	7.17537	7.17759	6.95842
Cthe_2051	2	13.65	13.0939	12.8914	12.3499	13.3782	12.2366	11.8204	11.4083	6.98538	6.14094	5.81683	5.5288	12.6538	12.0585	12.8132	11.318	13.3373	12.1547	11.8487	11.5028	6.85877	6.32135	6.2493	6.37166
Cthe_2052	7	12.6468	11.4931	11.6004	10.6401	10.7496	9.45814	9.38499	9.09892	4.35679	3.36243	3.38137	3.21947	10.0252	9.27998	10.3777	9.00866	10.7087	9.37621	9.41328	9.19346	5.69055	4.54062	4.83164	4.56433
Cthe_2053	6	13.5565	12.7037	12.6203	12.1879	13.1509	11.8617	11.6368	11.6998	6.75807	5.76602	5.63323	5.82035	12.4265	11.6836	12.6296	11.6096	13.1099	11.7798	11.6651	11.7943	6.31282	5.58647	5.31394	5.40344
Cthe_2054	2	13.7421	13.1788	13.1025	12.9133	12.394	11.3119	11.2833	11.3989	6.00117	5.21615	5.27973	5.5194	11.6696	11.1337	12.2761	11.3086	12.353	11.2299	11.3116	11.4934	6.83415	6.39258	6.14352	6.05577
Cthe_2055	1	14.2599	14.0348	13.8095	13.8955	15.2778	14.9334	14.4317	14.4465	8.88498	8.83767	8.42812	8.56701	14.5534	14.7552	15.4245	14.3562	15.2369	14.8514	14.46	14.541	7.83357	7.69632	7.53288	7.80807
Cthe_2056	1	13.1037	12.7927	12.5134	13.1752	14.0357	13.6587	12.8876	13.9237	7.64293	7.56299	6.88398	8.04422	13.3114	13.4805	13.8803	13.8334	13.9948	13.5768	12.9159	14.0182	7.71549	8.10417	7.484	7.09274
Cthe_2057	3	13.1806	12.4446	12.3875	12.9686	13.8977	13.2164	12.6908	13.686	7.50493	7.12067	6.68722	7.80656	13.1734	13.0382	13.6836	13.5958	13.8568	13.1344	12.7191	13.7806	6.7859	6.73729	5.94494	6.0719
Cthe_2058	7	11.8707	11.9838	11.7841	11.013	9.47923	9.63599	9.1144	9.62772	3.08645	3.54028	3.11078	3.74826	8.7549	9.45784	10.1072	9.53746	9.43833	9.55406	9.14269	9.72227	4.63611	4.00149	3.88901	4.56222
Cthe_2059	2	13.5261	13.9293	13.2403	13.4994	11.6839	12.7298	11.1633	12.0232	5.29114	6.6341	5.1597	6.14377	10.9596	12.5517	12.1561	11.933	11.643	12.6479	11.1916	12.1178	6.23096	6.42932	5.74456	7.27187
Cthe_2060	2	13.7471	13.8176	13.3357	13.0081	12.5937	12.9475	11.9012	11.4336	6.20092	6.85183	5.89763	5.55409	11.8694	12.7694	12.894	11.3433	12.5528	12.8656	11.9295	11.5281	6.22097	6.01793	6.00563	7.22495
Cthe_2061	6	11.7956	11.2018	11.6877	12.2517	10.751	10.9555	10.4947	11.4466	4.35821	4.85977	4.49112	5.5671	10.0267	10.7773	11.4875	11.3563	10.7101	10.8735	10.523	11.5411	6.04261	6.32536	5.72864	6.06217
Cthe_2062	8	10.8105	10.6236	10.8733	10.7212	8.70733	8.24515	8.70374	9.35883	2.31454	2.14945	2.70012	3.47937	7.983	8.067	9.69649	9.26857	8.66642	8.16322	8.73203	9.45337	2.62969	1.88586	1.7427	1.82578
Cthe_2063	9	10.2407	10.0531	10.0841	10.1737	6.19619	6.83083	6.18145	7.82425	-0.19659	0.735123	0.177836	1.94479	5.47186	6.65268	7.1742	7.73399	6.15529	6.7489	6.20974	7.91879	1.13574	0.240015	0.158274	0.379737
Cthe_2064	8	9.88877	10.1882	10.2474	10.045	7.03479	8.09153	8.85183	9.18731	0.642007	1.99582	2.84821	3.30784	6.31046	7.91337	9.84457	9.09704	6.99389	8.00959	8.88012	9.28185	1.91858	1.2972	2.10384	2.00303
Cthe_2065	4	14.9837	14.8966	15.0981	14.9119	15.992	15.6035	16.6585	15.6018	9.59924	9.5078	10.6549	9.72237	15.2677	15.4253	17.6512	15.5116	15.9511	15.5216	16.6868	15.6964	9.54346	8.75302	10.0589	9.07585
Cthe_2066	4	15.0495	14.9383	14.9873	14.837	16.0838	15.3491	15.8371	14.7564	9.69103	9.25336	9.83348	8.87699	15.3595	15.1709	16.8298	14.6662	16.0429	15.2671	15.8654	14.851	9.93606	9.43372	10.1753	9.71051
Cthe_2067	9	11.6765	10.9898	11.2236	11.1752	7.91518	7.20027	7.3739	8.18284	1.5224	1.10457	1.37028	2.30338	7.19085	7.02212	8.36664	8.09258	7.87428	7.11834	7.40219	8.27738	3.57836	2.79428	2.25919	2.75996
Cthe_2068	4	14.972	14.767	14.9864	14.9556	16.2931	15.618	15.9598	15.117	9.90031	9.52226	9.95619	9.23752	15.5688	15.4398	16.9525	15.0267	16.2522	15.536	15.9881	15.2115	9.83665	9.60403	9.82164	9.95691
Cthe_2069	2	13.2892	13.2383	13.2011	13.3567	12.7293	12.2906	12.0718	12.1547	6.33654	6.19487	6.06818	6.27528	12.005	12.1124	13.0645	12.0645	12.6884	12.2086	12.1001	12.2493	6.50068	6.79929	6.49889	6.44956
Cthe_2070	2	13.7368	14.1407	13.9093	14.0624	12.0359	12.5228	12.2117	12.601	5.64307	6.42711	6.2081	6.72152	11.3115	12.3447	13.2045	12.5107	11.9949	12.4409	12.24	12.6955	6.20911	6.5575	6.28652	6.74796
Cthe_2071	6	12.621	12.9671	12.6386	13.6053	10.7662	11.0875	10.6664	12.1816	4.3734	4.99181	4.66284	6.30213	10.0419	10.9094	11.6592	12.0913	10.7253	11.0056	10.6948	12.2761	5.33023	5.5335	5.00263	4.83744
Cthe_2072	7	11.8534	11.6809	11.6457	10.9804	9.85646	9.46288	9.56029	9.56106	3.46367	3.36717	3.55667	3.6816	9.13213	9.28473	10.553	9.47079	9.81555	9.38095	9.58858	9.6556	3.93035	3.99357	3.44923	4.25052
Cthe_2073	7	12.9328	13.6997	13.0727	13.3944	10.3363	11.373	10.1178	10.7694	3.94354	5.27734	4.11417	4.88995	9.61199	11.1949	11.1105	10.6791	10.2954	11.2911	10.1461	10.864	4.05936	4.2518	3.7922	5.07419
Cthe_2074	8	10.2264	10.2728	10.2849	10.1245	8.09439	7.80748	7.68702	9.75093	1.7016	1.71177	1.6834	3.87147	7.37006	7.62933	8.67976	9.66066	8.05348	7.72555	7.71531	9.84547	5.074	4.84119	3.93949	3.79501
Cthe_2075	1	14.9536	15.1451	14.9629	15.0594	13.332	14.1327	13.3211	13.4148	6.93921	8.03701	7.31752	7.53537	12.6077	13.9546	14.3139	13.3246	13.2911	14.0508	13.3494	13.5094	7.53284	7.81387	7.5954	8.62857
Cthe_2076	2	12.7417	13.2492	13.4316	13.4773	11.6903	11.8041	12.2346	13.091	5.29756	5.70834	6.23097	7.2115	10.966	11.6259	13.2273	13.0007	11.6494	11.7221	12.2629	13.1855	6.17914	5.85185	6.28962	5.16888
Cthe_2077	4	15.0525	14.9506	15.0376	15.0154	16.0071	15.3016	15.6147	15.8807	9.6143	9.20586	9.61104	10.0012	15.2828	15.1234	16.6074	15.7904	15.9662	15.2196	15.643	15.9752	11.3858	10.9741	11.3012	10.2574
Cthe_2078	4	14.9017	14.7953	14.8136	14.7584	16.6767	15.8223	15.7395	15.1425	10.284	9.72654	9.7359	9.26307	15.9524	15.6441	16.7323	15.0523	16.6359	15.7403	15.7678	15.2371	10.4326	10.2735	10.3506	10.2681
Cthe_2079	1	14.3485	14.3066	14.395	14.508	13.4759	13.3068	13.14	13.5115	7.08311	7.21106	7.13634	7.63207	12.7516	13.1286	14.1327	13.4213	13.435	13.2248	13.1683	13.6061	7.86874	8.44371	7.97508	7.96684
Cthe_2080	6	12.7365	12.6245	12.5385	12.6377	11.1536	11.1118	10.7467	10.5369	4.76078	5.0161	4.74313	4.65749	10.4292	10.9337	11.7395	10.4467	11.1127	11.0299	10.775	10.6315	5.72612	5.25904	5.16728	6.1561
Cthe_2081	2	13.4701	13.6083	13.493	13.16	12.3126	12.2229	12.1514	11.7508	5.9198	6.12718	6.14783	5.87137	11.5883	12.0447	13.1442	11.6606	12.2717	12.141	12.1797	11.8454	5.18235	4.95587	4.95146	5.66782
Cthe_2083	7	12.2651	12.2972	11.9426	12.077	11.0645	11.0896	10.4927	10.659	4.67173	4.99391	4.48913	4.77956	10.3402	10.9115	11.4855	10.5688	11.0236	11.0077	10.521	10.7536	4.63144	4.25391	4.07575	4.83857
Cthe_2084	8	11.125	11.0944	10.9152	10.4034	8.38293	8.68098	6.71254	8.06521	1.99015	2.58528	0.708925	2.18575	7.6586	8.50283	7.70529	7.97494	8.34202	8.59905	6.74083	8.15975	4.0282	3.63998	2.89673	3.88704
Cthe_2085	2	14.6558	14.6157	14.491	14.4751	12.2034	11.8211	11.9998	11.5294	5.81058	5.72542	5.99617	5.64989	11.479	11.643	12.9925	11.4391	12.1625	11.7392	12.0281	11.6239	6.8162	6.49677	6.57123	7.00011
Cthe_2086	1	14.6205	14.3811	14.3722	14.2029	14.6948	14.1896	14.0087	13.67	8.30204	8.09385	8.00513	7.7905	13.9705	14.0114	15.0015	13.5797	14.6539	14.1076	14.037	13.7645	6.90163	6.48418	6.59757	6.79192
Cthe_2087	2	13.5384	13.1385	12.7769	12.669	12.7576	12.2766	11.7409	11.6803	6.36483	6.18088	5.73733	5.80085	12.0333	12.0984	12.7337	11.59	12.7167	12.1947	11.7692	11.7749	6.26374	6.21457	6.11764	6.11044
Cthe_2088	1	15.024	14.844	14.6254	14.3125	14.0175	13.9346	13.0631	12.0967	7.62468	7.83889	7.05947	6.21722	13.2931	13.7564	14.0558	12.0064	13.9766	13.8527	13.0914	12.1912	8.31389	8.05371	8.62338	8.79792
Cthe_2089	5	15.4914	15.5069	15.5401	15.4555	21.3428	20.4499	20.5459	19.5918	14.95	14.3542	14.5423	13.7124	20.6185	20.2718	21.5386	19.5016	21.3019	20.368	20.5742	19.6864	13.2056	13.1081	13.3321	13.2129
Cthe_2090	1	12.9625	13.4971	13.5247	13.507	12.4863	14.0709	13.5045	13.4329	6.09354	7.97524	7.50093	7.55349	11.762	13.8928	14.4973	13.3427	12.4454	13.989	13.5328	13.5275	7.93781	7.24607	8.35351	8.65675
Cthe_2091	8	11.7157	10.9263	10.99	11.1744	9.41215	8.25203	8.47238	9.81627	3.01936	2.15632	2.46876	3.93682	8.68782	8.07387	9.46512	9.72601	9.37124	8.1701	8.50067	9.91082	3.846	2.31556	1.82117	2.00645
Cthe_2092	7	11.3982	11.6602	11.8672	11.4454	10.3202	10.5638	10.7855	10.9205	3.92743	4.46807	4.78189	5.04104	9.59589	10.3856	11.7783	10.8302	10.2793	10.4818	10.8138	11.015	4.77643	4.60416	4.5727	5.08663
Cthe_2093	2	13.9881	13.9778	14.2261	13.7704	12.1733	12.5318	12.7432	11.6777	5.78052	6.43608	6.73962	5.79824	11.449	12.3536	13.736	11.5874	12.1324	12.4499	12.7715	11.7722	5.73005	5.64342	6.22032	6.74734
Cthe_2094	7	11.8201	13.3794	12.5206	14.7602	7.43788	9.02036	7.91106	11.4736	1.0451	2.92465	1.90745	5.59413	6.71355	8.8422	8.90381	11.3833	7.39698	8.93843	7.93935	11.5681	4.04964	4.26433	3.05238	3.4516
Cthe_2095	2	14.3741	14.4573	14.6203	14.7318	11.9997	12.2047	12.4347	12.4242	5.60694	6.109	6.43108	6.54478	11.2754	12.0266	13.4274	12.334	11.9588	12.1228	12.463	12.5188	6.36872	6.50475	6.20314	7.05595
Cthe_2096	1	13.6871	13.7489	13.7609	13.6776	13.9587	13.9867	14.0995	13.5256	7.5659	7.89102	8.09591	7.64615	13.2344	13.8086	15.0923	13.4353	13.9178	13.9048	14.1278	13.6202	6.59615	6.62695	6.58789	7.40735
Cthe_2097	1	14.0727	13.5342	13.7428	14.1983	13.8287	13.1188	13.1743	13.7652	7.43591	7.02305	7.17063	7.88572	13.1044	12.9406	14.167	13.6749	13.7878	13.0368	13.2025	13.8597	7.56694	7.59061	7.3401	6.68671
Cthe_2098	7	14.0383	13.6408	13.7517	14.1405	9.61352	8.97723	9.18994	10.4709	3.22074	2.88153	3.18632	4.59147	8.88919	8.79908	10.1827	10.3807	9.57262	8.8953	9.21823	10.5655	5.28453	4.29796	4.26384	3.57151
Cthe_2099	7	13.0086	12.422	12.3762	12.8682	9.81586	8.69277	9.09515	9.76987	3.42308	2.59707	3.09153	3.89041	9.09153	8.51462	10.0879	9.67961	9.77496	8.61084	9.12344	9.86441	4.8571	3.73593	3.51075	3.45468
Cthe_2100	6	12.1215	11.8878	12.6237	13.2617	10.7812	10.5357	11.1796	12.2263	4.38839	4.44003	5.17598	6.34686	10.0568	10.3576	12.1723	12.1361	10.7403	10.4538	11.2079	12.3209	7.25103	7.56212	7.21432	6.47685
Cthe_2101	2	13.5033	13.6164	14.0588	13.0134	11.7308	11.8739	12.4124	11.0414	5.33805	5.7782	6.40878	5.16196	11.0065	11.6958	13.4051	10.9512	11.6899	11.792	12.4407	11.136	5.29159	5.66132	5.60736	7.02978
Cthe_2102	2	14.3789	14.4252	14.8952	14.36	12.5628	12.3696	13.47	12.2003	6.16999	6.27389	7.46638	6.32085	11.8384	12.1914	14.4627	12.11	12.5219	12.2877	13.4983	12.2949	6.60951	6.64854	6.84658	7.65813
Cthe_2103	4	15.0816	14.5434	15.2814	15.495	14.9898	13.7916	15.4422	16.0795	8.59698	7.69585	9.43858	10.2	14.2654	13.6134	16.4349	15.9892	14.9489	13.7096	15.4705	16.174	11.666	11.9913	11.7652	10.2267
Cthe_2104	1	14.3697	14.1234	14.4963	14.3303	13.8021	13.7092	14.2351	13.8866	7.40936	7.6135	8.23153	8.00711	13.0778	13.5311	15.2279	13.7963	13.7612	13.6273	14.2634	13.9811	7.91703	7.84155	8.01854	8.16585
Cthe_2105	1	14.6329	14.2692	14.5752	14.3719	14.2174	13.8803	13.9851	13.7384	7.8246	7.78461	7.98145	7.85893	13.4931	13.7022	14.9778	13.6481	14.1765	13.7984	14.0134	13.8329	7.87624	7.79641	7.98895	7.76348
Cthe_2106	2	13.1825	13.6847	13.6537	13.5709	10.6609	11.5608	11.3049	11.2256	4.26811	5.46513	5.30126	5.34611	9.93656	11.3827	12.2976	11.1353	10.62	11.4789	11.3332	11.3201	6.17665	5.68253	6.6588	6.34979
Cthe_2107	1	14.2283	14.7208	14.3452	14.5496	12.6911	14.1101	13.174	13.0861	6.29832	8.01436	7.17038	7.20662	11.9668	13.9319	14.1667	12.9958	12.6502	14.0281	13.2023	13.1806	7.55509	7.00583	7.84205	8.39591
Cthe_2108	3	13.7073	14.5273	13.7948	14.1092	12.6109	14.1041	12.638	13.2893	6.21812	8.00843	6.63437	7.4098	11.8866	13.926	13.6307	13.199	12.57	14.0222	12.6663	13.3838	6.56154	5.93852	6.55553	6.95665
Cthe_2109	1	13.7336	13.3171	13.9678	13.5449	13.712	13.4292	14.0016	13.5814	7.3192	7.33345	7.99794	7.70193	12.9877	13.251	14.9943	13.4911	13.6711	13.3472	14.0298	13.6759	6.21364	6.08021	6.0227	6.57868
Cthe_2110	7	11.8197	11.4666	12.2557	11.8048	8.96566	8.56678	9.37166	9.376	2.57288	2.47108	3.36804	3.49654	8.24133	8.38863	10.3644	9.28574	8.92476	8.48485	9.39995	9.47054	3.4798	3.2889	3.04223	3.4935
Cthe_2111	7	11.498	11.4158	12.1385	11.9293	9.20772	8.66436	9.76214	10.1478	2.81494	2.56865	3.75853	4.26833	8.48339	8.4862	10.7549	10.0575	9.16682	8.58243	9.79044	10.2423	2.5485	2.41237	2.14439	2.0577
Cthe_2112	6	13.9205	13.8129	13.7677	13.9107	11.3573	11.1496	10.9773	11.1783	4.96452	5.05394	4.97367	5.29886	10.633	10.9715	11.97	11.0881	11.3164	11.0677	11.0056	11.2729	5.62254	5.62188	5.24082	5.76506
Cthe_2113	7	12.4353	12.2197	12.2959	12.1352	10.121	9.63563	10.0881	10.1221	3.72822	3.53993	4.08446	4.24268	9.39668	9.45748	11.0808	10.0319	10.0801	9.5537	10.1164	10.2167	3.90425	3.95268	3.95667	3.55104
Cthe_2115	1	13.6257	13.908	14.0787	14.1995	12.6294	12.1648	13.2331	13.0072	6.23658	6.06906	7.22944	7.12774	11.905	11.9866	14.2258	12.9169	12.5885	12.0828	13.2614	13.1017	8.33331	8.58285	8.47979	8.36779
Cthe_2116	6	13.457	13.5921	14.09	14.0897	10.7011	10.6708	11.5842	11.5235	4.30834	4.57508	5.58059	5.64403	9.97679	10.4926	12.577	11.4332	10.6602	10.5889	11.6125	11.618	5.38696	5.3098	5.55759	5.33973
Cthe_2117	6	12.8588	13.2262	13.8	13.7755	10.4343	10.756	11.7616	11.7363	4.04151	4.66032	5.75799	5.85689	9.70997	10.5779	12.7544	11.6461	10.3934	10.6741	11.7899	11.8309	5.04704	4.72896	5.24631	5.0469
Cthe_2118	6	13.1468	13.434	12.7804	13.0047	10.5427	11.036	11.1761	11.3845	4.14994	4.94033	5.17243	5.50507	9.81839	10.8579	12.1688	11.2943	10.5018	10.9541	11.2043	11.4791	5.15746	5.27623	5.57614	5.31253
Cthe_2119	4	14.9393	14.8801	14.4962	14.6312	15.6421	15.6146	14.2731	14.4725	9.24928	9.51885	8.26945	8.59303	14.9177	15.4364	15.2658	14.3822	15.6012	15.5326	14.3014	14.567	7.81446	7.60611	7.60011	7.7637
Cthe_2120	3	13.6811	13.6965	12.6349	12.8285	13.8323	14.0341	11.974	12.6722	7.43952	7.93841	5.97037	6.79272	13.108	13.856	12.9667	12.5819	13.7914	13.9522	12.0023	12.7667	7.52588	7.45076	7.15708	7.49334
Cthe_2121	3	14.1995	13.7875	13.2411	13.132	13.5027	13.099	11.9035	11.8755	7.10995	7.00327	5.89985	5.996	12.7784	12.9208	12.8962	11.7852	13.4618	13.017	11.9317	11.97	6.653	6.65994	6.43549	6.67187
Cthe_2122	8	10.821	10.1702	10.888	11.1205	8.10378	7.20896	8.11174	9.38284	1.711	1.11325	2.10812	3.50338	7.37945	7.03081	9.10448	9.29258	8.06288	7.12703	8.14003	9.47738	3.74864	4.07698	2.73815	3.09165
Cthe_2123	7	11.1963	10.4434	11.216	11.2589	10.3304	8.79628	10.0704	11.1979	3.93762	2.70058	4.06682	5.31841	9.60608	8.61813	11.0632	11.1076	10.2895	8.71435	10.0987	11.2924	4.17179	4.04681	3.12327	2.60401
Cthe_2125	7	12.6079	11.9738	12.5395	12.6363	10.4532	9.63191	10.4013	11.0658	4.0604	3.53621	4.39765	5.1863	9.72885	9.45376	11.394	10.9755	10.4123	9.54998	10.4296	11.1603	4.87684	4.59579	4.5391	3.61788
Cthe_2126	2	13.8724	13.665	13.9613	14.3813	12.9064	12.1608	12.4726	13.5514	6.51361	6.06513	6.46896	7.67191	12.1821	11.9827	13.4653	13.4611	12.8655	12.0789	12.5009	13.6459	7.42715	7.17049	6.90022	6.04325
Cthe_2127	1	14.7483	14.5851	14.3199	15.1652	14.0592	14.3756	13.3883	15.3189	7.66636	8.27991	7.3847	9.43946	13.3348	14.1975	14.3811	15.2287	14.0182	14.2937	13.4166	15.4135	8.66333	9.06456	8.683	7.60091
Cthe_2128	6	11.0622	11.3983	11.5976	11.2392	11.6586	11.2421	11.5429	12.0301	5.2658	5.14636	5.53925	6.15068	10.9343	11.0639	12.5356	11.9399	11.6177	11.1601	11.5711	12.1247	5.1319	5.30983	4.83657	4.87168
Cthe_2130	4	14.2467	14.6643	14.4296	14.6944	14.1756	15.7707	14.7159	15.2338	7.7828	9.67503	8.71229	9.35438	13.4512	15.5926	15.7087	15.1436	14.1347	15.6888	14.7442	15.3284	8.29059	8.06527	8.60106	9.00218
Cthe_2131	2	13.8867	14.289	14.0841	13.8109	11.8109	12.8966	12.0539	12.0081	5.41808	6.8009	6.05028	6.12865	11.0865	12.7185	13.0466	11.9178	11.77	12.8147	12.0822	12.1027	7.15696	7.22651	7.18471	8.50044
[truncated: 1,130 more rows]
