# Supplementary material for: Global transcriptome analysis of Clostridium thermocellum ATCC 27405 during growth on dilute acid pretreated Populus and switchgrass
Source: Biotechnol Biofuels. 2013 Dec 2;6:179. doi: 10.1186/1754-6834-6-179 (PMC3880215; doi:10.1186/1754-6834-6-179)
Supplement: Additional file 15 — Significantly differentially expressed genes. Dataset of differential gene expression expressed as a ratio between stated conditions. Included is the FDR adjusted P value for each gene comparison, with an FDR adjusted P value <0.05 and greater than ± 1 log2 transformed ratio between the conditions indicative of altered gene regulation. [file 1754-6834-6-179-S15.xlsx]

## Sheet: Sheet1
Additional File 15: Differentially gene expression expressed as a ratio between stated conditions. Included is the FDR adjusted p-value for each gene comparison with an FDR adjusted p-value <0.05 and greater than +/- 1 log2 transformed ratio between the conditions indicative of altered gene regulation.
Locus Tag	Product	Summary of platform that identified a gene as significantly differentially expressed	Microarray: Differential Gene expression and FDR adjusted p-values								RNAseq normalized by KDMM method: Differential Gene expression and FDR adjusted p-values								RNAseq normalized by RPM method: Differential Gene expression and FDR adjusted p-values								RNAseq normalized by TMM method: Differential Gene expression and FDR adjusted p-values								RNAseq normalized by Upper Quartile Scaling method: Differential Gene expression and FDR adjusted p-values								RNAseq normalized by RPKM method: Differential Gene expression and FDR adjusted p-values
			(Pop 12 h) - (Pop 37 h)		(Pop 12 h) - (Swg 12 h)		(Pop 37 h) - (Swg 37 h)		(Swg 12 h) - (Swg 37 h)		(Pop 12 h) - (Pop 37 h)		(Pop 12 h) - (Swg 12 h)		(Pop 37 h) - (Swg 37 h)		(Swg 12 h) - (Swg 37 h)		(Pop 12 h) - (Pop 37 h)		(Pop 12 h) - (Swg 12 h)		(Pop 37 h) - (Swg 37 h)		(Swg 12 h) - (Swg 37 h)		(Pop 12 h) - (Pop 37 h)		(Pop 12 h) - (Swg 12 h)		(Pop 37 h) - (Swg 37 h)		(Swg 12 h) - (Swg 37 h)		(Pop 12 h) - (Pop 37 h)		(Pop 12 h) - (Swg 12 h)		(Pop 37 h) - (Swg 37 h)		(Swg 12 h) - (Swg 37 h)		(Pop 12 h) - (Pop 37 h)		(Pop 12 h) - (Swg 12 h)		(Pop 37 h) - (Swg 37 h)		(Swg 12 h) - (Swg 37 h)
			Array	Adjusted p-Value	Array	Adjusted p-Value	Array	Adjusted p-Value	Array	Adjusted p-Value	KDMM	Adjusted p-Value	KDMM	Adjusted p-Value	KDMM	Adjusted p-Value	KDMM	Adjusted p-Value	RPM	Adjusted p-Value	RPM	Adjusted p-Value	RPM	Adjusted p-Value	RPM	Adjusted p-Value	TMM	Adjusted p-Value	TMM	Adjusted p-Value	TMM	Adjusted p-Value	TMM	Adjusted p-Value	UQS	Adjusted p-Value	UQS	Adjusted p-Value	UQS	Adjusted p-Value	UQS	Adjusted p-Value	RPKM	Adjusted p-Value	RPKM	Adjusted p-Value	RPKM	Adjusted p-Value	RPKM
Cthe_0001	Resolvase domain		-0.22743	0.0028869	-0.03166	0.851275	-0.02232	0.896254	-0.2181	0.0040033	-0.8015	0.368759	-0.35133	0.675085	0.551653	0.510909	0.101478	0.908396	-1.09858	0.294892	-0.74049	0.47771	0.335407	0.731444	-0.02268	0.980527	-1.34768	0.764799	-2.0684	0.757262	0.463763	0.927135	1.18449	0.787456	-0.76047	0.406057	-0.42052	0.62798	0.375181	0.66424	0.03523	0.971441	-0.2435	0.999949	-0.25735	0.999949	-0.8158	0.983844	-0.80195
Cthe_0002	rhs family protein		-0.19055	0.0304139	0.107347	0.608769	0.391528	0.152281	0.093629	0.302197	-0.19845	0.794292	0.220195	0.772689	-0.12285	0.8722	-0.5415	0.474824	-0.49553	0.654961	-0.16897	0.885459	-0.33909	0.758881	-0.66565	0.556073	-0.74463	0.831785	-1.49688	0.784221	-0.21074	0.972943	0.541511	0.877623	-0.15743	0.845588	0.150999	0.85228	-0.29932	0.699313	-0.60775	0.4418	0.185442	0.999949	0.545937	0.999949	-0.37306	0.999949	-0.73356
Cthe_0003	Ankyrin		-0.25919	0.0349694	-0.07357	0.766729	0.084311	0.732125	-0.10131	0.427491	-0.38568	0.236012	-0.13923	0.604986	-0.15031	0.577266	-0.39676	0.228528	-0.68276	0.301087	-0.5284	0.433482	-0.36656	0.563373	-0.52092	0.389538	-0.93186	0.788696	-1.85631	0.757262	-0.2382	0.968257	0.686244	0.833698	-0.34465	0.354173	-0.20843	0.539196	-0.32679	0.374393	-0.46301	0.259938	-0.08451	0.392293	0.190502	0.999949	-0.34959	0.999949	-0.6246
Cthe_0004	YD repeat-containing protein		0.175205	0.271463	0.6301	0.135869	0.124959	0.70389	-0.32994	0.0335172	0.17927	0.669693	1.14798	0.305856	0.214082	0.830217	-0.75463	0.178384	-0.11781	0.869713	0.758811	0.439648	-0.00216	0.998539	-0.87878	0.298406	-0.36691	0.925601	-0.5691	0.898923	0.126191	0.981088	0.328381	0.934247	0.220298	0.67592	1.07878	0.336718	0.03761	0.973275	-0.82088	0.222042	0.49536	0.999949	0.678739	0.999949	-0.06731	0.999949	-0.25069
Cthe_0005	hypothetical protein		0.107306	0.564366	0.596898	0.00094499	-0.18501	0.304747	-0.6746	0.00027783	0.459239	0.643287	0.746837	0.492298	-0.76769	0.480868	-1.05529	0.334664	0.162162	0.796382	0.357669	0.60385	-0.98393	0.267853	-1.17944	0.196601	-0.08694	0.969467	-0.97024	0.864703	-0.85558	0.879159	0.027723	0.989031	0.500267	0.562518	0.677641	0.498415	-0.94416	0.377593	-1.12153	0.273286	-0.00389	0.999949	0.354627	0.999949	0.990188	0.812895	0.631675
Cthe_0006	hypothetical protein		-0.32299	0.264766	0.217962	0.515289	0.439887	0.205696	-0.10106	0.749001	-0.17169	0.79483	0.528087	0.428022	-0.26145	0.690104	-0.96123	0.226837	-0.46877	0.386455	0.13892	0.772191	-0.4777	0.378374	-1.08539	0.154931	-0.71787	0.818626	-1.18899	0.807394	-0.34934	0.949147	0.121779	0.973006	-0.13066	0.83652	0.458891	0.458587	-0.43793	0.478117	-1.02748	0.197349	-0.34164	0.999949	0.199876	0.999949	0.419486	0.999949	-0.12203
Cthe_0007	hypothetical protein		0.300338	0.0203771	0.262383	0.133648	0.582066	0.00975126	0.620021	3.59528e-05	0.113087	0.86802	0.484887	0.475125	0.09767	0.888446	-0.27413	0.684366	-0.18399	0.656981	0.095719	0.81839	-0.11858	0.77524	-0.39829	0.392311	-0.43309	0.868542	-1.23219	0.789037	0.00978	0.998632	0.808879	0.769863	0.154114	0.806267	0.41569	0.5015	-0.0788	0.906558	-0.34038	0.578298	-0.31282	0.984785	-0.06374	0.999949	0.280749	0.999949	0.031664
Cthe_0008	hypothetical protein		0.058323	0.280288	0.589334	0.432684	1.35701	0.178167	0.825995	5.2186e-12	0.19087	0.412322	0.753587	0.0765476	0.24282	0.350538	-0.3199	0.238653	-0.10621	0.858069	0.36442	0.5317	0.026574	0.966692	-0.44405	0.462051	-0.35531	0.89968	-0.96349	0.83132	0.154929	0.97728	0.763111	0.790566	0.231897	0.418099	0.684391	0.115309	0.066348	0.814593	-0.38615	0.251622	0.004991	0.999949	0.391205	0.999949	-0.05061	0.999949	-0.43682
Cthe_0009	YD repeat-containing protein		0.486596	2.90212e-05	0.092255	0.609865	-0.15516	0.404353	0.239177	0.016526	0.470575	0.526621	0.747444	0.512112	0.68506	0.544439	0.408191	0.581275	0.173497	0.804448	0.358276	0.750026	0.468814	0.677205	0.284035	0.680498	-0.0756	0.98578	-0.96963	0.803382	0.597169	0.876562	1.4912	0.757262	0.511602	0.520958	0.678248	0.554947	0.508588	0.65706	0.341943	0.664565	0.055599	0.999949	0.225121	0.999949	-0.31762	0.999949	-0.48714
Cthe_0010	hypothetical protein	Array	0.502573	0.0279411	-0.08235	0.829732	0.41954	0.279447	1.00446	9.44142e-05	0.85756	0.25758	0.227034	0.728786	-0.56118	0.403123	0.069342	0.919831	0.560483	0.283564	-0.16213	0.690823	-0.77743	0.198538	-0.05481	0.900424	0.311382	0.906803	-1.49004	0.761545	-0.64907	0.886011	1.15235	0.757262	0.898588	0.222086	0.157837	0.789685	-0.73766	0.278324	0.003094	0.996264	-0.37353	0.654975	0.111926	0.999949	0.504559	0.999949	0.019108
Cthe_0015	alpha-L-arabinofuranosidase B		-0.10124	0.236882	0.243001	0.262374	0.22969	0.281743	-0.11455	0.17851	-0.06007	0.914271	0.650017	0.285612	0.543962	0.344026	-0.16613	0.758366	-0.35715	0.249549	0.26085	0.336936	0.327716	0.271616	-0.29028	0.305528	-0.60625	0.839402	-1.06706	0.824342	0.456072	0.931523	0.916881	0.772851	-0.01904	0.973275	0.580821	0.309872	0.36749	0.47257	-0.23238	0.641456	-0.0167	0.999949	-0.00409	0.999949	-0.06007	0.999949	-0.07268
Cthe_0016	Ferritin Dps family protein		-0.03836	0.466295	-0.08564	0.0895905	-0.00924	0.876617	0.038043	0.470048	0.353134	0.752266	0.530709	0.643919	-0.1895	0.8722	-0.36707	0.743338	0.056057	0.941061	0.141541	0.848697	-0.40574	0.580968	-0.49123	0.496844	-0.19304	0.933883	-1.18637	0.831004	-0.27739	0.967946	0.715936	0.757262	0.394162	0.68518	0.461513	0.663578	-0.36597	0.73573	-0.43332	0.6538	0.007749	0.999949	-0.07719	0.999949	0.627226	0.607444	0.712161
Cthe_0017	protein of unknown function DUF1538		0.084633	0.0483249	0.018944	0.931327	0.160944	0.460466	0.226633	1.20249e-05	0.486857	0.175446	0.144716	0.885795	0.10554	0.918819	0.44768	0.195682	0.189779	0.58046	-0.24445	0.78301	-0.11071	0.90578	0.323525	0.391068	-0.05932	0.983179	-1.57236	0.806789	0.01765	0.998103	1.53069	0.757262	0.527884	0.056889	0.07552	0.941442	-0.07093	0.945509	0.381432	0.0969372	0.155301	0.999949	-0.02475	0.999949	-0.10625	0.999949	0.073801
Cthe_0019	nitrogen regulatory protein P-II		0.110444	0.354592	-0.09747	0.822998	-0.48768	0.315023	-0.27976	0.0159509	0.437769	0.742449	0.370736	0.822172	-0.70206	0.670431	-0.63503	0.626087	0.140692	0.894936	-0.01843	0.99007	-0.91831	0.508582	-0.75918	0.47529	-0.10841	0.939287	-1.34634	0.840335	-0.78995	0.91281	0.44798	0.757262	0.478797	0.678039	0.30154	0.852728	-0.87853	0.569454	-0.70128	0.544077	0.031665	0.999949	-0.03427	0.999949	0.9369	0.999949	1.00283
Cthe_0020	biotin synthase		-0.36759	0.0689989	-0.3762	0.266458	0.082688	0.802093	0.091296	0.677364	-0.78034	0.595958	-0.63337	0.668982	-1.37646	0.379837	-1.52343	0.343138	-1.07741	0.527798	-1.02254	0.546495	-1.59271	0.393107	-1.64758	0.379955	-1.32651	0.801969	-2.35044	0.757262	-1.46435	0.791482	-0.44042	0.939287	-0.73931	0.623183	-0.70256	0.639457	-1.55293	0.349078	-1.58968	0.340682	1.03778	0.999949	1.16987	0.999949	-0.59705	0.999949	-0.72914
Cthe_0021	Dethiobiotin synthetase		-0.39113	0.152325	-0.27151	0.579769	0.304217	0.53623	0.184588	0.514532	-0.53966	0.569028	-0.49275	0.603406	-1.2051	0.275051	-1.25201	0.262161	-0.83674	0.477518	-0.88191	0.457586	-1.42134	0.300014	-1.37617	0.308428	-1.08584	0.807804	-2.20982	0.757262	-1.29299	0.805673	-0.169	0.973674	-0.49863	0.616818	-0.56194	0.572744	-1.38157	0.255385	-1.31826	0.26788	0.771461	0.869433	0.967226	0.999949	-0.42542	0.999949	-0.62118
Cthe_0022	8-amino-7-oxononanoate synthase		-0.29228	0.33325	-0.2878	0.49594	0.16615	0.69929	0.161669	0.605978	-0.39859	0.775165	-0.46338	0.740575	-1.16201	0.411319	-1.09721	0.433295	-0.69566	0.658091	-0.85255	0.594625	-1.37825	0.422765	-1.22137	0.465854	-0.94476	0.832876	-2.18046	0.757262	-1.2499	0.803255	-0.0142	0.997925	-0.35756	0.799827	-0.53258	0.702009	-1.33848	0.372369	-1.16346	0.418788	0.726926	0.999949	0.9497	0.999949	-0.4214	0.999949	-0.64417
Cthe_0023	alpha/beta hydrolase fold		-0.26098	0.157713	-0.55714	0.0317878	0.234839	0.291661	0.531004	0.00427783	-0.39823	0.706796	-0.68655	0.515509	-0.62401	0.550738	-0.33568	0.753655	-0.6953	0.598586	-1.07572	0.443668	-0.84025	0.531232	-0.45983	0.721692	-0.9444	0.829244	-2.40363	0.757262	-0.7119	0.89248	0.74733	0.866356	-0.3572	0.745401	-0.75575	0.489661	-0.80048	0.46793	-0.40193	0.712929	0.647037	0.999949	0.562604	0.999949	-0.79549	0.999949	-0.71105
Cthe_0024	biotin biosynthesis protein BioC		-0.35933	0.0788331	-0.57919	0.142942	-0.48188	0.200308	-0.26203	0.207587	-0.5314	0.600512	-0.72496	0.480374	-0.61738	0.543091	-0.42381	0.678608	-0.82848	0.513221	-1.11413	0.411069	-0.83362	0.511107	-0.54797	0.654191	-1.07758	0.798636	-2.44204	0.757262	-0.70527	0.909395	0.659196	0.87437	-0.49037	0.634325	-0.79416	0.452015	-0.79385	0.452159	-0.49006	0.634596	0.698	0.999949	0.483609	0.999949	-0.76129	0.999949	-0.5469
Cthe_0025	adenosylmethionine-8-amino-7-oxononanoate aminotransferase		-0.35128	0.0502849	-0.4514	0.0118854	-0.08816	0.651547	0.011966	0.957906	0.733031	0.317259	0.119141	0.886757	-0.82545	0.345082	-0.21156	0.752134	0.435954	0.412092	-0.27003	0.612569	-1.04169	0.185934	-0.33571	0.501778	0.186853	0.916127	-1.59794	0.779278	-0.91334	0.868342	0.871452	0.757262	0.774058	0.232364	0.049945	0.950721	-1.00192	0.255294	-0.2778	0.592177	0.02755	0.999949	0.232662	0.999949	0.541705	0.999949	0.336593
Cthe_0028	hypothetical protein		-0.20254	0.0351226	-0.14709	0.632566	-0.06238	0.843695	-0.11782	0.230545	-0.49533	0.238257	0.041416	0.910353	-0.24935	0.479268	-0.78609	0.132774	-0.79241	0.213746	-0.34775	0.467613	-0.46559	0.365184	-0.91025	0.181066	-1.04151	0.757262	-1.67566	0.757262	-0.33724	0.947718	0.296914	0.875902	-0.4543	0.198493	-0.02778	0.9257	-0.42582	0.21776	-0.85234	0.0773188	-0.19548	0.999949	0.040466	0.999949	0.080114	0.999949	-0.15583
Cthe_0029	Protein of unknown function DUF2174		-0.242	0.00020973	0.53274	7.65976e-09	0.047486	0.455832	-0.72726	6.0327e-11	-0.22235	0.739792	1.34349	0.149148	0.246427	0.709221	-1.31941	0.152038	-0.51943	0.239247	0.954319	0.112838	0.030181	0.934896	-1.44357	0.0531584	-0.76853	0.775488	-0.37359	0.939876	0.158537	0.975773	-0.23641	0.934124	-0.18133	0.767569	1.27429	0.14695	0.069955	0.915509	-1.38566	0.130726	-0.1969	0.999949	0.327257	0.999949	0.59964	0.999949	0.075483
Cthe_0030	phosphatidate cytidylyltransferase	Array	-0.9895	3.77345e-07	0.750624	0.0444337	0.635898	0.0657786	-1.10422	9.03266e-08	-1.0938	0.170092	1.07066	0.174701	0.374658	0.52432	-1.7898	0.0808247	-1.39088	0.206613	0.68149	0.418682	0.158412	0.842082	-1.91395	0.135605	-1.63998	0.757262	-0.64642	0.896429	0.286768	0.961525	-0.70679	0.858697	-1.05277	0.209171	1.00146	0.223707	0.198186	0.765485	-1.85605	0.0926207	0.410485	0.905174	0.759211	0.999949	-0.23341	0.999949	-0.58213
Cthe_0031	putative membrane transporter		-0.60591	2.86859e-05	0.504563	0.0127755	0.245743	0.133985	-0.86473	4.05403e-07	-0.27644	0.335282	0.863581	0.203431	0.333815	0.531028	-0.80621	0.0790646	-0.57352	0.302549	0.474413	0.360186	0.117569	0.79715	-0.93037	0.176552	-0.82262	0.757262	-0.8535	0.871611	0.245924	0.969467	0.276798	0.91281	-0.23542	0.314802	0.794385	0.208353	0.157343	0.751767	-0.87246	0.047474	0.215497	0.999949	0.29601	0.999949	0.063584	0.999949	-0.01693
Cthe_0032			0.280158	0.00257877	0.320138	0.088142	0.144499	0.345916	0.104518	0.258083	1.01471	0.321496	1.34009	0.231477	0.73104	0.437721	0.405655	0.659463	0.717633	0.382291	0.950927	0.298389	0.514794	0.502901	0.2815	0.695699	0.468532	0.902861	-0.37698	0.93892	0.643149	0.884875	1.48866	0.757262	1.05574	0.307952	1.2709	0.251934	0.554568	0.540197	0.339407	0.711214	-0.16987	0.999949	0.204427	0.999949	0.234468	0.999949	-0.13982
Cthe_0033	small GTP-binding protein		0.035994	0.874505	-0.25131	0.471664	0.279409	0.429709	0.566709	0.00408905	0.07826	0.929327	-0.36264	0.658406	-0.0487	0.957344	0.392197	0.631901	-0.21882	0.860674	-0.7518	0.536303	-0.26495	0.825272	0.268041	0.822835	-0.46792	0.907294	-2.07971	0.757262	-0.13659	0.979517	1.47521	0.757262	0.119288	0.899724	-0.43183	0.620189	-0.22517	0.79976	0.325949	0.711528	0.138557	0.999949	0.304357	0.999949	-0.7884	0.999949	-0.9542
Cthe_0034	cyclic nucleotide-binding		-0.05911	0.611003	-0.13684	0.703969	-0.02831	0.941159	0.049419	0.675567	-0.2692	0.400796	0.076284	0.862765	-0.47976	0.319845	-0.82524	0.0998581	-0.56628	0.17825	-0.31288	0.664503	-0.69601	0.390583	-0.9494	0.0818519	-0.81538	0.757262	-1.64079	0.757262	-0.56765	0.89433	0.257766	0.916127	-0.22817	0.278324	0.007088	0.98762	-0.65623	0.216936	-0.89149	0.0360265	-0.47395	0.638854	0.211358	0.999949	0.174511	0.999949	-0.5108
Cthe_0035	4Fe-4S ferredoxin iron-sulfur binding domain-containing protein		0.463819	0.0670731	0.378509	0.288793	0.380765	0.286167	0.466075	0.0658221	0.531131	0.502612	0.602296	0.451137	0.560221	0.480128	0.489057	0.533299	0.234054	0.804083	0.213128	0.821313	0.343975	0.710734	0.364901	0.693107	-0.01505	0.990191	-1.11478	0.826107	0.472331	0.932651	1.57207	0.446806	0.572159	0.434178	0.533099	0.45981	0.383749	0.58712	0.422809	0.549531	-0.44534	0.999949	-0.2134	0.999949	0.085466	0.999949	-0.14647
Cthe_0036	Hydroxylamine reductase		-0.23616	0.186717	-0.52602	0.472946	-0.05779	0.938741	0.232073	0.194594	-0.30408	0.556858	-0.14947	0.845837	0.367888	0.631363	0.213276	0.683394	-0.60116	0.462171	-0.53864	0.523619	0.151642	0.859335	0.089121	0.91396	-0.85026	0.757262	-1.86655	0.764799	0.279998	0.968683	1.29628	0.757262	-0.26305	0.562596	-0.21867	0.76362	0.191416	0.792821	0.147028	0.750549	0.076575	0.999949	-0.26662	0.999949	-0.42086	0.999949	-0.07766
Cthe_0037	heat shock protein Hsp20		-0.09348	0.567202	-0.02773	0.938397	-0.10104	0.765991	-0.1668	0.292	1.43833	0.371137	0.961264	0.524037	-2.22781	0.226837	-1.75074	0.304829	1.14125	0.492427	0.572096	0.715394	-2.44405	0.249665	-1.8749	0.321095	0.892153	0.869953	-0.75581	0.925071	-2.3157	0.766328	-0.66773	0.906852	1.47936	0.371403	0.892067	0.557663	-2.40428	0.218533	-1.81699	0.301468	1.26792	0.799415	2.44952	0.623019	0.569652	0.999949	-0.61195
Cthe_0038	CheW domain protein		-0.13936	0.761611	-0.01026	0.98458	-0.36688	0.410827	-0.49599	0.235983	-0.31024	0.8722	-0.92105	0.62522	-1.48494	0.440856	-0.87413	0.641885	-0.60732	0.752273	-1.31022	0.514756	-1.70118	0.422297	-0.99828	0.610465	-0.85642	0.898324	-2.63813	0.757262	-1.57283	0.81254	0.20888	0.979367	-0.26922	0.897944	-0.99025	0.606599	-1.66141	0.410285	-0.94038	0.624639	1.65024	0.407628	1.48534	0.999949	-1.09151	0.999949	-0.92662
Cthe_0039	chemotaxis sensory transducer		-0.20758	0.125219	-0.02551	0.956432	0.319812	0.463838	0.137744	0.318897	-0.15278	0.897509	0.082926	0.947136	-0.85364	0.455281	-1.08934	0.365482	-0.44985	0.732367	-0.30624	0.818925	-1.06988	0.452769	-1.21349	0.410241	-0.69895	0.884875	-1.63415	0.757262	-0.94153	0.841784	-0.00633	0.998667	-0.11175	0.931674	0.01373	0.991531	-1.03011	0.408383	-1.15559	0.370916	0.484306	0.999949	1.15589	0.999949	-0.38971	0.999949	-1.0613
Cthe_0040	glycoside hydrolase family 9		-0.34036	0.00765315	-0.09192	0.725339	0.244753	0.367983	-0.00369	0.981474	-0.4362	0.389606	-0.01702	0.974259	0.307423	0.523098	-0.11175	0.81805	-0.73327	0.410116	-0.40619	0.619314	0.091177	0.916947	-0.23591	0.767892	-0.98237	0.801955	-1.7341	0.757262	0.219532	0.969467	0.971254	0.803382	-0.39517	0.484099	-0.08622	0.885937	0.130951	0.81987	-0.178	0.752956	-0.00189	0.999949	0.157581	0.999949	-0.65218	0.942368	-0.81165
Cthe_0041	hypothetical protein		-0.51273	0.00024552	-0.54526	0.201551	-0.73977	0.125733	-0.70725	6.99604e-06	-1.76064	0.388171	-0.44604	0.821698	-2.89298	0.228528	-4.20758	0.138582	-2.05772	0.329926	-0.83521	0.642399	-3.10923	0.21864	-4.33174	0.14144	-2.30682	0.159725	-2.16312	0.769863	-2.98087	0.757262	-3.12457	0.0942431	-1.71961	0.372955	-0.51524	0.786993	-3.06945	0.204289	-4.27383	0.121573	-0.25399	0.999949	0.479767	0.999949	1.79688	0.999949	1.06312
Cthe_0042	small GTP-binding protein		0.155206	0.123201	0.144664	0.502306	0.099142	0.64093	0.109683	0.285236	0.004361	0.994719	0.269774	0.588806	0.17052	0.739025	-0.09489	0.850842	-0.29272	0.746251	-0.11939	0.901864	-0.04573	0.96427	-0.21905	0.811646	-0.54182	0.885484	-1.4473	0.775392	0.08263	0.987463	0.988116	0.798571	0.045389	0.944793	0.200578	0.732464	-0.00595	0.992587	-0.16114	0.785528	-0.01334	0.999949	0.41421	0.875895	-0.48511	0.782681	-0.91266
Cthe_0043	glycoside hydrolase family 9		0.077977	0.392689	0.131509	0.1386	0.149282	0.0897073	0.09575	0.290779	0.521654	0.56123	0.968651	0.331005	0.923711	0.345082	0.476714	0.595985	0.224577	0.71635	0.579484	0.41514	0.707465	0.346349	0.352559	0.58046	-0.02452	0.993447	-0.74843	0.868542	0.835821	0.853486	1.55972	0.757262	0.562682	0.524524	0.899455	0.353466	0.747239	0.417571	0.410466	0.640966	-0.02642	0.999949	-0.07041	0.999949	-0.05482	0.999949	-0.01082
Cthe_0044	Spore coat protein CotH		-0.7324	1.55376e-05	0.828151	0.131807	0.789215	0.142146	-0.77134	8.42108e-06	-1.43263	0.190784	0.852961	0.347142	0.881314	0.337624	-1.40428	0.194961	-1.72971	0.234612	0.463794	0.659075	0.665068	0.538262	-1.52843	0.265329	-1.97881	0.757262	-0.86412	0.856828	0.793423	0.868342	-0.32127	0.951669	-1.3916	0.223225	0.783765	0.40788	0.704842	0.444663	-1.47053	0.206418	0.111592	0.999949	0.429576	0.999949	-0.62806	0.999949	-0.94605
Cthe_0045	copper amine oxidase-like domain-containing protein		0.670308	5.33227e-05	0.593051	0.417911	0.657676	0.380577	0.734934	1.92715e-05	0.693188	0.52988	1.08641	0.516093	0.448824	0.79159	0.055606	0.963271	0.396111	0.798323	0.697239	0.700204	0.232578	0.904496	-0.06855	0.967628	0.14701	0.972521	-0.63067	0.862396	0.360934	0.927135	1.13861	0.766328	0.734216	0.534025	1.01721	0.545474	0.272352	0.881379	-0.01064	0.993605	0.450257	0.999949	0.877551	0.999949	-0.42646	0.999949	-0.85375
Cthe_0046	hypothetical protein		0.074195	0.407615	0.133266	0.675535	-0.08188	0.80114	-0.14095	0.105024	-0.02617	0.955568	0.237633	0.721537	0.23291	0.726949	-0.03089	0.94789	-0.32325	0.435331	-0.15153	0.794055	0.016664	0.979291	-0.15505	0.681356	-0.57235	0.862812	-1.47944	0.757262	0.145019	0.977618	1.05212	0.764169	0.01486	0.976846	0.168437	0.805258	0.056438	0.940203	-0.09714	0.840107	0.112767	0.999949	0.092964	0.999949	-0.25838	0.999949	-0.23857
Cthe_0047	copper amine oxidase-like domain-containing protein		0.37081	0.00946073	0.421092	0.145429	0.320029	0.232498	0.269747	0.0572943	0.711799	0.592715	1.0771	0.445538	-0.62854	0.648546	-0.99384	0.464382	0.414722	0.773096	0.687935	0.632299	-0.84479	0.563788	-1.118	0.464025	0.165621	0.97264	-0.63997	0.90801	-0.71643	0.894176	0.089165	0.984842	0.752827	0.583692	1.00791	0.475492	-0.80501	0.56027	-1.06009	0.451155	1.52564	0.999949	2.07811	0.912304	0.152164	0.999949	-0.40031
Cthe_0048	copper amine oxidase-like domain-containing protein		0.541436	0.00020342	0.301918	0.285236	0.366369	0.215963	0.605887	6.19047e-05	0.258529	0.0998581	0.640671	0.383329	-0.14957	0.830082	-0.53171	0.0273433	-0.03855	0.931756	0.251504	0.749518	-0.36581	0.645885	-0.65586	0.241105	-0.28765	0.927493	-1.07641	0.782235	-0.23746	0.95803	0.5513	0.849644	0.299556	0.21419	0.571475	0.435358	-0.32604	0.644185	-0.59796	0.0766948	0.485001	0.999949	1.24998	0.999949	0.129409	0.999949	-0.63557
Cthe_0049	helix-turn-helix domain protein	KDMM	-0.16314	0.09076	0.114326	0.247282	-0.05269	0.610907	-0.33016	0.00092808	-0.39339	0.148093	0.289975	0.218067	-0.38752	0.149338	-1.07088	0.0266917	-0.69047	0.137204	-0.09919	0.79164	-0.60377	0.238123	-1.19504	0.0591451	-0.93957	0.765141	-1.4271	0.779278	-0.47541	0.928942	0.012124	0.996735	-0.35236	0.188883	0.220779	0.326094	-0.56399	0.0937167	-1.13713	0.0306346	-0.08444	0.827209	0.393486	0.999949	0.113843	0.999949	-0.36408
Cthe_0050	hypothetical protein		-0.3311	0.00066978	0.12289	0.452315	0.03744	0.824333	-0.41655	6.50034e-05	-0.7227	0.329313	0.135097	0.841701	-0.42605	0.525827	-1.28384	0.164033	-1.01977	0.362811	-0.25407	0.797214	-0.64229	0.525427	-1.408	0.268164	-1.26887	0.757262	-1.58198	0.787456	-0.51394	0.934749	-0.20083	0.961725	-0.68167	0.363422	0.065901	0.930825	-0.60252	0.406224	-1.35009	0.163477	0.24976	0.999949	0.632079	0.999949	-0.24112	0.999949	-0.62344
Cthe_0051	hypothetical protein		0.244872	0.00539055	-0.16148	0.0652274	-0.48611	4.11601e-06	-0.07976	0.380552	0.363068	0.428722	-0.01319	0.989205	-0.69684	0.398109	-0.32058	0.478702	0.065991	0.943492	-0.40236	0.633516	-0.91309	0.349149	-0.44474	0.600662	-0.18311	0.966859	-1.73027	0.757262	-0.78473	0.858697	0.762424	0.829244	0.404096	0.479667	-0.08239	0.92718	-0.87331	0.336933	-0.38683	0.495702	0.418791	0.999949	0.656627	0.999949	-0.14311	0.999949	-0.38094
Cthe_0052	hypothetical protein		-0.0744	0.306924	-0.12072	0.535646	-0.23611	0.285225	-0.18978	0.00780587	-0.72722	0.188364	-0.23958	0.748421	0.165582	0.82153	-0.32206	0.451356	-1.0243	0.264839	-0.62875	0.56204	-0.05066	0.965951	-0.44621	0.536582	-1.2734	0.757262	-1.95666	0.757262	0.077692	0.986585	0.760951	0.831785	-0.68619	0.274963	-0.30878	0.693199	-0.01089	0.989868	-0.38831	0.474698	-0.26012	0.999949	0.066902	0.999949	-0.64224	0.999949	-0.96926
Cthe_0053	ribonucleoside-diphosphate reductase, adenosylcobalamin-dependent		-0.13064	0.252478	-0.14852	0.414744	0.150838	0.407838	0.168721	0.13424	-0.23556	0.658841	-0.29467	0.57982	0.290498	0.584441	0.349609	0.514635	-0.53264	0.592473	-0.68384	0.501286	0.074252	0.945044	0.225453	0.818465	-0.78174	0.829244	-2.01175	0.757262	0.202608	0.970926	1.43262	0.757262	-0.19453	0.75001	-0.36387	0.544699	0.114026	0.857237	0.283361	0.636527	-0.04229	0.999949	0.070746	0.999949	-0.82609	0.658037	-0.93912
Cthe_0054	protein of unknown function DUF187		-0.25268	0.00660906	-0.24438	0.352386	0.274801	0.311055	0.266504	0.00444914	-0.35269	0.516313	-0.53132	0.359582	0.088453	0.87275	0.267092	0.620801	-0.64976	0.521186	-0.92049	0.399471	-0.12779	0.901864	0.142936	0.890312	-0.89886	0.801955	-2.2484	0.757262	0.000563	0.999826	1.3501	0.757262	-0.31166	0.598283	-0.60052	0.354591	-0.08802	0.891266	0.200844	0.738955	0.032852	0.999949	0.04968	0.999949	-0.83963	0.961247	-0.85646
Cthe_0055	hypothetical protein		-0.14837	0.4788	-0.35164	0.0791574	-0.44947	0.0240315	-0.2462	0.229223	0.058212	0.971541	0.204224	0.890592	-1.40822	0.358406	-1.55423	0.325746	-0.23887	0.888565	-0.18494	0.914157	-1.62447	0.371405	-1.67839	0.359345	-0.48797	0.94581	-1.51285	0.826393	-1.49611	0.828154	-0.47122	0.948019	0.09924	0.952247	0.135028	0.934339	-1.58469	0.335918	-1.62048	0.328305	1.15801	0.372784	1.84235	0.886876	-0.39992	0.999949	-1.08426
Cthe_0056	Ig domain protein group 2 domain protein		0.213224	0.0160722	0.195837	0.331794	0.058656	0.758114	0.076043	0.40588	0.738669	0.307605	0.719558	0.36589	-0.24557	0.746656	-0.22646	0.728947	0.441591	0.268345	0.33039	0.514756	-0.46182	0.398434	-0.35062	0.332638	0.192491	0.959349	-0.99752	0.82193	-0.33346	0.947584	0.856546	0.789037	0.779696	0.278324	0.650362	0.396449	-0.42205	0.559255	-0.29271	0.631879	0.039805	0.999949	0.424137	0.965306	0.370822	0.999949	-0.01351
Cthe_0057	hypothetical protein	Array_KDMM_RPM_UQS	-0.44418	6.58959e-06	0.263322	0.611705	-1.52572	0.0940672	-2.23322	1.787e-15	-0.18237	0.724938	0.558321	0.383902	-2.27082	0.0555016	-3.0115	0.0257165	-0.47944	0.0566179	0.169154	0.500327	-2.48706	0.0121913	-3.13566	0.00156976	-0.72854	0.771428	-1.15876	0.827541	-2.35871	0.757262	-1.9285	0.757262	-0.14134	0.735282	0.489125	0.393129	-2.44729	0.0426793	-3.07775	0.0187936	0.028994	0.999949	1.27376	0.999949	1.38524	0.999949	0.140468
Cthe_0058	RNA polymerase sigma-I factor		-0.17408	0.00059624	0.178016	0.761387	0.773988	0.278674	0.421895	1.74108e-08	-0.43848	0.39799	0.446164	0.671362	1.25676	0.293126	0.37212	0.4597	-0.73556	0.442697	0.056997	0.969262	1.04052	0.47311	0.247964	0.781292	-0.98466	0.791495	-1.27091	0.757262	1.16888	0.766693	1.45513	0.757262	-0.39745	0.516986	0.376968	0.732713	1.08029	0.360427	0.305872	0.614996	-0.27776	0.999949	-0.06647	0.999949	-0.91429	0.986217	-1.12558
Cthe_0059	type 3a cellulose-binding domain protein		-0.07485	0.372284	0.13474	0.436267	0.031412	0.858162	-0.17818	0.0283615	-0.11472	0.633572	0.302482	0.401012	0.379602	0.321773	-0.0376	0.879125	-0.4118	0.401346	-0.08669	0.848384	0.163356	0.708147	-0.16176	0.711098	-0.6609	0.833738	-1.41459	0.787456	0.291712	0.961725	1.04541	0.762769	-0.0737	0.846348	0.233286	0.538012	0.20313	0.591607	-0.10385	0.77982	0.260881	0.793467	0.168767	0.999949	-0.41605	0.905174	-0.32393
Cthe_0060	SEC-C motif domain protein		-0.01565	0.902442	-0.21986	0.485925	-0.03475	0.915274	0.169468	0.119166	-0.06137	0.916313	-0.21321	0.699818	0.368432	0.505784	0.520268	0.374225	-0.35845	0.63245	-0.60238	0.452906	0.152186	0.843874	0.396113	0.60047	-0.60755	0.815226	-1.93029	0.757262	0.280542	0.965597	1.60328	0.757262	-0.02034	0.972742	-0.2824	0.591607	0.19196	0.718725	0.45402	0.410831	0.139838	0.999949	-0.16244	0.999949	-0.58915	0.999949	-0.28688
Cthe_0061	BioY protein		-0.50331	7.75332e-05	-0.50827	0.374611	-0.10436	0.844222	-0.09941	0.393098	-0.39302	0.630802	0.621504	0.455599	-0.71451	0.402539	-1.72903	0.14461	-0.69009	0.321631	0.232337	0.713324	-0.93075	0.26437	-1.85318	0.0927728	-0.93919	0.757262	-1.09557	0.834992	-0.8024	0.882801	-0.64602	0.76762	-0.35199	0.628847	0.552308	0.458541	-0.89098	0.292638	-1.79527	0.116355	-0.45172	0.999949	0.282794	0.999949	0.883047	0.999949	0.148531
Cthe_0062	sulfatase		0.487136	0.0237838	-0.13599	0.807252	-0.44254	0.433151	0.180587	0.418275	0.650834	0.479045	0.059602	0.960844	-0.76531	0.488993	-0.17408	0.848837	0.353756	0.613661	-0.32957	0.793802	-0.98156	0.459354	-0.29823	0.667994	0.104656	0.983179	-1.65747	0.757262	-0.8532	0.831939	0.90893	0.816398	0.691861	0.460196	-0.00959	0.99374	-0.94178	0.417221	-0.24033	0.797351	-0.57291	0.999949	0.468903	0.999949	0.185896	0.999949	-0.85591
Cthe_0063	Rubredoxin-type Fe(Cys)4 protein		-0.08662	0.070967	-0.10416	0.0292085	0.017445	0.746757	0.034989	0.486777	0.378656	0.706639	-0.25955	0.815412	-0.47497	0.663673	0.163239	0.87275	0.081579	0.901864	-0.64872	0.41804	-0.69121	0.397994	0.039083	0.955318	-0.16752	0.93575	-1.97663	0.757262	-0.56286	0.930049	1.24625	0.757262	0.419683	0.628281	-0.32875	0.747391	-0.65144	0.518764	0.096991	0.919592	-0.04104	0.999949	-0.29611	0.999949	0.341351	0.999949	0.59642
Cthe_0064	Na/Pi-cotransporter II-related protein		0.023912	0.746341	-0.25957	0.28354	-0.2146	0.347496	0.068889	0.31139	0.517467	0.700853	-0.69846	0.750639	-0.85291	0.695113	0.363017	0.790179	0.22039	0.829898	-1.08762	0.563788	-1.06915	0.571666	0.238862	0.813397	-0.02871	0.986585	-2.41553	0.770684	-0.9408	0.909308	1.44603	0.715643	0.558495	0.640009	-0.76765	0.712094	-1.02938	0.616221	0.296769	0.809141	0.299097	0.999949	-0.51225	0.999949	0.496533	0.999949	1.30788
Cthe_0065	hypothetical protein		0.151574	0.481322	-1.03978	0.54387	-1.1797	0.49656	0.011655	0.963835	-0.08912	0.940539	-1.72883	0.533957	-0.76255	0.788145	0.877163	0.435477	-0.38619	0.755427	-2.118	0.456833	-0.97879	0.710836	0.753007	0.55428	-0.63529	0.757262	-3.4459	0.757262	-0.85044	0.93575	1.96017	0.453174	-0.04809	0.965448	-1.79802	0.508504	-0.93902	0.731876	0.810915	0.435109	0.747772	0.999949	-0.65679	0.999949	-0.47965	0.999949	0.924911
Cthe_0066	hypothetical protein		-0.12332	0.442741	-0.97412	0.471281	-0.54414	0.674246	0.306666	0.046989	-1.07867	0.485024	-2.25134	0.46082	-0.43058	0.89026	0.74208	0.627899	-1.37575	0.459113	-2.6405	0.415254	-0.64683	0.829643	0.617924	0.719978	-1.62485	0.757262	-3.96841	0.757262	-0.51847	0.966281	1.82509	0.757262	-1.03765	0.482821	-2.32053	0.438765	-0.60706	0.842241	0.675832	0.640966	0.637285	0.999949	-1.02416	0.999949	-0.96677	0.999949	0.694675
Cthe_0067	NAD-dependent deacetylase		0.0282	0.759493	-0.0501	0.792158	0.016298	0.9346	0.094593	0.260882	0.003298	0.996416	0.227983	0.803215	0.529493	0.554816	0.304809	0.642494	-0.29378	0.736083	-0.16118	0.872702	0.313247	0.741476	0.180653	0.842532	-0.54288	0.787683	-1.48909	0.805673	0.441603	0.948824	1.38782	0.757262	0.044326	0.946234	0.158786	0.85822	0.353021	0.674018	0.238561	0.683728	0.026941	0.999949	-0.19018	0.999949	-0.2815	0.999949	-0.06438
Cthe_0068	peptidyl-prolyl cis-trans isomerase cyclophilin type		-0.16095	0.0171672	-0.10611	0.554573	0.074613	0.675265	0.019768	0.796258	-0.47663	0.367099	-0.50357	0.436189	0.34765	0.581275	0.374591	0.455701	-0.77371	0.396066	-0.89274	0.420173	0.131404	0.90224	0.250435	0.756338	-1.02281	0.757262	-2.22065	0.757262	0.25976	0.966859	1.4576	0.757262	-0.4356	0.380975	-0.57276	0.385539	0.171178	0.786939	0.308343	0.507755	-0.40295	0.999949	-0.3664	0.999949	-0.65499	0.999949	-0.69154
Cthe_0069	Aspartate--ammonia ligase		-0.18577	0.21144	-0.12657	0.654436	0.470926	0.169307	0.411734	0.0053994	-0.42195	0.631901	-0.29531	0.743306	1.18591	0.254513	1.05927	0.292678	-0.71903	0.575408	-0.68447	0.592473	0.969665	0.46673	0.93511	0.479953	-0.96813	0.762769	-2.01238	0.757262	1.09802	0.829785	2.14228	0.757262	-0.38092	0.661759	-0.3645	0.67592	1.00944	0.310509	0.993018	0.316491	-0.16136	0.999949	-0.53093	0.999949	-1.12046	0.83351	-0.75088
Cthe_0070	Asparaginyl-tRNA synthetase		-0.12763	0.237936	-0.21467	0.254717	-0.11593	0.50493	-0.02888	0.811329	-0.43063	0.215806	-0.31037	0.317465	0.198002	0.480736	0.077747	0.784763	-0.7277	0.368589	-0.69954	0.388738	-0.01824	0.981665	-0.04641	0.953275	-0.97681	0.757262	-2.02745	0.757262	0.110111	0.98394	1.16075	0.757262	-0.3896	0.285621	-0.37957	0.293641	0.02153	0.950721	0.011499	0.973275	-0.14399	0.999949	-0.11304	0.999949	-0.56551	0.999949	-0.59646
Cthe_0071	glycoside hydrolase family 48		0.078331	0.145769	0.046696	0.698213	-0.04512	0.708284	-0.01349	0.826582	0.362508	0.276257	0.473348	0.334321	0.268516	0.544997	0.157675	0.581275	0.06543	0.860053	0.084181	0.812814	0.05227	0.889326	0.03352	0.930556	-0.18367	0.941142	-1.24373	0.793688	0.180625	0.973006	1.24068	0.757262	0.403535	0.132173	0.404152	0.355427	0.092044	0.823952	0.091427	0.605113	0.070545	0.999949	0.074389	0.999949	-0.03971	0.999949	-0.04355
Cthe_0072	PspC domain protein	KDMM	-0.90891	1.9261e-12	0.176473	0.656393	0.124421	0.756413	-0.96096	9.1452e-13	-1.82191	0.0357944	0.512279	0.60208	0.537118	0.584489	-1.79707	0.0371859	-2.11899	0.122795	0.123111	0.922052	0.320872	0.781662	-1.92123	0.14003	-2.36809	0.757262	-1.2048	0.757262	0.449227	0.902861	-0.71406	0.832876	-1.78088	0.0634595	0.443082	0.66146	0.360646	0.72678	-1.86332	0.0596694	0.061567	0.999949	0.270077	0.999949	-0.4651	0.999949	-0.67361
Cthe_0073	hypothetical protein		-0.44052	8.41445e-07	0.438002	0.301924	-0.06376	0.862634	-0.94228	2.4983e-11	-1.24478	0.233309	1.03423	0.378631	-0.12706	0.913287	-2.40607	0.0951085	-1.54186	0.222519	0.645062	0.495294	-0.34331	0.702116	-2.53023	0.112684	-1.79096	0.433045	-0.68285	0.884875	-0.21495	0.969467	-1.32306	0.68527	-1.20375	0.21419	0.965033	0.386129	-0.30353	0.775834	-2.47232	0.0739188	0.254867	0.999949	0.383128	0.999949	0.607993	0.999949	0.479732
Cthe_0075	hypothetical protein	Array	-1.05192	3.20621e-06	-0.22891	0.594014	0.232288	0.588992	-0.59073	0.00148163	-1.82833	0.243203	-0.2107	0.875833	0.062712	0.965193	-1.55492	0.29794	-2.12541	0.247941	-0.59987	0.659075	-0.15353	0.9164	-1.67907	0.308776	-2.37451	0.757262	-1.92778	0.757262	-0.02518	0.995954	-0.47191	0.899718	-1.7873	0.258295	-0.2799	0.837189	-0.11376	0.938101	-1.62116	0.2873	0.843364	0.999949	0.256583	0.999949	-0.70002	0.999949	-0.11324
Cthe_0076	hypothetical protein		0.07007	0.206364	0.218772	0.411294	0.091246	0.714736	-0.05745	0.305445	0.081418	0.800761	0.52588	0.394323	0.6483	0.32148	0.203837	0.522498	-0.21566	0.542982	0.136712	0.775233	0.432054	0.413555	0.079682	0.818655	-0.46476	0.882801	-1.1912	0.795025	0.560409	0.902861	1.28685	0.757262	0.122445	0.736647	0.456684	0.451593	0.471828	0.44	0.137589	0.702508	0.157918	0.999949	0.024985	0.999949	-0.31757	0.999949	-0.18464
Cthe_0077	hypothetical protein		0.143014	0.0403073	0.315774	0.120996	0.23353	0.200308	0.06077	0.400565	0.361865	0.581275	0.895781	0.341584	0.259571	0.768968	-0.27435	0.678689	0.064787	0.932454	0.506614	0.492948	0.043325	0.956411	-0.3985	0.58046	-0.18431	0.923903	-0.8213	0.875774	0.171681	0.978294	0.808663	0.757262	0.402892	0.485206	0.826585	0.350573	0.083099	0.925443	-0.34059	0.548822	0.27433	0.999949	0.22931	0.999949	0.236729	0.999949	0.281749
Cthe_0079	hypothetical protein		-0.1847	0.244536	0.540813	0.414193	-0.13865	0.828119	-0.86417	6.37217e-06	-0.16661	0.878494	1.32046	0.406279	0.378916	0.80688	-1.10816	0.339644	-0.46369	0.741476	0.931294	0.551739	0.16267	0.922459	-1.23231	0.426019	-0.71279	0.807203	-0.39661	0.96371	0.291026	0.972521	-0.02515	0.992348	-0.12559	0.91336	1.25127	0.418609	0.202444	0.899835	-1.17441	0.323314	0.67631	0.999949	0.665951	0.999949	0.105433	0.999949	0.115792
Cthe_0080	CheW domain protein		0.37227	0.0133314	1.0265	0.232498	-0.01787	0.980904	-0.6721	7.56356e-05	0.352734	0.647815	1.25221	0.270155	-0.34318	0.728786	-1.24266	0.205965	0.055657	0.936951	0.863039	0.393313	-0.55943	0.544458	-1.36681	0.170153	-0.19344	0.88531	-0.46487	0.94522	-0.43107	0.949147	-0.15965	0.909085	0.393762	0.536362	1.18301	0.266774	-0.51966	0.558891	-1.3089	0.152684	-0.22262	0.999949	0.516485	0.999949	0.908723	0.999949	0.169614
Cthe_0081	Arginine biosynthesis bifunctional protein ArgJ		0.038946	0.711905	0.055215	0.811435	-0.26307	0.297563	-0.27934	0.00415457	-0.38657	0.331347	-0.10099	0.814159	-0.06622	0.878587	-0.3518	0.363099	-0.68365	0.213746	-0.49016	0.499739	-0.28247	0.681356	-0.47595	0.310893	-0.93275	0.780066	-1.81807	0.757262	-0.15411	0.977285	0.731211	0.820631	-0.34554	0.417571	-0.17019	0.714357	-0.24269	0.596697	-0.41805	0.352173	-0.25802	0.767152	0.087506	0.999949	-0.29244	0.999949	-0.63797
Cthe_0082	ATP-dependent protease La		-0.06017	0.266442	-0.11727	0.333978	0.02927	0.800319	0.086376	0.103229	0.040186	0.971541	-0.8761	0.578002	-0.52246	0.745722	0.393825	0.691849	-0.25689	0.751323	-1.26527	0.401346	-0.73871	0.592473	0.269669	0.738446	-0.50599	0.757262	-2.59318	0.757262	-0.61035	0.936679	1.47683	0.373157	0.081214	0.930181	-0.9453	0.525965	-0.69893	0.63828	0.327577	0.699326	0.15783	0.999949	-0.56323	0.999949	0.039423	0.999949	0.760486
Cthe_0083	Stage II sporulation protein E		0.006071	0.966516	0.489588	0.119164	0.070328	0.77241	-0.41319	0.00088936	-0.03444	0.949373	0.713067	0.236012	-0.10146	0.840316	-0.84896	0.187221	-0.33151	0.531139	0.323899	0.539188	-0.3177	0.546267	-0.97312	0.197411	-0.58061	0.766693	-1.00401	0.845076	-0.18935	0.974837	0.234049	0.901386	0.006592	0.987381	0.643871	0.223298	-0.27793	0.508835	-0.91521	0.11274	-0.14212	0.999949	0.282835	0.999949	0.361488	0.999949	-0.06347
Cthe_0084	hypothetical protein		-0.03203	0.813931	0.877943	0.0261993	0.318519	0.213362	-0.59146	2.35168e-05	0.106437	0.903461	1.36072	0.204261	-0.07356	0.936468	-1.32784	0.207905	-0.19064	0.745536	0.971553	0.295435	-0.28981	0.694826	-1.452	0.137204	-0.43974	0.774341	-0.35636	0.957962	-0.16145	0.980972	-0.24484	0.868377	0.147464	0.838625	1.29153	0.195859	-0.25003	0.744218	-1.39409	0.157662	-0.35115	0.999949	0.386519	0.999949	0.877592	0.999949	0.139925
Cthe_0085	Negative regulator of genetic competence		0.031978	0.636743	0.073068	0.472772	-0.0772	0.450898	-0.11829	0.0604564	-0.08431	0.928669	1.32029	0.222118	0.56852	0.517976	-0.83608	0.370617	-0.38138	0.548582	0.931125	0.25985	0.352274	0.580075	-0.96023	0.249549	-0.63048	0.834992	-0.39678	0.93575	0.48063	0.920135	0.246932	0.943185	-0.04328	0.962957	1.2511	0.227659	0.392049	0.633421	-0.90232	0.328501	-0.39419	0.999949	0.064641	0.999949	0.516962	0.999949	0.058136
Cthe_0086	hypothetical protein		0.097023	0.379315	-0.29023	0.342543	-0.12976	0.641981	0.257496	0.0161464	0.156409	0.914541	-0.04783	0.977673	-0.1603	0.921944	0.043935	0.977449	-0.14067	0.934656	-0.43699	0.783183	-0.37655	0.812732	-0.08022	0.963555	-0.38977	0.94324	-1.7649	0.757262	-0.24819	0.967689	1.12694	0.818928	0.197437	0.901947	-0.11702	0.946994	-0.33677	0.836951	-0.02231	0.988967	0.927808	0.999949	0.808933	0.999949	-0.86655	0.999949	-0.74767
Cthe_0087	Septum formation protein Maf		-0.16241	0.224199	0.222497	0.462572	0.858574	0.0665022	0.473668	0.00066455	-0.23505	0.759471	0.445973	0.580267	1.31022	0.203429	0.629204	0.415983	-0.53212	0.649493	0.056805	0.965509	1.09398	0.403856	0.505048	0.6663	-0.78122	0.839484	-1.2711	0.77782	1.22233	0.784507	1.71221	0.757262	-0.19402	0.825561	0.376776	0.662923	1.13375	0.271603	0.562956	0.511931	0.02769	0.999949	0.020518	0.999949	-1.05494	0.833857	-1.04777
Cthe_0088	cell shape determining protein, MreB/Mrl family		0.0562	0.336038	0.229715	0.54578	0.256684	0.504288	0.08317	0.146978	-0.27094	0.643287	0.488991	0.59172	1.20051	0.262467	0.440584	0.46082	-0.56802	0.526273	0.099824	0.932454	0.984268	0.411968	0.316428	0.713324	-0.81712	0.832876	-1.22809	0.76981	1.11262	0.787456	1.52359	0.757262	-0.22991	0.746597	0.419795	0.660278	1.02404	0.337144	0.374336	0.591787	0.127774	0.999949	-0.00091	0.999949	-0.88078	0.994474	-0.75209
Cthe_0089	rod shape-determining protein MreC		0.175251	0.00378368	0.197026	0.654811	0.252502	0.572899	0.230727	0.00032156	0.190557	0.484105	0.286728	0.76249	0.717829	0.44742	0.621658	0.128651	-0.10652	0.883316	-0.10244	0.92544	0.501583	0.619729	0.497503	0.490412	-0.35562	0.918064	-1.43035	0.757262	0.629938	0.867051	1.70467	0.757262	0.231585	0.546648	0.217531	0.82415	0.541357	0.567127	0.55541	0.242605	0.178508	0.999949	0.007717	0.999949	-0.60898	0.999949	-0.43819
Cthe_0090	rod shape-determining protein MreD		0.125548	0.0133647	-0.1721	0.334461	-0.36371	0.12304	-0.06607	0.199802	0.72045	0.273082	0.147602	0.796404	-0.66332	0.301157	-0.09047	0.876134	0.423373	0.480244	-0.24157	0.670366	-0.87956	0.249549	-0.21462	0.703808	0.174272	0.894316	-1.56947	0.757333	-0.75121	0.87437	0.992541	0.757262	0.761478	0.206233	0.078406	0.875247	-0.83979	0.183582	-0.15672	0.74109	-0.37209	0.999949	0.135723	0.999949	0.504982	0.999949	-0.00283
Cthe_0091	penicillin-binding protein 2		-0.16805	0.183204	-0.19098	0.388195	0.314255	0.19944	0.337185	0.00711956	0.008223	0.989641	-0.18382	0.725791	0.255186	0.620241	0.447227	0.40483	-0.28885	0.742295	-0.57299	0.530394	0.03894	0.967918	0.323071	0.713257	-0.53796	0.868542	-1.9009	0.757262	0.167295	0.973913	1.53024	0.757262	0.04925	0.938101	-0.25301	0.652007	0.078714	0.898133	0.380979	0.502674	0.0814	0.999949	0.083139	0.999949	-0.69232	0.866929	-0.69406
Cthe_0092	septum site-determining protein MinC		0.016983	0.887721	-0.47362	0.266352	-0.42818	0.300504	0.062424	0.565286	0.046103	0.930482	-0.55863	0.310209	-0.0955	0.846042	0.509228	0.341041	-0.25097	0.727915	-0.9478	0.295427	-0.31175	0.66836	0.385072	0.600433	-0.50007	0.849644	-2.27571	0.757262	-0.1834	0.975002	1.59224	0.757262	0.087131	0.86321	-0.62783	0.269938	-0.27198	0.569496	0.44298	0.386129	0.128617	0.999949	-0.08482	0.999949	-0.54846	0.999949	-0.33502
Cthe_0093	septum site-determining protein MinD		0.005532	0.938333	-0.03508	0.883551	0.413218	0.184946	0.453827	1.18456e-07	0.119688	0.855968	0.124927	0.905541	1.13652	0.308222	1.13129	0.187221	-0.17739	0.864608	-0.26424	0.844975	0.920278	0.500327	1.00713	0.368589	-0.42649	0.921272	-1.59215	0.757262	1.04863	0.798571	2.21429	0.757262	0.160716	0.840908	0.05573	0.962431	0.960052	0.387995	1.06504	0.25397	-0.15546	0.999949	-0.09651	0.999949	-1.08526	0.813477	-1.14422
Cthe_0094	Cell division topological specificity factor		0.110319	0.0286142	-0.04117	0.883033	0.060605	0.827735	0.212097	0.00014726	0.221168	0.551695	-0.07434	0.859478	0.000338	0.999331	0.295844	0.43866	-0.07591	0.702377	-0.4635	0.447788	-0.21591	0.702116	0.171688	0.429168	-0.32501	0.918064	-1.79141	0.757262	-0.08755	0.98578	1.37885	0.757262	0.262196	0.47353	-0.14353	0.738956	-0.17613	0.676708	0.229596	0.523749	-0.25955	0.999949	-0.02918	0.999949	-0.21566	0.999949	-0.44602
Cthe_0095	methylglyoxal synthase		0.11911	0.033404	-0.18793	0.210497	-0.32242	0.0832748	-0.01538	0.81035	0.235457	0.214785	-0.30568	0.152009	-0.29756	0.15769	0.243571	0.204796	-0.06162	0.861446	-0.69484	0.202785	-0.51381	0.283375	0.119415	0.718721	-0.31072	0.89961	-2.02275	0.757262	-0.38545	0.940827	1.32658	0.757262	0.276485	0.0568479	-0.37487	0.0340875	-0.47404	0.0243096	0.177323	0.116355	-0.13897	0.999949	-0.01631	0.999949	-0.16197	0.999949	-0.28463
Cthe_0096	protein of unknown function UPF0180		-0.05497	0.480646	-0.24854	0.608194	0.516001	0.345293	0.709568	6.85495e-09	-0.06789	0.832709	-0.31977	0.375766	-0.86819	0.109703	-0.61631	0.163088	-0.36497	0.438251	-0.70894	0.23719	-1.08443	0.135605	-0.74047	0.222681	-0.61407	0.850492	-2.03685	0.757262	-0.95608	0.858697	0.466699	0.886027	-0.02687	0.946234	-0.38897	0.328501	-1.04466	0.087819	-0.68256	0.167085	0.088398	0.999949	0.413729	0.999949	-0.0353	0.999949	-0.36063
Cthe_0097	Peptidase M23	Array	0.688207	0.0893047	1.33915	0.00128991	0.633497	0.119962	-0.01745	0.97266	0.745105	0.695076	1.61589	0.40676	0.127085	0.951699	-0.7437	0.695113	0.448027	0.833612	1.22672	0.564683	-0.08916	0.968927	-0.86785	0.676172	0.198927	0.983041	-0.10119	0.989747	0.039195	0.995614	0.339312	0.969467	0.786132	0.682491	1.54669	0.435414	-0.04939	0.9819	-0.80994	0.672352	1.55393	0.407628	2.11441	0.41558	-0.79581	0.989844	-1.3563
Cthe_0098	peptidase M50		0.28456	0.0501807	0.31691	0.428	0.197563	0.606413	0.165213	0.267958	0.112931	0.894323	0.265681	0.788121	-0.55458	0.565225	-0.70733	0.402539	-0.18415	0.866516	-0.12349	0.911146	-0.77083	0.480815	-0.83149	0.453973	-0.43325	0.927227	-1.4514	0.827541	-0.64247	0.929378	0.375676	0.937701	0.153958	0.875671	0.196484	0.850079	-0.73105	0.46793	-0.77358	0.418315	0.565065	0.999949	0.864016	0.999949	-0.21402	0.999949	-0.51297
Cthe_0099	5,10-methylenetetrahydrofolate reductase		-0.22345	0.00149449	0.049956	0.596602	-0.50729	0.00368282	-0.78069	4.1865e-10	-0.43678	0.0414736	0.173263	0.583929	-0.22417	0.484407	-0.83421	0.0133787	-0.73385	0.253552	-0.2159	0.76683	-0.44041	0.554902	-0.95836	0.184543	-0.98296	0.760402	-1.54381	0.762217	-0.31206	0.955708	0.2488	0.939876	-0.39575	0.183325	0.104067	0.776918	-0.40064	0.323999	-0.90046	0.0507829	-0.24856	0.854591	0.329448	0.999949	-0.10221	0.999949	-0.68022
Cthe_0100	hypothetical protein		-0.05503	0.487003	-0.10956	0.368318	0.423174	0.0224317	0.477703	1.45238e-06	-0.56952	0.297507	-0.08274	0.920895	1.13567	0.229348	0.648885	0.253801	-0.8666	0.324109	-0.4719	0.671717	0.919421	0.445141	0.524729	0.49755	-1.1157	0.773926	-1.79981	0.757262	1.04778	0.808173	1.73189	0.757262	-0.52849	0.39708	-0.15193	0.861605	0.959195	0.308798	0.582637	0.364097	-0.29633	0.999949	-0.31983	0.999949	-1.06875	0.424752	-1.04525
Cthe_0101	iron-containing alcohol dehydrogenase		-0.06676	0.286667	-0.07286	0.456512	0.081583	0.409261	0.087689	0.155406	-0.21382	0.299718	-0.36114	0.1541	0.149664	0.421855	0.296984	0.200831	-0.5109	0.426744	-0.75031	0.301565	-0.06658	0.9164	0.172828	0.769473	-0.76	0.815226	-2.07822	0.757262	0.061774	0.990191	1.37999	0.757262	-0.1728	0.520377	-0.43034	0.210547	-0.02681	0.927431	0.230736	0.410285	-0.01111	0.999949	-0.0555	0.999949	-0.62548	0.888243	-0.58109
Cthe_0102	tRNA (guanine-N(7)-)-methyltransferase		-0.66222	9.35955e-06	-0.37458	0.611334	0.676054	0.398223	0.388412	0.00221396	-0.92717	0.192211	-0.45977	0.614194	0.191636	0.834655	-0.27577	0.611973	-1.22425	0.305743	-0.84893	0.539687	-0.02461	0.987425	-0.39993	0.680238	-1.47335	0.757262	-2.17684	0.757262	0.103745	0.984712	0.807238	0.818835	-0.88615	0.255546	-0.52896	0.577829	0.015164	0.98851	-0.34202	0.592466	-0.41197	0.999949	0.011091	0.999949	-0.83271	0.999949	-1.25578
Cthe_0103	protein of unknown function UPF0047		0.234676	0.00155986	0.2077	0.384459	0.276014	0.285105	0.30299	0.00013178	0.343895	0.280656	0.712859	0.309492	0.307404	0.623047	-0.06156	0.823473	0.046818	0.952269	0.323691	0.7329	0.091158	0.930472	-0.18572	0.795379	-0.20228	0.95715	-1.00422	0.803255	0.219514	0.963857	1.02145	0.762769	0.384922	0.355934	0.643663	0.373627	0.130933	0.85228	-0.12781	0.742075	-0.18319	0.999949	0.420527	0.999949	-0.18525	0.999949	-0.78897
Cthe_0104	riboflavin biosynthesis protein RibD	KDMM_UQS	-0.01955	0.837638	-0.03961	0.772066	0.208429	0.171537	0.228483	0.00625529	0.37094	0.0648318	0.096774	0.851432	0.805854	0.21274	1.08002	0.0103683	0.073863	0.872135	-0.29239	0.518713	0.589608	0.285797	0.955865	0.162776	-0.17524	0.961725	-1.6203	0.779278	0.717963	0.898324	2.16303	0.757262	0.411968	0.176456	0.027577	0.961117	0.629382	0.280414	1.01377	0.0426051	0.287831	0.999949	-0.22787	0.999949	-0.65138	0.994474	-0.13568
Cthe_0105	riboflavin synthase, alpha subunit	KDMM_UQS	0.103883	0.0693493	-0.15295	0.68729	0.019971	0.961604	0.276808	3.19512e-05	0.205284	0.305649	-0.59255	0.656129	0.422772	0.755846	1.22061	0.0201581	-0.09179	0.866272	-0.98172	0.426019	0.206526	0.862093	1.09645	0.168331	-0.34089	0.893597	-2.30963	0.757262	0.334882	0.968257	2.30362	0.751038	0.246312	0.202206	-0.66175	0.605389	0.2463	0.854686	1.15436	0.0177477	0.695879	0.999949	-0.45283	0.999949	-0.73266	0.999949	0.416049
Cthe_0106	GTP cyclohydrolase-2		-0.0563	0.585726	-0.29773	0.426475	0.23316	0.51869	0.474584	2.86859e-05	-0.2202	0.762248	-0.8807	0.513129	0.651742	0.626382	1.31224	0.171632	-0.51728	0.604786	-1.26987	0.373346	0.435496	0.726314	1.18809	0.316701	-0.76638	0.757262	-2.59778	0.757262	0.563852	0.93992	2.39525	0.578406	-0.17917	0.791379	-0.9499	0.46793	0.475271	0.714158	1.24599	0.173489	0.515558	0.999949	-0.7425	0.999949	-0.96012	0.999949	0.297942
Cthe_0107	6,7-dimethyl-8-ribityllumazine synthase	TMM	-0.11869	0.240779	-0.46185	0.358848	-0.03178	0.94808	0.311372	0.00232192	-0.35892	0.805933	-1.03078	0.529725	-0.13427	0.940013	0.537593	0.711523	-0.65599	0.617656	-1.41995	0.385761	-0.35052	0.81017	0.413437	0.749939	-0.90509	0.0342048	-2.74786	0.757262	-0.22216	0.978054	1.6206	0.0093285	-0.31789	0.811354	-1.09998	0.482368	-0.31074	0.847808	0.471345	0.719211	-0.12345	0.999949	-1.01321	0.999949	-0.05346	0.999949	0.836308
Cthe_0108	type IV pilus assembly PilZ		-0.03237	0.861308	0.601296	0.319998	0.003596	0.995871	-0.63007	0.00026648	-0.65878	0.492014	1.19276	0.387136	0.206066	0.877323	-1.64547	0.188481	-0.95585	0.246439	0.803589	0.597489	-0.01018	0.995723	-1.76962	0.106535	-1.20495	0.757262	-0.52432	0.912508	0.118175	0.983179	-0.56246	0.87437	-0.61775	0.506165	1.12356	0.408458	0.029594	0.984024	-1.71172	0.176456	-1.03172	0.607444	0.401174	0.999949	0.415345	0.999949	-1.01755
Cthe_0109	Dockerin type 1 protein	Array	-0.28247	0.0293265	1.14675	0.166987	0.086833	0.886786	-1.34239	2.01214e-09	-0.1635	0.846293	1.88751	0.140194	0.319999	0.717815	-1.73101	0.149031	-0.46058	0.35086	1.49834	0.0841878	0.103753	0.817143	-1.85517	0.0570192	-0.70968	0.764799	0.17043	0.975646	0.232108	0.968365	-0.648	0.779278	-0.12248	0.875247	1.81831	0.134436	0.143527	0.865987	-1.79726	0.116355	-0.03213	0.999949	0.480203	0.999949	0.91713	0.999949	0.404796
Cthe_0110	HPr kinase/phosphorylase	Array	-0.02028	0.943486	-0.03078	0.969598	0.991904	0.261698	1.00241	0.00012079	0.364249	0.673203	0.066305	0.946147	0.252735	0.779397	0.550679	0.522791	0.067172	0.961829	-0.32286	0.798323	0.036489	0.979257	0.426523	0.731081	-0.18193	0.969467	-1.65077	0.757262	0.164845	0.973177	1.63369	0.757262	0.405277	0.664824	-0.00289	0.997705	0.076263	0.942607	0.484431	0.606969	0.075893	0.999949	0.399921	0.999949	-0.75653	0.884002	-1.08056
Cthe_0111	hydrolase ycdX		0.475654	0.00414775	0.092475	0.891992	0.459975	0.496294	0.843155	1.492e-05	0.539494	0.392566	0.039016	0.97163	0.219168	0.82153	0.719645	0.292653	0.242417	0.807241	-0.35015	0.777179	0.002922	0.998539	0.59549	0.55428	-0.00668	0.998639	-1.67806	0.757262	0.131277	0.97706	1.80265	0.757262	0.580522	0.431515	-0.03018	0.978645	0.042696	0.970447	0.653397	0.388269	-0.00058	0.999949	0.301725	0.999949	-0.652	0.999949	-0.95431
Cthe_0112	UDP-N-acetylenolpyruvoylglucosamine reductase		0.495531	1.08666e-05	0.08355	0.609782	0.208216	0.249203	0.620197	6.98515e-07	0.543003	0.340764	0.000435	0.999331	0.159488	0.766084	0.702056	0.255303	0.245926	0.76908	-0.38873	0.644022	-0.05676	0.950872	0.577901	0.507071	-0.00317	0.998874	-1.71664	0.757262	0.071598	0.989683	1.78506	0.757262	0.584031	0.368012	-0.06876	0.916083	-0.01698	0.979586	0.635808	0.337676	0.353136	0.945254	0.372723	0.999949	-0.70197	0.884692	-0.72156
Cthe_0113	UPF0042 nucleotide-binding protein yhbJ		-0.09729	0.382391	-0.45638	0.0245793	0.12429	0.40541	0.483383	7.535e-05	-0.03977	0.889174	-0.41524	0.221474	0.053423	0.84583	0.428898	0.213663	-0.33685	0.616868	-0.80441	0.315847	-0.16282	0.809016	0.304742	0.649215	-0.58595	0.866763	-2.13232	0.757262	-0.03447	0.993447	1.51191	0.757262	0.001259	0.997513	-0.48444	0.261745	-0.12305	0.734648	0.36265	0.354025	0.028761	0.999949	0.026396	0.999949	-0.66523	0.903693	-0.66286
Cthe_0114	Uncharacterised protein family UPF0052		-0.14548	0.33798	-0.30596	0.227522	0.393195	0.145526	0.553676	0.00046048	-0.06341	0.918614	-0.36552	0.529451	0.610965	0.337648	0.913073	0.21274	-0.36049	0.700618	-0.75468	0.454874	0.394719	0.674417	0.788917	0.43934	-0.60959	0.883881	-2.08259	0.757262	0.523075	0.923253	1.99608	0.757262	-0.02238	0.976016	-0.43471	0.513834	0.434494	0.514029	0.846825	0.276607	0.079473	0.984785	-0.05764	0.999949	-1.08902	0.293354	-0.95191
Cthe_0115	glycogen debranching enzyme		-0.15715	0.00889909	-0.33618	0.116812	0.149816	0.358225	0.328845	7.14382e-06	0.012292	0.973222	-0.38924	0.295054	0.008974	0.980746	0.410506	0.277065	-0.28478	0.691075	-0.77841	0.35086	-0.20727	0.776034	0.28635	0.690001	-0.53389	0.858697	-2.10632	0.757262	-0.07892	0.989031	1.49351	0.757262	0.05332	0.890966	-0.45843	0.276888	-0.1675	0.639457	0.344257	0.374393	0.008705	0.999949	0.008197	0.999949	-0.57657	0.999949	-0.57606
Cthe_0116	sporulation transcription regulator whiA		0.153421	0.0368269	-0.10742	0.712145	-0.07998	0.785403	0.180858	0.0142758	0.152909	0.695049	-0.11766	0.786941	0.005163	0.99218	0.275733	0.479248	-0.14417	0.761666	-0.50683	0.505835	-0.21108	0.773271	0.151577	0.748604	-0.39327	0.845076	-1.83474	0.757262	-0.08273	0.987215	1.35874	0.757262	0.193936	0.473555	-0.18686	0.623933	-0.17131	0.651373	0.209485	0.442123	-0.43887	0.999949	-0.13771	0.999949	-0.15528	0.999949	-0.45643
Cthe_0117	phosphocarrier, HPr family		-0.087	0.486967	-0.34081	0.321806	-0.11152	0.72206	0.142283	0.246623	-0.175	0.643287	-0.51028	0.351557	-0.3967	0.444012	-0.06142	0.874627	-0.47208	0.236353	-0.89944	0.296897	-0.61294	0.420173	-0.18558	0.532123	-0.72118	0.757262	-2.22735	0.757262	-0.48459	0.933689	1.02159	0.757262	-0.13397	0.590572	-0.57947	0.276783	-0.57317	0.280093	-0.12767	0.608063	-0.38804	0.999949	-0.15994	0.999949	-0.12361	0.999949	-0.35172
Cthe_0118	anti-sigma F factor antagonist	Array	1.00001	1.1429e-11	1.05514	0.0213117	0.385336	0.138515	0.330207	2.84076e-05	1.81873	0.105069	1.97483	0.0925944	0.069088	0.92638	-0.08701	0.90604	1.52165	0.191902	1.58566	0.182201	-0.14716	0.858978	-0.21117	0.791167	1.27255	0.783102	0.25775	0.969642	-0.0188	0.99776	0.995998	0.823356	1.85976	0.115356	1.90563	0.110949	-0.10738	0.895812	-0.15326	0.845463	0.522028	0.550536	1.4127	0.864026	0.323012	0.999949	-0.56766
Cthe_0119	anti-sigma F factor	Array	1.35619	3.62732e-07	1.36186	3.44417e-07	0.58635	0.0041722	0.580682	0.00449412	1.69372	0.216625	1.81346	0.199211	-0.1135	0.922962	-0.23325	0.832829	1.39664	0.29441	1.42429	0.289722	-0.32975	0.756338	-0.3574	0.735453	1.14754	0.832876	0.096382	0.988597	-0.2014	0.977728	0.84976	0.877389	1.73474	0.22618	1.74426	0.224622	-0.28998	0.802481	-0.2995	0.796529	0.537095	0.999949	1.4498	0.799615	0.306942	0.999949	-0.60577
Cthe_0120	RNA polymerase sigma-F factor	Array	1.17582	3.65252e-06	1.21406	2.46067e-06	0.030254	0.903662	-0.008	0.975473	1.6468	0.178799	1.72212	0.169024	-0.91901	0.354274	-0.99433	0.326774	1.34972	0.212286	1.33295	0.215809	-1.13525	0.260787	-1.11848	0.263391	1.10062	0.803714	0.00504	0.998874	-1.0069	0.868972	0.088682	0.98578	1.68782	0.182091	1.65292	0.187656	-1.09548	0.304522	-1.06057	0.314802	0.558764	0.854591	1.60982	0.267357	0.861084	0.590909	-0.18997
Cthe_0122	stage V sporulation protein AC		0.382618	0.0118311	0.418553	0.00617683	0.02354	0.896254	-0.0124	0.947638	-0.03909	0.987145	0.673042	0.740457	0.028761	0.990682	-0.68337	0.736296	-0.33617	0.875053	0.283874	0.896069	-0.18748	0.932454	-0.80753	0.689261	-0.58527	0.925601	-1.04403	0.856481	-0.05913	0.991621	0.399635	0.951669	0.001935	0.998919	0.603846	0.771015	-0.14771	0.948664	-0.74962	0.714357	0.806277	0.999949	1.2529	0.999949	-0.77854	0.999949	-1.22517
Cthe_0123	stage V sporulation protein AD		0.190951	0.136493	0.062528	0.770605	0.012876	0.956432	0.141299	0.277866	0.257689	0.734487	0.306774	0.768596	-0.93155	0.387564	-0.98063	0.262161	-0.03939	0.966827	-0.08239	0.928373	-1.14779	0.283375	-1.10479	0.293571	-0.28849	0.952411	-1.4103	0.818928	-1.01944	0.868542	0.102375	0.983668	0.298717	0.726328	0.237578	0.822683	-1.10802	0.332961	-1.04688	0.286734	0.811115	0.406517	0.970491	0.994165	0.097607	0.999949	-0.06177
Cthe_0124	stage V sporulation protein AE		0.510425	1.655e-05	0.265383	0.483656	-0.2074	0.576896	0.037644	0.733011	0.729693	0.324931	0.547519	0.479542	-1.00787	0.262161	-0.8257	0.285006	0.432616	0.56204	0.158352	0.8319	-1.22412	0.228202	-0.94986	0.296411	0.183515	0.969487	-1.16956	0.824342	-1.09577	0.832876	0.257307	0.958102	0.770721	0.363354	0.478323	0.550834	-1.18435	0.235829	-0.89195	0.313761	0.62523	0.438819	1.16765	0.686572	0.217508	0.999949	-0.32491
Cthe_0125	stage V sporulation protein ae		0.420903	3.552e-05	-0.11954	0.843777	-0.37321	0.539506	0.167233	0.0565027	0.669169	0.150197	0.058835	0.95858	-0.33153	0.750421	0.278808	0.41175	0.372092	0.165947	-0.33033	0.671258	-0.54777	0.501218	0.154652	0.416498	0.122991	0.966938	-1.65824	0.797513	-0.41942	0.955112	1.36182	0.757262	0.710196	0.0766635	-0.01036	0.992303	-0.508	0.596658	0.21256	0.376593	0.337239	0.999949	0.125152	0.999949	0.095047	0.999949	0.307134
Cthe_0126	CheC domain protein		0.118217	0.153795	-0.40621	0.549516	-0.28407	0.668793	0.240359	0.00402157	-0.33358	0.511116	-0.74122	0.481621	-0.59029	0.570104	-0.18264	0.721475	-0.63065	0.26341	-1.13039	0.283375	-0.80653	0.388738	-0.30679	0.496104	-0.87975	0.798968	-2.4583	0.757262	-0.67818	0.924066	0.90037	0.79598	-0.29255	0.587505	-0.81042	0.437362	-0.76676	0.458623	-0.24889	0.642797	0.481628	0.999949	0.02128	0.999949	-0.34238	0.999949	0.117971
Cthe_0127	RNA methyltransferase, TrmH family, group 2		0.010228	0.898868	-0.40341	0.582822	0.362843	0.618389	0.77648	5.3212e-10	-0.37014	0.762064	-0.42546	0.817198	0.720108	0.694369	0.775424	0.518191	-0.66722	0.669992	-0.81462	0.701879	0.503862	0.815014	0.651268	0.676107	-0.91632	0.818928	-2.14253	0.757262	0.632218	0.875547	1.85843	0.757262	-0.32911	0.80389	-0.49465	0.793269	0.543636	0.773609	0.709176	0.583829	-0.26491	0.999949	0.120132	0.999949	-1.43585	0.751474	-1.82089
Cthe_0129	diguanylate cyclase		-0.11712	0.112963	-0.10753	0.494011	0.31128	0.127923	0.301688	0.00018901	-0.36351	0.385047	0.053344	0.906837	0.864968	0.152038	0.448113	0.311181	-0.66059	0.339029	-0.33582	0.660231	0.648722	0.434144	0.323957	0.588659	-0.90969	0.798636	-1.66373	0.757262	0.777078	0.868377	1.53112	0.757262	-0.32248	0.51432	-0.01585	0.976846	0.688496	0.251772	0.381865	0.446637	-0.15935	0.821325	-0.19489	0.999949	-0.7869	0.377196	-0.75136
Cthe_0130	3-Oxoacyl-[acyl-carrier-protein (ACP)] synthase III domain-containing protein		0.371514	1.64394e-06	0.897993	0.159384	0.702662	0.218223	0.176183	0.00384633	0.515332	0.179728	1.54222	0.0592015	0.955972	0.133198	-0.07091	0.807691	0.218255	0.614635	1.15305	0.149969	0.739726	0.259365	-0.19507	0.65078	-0.03085	0.992219	-0.17486	0.973006	0.868082	0.842786	1.01209	0.766693	0.556359	0.223225	1.47302	0.0752608	0.7795	0.196241	-0.13716	0.705555	0.062357	0.999949	0.42398	0.999949	-0.0079	0.999949	-0.36952
Cthe_0131	phosphopantetheine-binding		0.78765	5.90108e-07	1.1246	0.118197	0.337771	0.480316	0.000824	0.996127	1.16542	0.254272	1.2348	0.361048	-0.01683	0.991642	-0.08621	0.925992	0.868346	0.17825	0.845631	0.368589	-0.23308	0.778428	-0.21036	0.622236	0.619245	0.805073	-0.48228	0.933883	-0.10472	0.98578	0.996801	0.757262	1.20645	0.217921	1.1656	0.370916	-0.1933	0.881567	-0.15246	0.849758	0.319655	0.999949	0.344277	0.999949	0.737185	0.838606	0.712563
Cthe_0132	3-Oxoacyl-[acyl-carrier-protein (ACP)] synthase III domain-containing protein		0.31273	0.0016016	0.512175	0.269912	0.121115	0.755604	-0.07833	0.428045	1.28891	0.128651	1.4501	0.240103	0.073968	0.948395	-0.08722	0.879269	0.991833	0.0289312	1.06093	0.254858	-0.14228	0.843665	-0.21138	0.276641	0.742733	0.795025	-0.26698	0.961725	-0.01392	0.99796	0.995786	0.757262	1.32994	0.103873	1.3809	0.255031	-0.1025	0.925855	-0.15347	0.763369	0.281942	0.999949	0.591597	0.999949	0.614369	0.999949	0.304715
Cthe_0133	AMP-dependent synthetase and ligase		0.801422	7.91476e-06	0.623883	0.301561	-0.20007	0.701457	-0.02253	0.896233	1.68329	0.163343	1.16463	0.339997	-0.61884	0.579041	-0.10018	0.913287	1.38621	0.0923756	0.775466	0.342645	-0.83509	0.31734	-0.22434	0.610346	1.13711	0.757262	-0.55244	0.916528	-0.70673	0.885484	0.982826	0.757262	1.72432	0.142202	1.09544	0.351195	-0.79531	0.465165	-0.16643	0.841291	0.210102	0.999949	0.66297	0.999949	0.950339	0.864628	0.497472
Cthe_0134	hypothetical protein		0.984261	7.65207e-07	0.398157	0.405224	-0.61027	0.255981	-0.02416	0.889913	1.56151	0.163836	0.845436	0.394225	-0.66428	0.484962	0.051801	0.953901	1.26443	0.0873849	0.456269	0.433747	-0.88052	0.235371	-0.07236	0.85768	1.01533	0.757262	-0.87164	0.856715	-0.75217	0.875606	1.13481	0.757262	1.60254	0.143595	0.77624	0.409854	-0.84075	0.383373	-0.01445	0.986911	0.122678	0.999949	0.570388	0.999949	0.76916	0.999949	0.32145
Cthe_0135			0.719419	4.273e-05	0.305283	0.62393	-0.24916	0.68915	0.164978	0.29338	1.28607	0.237265	0.743881	0.562531	-0.01158	0.994571	0.530615	0.555302	0.988995	0.313787	0.354714	0.777063	-0.22782	0.862093	0.406459	0.619913	0.739895	0.849297	-0.9732	0.805184	-0.09947	0.983538	1.61362	0.757262	1.3271	0.252223	0.674685	0.605356	-0.18805	0.895179	0.464366	0.623933	0.114445	0.999949	0.567459	0.999949	0.017832	0.999949	-0.43518
Cthe_0136	4'-phosphopantetheinyl transferase	Array	1.1323	2.38807e-08	0.0642	0.882972	-0.86581	0.143818	0.202288	0.125295	1.55187	0.148735	0.36672	0.749116	-0.75912	0.502077	0.426035	0.568538	1.25479	0.0959626	-0.02245	0.982707	-0.97536	0.3615	0.301879	0.478827	1.00569	0.768016	-1.35036	0.757262	-0.84701	0.828381	1.50904	0.757262	1.5929	0.13764	0.297524	0.792082	-0.93559	0.417221	0.359787	0.615557	0.025024	0.999949	0.48626	0.999949	0.46941	0.999949	0.008174
Cthe_0137	glyceraldehyde-3-phosphate dehydrogenase, type I		-0.06527	0.193102	-0.17182	0.0806444	-0.04203	0.588763	0.06452	0.198129	-0.00048	0.9991	-0.92313	0.137683	-0.67154	0.207268	0.251107	0.456302	-0.29756	0.177174	-1.31229	0.196601	-0.88778	0.298406	0.126951	0.423212	-0.54666	0.840865	-2.6402	0.757262	-0.75943	0.868542	1.33411	0.757262	0.040545	0.898631	-0.99232	0.124249	-0.84801	0.155844	0.184859	0.528645	-0.42068	0.0107574	-0.13983	0.999949	-0.28193	0.999949	-0.56278
Cthe_0138	Phosphoglycerate kinase		0.079658	0.1815	-0.33653	0.482521	0.041339	0.93214	0.457531	9.3709e-08	0.070455	0.857255	-0.93656	0.341041	-0.15056	0.870576	0.856456	0.136334	-0.22662	0.774372	-1.32573	0.369431	-0.3668	0.778038	0.732301	0.403834	-0.47572	0.88991	-2.65364	0.757262	-0.23845	0.963857	1.93946	0.757262	0.111482	0.830005	-1.00576	0.336765	-0.32703	0.732464	0.790208	0.218849	-0.45298	0.910706	-0.10923	0.999949	-0.84694	0.999949	-1.19068
Cthe_0139	triosephosphate isomerase		-0.04163	0.654436	-0.14647	0.406225	0.07557	0.657399	0.180407	0.0360243	-0.13727	0.814159	-0.95701	0.412828	0.040047	0.974259	0.859785	0.223965	-0.43435	0.60389	-1.34617	0.411968	-0.1762	0.911141	0.735629	0.419218	-0.68345	0.862116	-2.67408	0.757262	-0.04784	0.991095	1.94279	0.757262	-0.09624	0.897462	-1.0262	0.405438	-0.13642	0.915509	0.793537	0.309276	-0.51656	0.916529	-0.16455	0.999949	-1.00268	0.964153	-1.35469
Cthe_0140	phosphoglycerate mutase, 2,3-bisphosphoglycerate-independent		0.018383	0.684028	-0.04366	0.363286	-0.02141	0.660088	0.040642	0.339526	0.623351	0.639079	0.309836	0.855804	-0.47798	0.779809	-0.16446	0.907335	0.326274	0.79185	-0.07933	0.961286	-0.69422	0.629967	-0.28862	0.814656	0.077173	0.757262	-1.40724	0.832876	-0.56587	0.939645	0.918547	0.0544729	0.664379	0.57682	0.24064	0.888657	-0.65445	0.678728	-0.23071	0.853841	0.154004	0.999949	-0.10822	0.999949	0.725869	0.999949	0.988096
Cthe_0142	diguanylate cyclase		-0.29097	0.0103853	0.518462	0.200068	0.348754	0.327978	-0.46068	0.00020192	-0.45639	0.343835	0.680935	0.227479	0.407421	0.39957	-0.72991	0.199721	-0.75347	0.36659	0.291767	0.702848	0.191175	0.805348	-0.85406	0.324262	-1.00257	0.757262	-1.03614	0.837029	0.319531	0.959172	0.353103	0.876362	-0.41536	0.342471	0.611738	0.245964	0.230949	0.589206	-0.79615	0.156754	-0.21595	0.999949	0.164617	0.999949	-0.06115	0.999949	-0.44173
Cthe_0143	enolase		0.009273	0.876525	-0.10534	0.0356281	-0.10392	0.0382998	0.010699	0.855574	0.187088	0.695113	-0.3674	0.445685	-0.00394	0.99486	0.550555	0.303672	-0.10999	0.60657	-0.75657	0.0769418	-0.22018	0.363116	0.426399	0.181892	-0.35909	0.91474	-2.08448	0.757262	-0.09183	0.986921	1.63356	0.757262	0.228116	0.614605	-0.4366	0.373751	-0.18041	0.691791	0.484307	0.336765	0.101702	0.999949	-0.15967	0.999949	-0.37396	0.999949	-0.11259
Cthe_0144	preprotein translocase, SecG subunit		0.013969	0.853468	-0.33745	0.346906	-0.36465	0.321861	-0.01322	0.862101	0.461674	0.772689	-1.12707	0.597531	-1.83274	0.408466	-0.24399	0.879467	0.164597	0.920436	-1.51624	0.47922	-2.04898	0.374841	-0.36815	0.809452	-0.0845	0.868542	-2.84415	0.757262	-1.92063	0.807804	0.839019	0.306441	0.502702	0.729233	-1.19627	0.55747	-2.00921	0.366044	-0.31024	0.835126	-0.08268	0.999949	-0.18017	0.999949	0.71567	0.999949	0.81316
Cthe_0145	metal dependent phophohydrolase	RPKM	-0.468	2.41052e-08	-0.21046	0.394782	0.249759	0.334461	-0.00779	0.903165	-1.47733	0.0801869	-0.5364	0.544439	0.987395	0.317909	0.046467	0.92881	-1.7744	0.149969	-0.92557	0.487268	0.771149	0.551739	-0.07769	0.925046	-2.0235	0.757262	-2.25348	0.757262	0.899504	0.850597	1.12948	0.771578	-1.4363	0.120013	-0.6056	0.516986	0.810923	0.406224	-0.01978	0.976478	-0.44365	0.0416389	-0.46291	0.999949	-1.23105	0.909417	-1.21179
Cthe_0146	ribonuclease R		0.135578	0.0476395	-0.03053	0.905954	-0.24567	0.366116	-0.07956	0.257011	0.249219	0.593648	-0.0545	0.964817	-0.15218	0.898399	0.151532	0.751253	-0.04786	0.901864	-0.44366	0.597307	-0.36843	0.656319	0.027376	0.945792	-0.29696	0.879174	-1.77157	0.779388	-0.24007	0.973006	1.23454	0.757262	0.290247	0.408938	-0.12369	0.915536	-0.32866	0.761501	0.085284	0.803281	0.415181	0.999949	-0.09676	0.999949	0.024281	0.999949	0.536222
Cthe_0147	protein of unknown function DUF523		-0.30985	0.0943826	-0.70637	0.448829	0.073239	0.937978	0.469763	0.0113636	-0.43741	0.821787	-0.8861	0.67485	-0.14748	0.949729	0.301199	0.879471	-0.73449	0.717348	-1.27526	0.544562	-0.36373	0.866565	0.177043	0.93653	-0.98359	0.791482	-2.60317	0.757262	-0.23537	0.979082	1.38421	0.757262	-0.39638	0.841291	-0.95529	0.639234	-0.32396	0.883694	0.234951	0.909842	1.06497	0.999949	-0.19874	0.999949	-0.71004	0.999949	0.553661
Cthe_0149	HPrNtr domain-containing protein		-0.03922	0.754052	0.058438	0.861591	-0.16287	0.614205	-0.26052	0.0198523	0.092654	0.875282	0.493425	0.451849	0.126408	0.845138	-0.27436	0.633511	-0.20442	0.62801	0.104258	0.863446	-0.08984	0.88207	-0.39852	0.397994	-0.45352	0.803255	-1.22365	0.823762	0.038518	0.993332	0.808646	0.757262	0.133682	0.76651	0.424229	0.458976	-0.05006	0.936205	-0.34061	0.449777	-0.20454	0.999949	-0.0162	0.999949	0.213049	0.999949	0.024712
Cthe_0150	RNA modification enzyme, MiaB family		-0.30461	0.0650884	0.518299	0.4159	1.16507	0.161583	0.34216	0.0378734	-0.41497	0.60046	0.785465	0.395586	1.16496	0.25997	-0.03548	0.968212	-0.71205	0.567304	0.396298	0.7542	0.948712	0.480244	-0.15963	0.901864	-0.96115	0.807705	-0.93161	0.828766	1.07707	0.805073	1.04753	0.795423	-0.37394	0.673148	0.716269	0.454103	0.988487	0.342037	-0.10173	0.917041	-0.05422	0.999949	0.275175	0.999949	-0.82483	0.999949	-1.15422
Cthe_0151	UPF0297 protein		0.250333	0.00129999	0.272828	0.250103	0.399993	0.143838	0.377499	1.92386e-05	-0.24159	0.74328	0.648658	0.401589	1.31368	0.182127	0.42343	0.555292	-0.53867	0.376275	0.25949	0.629111	1.09743	0.177165	0.299275	0.583499	-0.78777	0.832876	-1.06842	0.828674	1.22579	0.805673	1.50644	0.757262	-0.20056	0.793052	0.579461	0.449199	1.13721	0.227367	0.357182	0.632349	0.275816	0.999949	-0.203	0.999949	-0.63219	0.999949	-0.15338
Cthe_0152	aldo/keto reductase		0.518861	3.528e-05	0.417637	0.241475	0.460032	0.211998	0.561257	1.47333e-05	0.732435	0.229366	0.813209	0.253026	0.48854	0.427639	0.407766	0.427134	0.435358	0.497483	0.424042	0.507009	0.272294	0.657715	0.28361	0.645885	0.186257	0.940241	-0.90387	0.866379	0.40065	0.947041	1.49077	0.757262	0.773462	0.19649	0.744013	0.263325	0.312068	0.572744	0.341517	0.460468	0.187217	0.999949	0.193396	0.999949	-0.0389	0.999949	-0.04508
Cthe_0153	Holliday junction resolvase		0.488005	0.0377629	0.399406	0.304151	0.279738	0.450914	0.368337	0.119963	0.713002	0.38162	0.768759	0.353014	0.801907	0.339332	0.746149	0.364284	0.415924	0.679677	0.379592	0.705733	0.585661	0.573192	0.621994	0.548582	0.166824	0.970926	-0.94832	0.843135	0.714016	0.884149	1.82916	0.757262	0.754029	0.385138	0.699563	0.410916	0.625435	0.451305	0.679901	0.420492	0.490276	0.999949	0.459787	0.999949	-0.66312	0.999949	-0.63263
Cthe_0154	UPF0473 protein		-0.05373	0.814056	-0.40462	0.439463	0.238504	0.635485	0.589388	0.00383651	-0.07585	0.947297	-0.44237	0.669236	0.44878	0.664075	0.815294	0.440316	-0.37293	0.75401	-0.83153	0.505161	0.232534	0.85084	0.691138	0.573241	-0.62203	0.886027	-2.15944	0.757262	0.36089	0.95216	1.8983	0.757262	-0.03482	0.976794	-0.51156	0.630542	0.272308	0.802307	0.749046	0.488718	0.79427	0.921324	0.150487	0.999949	-1.2118	0.663104	-0.56802
Cthe_0155	hypothetical protein		0.090904	0.742985	0.183662	0.813699	0.533963	0.492522	0.441204	0.0755504	0.096478	0.950822	0.093258	0.952884	0.464854	0.746777	0.468074	0.744461	-0.2006	0.915872	-0.29591	0.873185	0.248608	0.894666	0.343918	0.850087	-0.4497	0.926977	-1.62382	0.757262	0.376964	0.939287	1.55108	0.757262	0.137506	0.931674	0.024062	0.987972	0.288382	0.851146	0.401826	0.788232	0.231404	0.999949	0.593805	0.999949	-1.13555	0.770332	-1.49795
Cthe_0156	Radical SAM domain protein		0.120619	0.0842726	-0.04508	0.819184	-0.16267	0.417702	0.003032	0.972132	0.229211	0.353449	0.292582	0.447836	0.232692	0.537939	0.16932	0.467208	-0.06787	0.925046	-0.09659	0.909887	0.016446	0.986106	0.045165	0.950747	-0.31697	0.918551	-1.42449	0.762769	0.144802	0.97808	1.25233	0.757262	0.270238	0.401749	0.223386	0.595657	0.05622	0.901947	0.103072	0.739709	-0.20787	0.999949	0.192476	0.999949	-0.30276	0.968339	-0.7031
Cthe_0157	Protein of unknown function DUF2344		0.304545	0.112471	-0.07414	0.867886	0.308563	0.475414	0.687246	0.0006847	0.48388	0.486414	-0.06407	0.939438	0.17496	0.822432	0.722911	0.338538	0.186803	0.856848	-0.45324	0.666644	-0.04129	0.970873	0.598755	0.553926	-0.0623	0.989031	-1.78115	0.757262	0.08707	0.98578	1.80592	0.757262	0.524908	0.516423	-0.13327	0.883712	-0.00151	0.998495	0.656663	0.430462	0.082072	0.999949	0.296584	0.999949	-0.70577	0.972766	-0.92029
Cthe_0158	ribonuclease, Rne/Rng family		0.366585	0.00022482	-0.17226	0.517106	-0.07391	0.780202	0.464937	1.71929e-05	0.438744	0.287577	-0.26477	0.597706	-0.0997	0.844412	0.603818	0.19435	0.141667	0.83049	-0.65394	0.376275	-0.31595	0.62841	0.479662	0.482351	-0.10743	0.979367	-1.98185	0.757262	-0.18759	0.972105	1.68683	0.757262	0.479772	0.355985	-0.33397	0.542723	-0.27617	0.614844	0.53757	0.319189	0.26897	0.999949	0.187635	0.999949	-0.52289	0.999949	-0.44155
Cthe_0160	50S ribosomal protein L21		-0.06636	0.31373	-0.10781	0.437639	0.297264	0.106754	0.338717	1.174e-05	-0.12664	0.792726	-0.69364	0.334664	0.230186	0.728786	0.797183	0.19435	-0.42372	0.642399	-1.0828	0.384086	0.01394	0.990891	0.673028	0.482106	-0.67282	0.834805	-2.41071	0.757262	0.142295	0.981366	1.88019	0.757262	-0.08561	0.888384	-0.76283	0.326637	0.053714	0.945337	0.730935	0.272593	-0.25323	0.999949	-0.17231	0.999949	-0.92169	0.850064	-1.00262
Cthe_0161	protein of unknown function DUF464		-0.17629	0.00778643	-0.20764	0.51869	0.293257	0.391783	0.324611	2.562e-05	-0.3718	0.48561	-0.71012	0.355879	0.721776	0.350538	1.0601	0.153195	-0.66888	0.493531	-1.09929	0.395835	0.50553	0.660428	0.935943	0.376346	-0.91798	0.804567	-2.4272	0.757262	0.633886	0.898324	2.14311	0.757262	-0.33077	0.605389	-0.77932	0.354025	0.545304	0.484099	0.993851	0.222086	-0.24017	0.999949	-0.36164	0.999949	-1.24042	0.372784	-1.11894
Cthe_0163	GTP-binding protein Obg/CgtA		-0.40237	3.98864e-05	-0.30427	0.272545	0.240071	0.354633	0.141972	0.0949207	-0.79516	0.396487	-0.87183	0.363098	0.461951	0.603742	0.538626	0.545054	-1.09223	0.443815	-1.261	0.39663	0.245705	0.860012	0.41447	0.752683	-1.34134	0.757262	-2.58891	0.757262	0.374061	0.95453	1.62163	0.757262	-0.75413	0.434178	-0.94103	0.355427	0.285479	0.763454	0.472378	0.611798	-0.02259	0.999949	-0.18443	0.999949	-1.31953	0.767152	-1.15769
Cthe_0164	RNA-binding, CRM domain		0.135977	0.136757	0.198965	0.356921	0.054044	0.794564	-0.00894	0.9346	0.40592	0.724597	0.387179	0.805309	0.082157	0.962062	0.100897	0.934482	0.108843	0.935731	-0.00199	0.998966	-0.13409	0.930842	-0.02326	0.98731	-0.14026	0.922399	-1.3299	0.841282	-0.00573	0.998874	1.18391	0.757262	0.446947	0.662932	0.317983	0.835981	-0.09432	0.954995	0.034649	0.976206	0.345428	0.999949	-0.06762	0.999949	0.202478	0.999949	0.615528
Cthe_0165	hypothetical protein		0.311135	0.0724066	0.293441	0.387416	0.366073	0.302152	0.383767	0.0264527	0.092435	0.802429	0.735287	0.256902	0.071625	0.901912	-0.57123	0.212968	-0.20464	0.625919	0.346119	0.604541	-0.14462	0.830264	-0.69538	0.230065	-0.45374	0.828275	-0.98179	0.858697	-0.01627	0.997986	0.511782	0.80736	0.133463	0.572669	0.666091	0.260009	-0.10485	0.83744	-0.63747	0.101128	-0.21183	0.999949	0.251881	0.999949	0.24163	0.999949	-0.22208
Cthe_0166	4Fe-4S ferredoxin iron-sulfur binding domain-containing protein		-0.47059	1.76567e-05	-0.01321	0.981392	0.165865	0.749341	-0.29151	0.00221379	-0.6428	0.325674	0.211237	0.832691	0.024712	0.983288	-0.82933	0.240513	-0.93988	0.401346	-0.17793	0.889659	-0.19153	0.880256	-0.95348	0.397994	-1.18898	0.757262	-1.50584	0.815226	-0.06318	0.991942	0.253683	0.939287	-0.60177	0.37526	0.142041	0.894083	-0.15176	0.885515	-0.89557	0.247072	0.096444	0.999949	0.325185	0.999949	-0.30883	0.999949	-0.53757
Cthe_0167	response regulator receiver		-0.13633	0.291761	-0.12738	0.743475	0.470363	0.290929	0.461413	0.00057274	0.211292	0.895435	0.032198	0.990387	-1.70637	0.436126	-1.52727	0.354274	-0.08579	0.950073	-0.35697	0.852411	-1.92261	0.363441	-1.65143	0.289873	-0.33489	0.791482	-1.68488	0.828275	-1.79426	0.818835	-0.44426	0.757262	0.25232	0.863013	-0.037	0.987381	-1.88284	0.387155	-1.59352	0.310509	0.133726	0.999949	0.185252	0.999949	1.38299	0.999949	1.33146
Cthe_0168	hypothetical protein		-0.00508	0.973321	-0.20868	0.720379	-0.33804	0.565297	-0.13444	0.285236	-0.46002	0.402539	-0.39927	0.844954	-1.40089	0.491582	-1.46164	0.0951085	-0.7571	0.311202	-0.78844	0.681356	-1.61713	0.44024	-1.58579	0.131501	-1.0062	0.757262	-2.11635	0.802317	-1.48878	0.858506	-0.37863	0.831942	-0.419	0.355017	-0.46847	0.815386	-1.57736	0.434279	-1.52789	0.0602641	0.312786	0.999949	0.38944	0.999949	0.442038	0.999949	0.365384
Cthe_0169	FAD dependent oxidoreductase		-0.0081	0.963515	-0.08847	0.8409	-0.19881	0.640433	-0.11844	0.423638	-0.68284	0.561834	-0.02097	0.991129	-1.08646	0.477774	-1.74832	0.227159	-0.97991	0.550149	-0.41014	0.799943	-1.3027	0.449665	-1.87247	0.324752	-1.22901	0.789037	-1.73805	0.816838	-1.17435	0.875294	-0.66531	0.881451	-0.64181	0.610733	-0.09017	0.958624	-1.26293	0.420043	-1.81457	0.244199	0.964676	0.999949	1.15043	0.999949	-0.25627	0.999949	-0.44203
Cthe_0170	hypothetical protein		0.241023	0.0964924	0.098916	0.821501	-0.15843	0.711502	-0.01633	0.925272	0.792186	0.218121	0.646008	0.686505	-1.22367	0.449968	-1.07749	0.147726	0.495109	0.598109	0.256841	0.869713	-1.43992	0.390693	-1.20165	0.296897	0.246009	0.952943	-1.07107	0.886301	-1.31156	0.863964	0.005515	0.998639	0.833214	0.266644	0.576812	0.714357	-1.40014	0.396449	-1.14374	0.181236	0.997027	0.999949	1.28106	0.964494	0.417968	0.999949	0.133932
Cthe_0171	hypothetical protein		0.255058	0.0944888	0.241302	0.115034	0.098196	0.54387	0.111952	0.482093	0.90772	0.540435	1.84165	0.28345	-0.63637	0.669236	-1.57031	0.336011	0.610642	0.690324	1.45249	0.400611	-0.85262	0.588764	-1.69446	0.346867	0.361542	0.965202	0.124577	0.986585	-0.72426	0.920423	-0.4873	0.949147	0.948747	0.536362	1.77246	0.310509	-0.81284	0.595565	-1.63655	0.337504	1.07885	0.737385	2.17677	0.433944	0.131118	0.999949	-0.9668
Cthe_0172	hypothetical protein		-0.0182	0.936714	0.077735	0.710165	0.126717	0.525139	0.030786	0.889913	1.81313	0.210684	1.45493	0.537825	-1.71818	0.473019	-1.35998	0.296471	1.51605	0.376678	1.06576	0.631243	-1.93442	0.423212	-1.48414	0.385381	1.26695	0.798571	-0.26215	0.980394	-1.80607	0.833698	-0.27697	0.962246	1.85415	0.23298	1.38573	0.552108	-1.89465	0.433027	-1.42623	0.314302	1.89964	0.642005	2.25442	0.547756	0.747203	0.999949	0.392427
Cthe_0173	FAD-dependent pyridine nucleotide-disulphide oxidoreductase		0.191001	0.0511825	0.181245	0.146713	-0.02959	0.813699	-0.01984	0.862418	0.253589	0.858019	0.023562	0.989205	-1.19521	0.408725	-0.96519	0.492428	-0.04349	0.97948	-0.36561	0.810859	-1.41146	0.402498	-1.08934	0.492807	-0.29259	0.969467	-1.69352	0.808173	-1.2831	0.855338	0.117823	0.986585	0.294617	0.845745	-0.04563	0.977276	-1.37169	0.377872	-1.03143	0.482142	1.0685	0.664557	1.54141	0.886876	-0.49282	0.999949	-0.96572
Cthe_0174	sulfatase		-0.05472	0.668919	-0.25647	0.5628	0.154408	0.725837	0.356157	0.00325074	0.026492	0.88716	-0.45179	0.40408	0.06662	0.903396	0.544906	0.0817832	-0.27059	0.564988	-0.84096	0.397994	-0.14963	0.872441	0.420751	0.410917	-0.51969	0.86824	-2.16887	0.757262	-0.02127	0.995954	1.62792	0.757262	0.067519	0.814822	-0.52099	0.383373	-0.10985	0.85144	0.478658	0.196241	-0.36469	0.529111	-0.12051	0.999949	-0.56809	0.998595	-0.81227
Cthe_0175	polysaccharide deacetylase		0.011836	0.921083	-0.32123	0.252195	-0.39681	0.187671	-0.06374	0.54387	-0.33187	0.333002	-0.54889	0.18272	0.047309	0.882867	0.264333	0.41074	-0.62894	0.0814727	-0.93806	0.131896	-0.16894	0.647312	0.140177	0.473144	-0.87805	0.772851	-2.26597	0.757262	-0.04058	0.992495	1.34734	0.757262	-0.29084	0.354025	-0.61809	0.143493	-0.12916	0.650151	0.198085	0.494011	-0.12969	0.999949	-0.29886	0.999949	-0.46752	0.999949	-0.29835
Cthe_0176	hypothetical protein		-0.17925	0.0187469	0.027073	0.923664	0.077205	0.773652	-0.12912	0.0908911	-0.70039	0.046318	0.297544	0.376897	1.06462	0.067024	0.06668	0.70011	-0.99747	0.185738	-0.09162	0.896415	0.848369	0.298795	-0.05748	0.915637	-1.24657	0.757262	-1.41953	0.757262	0.976725	0.818835	1.14969	0.757262	-0.65936	0.0386208	0.228348	0.491948	0.888143	0.100412	0.000432	0.997705	-0.23959	0.999949	-0.33272	0.999949	-0.60452	0.999949	-0.51138
Cthe_0177	hypothetical protein		0.573766	2.07104e-08	0.337505	0.52784	-0.14776	0.777992	0.0885	0.1848	1.20703	0.122484	1.35894	0.117871	-0.0633	0.913287	-0.21522	0.670317	0.90995	0.360589	0.969773	0.376275	-0.27955	0.77265	-0.33937	0.692982	0.660849	0.858697	-0.35814	0.952913	-0.15119	0.980602	0.867792	0.816035	1.24805	0.153865	1.28974	0.14827	-0.23977	0.696207	-0.28146	0.643281	-0.08736	0.999949	1.05278	0.607444	0.199302	0.999949	-0.94084
Cthe_0178	Argininosuccinate lyase		-0.57849	4.16728e-07	-0.42961	0.115976	-0.0472	0.816019	-0.19609	0.0184644	-1.37071	0.0904062	-0.8019	0.313167	-0.02152	0.978289	-0.59033	0.283755	-1.66778	0.105919	-1.19106	0.33078	-0.23777	0.820954	-0.71449	0.305743	-1.91689	0.663394	-2.51897	0.757262	-0.10941	0.983202	0.492675	0.798571	-1.32968	0.0603638	-0.87109	0.279691	-0.19799	0.777876	-0.65658	0.182091	-0.70384	0.765681	-0.48883	0.999949	-0.46171	0.999949	-0.67671
Cthe_0179	Argininosuccinate synthase	KDMM_UQS	-0.37142	1.17328e-06	-0.34623	0.386892	-0.01338	0.973242	-0.03857	0.52784	-1.39832	0.00537717	-0.77269	0.35748	0.100283	0.9033	-0.52535	0.0267284	-1.6954	0.0607098	-1.16186	0.366953	-0.11596	0.924833	-0.6495	0.244247	-1.9445	0.757262	-2.48977	0.757262	0.012393	0.99796	0.557662	0.829974	-1.3573	0.00072095	-0.84189	0.338419	-0.07619	0.930181	-0.59159	0.00659013	-0.63546	0.671566	-0.38962	0.999949	-0.65352	0.999949	-0.89937
Cthe_0180	Crossover junction endodeoxyribonuclease ruvC		-0.00704	0.977367	0.112168	0.867886	0.308612	0.634499	0.189406	0.368318	-0.18882	0.851988	0.202455	0.86539	0.444119	0.707379	0.052847	0.96221	-0.48589	0.698229	-0.18671	0.910007	0.227873	0.889701	-0.07131	0.960968	-0.735	0.757262	-1.51462	0.757262	0.356229	0.940827	1.13586	0.757262	-0.14779	0.885176	0.133259	0.916083	0.267647	0.822497	-0.0134	0.989725	-0.82834	0.973795	-0.12333	0.999949	-0.2885	0.999949	-0.99352
Cthe_0181	Holliday junction ATP-dependent DNA helicase ruvA		-0.04233	0.821107	0.182836	0.767991	0.642641	0.346402	0.417472	0.0105979	-0.13536	0.824199	0.231838	0.766934	0.657834	0.40663	0.290639	0.632107	-0.43243	0.666644	-0.15733	0.898738	0.441588	0.702377	0.166484	0.874249	-0.68153	0.807989	-1.48524	0.757262	0.569944	0.886108	1.37365	0.757262	-0.09433	0.889337	0.162642	0.843314	0.481362	0.539338	0.224391	0.723772	-0.35439	0.999949	-0.02506	0.999949	-0.57112	0.999949	-0.90044
Cthe_0182	Holliday junction ATP-dependent DNA helicase ruvB		-0.16673	0.187	0.081113	0.898947	0.542713	0.413079	0.294869	0.0177053	-0.32079	0.603536	-0.03971	0.960785	0.308269	0.674728	0.027185	0.969024	-0.61787	0.525921	-0.42887	0.667994	0.092023	0.932454	-0.09697	0.924833	-0.86697	0.827671	-1.75678	0.757262	0.220379	0.966859	1.11019	0.787456	-0.27976	0.705555	-0.1089	0.899114	0.131797	0.876858	-0.03906	0.962591	0.094743	0.999949	0.215969	0.999949	-0.73414	0.899658	-0.85537
Cthe_0183	protein of unknown function DUF208		-0.09609	0.176674	-0.37315	0.17061	-0.0152	0.945212	0.261857	0.00047976	-0.15518	0.642681	-0.43588	0.370257	0.128329	0.782178	0.409031	0.287958	-0.45225	0.551449	-0.82505	0.39663	-0.08792	0.925917	0.284875	0.699648	-0.70135	0.831942	-2.15295	0.757262	0.040439	0.992348	1.49204	0.757262	-0.11415	0.804741	-0.50507	0.370332	-0.04814	0.932604	0.342783	0.456585	-0.13793	0.999949	-0.02465	0.999949	-0.70974	0.877712	-0.82302
Cthe_0184	type IV pilus assembly protein PilM		-0.12067	0.00815276	-0.05458	0.568018	-0.01883	0.848903	-0.08492	0.0605295	-0.3114	0.679394	0.608065	0.428726	0.01629	0.985365	-0.90318	0.291975	-0.60848	0.350419	0.218897	0.741696	-0.19996	0.764758	-1.02733	0.20569	-0.85758	0.764799	-1.10901	0.805073	-0.0716	0.988577	0.179831	0.954668	-0.27038	0.698421	0.538868	0.44772	-0.16018	0.823072	-0.96943	0.252382	-0.61764	0.536269	-0.02526	0.999949	0.446863	0.999949	-0.14552
Cthe_0185	cell wall hydrolase/autolysin		0.271372	0.0222764	0.522431	0.337476	0.593719	0.295889	0.342661	0.00455392	0.340683	0.603065	1.09233	0.328386	1.13572	0.314664	0.384064	0.557373	0.043606	0.959206	0.703167	0.516367	0.91947	0.421547	0.259908	0.724741	-0.2055	0.966859	-0.62474	0.876399	1.04783	0.798571	1.46707	0.757262	0.38171	0.605223	1.02314	0.365598	0.959244	0.387333	0.317816	0.664565	0.156831	0.999949	0.239939	0.999949	-0.45349	0.999949	-0.5366
Cthe_0186	UDP-glucose 4-epimerase		0.114893	0.210553	0.046928	0.939931	0.543321	0.396534	0.611286	5.59775e-07	0.178412	0.453293	0.20598	0.74209	0.368927	0.545054	0.34136	0.230178	-0.11866	0.860851	-0.18319	0.852921	0.152681	0.878765	0.217204	0.733366	-0.36777	0.913102	-1.5111	0.757262	0.281037	0.951669	1.42437	0.757262	0.21944	0.534144	0.136784	0.841808	0.192455	0.774004	0.275112	0.446389	-0.23525	0.999949	0.125404	0.999949	-0.45852	0.874286	-0.81917
Cthe_0187	Lipoprotein LpqB, GerMN domain		0.229835	0.201985	0.226145	0.319197	0.311246	0.186927	0.314936	0.0753231	0.352617	0.700853	0.417612	0.646596	0.63747	0.488387	0.572475	0.530504	0.05554	0.962778	0.028444	0.980747	0.421224	0.69118	0.448319	0.674707	-0.19356	0.973674	-1.29946	0.805673	0.549579	0.923476	1.65548	0.762769	0.393645	0.689079	0.348416	0.726737	0.460998	0.637818	0.506227	0.605718	0.502373	0.921324	0.495831	0.984874	-0.88586	0.649837	-0.87932
Cthe_0188	ribonuclease PH		0.400511	0.00054799	0.373717	0.0246377	0.15413	0.262374	0.180925	0.0967602	0.649408	0.373049	0.652108	0.371776	0.404828	0.552016	0.402128	0.554816	0.352331	0.704779	0.262941	0.780134	0.188582	0.84543	0.277972	0.766229	0.10323	0.982411	-1.06497	0.833698	0.316938	0.959577	1.48514	0.757262	0.690436	0.375274	0.582912	0.434279	0.228356	0.755328	0.33588	0.640581	0.465852	0.999949	0.55454	0.999949	-0.47741	0.999949	-0.5661
Cthe_0189	non-canonical purine NTP pyrophosphatase, rdgB/HAM1 family		-0.09473	0.176303	0.144986	0.337402	-0.13362	0.368278	-0.37333	8.88663e-06	0.12944	0.930767	1.18931	0.421549	-0.51095	0.726695	-1.57082	0.312713	-0.16764	0.872595	0.800144	0.465894	-0.72719	0.499634	-1.69498	0.222851	-0.41674	0.836566	-0.52776	0.936679	-0.59884	0.927493	-0.48781	0.814729	0.170467	0.900129	1.12012	0.422127	-0.68742	0.608273	-1.63707	0.271895	-0.04637	0.999949	0.256989	0.999949	1.2731	0.916266	0.969739
Cthe_0190	proteinase inhibitor I4 serpin		0.247576	0.0970853	0.403971	0.365206	0.268856	0.521348	0.112461	0.467746	0.488332	0.63822	0.998379	0.401012	0.746931	0.513712	0.236884	0.821371	0.191255	0.777179	0.609212	0.549736	0.530685	0.598838	0.112728	0.873579	-0.05785	0.988465	-0.7187	0.851426	0.659041	0.865478	1.31989	0.757262	0.52936	0.596338	0.929183	0.425114	0.570459	0.610569	0.170636	0.873724	-0.24683	0.999949	-0.01181	0.999949	0.093502	0.999949	-0.14151
Cthe_0191	proteinase inhibitor I4 serpin		0.130198	0.573842	0.730904	0.317607	0.610192	0.382231	0.009487	0.972132	0.044821	0.976251	1.30458	0.396338	1.20223	0.424809	-0.05753	0.970066	-0.25226	0.799314	0.915412	0.478836	0.985984	0.452597	-0.18168	0.860674	-0.50136	0.904149	-0.4125	0.927369	1.11434	0.794641	1.02548	0.802005	0.085849	0.953852	1.23538	0.411842	1.02576	0.482821	-0.12378	0.931674	-0.06587	0.999949	-0.13707	0.999949	0.069764	0.999949	0.140959
Cthe_0193	sodium/hydrogen exchanger		0.332629	0.0701769	-0.41696	0.512796	-0.2878	0.643494	0.461786	0.0122286	0.162946	0.839391	-0.68932	0.446977	0.015988	0.98869	0.868256	0.325746	-0.13413	0.889806	-1.07849	0.32146	-0.20026	0.829705	0.744101	0.447891	-0.38323	0.868542	-2.4064	0.757262	-0.0719	0.990191	1.95127	0.757262	0.203973	0.792817	-0.75852	0.396449	-0.16048	0.85678	0.802008	0.342037	0.308163	0.999949	-0.29148	0.999949	-0.58398	0.999949	0.015661
Cthe_0194	hypothetical protein		0.377034	0.0624655	-0.75493	0.406637	-0.56079	0.517591	0.571171	0.00538638	0.288973	0.728786	-1.04041	0.445711	-0.65995	0.621767	0.669431	0.426418	-0.0081	0.991573	-1.42958	0.303666	-0.8762	0.46673	0.545276	0.457526	-0.2572	0.833698	-2.75749	0.757262	-0.74785	0.916081	1.75244	0.407011	0.330001	0.627842	-1.10961	0.4025	-0.83643	0.508835	0.603183	0.401953	0.137784	0.999949	-0.49315	0.999949	-0.05747	0.999949	0.573466
Cthe_0195			-0.31624	0.013136	-1.00842	0.321879	-0.67049	0.464705	0.021685	0.884481	-0.50729	0.569028	-1.40424	0.390582	-0.99008	0.524035	-0.09314	0.922609	-0.80437	0.213656	-1.7934	0.272382	-1.20633	0.397994	-0.21729	0.635382	-1.05347	0.757262	-3.12131	0.757262	-1.07797	0.882397	0.989871	0.757262	-0.46626	0.567305	-1.47343	0.360818	-1.16656	0.443237	-0.15939	0.852604	0.297613	0.999949	-0.44235	0.999949	-0.14196	0.999949	0.598005
Cthe_0196	glutamine synthetase catalytic region	Array	-1.82789	5.78164e-07	-0.80349	0.0393531	-0.29096	0.380526	-1.31536	3.011e-05	-3.32396	0.0984861	-1.26326	0.342333	-0.67164	0.581275	-2.73233	0.134235	-3.62103	0.133668	-1.65243	0.328596	-0.88788	0.54544	-2.85649	0.184651	-3.87014	0.183681	-2.98034	0.757262	-0.75953	0.868542	-1.64932	0.744677	-3.28293	0.0931745	-1.33246	0.310509	-0.84811	0.471621	-2.79858	0.119391	-0.67806	0.999949	-0.58273	0.999949	-0.17908	0.999949	-0.27441
Cthe_0197	glutamine amidotransferase class-II	Array	-2.08127	1.38775e-05	-0.90411	0.327415	0.005153	0.996193	-1.17201	0.00399018	-3.6964	0.133018	-1.07954	0.520621	0.894982	0.591439	-1.72188	0.338537	-3.99348	0.154931	-1.4687	0.475517	0.678736	0.72374	-1.84604	0.360823	-4.24258	0.147585	-2.79661	0.757262	0.807092	0.805073	-0.63887	0.757262	-3.65537	0.123808	-1.14873	0.486306	0.71851	0.65706	-1.78813	0.308554	-1.20287	0.999949	-1.29116	0.999949	-0.85356	0.999949	-0.76528
Cthe_0198	ferredoxin-dependent glutamate synthase	Array	-2.21455	7.7181e-07	-0.87446	0.108893	0.121244	0.80703	-1.21884	0.00062304	-3.45379	0.131966	-1.35063	0.39799	0.152255	0.925825	-1.95091	0.271502	-3.75087	0.165554	-1.73979	0.378243	-0.06399	0.972695	-2.07507	0.31884	-3.99997	0.407011	-3.0677	0.757262	0.064365	0.989031	-0.8679	0.77275	-3.41276	0.128942	-1.41982	0.372268	-0.02422	0.987972	-2.01716	0.257077	-0.54968	0.999949	-0.94596	0.999949	-0.72704	0.999949	-0.33076
Cthe_0199	4Fe-4S ferredoxin iron-sulfur binding domain-containing protein	Array	-2.29654	2.02882e-08	-1.01491	0.118671	0.390128	0.447514	-0.8915	0.00117074	-3.67576	0.126048	-1.44587	0.383236	0.215697	0.895551	-2.01419	0.270091	-3.97284	0.159235	-1.83504	0.367145	-0.00055	0.999855	-2.13835	0.3168	-4.22194	0.343942	-3.16295	0.757262	0.127806	0.980394	-0.93118	0.757262	-3.63473	0.120013	-1.51507	0.356109	0.039225	0.981665	-2.08044	0.255546	-0.69853	0.999949	-1.09661	0.999949	-0.73516	0.999949	-0.33708
Cthe_0200	FAD-dependent pyridine nucleotide-disulphide oxidoreductase		0.113861	0.168196	0.084413	0.665469	0.042303	0.834713	0.07175	0.393735	0.731656	0.0257165	0.750599	0.295728	0.626539	0.355317	0.607595	0.0332731	0.434579	0.324109	0.361431	0.50695	0.410293	0.462051	0.48344	0.295905	0.185478	0.957372	-0.96648	0.826811	0.538648	0.906803	1.6906	0.757262	0.772683	0.0506553	0.681403	0.332408	0.450067	0.481961	0.541347	0.0906702	0.216128	0.999949	0.147712	0.999949	-0.19382	0.999949	-0.1254
Cthe_0201	glutamate synthase alpha subunit domain protein		0.191961	0.0042574	0.012004	0.896145	-0.12794	0.159792	0.052022	0.447514	1.02862	0.321691	0.490554	0.716614	0.326918	0.809177	0.864989	0.382434	0.731548	0.529524	0.101387	0.935394	0.110672	0.929981	0.740833	0.525427	0.482447	0.790566	-1.22652	0.833698	0.239028	0.972943	1.948	0.570781	1.06965	0.285155	0.421358	0.744664	0.150446	0.913869	0.798741	0.383373	0.564769	0.999949	-0.00993	0.999949	0.0034	0.999949	0.5781
Cthe_0202	glutamine synthetase, type I		-0.05748	0.257557	-0.31091	0.392472	-0.1495	0.651318	0.10393	0.0357307	0.312177	0.76066	-0.64272	0.786469	-0.46118	0.843956	0.493711	0.621359	0.0151	0.99007	-1.03188	0.629757	-0.67743	0.749079	0.369556	0.733846	-0.234	0.85611	-2.35979	0.787456	-0.54907	0.956591	1.57672	0.483885	0.353204	0.694124	-0.71191	0.75426	-0.63765	0.781276	0.427463	0.631879	0.793985	0.999949	-0.30428	0.999949	-0.04743	0.999949	1.05084
Cthe_0203	ANTAR domain protein		0.064696	0.653554	-0.7952	0.591837	-0.95449	0.526596	-0.0946	0.498401	-0.72555	0.41692	-1.70659	0.5503	-0.79633	0.785725	0.184715	0.832334	-1.02262	0.334297	-2.09576	0.465894	-1.01257	0.705705	0.060559	0.951285	-1.27172	0.625638	-3.42367	0.757262	-0.88422	0.934749	1.26772	0.625638	-0.68452	0.389922	-1.77578	0.524062	-0.9728	0.730574	0.118467	0.883712	0.800487	0.999949	-0.69149	0.999949	-0.38896	0.999949	1.10302
Cthe_0204	protein of unknown function DUF1294		0.130223	0.0543007	0.105796	0.701685	-0.31015	0.324545	-0.28572	0.00014253	0.266674	0.766934	0.313566	0.778061	-0.44752	0.683818	-0.49442	0.572291	-0.0304	0.972073	-0.0756	0.945792	-0.66377	0.525059	-0.61857	0.470129	-0.2795	0.801273	-1.40351	0.818928	-0.53541	0.936679	0.588593	0.757262	0.307701	0.678546	0.244369	0.813505	-0.624	0.535401	-0.56066	0.460068	-0.18143	0.999949	0.076894	0.999949	0.51403	0.999949	0.255705
Cthe_0205	hypothetical protein	UQS	0.502073	5.26875e-06	0.047357	0.860275	-0.33932	0.265866	0.115391	0.201737	0.972702	0.0790646	0.200094	0.816257	-0.16446	0.846042	0.608144	0.162722	0.675625	0.257829	-0.18907	0.78301	-0.38071	0.584589	0.483988	0.349931	0.426524	0.842133	-1.51698	0.802317	-0.25235	0.970926	1.69115	0.757262	1.01373	0.0340875	0.130898	0.877095	-0.34094	0.663578	0.541896	0.098379	0.262645	0.999949	0.136935	0.999949	0.057466	0.999949	0.183176
Cthe_0206	UvrD/REP helicase		-0.17622	0.00316617	-0.27859	0.306801	0.236823	0.360982	0.339196	3.6554e-06	0.116254	0.701322	-0.30195	0.603905	0.454409	0.445688	0.872614	0.0893248	-0.18082	0.763043	-0.69112	0.375092	0.238163	0.725781	0.748458	0.307412	-0.42992	0.856968	-2.01903	0.757262	0.366518	0.956938	1.95562	0.757262	0.157282	0.534894	-0.37115	0.496956	0.277937	0.607036	0.806366	0.0767147	0.035374	0.999949	-0.34273	0.999949	-0.58379	0.999949	-0.20568
Cthe_0207	hypothetical protein		0.58662	0.00745285	-0.25344	0.395577	0.149435	0.614428	0.989496	6.29111e-05	0.624186	0.536841	-0.53173	0.597997	-0.54094	0.591976	0.614978	0.54216	0.327108	0.717911	-0.9209	0.376275	-0.75718	0.442923	0.490822	0.597489	0.078008	0.93575	-2.2488	0.757262	-0.62883	0.918064	1.69799	0.220323	0.665213	0.469766	-0.60092	0.516986	-0.71741	0.446501	0.54873	0.542829	-0.14462	0.999949	-0.31402	0.999949	0.153068	0.999949	0.322461
Cthe_0208	single-stranded-DNA-specific exonuclease RecJ		0.197712	0.0148053	-0.07344	0.635265	-0.24485	0.183863	0.0263	0.772066	0.293898	0.400571	-0.20508	0.538777	-0.25226	0.457755	0.246725	0.467208	-0.00318	0.986253	-0.59425	0.163358	-0.4685	0.222519	0.122569	0.46047	-0.25228	0.918138	-1.92216	0.757262	-0.34015	0.95024	1.32973	0.757262	0.334926	0.264897	-0.27428	0.328501	-0.42873	0.1962	0.180477	0.479176	-0.21408	0.801749	-0.10336	0.999949	-0.01964	0.999949	-0.13035
Cthe_0209	glycosyl transferase family 2		0.099265	0.550379	0.032093	0.918208	0.394455	0.230304	0.461627	0.00398109	-0.08845	0.843956	0.209616	0.637401	-0.39893	0.394225	-0.697	0.213226	-0.38553	0.289905	-0.17955	0.702224	-0.61518	0.295905	-0.82115	0.11147	-0.63463	0.836378	-1.50746	0.788374	-0.48682	0.93575	0.386012	0.906803	-0.04742	0.920259	0.14042	0.748019	-0.5754	0.264228	-0.76325	0.187656	-0.0942	0.999949	0.3307	0.999949	0.107663	0.999949	-0.31724
Cthe_0210	periplasmic binding protein/LacI transcriptional regulator		-0.26864	1.637e-05	-0.0577	0.932947	0.469717	0.487209	0.258776	2.49211e-05	-0.39669	0.128651	0.034538	0.964785	0.585351	0.425032	0.154125	0.394225	-0.69376	0.163126	-0.35463	0.733849	0.369105	0.72374	0.029969	0.931616	-0.94287	0.757262	-1.68254	0.757262	0.497461	0.91281	1.23713	0.757262	-0.35566	0.0243096	-0.03466	0.964917	0.408879	0.567127	0.087877	0.20656	-0.65306	0.407628	-0.27404	0.999949	-0.44695	0.961247	-0.82597
Cthe_0211	glycoside hydrolase family 16	RPM	-0.67499	5.6328e-11	-0.05134	0.853384	-0.12366	0.647009	-0.74731	1.3334e-11	-1.40196	0.0893831	0.029732	0.963034	0.341729	0.555937	-1.08996	0.133018	-1.69904	0.0396567	-0.35944	0.339361	0.125483	0.692491	-1.21412	0.0673142	-1.94814	0.694119	-1.68734	0.762769	0.253838	0.968365	-0.00696	0.997472	-1.36093	0.05663	-0.03946	0.945155	0.165257	0.747852	-1.15621	0.0739188	-0.00286	0.999949	-0.31292	0.999949	-0.16924	0.999949	0.140823
Cthe_0212	beta-galactosidase		0.126723	0.173139	-0.07225	0.836791	0.120473	0.725803	0.319447	0.0009241	0.354032	0.378371	0.031766	0.959454	0.204029	0.723208	0.526295	0.243699	0.056955	0.638475	-0.3574	0.605005	-0.01222	0.98754	0.402139	0.0861826	-0.19215	0.95216	-1.68531	0.757262	0.116138	0.980511	1.6093	0.757262	0.39506	0.305844	-0.03743	0.953395	0.027557	0.964917	0.460047	0.259557	-0.32067	0.999949	-0.11418	0.999949	-0.22824	0.999949	-0.43473
Cthe_0213	protein of unknown function DUF975		0.03235	0.825023	-0.26735	0.360812	0.032386	0.911751	0.332085	0.00929529	0.295786	0.748421	-0.41011	0.648441	-0.36234	0.690406	0.343555	0.705636	-0.00129	0.998966	-0.79928	0.411069	-0.57859	0.524274	0.2194	0.804083	-0.25039	0.829974	-2.12719	0.757262	-0.45023	0.942201	1.42656	0.491025	0.336814	0.670369	-0.47931	0.556415	-0.53881	0.51311	0.277307	0.731334	-0.1607	0.999949	-0.26564	0.999949	0.047697	0.999949	0.152631
Cthe_0214	Phenylalanyl-tRNA synthetase alpha chain		0.1049	0.196914	0.117375	0.145544	-0.02526	0.779172	-0.03774	0.663538	0.191313	0.64099	0.321355	0.444189	0.728024	0.18272	0.597982	0.231647	-0.10576	0.89828	-0.06781	0.9358	0.511778	0.525059	0.473827	0.55114	-0.35486	0.927381	-1.39572	0.779278	0.640134	0.893551	1.68099	0.757262	0.232341	0.63324	0.252159	0.605389	0.551552	0.318758	0.531734	0.329848	0.154702	0.999949	0.140171	0.999949	-0.717	0.66989	-0.70247
Cthe_0215	Phenylalanyl-tRNA synthetase beta chain		-0.09522	0.237043	-0.02599	0.769965	0.23491	0.00319963	0.165676	0.034226	-0.26614	0.360113	-0.09513	0.729553	0.426131	0.21274	0.255117	0.376756	-0.56322	0.420173	-0.4843	0.474358	0.209884	0.739406	0.130961	0.842513	-0.81232	0.813459	-1.81221	0.757262	0.33824	0.952943	1.33813	0.757262	-0.22511	0.524649	-0.16432	0.640966	0.249659	0.486554	0.188869	0.592466	0.138064	0.999949	0.020643	0.999949	-0.71207	0.565934	-0.59465
Cthe_0216	small acid-soluble spore protein alpha/beta type		-0.78719	9.15417e-05	-0.4696	0.139625	0.824998	0.0349277	0.507404	0.00518954	-0.14851	0.845138	0.049708	0.953673	-0.78943	0.341514	-0.98765	0.265249	-0.44559	0.602417	-0.33946	0.685491	-1.00568	0.320237	-1.11181	0.293571	-0.69469	0.757262	-1.66737	0.773926	-0.87732	0.875044	0.095355	0.965202	-0.10749	0.883157	-0.01949	0.97991	-0.9659	0.255031	-1.0539	0.22101	-0.07294	0.999949	0.334643	0.999949	0.33426	0.999949	-0.07332
Cthe_0217	Glucose-6-phosphate isomerase		-0.06615	0.285236	-0.07165	0.680029	-0.01626	0.92993	-0.01076	0.879059	-0.577	0.156859	-0.08573	0.930125	0.484045	0.59265	-0.00722	0.983492	-0.87408	0.305743	-0.4749	0.708147	0.267799	0.839397	-0.13138	0.857345	-1.12318	0.757262	-1.80281	0.757262	0.396155	0.929378	1.07579	0.761545	-0.53597	0.271747	-0.15493	0.878406	0.307573	0.747852	-0.07347	0.865649	-0.4873	0.979602	-0.04823	0.999949	-0.69172	0.978687	-1.13078
Cthe_0218	metallophosphoesterase	Array	-0.73224	1.10841e-09	-0.53241	0.222345	-0.85281	0.115614	-1.05264	5.9172e-12	-0.59517	0.030736	-0.33021	0.698083	0.015204	0.98869	-0.24975	0.139534	-0.89224	0.239247	-0.71938	0.568446	-0.20104	0.876651	-0.37391	0.514756	-1.14134	0.757262	-2.04729	0.757262	-0.07269	0.988284	0.833257	0.779278	-0.55414	0.105442	-0.39941	0.641815	-0.16127	0.859514	-0.316	0.229964	-0.6246	0.585195	-0.043	0.999949	-0.47259	0.999949	-1.0542
Cthe_0219	5-nitroimidazole antibiotic resistance protein		-0.11718	0.481765	-0.20094	0.688656	-0.19358	0.699502	-0.10981	0.512796	-0.60729	0.213064	0.49076	0.674902	0.016161	0.991129	-1.08189	0.0948522	-0.90436	0.203728	0.101593	0.949732	-0.20009	0.897337	-1.20604	0.137204	-1.15346	0.757262	-1.22632	0.766693	-0.07173	0.986585	0.001122	0.999472	-0.56626	0.290701	0.421564	0.726138	-0.16031	0.900462	-1.14813	0.115309	-0.69937	0.921324	0.396169	0.999949	-0.09175	0.999949	-1.18729
Cthe_0221	hypothetical protein	Array	0.348849	2.85537e-05	1.21464	0.0141859	0.393418	0.127923	-0.47237	7.52115e-07	0.216308	0.743654	1.75778	0.174488	1.09794	0.309034	-0.44354	0.496611	-0.08077	0.896415	1.36862	0.308503	0.881689	0.456833	-0.5677	0.388738	-0.32987	0.93575	0.040707	0.991321	1.01005	0.795911	0.639468	0.863964	0.257336	0.712936	1.68859	0.1962	0.921463	0.383531	-0.50979	0.469851	-0.30616	0.999949	0.473352	0.999949	0.016328	0.999949	-0.76319
Cthe_0222	hypothetical protein		0.408561	0.00069737	1.11452	0.239597	1.07044	0.251647	0.364486	0.00196598	-0.15163	0.80688	1.55752	0.179985	0.908236	0.339997	-0.80092	0.264829	-0.4487	0.530394	1.16836	0.345913	0.69199	0.527464	-0.92507	0.289873	-0.69781	0.857006	-0.15955	0.973006	0.820345	0.833698	0.282093	0.948824	-0.1106	0.882562	1.48833	0.206418	0.731764	0.435971	-0.86716	0.284718	-0.17962	0.999949	0.563949	0.999949	-0.0848	0.999949	-0.82837
Cthe_0223	DNA helicase		0.319302	0.128317	0.261329	0.277867	0.109099	0.650749	0.167072	0.439674	0.327641	0.748252	1.76252	0.18272	0.001199	0.999289	-1.43368	0.233761	0.030564	0.971915	1.37335	0.222519	-0.21505	0.791167	-1.55784	0.18998	-0.21854	0.965116	0.045444	0.991942	-0.08669	0.986585	-0.35067	0.936679	0.368669	0.709718	1.69332	0.194245	-0.17527	0.865649	-1.49993	0.225615	-0.21533	0.999949	0.756602	0.999949	0.834544	0.999949	-0.13738
Cthe_0226	hypothetical protein		0.6345	0.00021963	0.218276	0.373426	0.357159	0.182842	0.773383	2.614e-05	0.660765	0.381388	0.653238	0.435821	0.436451	0.592772	0.443979	0.532051	0.363688	0.687313	0.26407	0.773071	0.220205	0.81097	0.319823	0.723463	0.114587	0.977618	-1.06384	0.82193	0.348561	0.94882	1.52699	0.757262	0.701793	0.394048	0.584042	0.490826	0.25998	0.760851	0.377731	0.625107	0.53525	0.999949	0.450504	0.999949	-0.40388	0.999949	-0.31913
Cthe_0227	hypothetical protein		0.456123	8.1232e-07	0.443857	0.151397	0.278585	0.283515	0.29085	0.0001489	0.142737	0.710217	0.561551	0.317438	0.515951	0.344877	0.097138	0.801388	-0.15434	0.811046	0.172383	0.79065	0.299705	0.641313	-0.02702	0.969054	-0.40344	0.905117	-1.15553	0.805673	0.428061	0.933883	1.18015	0.757262	0.183765	0.703711	0.492354	0.390704	0.33948	0.529074	0.03089	0.95495	0.314878	0.999949	0.284903	0.999949	-0.40947	0.999949	-0.3795
Cthe_0228	hypothetical protein		0.555411	0.00220821	0.086461	0.909056	-0.66415	0.396569	-0.1952	0.278325	0.412953	0.560363	0.393448	0.690406	-0.91907	0.377064	-0.89957	0.276403	0.115876	0.757281	0.00428	0.995916	-1.13532	0.24392	-1.02372	0.11888	-0.13323	0.952943	-1.32363	0.827145	-1.00696	0.868342	0.183439	0.932557	0.45398	0.448837	0.324251	0.722404	-1.09555	0.29371	-0.96582	0.204721	0.005066	0.999949	0.390094	0.999949	0.752264	0.999949	0.367236
Cthe_0229	NAD-dependent epimerase/dehydratase		-0.23363	0.00132228	0.040759	0.717832	0.023107	0.842538	-0.25128	0.00067219	-0.17798	0.485207	0.197042	0.75319	-0.44659	0.473019	-0.82161	0.0721335	-0.47506	0.133104	-0.19213	0.732339	-0.66284	0.324109	-0.94577	0.0448588	-0.72416	0.791482	-1.52003	0.798571	-0.53448	0.933883	0.261397	0.927493	-0.13695	0.489661	0.127846	0.827936	-0.62306	0.32868	-0.88786	0.0426793	0.025397	0.999949	0.3114	0.999949	0.162047	0.999949	-0.12396
Cthe_0230	hypothetical protein		0.014428	0.877185	0.241566	0.17851	-0.04499	0.770234	-0.27212	0.00110348	0.012242	0.925475	0.615075	0.0320711	0.442832	0.0590195	-0.16	0.262483	-0.28483	0.544374	0.225908	0.62853	0.226586	0.62785	-0.28416	0.544562	-0.53394	0.829785	-1.102	0.818928	0.354941	0.948019	0.923008	0.757262	0.05327	0.463415	0.545879	0.0181288	0.26636	0.0593586	-0.22625	0.07676	-0.11721	0.999949	0.119673	0.999949	-0.1176	0.999949	-0.35448
Cthe_0231	Radical SAM domain protein		-0.04387	0.665691	0.120892	0.297676	0.10874	0.342543	-0.05602	0.574368	-0.16346	0.683348	0.402813	0.350051	0.323046	0.428722	-0.24322	0.540573	-0.46053	0.453105	0.013646	0.982973	0.106799	0.858978	-0.36738	0.532123	-0.70963	0.843135	-1.31426	0.807509	0.235155	0.970013	0.839785	0.818928	-0.12243	0.786939	0.333617	0.459663	0.146574	0.74449	-0.30947	0.489371	0.079522	0.999949	0.255137	0.999949	-0.34553	0.999949	-0.52115
Cthe_0232	hypothetical protein		0.566143	9.08848e-07	0.194574	0.0720123	-0.0562	0.574861	0.315372	0.00062897	0.916728	0.158511	0.393018	0.414578	0.183064	0.69743	0.706774	0.221906	0.619651	0.34818	0.00385	0.995723	-0.03318	0.959378	0.582619	0.368589	0.37055	0.818928	-1.32406	0.78609	0.095174	0.98578	1.78978	0.578406	0.957755	0.115309	0.323822	0.418099	0.006593	0.98762	0.640526	0.201612	-0.22474	0.999949	-0.03699	0.999949	0.07677	0.999949	-0.11098
Cthe_0233	GCN5-related N-acetyltransferase	UQS	0.459977	5.4473e-06	0.120165	0.429117	-0.08122	0.585315	0.258597	0.00215874	1.08239	0.0928664	0.211694	0.762897	-0.15963	0.817655	0.711067	0.170138	0.785312	0.0540832	-0.17747	0.67483	-0.37587	0.420173	0.586911	0.0861897	0.536211	0.818701	-1.50538	0.794139	-0.24752	0.969875	1.79408	0.757262	1.12342	0.0488915	0.142498	0.824837	-0.3361	0.589119	0.644819	0.121157	0.128015	0.999949	0.086666	0.999949	0.114486	0.999949	0.155835
Cthe_0234	AMP-dependent synthetase and ligase		-0.00017	0.99886	-0.17252	0.302917	0.018498	0.909355	0.190849	0.0130474	0.405322	0.454263	-0.88337	0.422557	-0.05959	0.959837	1.2291	0.128651	0.108244	0.873579	-1.27254	0.324109	-0.27584	0.801592	1.10494	0.222681	-0.14086	0.94522	-2.60045	0.757262	-0.14748	0.984635	2.31211	0.462654	0.446349	0.343394	-0.95257	0.380879	-0.23607	0.821101	1.16285	0.0984455	-0.05495	0.999949	-0.51234	0.999949	-0.48161	0.999949	-0.02422
Cthe_0235	glutaredoxin-like protein, YruB-family		0.071562	0.227271	-0.09882	0.373847	-0.11912	0.30216	0.051254	0.393789	0.75065	0.446881	-0.02228	0.99218	-0.54754	0.771933	0.225394	0.817845	0.453573	0.643647	-0.41145	0.799339	-0.76378	0.634991	0.101238	0.924281	0.204473	0.836378	-1.73936	0.811367	-0.63543	0.936679	1.3084	0.461024	0.791678	0.383359	-0.09148	0.96297	-0.72401	0.681089	0.159146	0.85822	0.607393	0.999949	-0.02124	0.999949	0.376325	0.999949	1.00495
Cthe_0236	aldo/keto reductase		-0.13698	0.00725208	-0.30519	0.496701	-0.22041	0.613068	-0.05221	0.315256	-0.88998	0.285275	-0.92051	0.693678	-0.21571	0.930767	-0.18517	0.800129	-1.18705	0.306742	-1.30968	0.552066	-0.43195	0.846134	-0.30933	0.742555	-1.43615	0.757262	-2.63759	0.770684	-0.3036	0.976177	0.897835	0.757262	-0.84895	0.272821	-0.9897	0.65706	-0.39218	0.869196	-0.25142	0.702134	0.924786	0.999949	-0.38736	0.999949	-0.48757	0.999949	0.824576
Cthe_0237	transcriptional regulator domain-containing protein		-0.75371	0.00415214	-1.38904	0.485016	-0.69422	0.719065	-0.05889	0.843523	-0.10426	0.972551	-1.02781	0.793598	-1.76254	0.646902	-0.83899	0.758366	-0.40134	0.884897	-1.41698	0.697911	-1.97879	0.59633	-0.96315	0.711198	-0.65044	0.801955	-2.74488	0.803714	-1.85043	0.866379	0.244018	0.930655	-0.06323	0.982558	-1.097	0.773986	-1.93901	0.6039	-0.90524	0.72345	0.447933	0.999949	-0.53448	0.999949	1.0987	0.999949	2.08112
Cthe_0239	Spore coat protein CotH	KDMM_UQS	-0.08751	0.14566	0.462425	0.0924255	0.554306	0.0674325	0.004371	0.952442	-0.63325	0.0221775	1.29537	0.0201581	1.94312	0.0098486	0.014507	0.886203	-0.93032	0.183172	0.906202	0.193824	1.72688	0.0744108	-0.10965	0.815014	-1.17943	0.757262	-0.42171	0.93992	1.85523	0.757262	1.09752	0.757262	-0.59222	0.0285215	1.22617	0.0187936	1.76665	0.00917954	-0.05174	0.595657	-0.05113	0.999949	-0.25882	0.999949	-0.5591	0.999949	-0.35141
Cthe_0240	VTC domain-containing protein		0.050968	0.401256	0.50582	0.127734	0.404409	0.177445	-0.05044	0.405998	0.393339	0.545833	1.32311	0.262161	0.659772	0.514241	-0.27	0.681082	0.096261	0.830099	0.933947	0.263487	0.443525	0.504466	-0.39416	0.415274	-0.15284	0.93575	-0.39396	0.949147	0.571881	0.922399	0.813004	0.757262	0.434366	0.419959	1.25392	0.263318	0.4833	0.605113	-0.33625	0.519081	0.239965	0.999949	0.089844	0.999949	0.403508	0.999949	0.553629
Cthe_0241	hypothetical protein		0.02907	0.590713	0.376686	0.102926	0.390512	0.0967874	0.042897	0.41408	0.056601	0.838165	1.30667	0.0933248	1.23325	0.101454	-0.01682	0.956231	-0.24048	0.541545	0.917501	0.157956	1.017	0.136807	-0.14098	0.710984	-0.48958	0.876562	-0.41041	0.93575	1.14536	0.805073	1.06619	0.757262	0.097628	0.77496	1.23747	0.107756	1.05677	0.13779	-0.08307	0.808634	0.138747	0.999949	0.144652	0.999949	-0.24121	0.999949	-0.24711
Cthe_0242	Uncharacterised conserved protein UCP018688		0.244693	0.213142	-0.29885	0.682992	0.101305	0.893807	0.64485	0.00136622	-0.19861	0.766719	-0.47378	0.650707	-0.80464	0.450768	-0.52947	0.428893	-0.49569	0.488193	-0.86295	0.496203	-1.02089	0.436775	-0.65363	0.394028	-0.74479	0.757262	-2.19086	0.757262	-0.89253	0.883204	0.553535	0.757262	-0.15759	0.771859	-0.54298	0.582614	-0.98112	0.362032	-0.59572	0.321504	-0.54061	0.999949	-0.01105	0.999949	0.171698	0.999949	-0.35787
Cthe_0243	copper amine oxidase-like domain-containing protein		0.23021	0.00018388	-0.02136	0.882554	0.333924	0.0985923	0.58549	1.75031e-09	0.368796	0.370117	-0.02889	0.946015	0.73931	0.163942	1.13699	0.0860975	0.071719	0.880541	-0.41805	0.495899	0.523064	0.416823	1.01284	0.158561	-0.17738	0.965719	-1.74596	0.757262	0.65142	0.885484	2.22	0.757262	0.409824	0.377575	-0.09808	0.825561	0.562838	0.271416	1.07075	0.115356	-0.09919	0.999949	-0.24892	0.999949	-0.68945	0.962772	-0.53972
Cthe_0244	heavy metal translocating P-type ATPase		-0.09799	0.280867	-0.17225	0.571061	-0.32804	0.33199	-0.25378	0.00481348	-0.15571	0.904474	0.125635	0.923459	-0.00057	0.999599	-0.28192	0.819412	-0.45279	0.706862	-0.26353	0.831459	-0.21682	0.866074	-0.40607	0.735733	-0.70189	0.757262	-1.59144	0.789037	-0.08846	0.989031	0.801092	0.757262	-0.11468	0.927431	0.056439	0.964534	-0.17704	0.885982	-0.34816	0.765485	-0.0541	0.999949	-0.19713	0.999949	0.153156	0.999949	0.296179
Cthe_0245	regulatory protein ArsR		-0.1286	0.0342398	0.016457	0.94198	0.393615	0.171166	0.248559	0.00019778	-0.09625	0.930767	0.694238	0.504586	0.835225	0.429243	0.044735	0.969246	-0.39333	0.722973	0.30507	0.804083	0.618979	0.614736	-0.07942	0.94875	-0.64243	0.733291	-1.02284	0.779278	0.747335	0.830827	1.12774	0.310295	-0.05522	0.960207	0.625042	0.521707	0.658753	0.501351	-0.02151	0.984841	-0.90549	0.967876	-0.43583	0.999949	0.124678	0.999949	-0.34498
Cthe_0246	Carbohydrate binding family 6		0.11683	0.294398	0.922035	0.157015	0.527873	0.31537	-0.27733	0.0107656	-0.20437	0.832334	2.20816	0.171165	1.77376	0.225578	-0.63877	0.508167	-0.50145	0.492948	1.81899	0.212087	1.55751	0.255361	-0.76293	0.346867	-0.75055	0.842644	0.491081	0.908771	1.68587	0.757262	0.444235	0.913102	-0.16335	0.873443	2.13896	0.183612	1.59729	0.263325	-0.70502	0.469766	0.075999	0.999949	0.225296	0.999949	0.038938	0.999949	-0.11036
Cthe_0247	DNA mismatch repair protein MutS domain protein		-0.02786	0.773074	0.015153	0.904492	0.185147	0.14992	0.142137	0.0998712	0.123099	0.488234	0.104899	0.775685	-0.08011	0.825179	-0.06191	0.729361	-0.17398	0.760603	-0.28427	0.664481	-0.29636	0.651206	-0.18607	0.742527	-0.42308	0.87437	-1.61218	0.77211	-0.168	0.979367	1.0211	0.757262	0.164126	0.431549	0.035703	0.926133	-0.25658	0.469766	-0.12816	0.524509	-0.08062	0.999949	0.188088	0.999949	-0.17327	0.999949	-0.44197
Cthe_0249	peptidase C11 clostripain		0.021073	0.778256	0.097381	0.481978	0.173547	0.261161	0.097239	0.149279	0.098391	0.733775	0.474758	0.387317	0.425163	0.425612	0.048796	0.866174	-0.19869	0.721399	0.08559	0.91477	0.208917	0.779859	-0.07536	0.899887	-0.44779	0.894176	-1.24232	0.775231	0.337272	0.941715	1.1318	0.757262	0.139419	0.72678	0.405562	0.481105	0.248691	0.65936	-0.01745	0.968621	-0.04658	0.999949	0.220485	0.999949	-0.34105	0.999949	-0.60812
Cthe_0250	protein of unknown function UPF0027		0.202403	0.00950689	0.006301	0.959146	-0.06776	0.535233	0.128339	0.0990871	0.347492	0.472362	0.153813	0.794472	0.548587	0.375014	0.742267	0.214785	0.050415	0.954387	-0.23535	0.764758	0.332341	0.672605	0.618112	0.462267	-0.19869	0.961725	-1.56326	0.757262	0.460697	0.923234	1.82528	0.757262	0.38852	0.502338	0.084616	0.900485	0.372116	0.552167	0.676019	0.305066	0.256766	0.999949	0.110663	0.999949	-0.67561	0.90931	-0.52951
Cthe_0251	transglutaminase domain-containing protein		0.169997	0.0318395	0.183374	0.020462	0.338433	9.98982e-05	0.325056	0.00015376	0.342267	0.297056	0.476939	0.265554	0.561583	0.218067	0.426911	0.226721	0.04519	0.934896	0.087772	0.870106	0.345336	0.514756	0.302755	0.56204	-0.20391	0.949147	-1.24014	0.801513	0.473692	0.928115	1.50992	0.757262	0.383295	0.320383	0.407743	0.331	0.385111	0.351349	0.360663	0.34062	0.20352	0.999949	0.114316	0.999949	-0.36914	0.999949	-0.27993
Cthe_0252	hypothetical protein		0.326623	0.00016644	-0.08977	0.806451	-0.04748	0.898758	0.36891	4.499e-05	0.033437	0.907865	-0.21057	0.558914	-0.16233	0.652578	0.08167	0.769385	-0.26364	0.39087	-0.59973	0.221904	-0.37858	0.349493	-0.04249	0.882462	-0.51274	0.863607	-1.92764	0.757262	-0.25022	0.969467	1.16468	0.757262	0.074465	0.799506	-0.27976	0.430462	-0.33881	0.362354	0.015422	0.962347	0.037679	0.999949	0.027163	0.999949	-0.24539	0.999949	-0.23488
Cthe_0253	ATPase associated with various cellular activities AAA_3		-0.04921	0.60615	-0.11383	0.209275	0.047986	0.61552	0.11261	0.213962	0.011018	0.96074	-0.05589	0.786474	0.354204	0.185679	0.421107	0.147428	-0.28606	0.548554	-0.44505	0.447923	0.137958	0.802247	0.296952	0.534737	-0.53516	0.86824	-1.77296	0.757262	0.266314	0.963857	1.50412	0.757262	0.052046	0.854239	-0.12508	0.640966	0.177732	0.51311	0.354859	0.268873	-0.08076	0.765031	-0.05733	0.999949	-0.52276	0.372784	-0.54619
Cthe_0254	protein of unknown function DUF58		-0.2724	0.00167276	-0.26287	0.22728	0.190616	0.340722	0.181082	0.0298107	-0.08984	0.588144	-0.1372	0.422557	0.292744	0.184529	0.340105	0.149484	-0.38692	0.538621	-0.52637	0.42975	0.076498	0.906619	0.215949	0.722115	-0.63602	0.832876	-1.85428	0.757262	0.204853	0.970926	1.42311	0.757262	-0.04881	0.849199	-0.2064	0.417221	0.116272	0.632349	0.273857	0.320565	-0.02691	0.999949	-0.02834	0.999949	-0.57176	0.688295	-0.57032
Cthe_0255	hypothetical protein		-0.09829	0.311055	-0.48857	0.273328	-0.408	0.33325	-0.01772	0.873276	0.526979	0.450768	-0.26494	0.701272	-0.65028	0.374276	0.141631	0.837696	0.229902	0.731125	-0.6541	0.389822	-0.86653	0.298406	0.017476	0.981504	-0.0192	0.989822	-1.98201	0.757262	-0.73817	0.891256	1.22464	0.757262	0.568007	0.360275	-0.33413	0.577696	-0.82676	0.256973	0.075383	0.903175	-0.20178	0.999949	-0.01204	0.999949	0.227353	0.999949	0.037616
Cthe_0256	ATP-binding region ATPase domain protein		-0.04966	0.618207	-0.0725	0.844222	0.074209	0.841393	0.097048	0.310935	-0.01304	0.988451	-0.08316	0.911653	-0.88257	0.282041	-0.81245	0.308186	-0.31012	0.740943	-0.47233	0.619729	-1.09882	0.32692	-0.93661	0.382291	-0.55922	0.869334	-1.80024	0.757262	-0.97046	0.827541	0.270554	0.94324	0.027985	0.973275	-0.15236	0.845258	-1.05905	0.247072	-0.8787	0.303187	0.308982	0.999949	0.746733	0.999949	-0.11714	0.999949	-0.55489
Cthe_0257	twitching motility protein		0.063069	0.754259	0.002127	0.998026	-0.4198	0.51314	-0.35886	0.0460162	0.228412	0.880315	-0.57516	0.739025	-2.32878	0.246237	-1.52521	0.342513	-0.06867	0.972203	-0.96433	0.60231	-2.54502	0.276393	-1.64936	0.414841	-0.31777	0.951319	-2.29224	0.757262	-2.41667	0.757262	-0.4422	0.928731	0.269439	0.872952	-0.64436	0.712167	-2.50525	0.240631	-1.59145	0.355017	0.827912	0.999949	1.71173	0.999949	-0.12832	0.999949	-1.01213
Cthe_0258	Dockerin type 1 protein		0.271078	0.103032	0.36798	0.564197	0.849348	0.264062	0.752446	6.47811e-05	0.007426	0.993295	0.504304	0.738019	1.1326	0.450768	0.635716	0.394762	-0.28965	0.79935	0.115137	0.950339	0.916349	0.592868	0.51156	0.651334	-0.53875	0.86824	-1.21277	0.757262	1.0447	0.762769	1.71873	0.757262	0.048454	0.958624	0.435108	0.776762	0.956123	0.524509	0.569468	0.488974	0.021152	0.999949	0.118678	0.999949	-0.91715	0.999949	-1.01467
Cthe_0259	Rhomboid family protein		-0.16555	0.0157042	-0.02963	0.879582	0.09299	0.619366	-0.04293	0.552979	-0.69273	0.4079	-0.13429	0.872529	0.997848	0.28824	0.439407	0.584911	-0.98981	0.289873	-0.52345	0.588659	0.781602	0.445078	0.315252	0.670784	-1.23891	0.76981	-1.85136	0.757262	0.909958	0.831942	1.52242	0.757262	-0.6517	0.4553	-0.20348	0.817294	0.821376	0.374467	0.373159	0.661282	-0.1832	0.999949	-0.3789	0.999949	-0.9234	0.778659	-0.7277
Cthe_0260	peptidase S1 and S6 chymotrypsin/Hap		-0.17821	0.157074	-0.30305	0.31373	-0.01874	0.950727	0.106105	0.409602	-0.47892	0.394225	-0.50325	0.376351	-0.8984	0.19435	-0.87406	0.201363	-0.77599	0.401346	-0.89242	0.35086	-1.11464	0.286632	-0.99821	0.315847	-1.02509	0.762769	-2.22033	0.757262	-0.98629	0.841756	0.208951	0.955522	-0.43789	0.442123	-0.57245	0.34999	-1.07487	0.165401	-0.94031	0.197407	0.231916	0.999949	0.47758	0.999949	-0.25257	0.999949	-0.49824
Cthe_0261	HAD-superfamily hydrolase, subfamily IA, variant 1		0.046039	0.712883	0.088712	0.619366	0.351388	0.105373	0.308715	0.00698474	-0.0033	0.996607	0.260195	0.736681	0.454486	0.547925	0.190993	0.80408	-0.30038	0.799657	-0.12897	0.919105	0.23824	0.844147	0.066837	0.960805	-0.54948	0.870416	-1.45688	0.768016	0.366595	0.943753	1.274	0.757262	0.037729	0.965448	0.190998	0.813508	0.278014	0.7282	0.124745	0.883712	-0.04039	0.999949	0.240626	0.999949	-0.60508	0.999949	-0.8861
Cthe_0262	Gamma-glutamyl phosphate reductase		0.0393	0.49909	-0.02402	0.798243	-0.00626	0.95097	0.057057	0.318921	-0.1455	0.529451	0.522697	0.23268	0.770456	0.143572	0.102263	0.658413	-0.44257	0.214656	0.133529	0.713616	0.55421	0.258098	-0.02189	0.936085	-0.69167	0.807804	-1.19438	0.793545	0.682566	0.877623	1.18527	0.757262	-0.10447	0.647088	0.453501	0.286734	0.593984	0.206418	0.036015	0.884934	-0.01622	0.999949	-0.08753	0.999949	-0.33039	0.999949	-0.25908
Cthe_0263	hypothetical protein		-0.1745	0.126861	-0.06477	0.619632	-0.32372	0.029672	-0.43344	0.0003855	-1.16895	0.28749	-0.6581	0.493679	-1.89674	0.154802	-2.40759	0.112986	-1.46603	0.315847	-1.04727	0.428392	-2.11298	0.218547	-2.53174	0.174154	-1.71513	0.757262	-2.37518	0.757262	-1.98463	0.757262	-1.32458	0.772851	-1.12793	0.32319	-0.7273	0.478538	-2.07321	0.152684	-2.47384	0.116889	0.507923	0.999949	1.21374	0.999949	-0.14557	0.999949	-0.85138
Cthe_0264	hypothetical protein	Array_KDMM	-1.62632	2.01452e-06	-0.45009	0.497538	-1.69988	0.0867319	-2.87611	1.06798e-09	-2.95948	0.0989404	-1.04766	0.536728	-3.15719	0.170138	-5.069	0.0375388	-3.25655	0.116129	-1.43683	0.397994	-3.37344	0.159481	-5.19316	0.0558336	-3.50565	0.112439	-2.76474	0.757262	-3.24508	0.757262	-3.98599	0.0942431	-2.91845	0.0867266	-1.11686	0.494447	-3.33366	0.152595	-5.13525	0.0340875	0.488049	0.999949	0.816918	0.999949	1.12296	0.999949	0.794095
Cthe_0265	aminotransferase class V		0.187493	0.00600757	0.154805	0.0222764	0.186477	0.00624648	0.219165	0.00166391	0.641691	0.0817034	0.6694	0.124678	0.929988	0.0701753	0.902278	0.0439168	0.344614	0.476205	0.280233	0.547825	0.713742	0.246809	0.778123	0.222519	0.095514	0.980283	-1.04768	0.831785	0.842097	0.866379	1.98529	0.757262	0.682719	0.14751	0.600204	0.175891	0.753516	0.127296	0.83603	0.107756	0.204947	0.999949	0.065358	0.999949	-0.49611	0.999949	-0.35652
Cthe_0266	chemotaxis sensory transducer		0.157637	0.0105361	0.164532	0.313368	0.412164	0.0747092	0.405268	7.7181e-07	0.529219	0.132774	0.343949	0.441415	0.753776	0.188766	0.939046	0.0475226	0.232142	0.715725	-0.04522	0.961595	0.53753	0.532246	0.814891	0.303503	-0.01696	0.995614	-1.37313	0.768016	0.665886	0.879567	2.02205	0.757262	0.570247	0.210385	0.274753	0.576416	0.577304	0.305839	0.872798	0.116355	-0.19715	0.999949	0.002457	0.999949	-0.58244	0.999949	-0.78205
Cthe_0267	type 3a cellulose-binding domain protein		-0.48886	0.00010048	0.379378	0.338836	0.36083	0.35663	-0.5074	6.72165e-05	-0.78382	0.519752	0.425948	0.743654	-0.77859	0.540731	-1.98837	0.200638	-1.0809	0.453502	0.036781	0.980339	-0.99484	0.482464	-2.11252	0.246525	-1.33	0.77962	-1.29113	0.805673	-0.86648	0.868542	-0.90536	0.841282	-0.7428	0.566381	0.356752	0.789028	-0.95507	0.47243	-2.05461	0.216932	1.0155	0.924022	1.25553	0.999949	-0.22119	0.999949	-0.46122
Cthe_0268	RNA polymerase sigma-I factor		-0.37611	0.00012593	0.591097	0.226343	0.271797	0.492038	-0.69541	8.2045e-08	-0.67197	0.358406	0.808986	0.351755	0.641576	0.436102	-0.83938	0.285275	-0.96905	0.130915	0.419818	0.604947	0.42533	0.600662	-0.96354	0.131765	-1.21815	0.757262	-0.90809	0.816516	0.553686	0.886108	0.243625	0.947718	-0.63095	0.376593	0.73979	0.388269	0.465104	0.563355	-0.90563	0.258295	-0.28223	0.999949	0.048389	0.999949	-0.05113	0.999949	-0.38174
Cthe_0269			-0.0459	0.413953	-0.09067	0.194121	0.073485	0.280867	0.11826	0.0290324	0.415818	0.432241	0.613684	0.297507	0.321989	0.53341	0.124123	0.813682	0.118741	0.473559	0.224517	0.318945	0.105743	0.582208	-3.25e-05	0.999859	-0.13036	0.969467	-1.10339	0.817356	0.234099	0.968251	1.20713	0.757262	0.456846	0.37809	0.544488	0.320347	0.145517	0.768881	0.057875	0.91304	-0.00716	0.999949	0.074147	0.999949	0.047376	0.999949	-0.03393
Cthe_0270	glycoside hydrolase family 18		-0.00969	0.930851	0.280911	0.0494286	0.378005	0.0180228	0.087403	0.361222	-0.09124	0.733648	0.773642	0.239805	0.967291	0.183313	0.10241	0.699198	-0.38832	0.238406	0.384474	0.246439	0.751045	0.0993937	-0.02175	0.933348	-0.63742	0.824342	-0.94343	0.856431	0.8794	0.866379	1.18542	0.757262	-0.05021	0.854686	0.704446	0.262257	0.790819	0.228456	0.036162	0.898361	0.245045	0.138668	-0.06373	0.999949	-0.30006	0.999949	0.008713
Cthe_0271	type 3a cellulose-binding domain protein		-0.08164	0.135854	-0.06937	0.209653	-0.01244	0.843523	-0.02472	0.676321	-0.68087	0.144206	0.733201	0.174554	0.765831	0.164669	-0.64824	0.152038	-0.97795	0.149969	0.344034	0.44563	0.549585	0.293811	-0.7724	0.202665	-1.22705	0.757262	-0.98388	0.850549	0.67794	0.898324	0.434764	0.89961	-0.63985	0.232327	0.664005	0.223246	0.589359	0.258338	-0.71449	0.202206	0.288963	0.323235	0.193661	0.999949	-0.39646	0.999949	-0.30116
Cthe_0272	peptidase S11 D-alanyl-D-alanine carboxypeptidase 1	Array_KDMM_RPM_UQS	-0.69022	4.06237e-09	0.472277	0.310111	-0.3459	0.417133	-1.5084	6.2201e-14	-1.33363	0.00537717	0.802957	0.268212	-0.05648	0.932703	-2.19307	0.00181381	-1.63071	0.0530999	0.41379	0.636408	-0.27273	0.752859	-2.31722	0.0294728	-1.87981	0.757262	-0.91412	0.869953	-0.14437	0.983202	-1.11006	0.757262	-1.2926	0.0012701	0.733761	0.292897	-0.23295	0.700356	-2.25932	0.00032724	-0.29942	0.999949	0.47321	0.999949	0.216077	0.999949	-0.55656
Cthe_0273	diguanylate cyclase	Array	-0.24202	0.116	0.440493	0.0917867	-0.48879	0.0707889	-1.1713	1.22327e-07	-0.71085	0.387317	0.632034	0.427744	-0.13787	0.861605	-1.48076	0.164669	-1.00793	0.149326	0.242866	0.779479	-0.35412	0.679677	-1.60491	0.0724927	-1.25703	0.757262	-1.08504	0.818835	-0.22576	0.968586	-0.39775	0.883881	-0.66982	0.391903	0.562838	0.454276	-0.31434	0.667425	-1.54701	0.148838	-0.74287	0.372784	0.135783	0.999949	0.463959	0.999949	-0.41469
Cthe_0274	glycoside hydrolase family 9		0.307226	0.00992911	0.496588	0.271444	0.267481	0.494306	0.078119	0.53146	0.805602	0.547174	1.53306	0.30825	0.861648	0.522236	0.134187	0.925825	0.508525	0.636022	1.1439	0.352545	0.645402	0.555028	0.010031	0.99406	0.259424	0.961725	-0.18401	0.973212	0.773758	0.871216	1.2172	0.791233	0.84663	0.524062	1.46387	0.326527	0.685176	0.605356	0.067939	0.963299	0.158485	0.999949	0.283146	0.999949	0.218081	0.999949	0.093421
Cthe_0275	glycosyltransferase 36		-0.04522	0.450899	-0.12568	0.633003	-0.0047	0.987351	0.075758	0.197485	-0.10279	0.69743	-0.43387	0.403674	-0.06221	0.906266	0.268877	0.344877	-0.39987	0.521032	-0.82304	0.398615	-0.27845	0.7475	0.144722	0.811046	-0.64897	0.840865	-2.15095	0.757262	-0.1501	0.977285	1.35189	0.757262	-0.06176	0.881059	-0.50307	0.391137	-0.23868	0.663578	0.202629	0.594023	-0.23507	0.999949	0.02214	0.999949	-0.56397	0.999949	-0.82118
Cthe_0276	D-isomer specific 2-hydroxyacid dehydrogenase NAD-binding		-0.01504	0.853553	-0.54777	0.1645	-0.58799	0.148206	-0.05526	0.449742	-0.26993	0.323923	-0.72015	0.253621	-0.50313	0.375192	-0.05291	0.830913	-0.56701	0.426106	-1.10932	0.312206	-0.71938	0.458346	-0.17706	0.788453	-0.81611	0.773837	-2.43723	0.757262	-0.59102	0.916607	1.0301	0.757262	-0.2289	0.433027	-0.78935	0.235581	-0.6796	0.278858	-0.11916	0.671005	-0.27908	0.999949	0.01474	0.999949	-0.40193	0.999949	-0.69575
Cthe_0277	hypothetical protein		0.319953	5.50317e-05	0.304391	0.212346	-0.00766	0.97178	0.007901	0.924657	0.388436	0.3057	0.430908	0.29794	0.309258	0.410863	0.266786	0.437202	0.091359	0.41453	0.04174	0.677936	0.093012	0.408417	0.14263	0.272585	-0.15774	0.959521	-1.28617	0.795911	0.221367	0.969467	1.34979	0.757262	0.429463	0.200073	0.361712	0.309872	0.132786	0.668873	0.200538	0.444513	-0.01567	0.999949	0.006664	0.999949	-0.05519	0.999949	-0.07752
Cthe_0278	pseudouridine synthase		-0.65089	2.4683e-10	-0.55544	0.288406	-0.46497	0.344433	-0.56042	2.17857e-09	-0.81306	0.0201581	-0.38214	0.557437	-0.04491	0.950822	-0.47583	0.0479066	-1.11014	0.158066	-0.77131	0.381412	-0.26115	0.734882	-0.59998	0.31459	-1.35924	0.757262	-2.09922	0.757262	-0.1328	0.984635	0.60718	0.818835	-0.77204	0.0285215	-0.45134	0.477305	-0.22138	0.726737	-0.54208	0.0467242	0.002562	0.999949	-0.09644	0.999949	-0.41095	0.999949	-0.31195
Cthe_0279	hypothetical protein		-0.47363	0.0006666	-0.59175	0.561445	-0.52947	0.599646	-0.41136	0.00236162	-0.29692	0.724938	-0.2042	0.851988	-0.37811	0.73178	-0.47082	0.568579	-0.59399	0.578219	-0.59337	0.629063	-0.59435	0.62853	-0.59498	0.577761	-0.84309	0.757262	-1.92128	0.76981	-0.466	0.947718	0.612185	0.761054	-0.25589	0.739278	-0.27339	0.794357	-0.55458	0.589387	-0.53707	0.484099	-0.17816	0.999949	0.027078	0.999949	-0.02339	0.999949	-0.22863
Cthe_0280	Coat F domain protein	KDMM_UQS	-0.5585	0.00015005	-0.46267	0.558995	-0.35283	0.649327	-0.44866	0.00126832	-1.20434	0.0253589	-0.86411	0.421675	-0.32769	0.759109	-0.66793	0.0668128	-1.50142	0.103306	-1.25327	0.349149	-0.54394	0.638284	-0.79208	0.246439	-1.75052	0.757262	-2.58118	0.757262	-0.41558	0.957442	0.415083	0.867698	-1.16331	0.0169706	-0.9333	0.385209	-0.50416	0.615672	-0.73417	0.0350052	-0.08959	0.999949	-0.23025	0.999949	-0.47634	0.999949	-0.33567
Cthe_0282	Glycogen synthase		0.052207	0.806451	0.074738	0.786458	-0.3485	0.219837	-0.37103	0.046134	0.109803	0.866174	0.230675	0.723208	-0.20129	0.75819	-0.32216	0.613532	-0.18727	0.72057	-0.15849	0.763582	-0.41754	0.459354	-0.44632	0.436709	-0.43637	0.917631	-1.4864	0.785964	-0.28918	0.964094	0.760847	0.843135	0.150831	0.82196	0.161479	0.808329	-0.37776	0.559144	-0.38841	0.548514	0.029242	0.999949	0.30013	0.999949	-0.03833	0.999949	-0.30922
Cthe_0283	aldo/keto reductase		0.085176	0.101602	-0.12629	0.288406	-0.22701	0.113697	-0.01554	0.792041	0.608926	0.425612	-0.52736	0.552016	-0.56443	0.526827	0.571862	0.449968	0.311849	0.601329	-0.91653	0.263487	-0.78067	0.306559	0.447706	0.475517	0.062748	0.970013	-2.24444	0.757262	-0.65232	0.910527	1.65487	0.529375	0.649954	0.335673	-0.59656	0.467874	-0.7409	0.387967	0.505614	0.421822	0.025016	0.999949	-0.25667	0.999949	0.123568	0.999949	0.405256
Cthe_0284	protein of unknown function DUF815		-0.14794	0.108942	0.001043	0.995023	0.33019	0.0493365	0.18121	0.0482045	-0.15057	0.346122	0.196872	0.467208	0.57549	0.140194	0.228048	0.215871	-0.44765	0.467925	-0.1923	0.755178	0.359244	0.571385	0.103892	0.866042	-0.69675	0.805673	-1.5202	0.757262	0.487599	0.917631	1.31106	0.757262	-0.10954	0.624639	0.127676	0.678381	0.399018	0.274359	0.1618	0.478117	-0.08706	0.999949	-0.05987	0.999949	-0.48892	0.808321	-0.5161
Cthe_0285	isocitrate dehydrogenase, NADP-dependent		-0.04985	0.25503	-0.20567	0.442246	-0.09657	0.702517	0.059251	0.172864	-0.13718	0.721223	-0.29593	0.605028	-0.09799	0.866956	0.060758	0.875762	-0.43426	0.492517	-0.6851	0.489066	-0.31424	0.736589	-0.0634	0.923131	-0.68336	0.766328	-2.01301	0.757262	-0.18588	0.970926	1.14377	0.757262	-0.09615	0.750834	-0.36513	0.517979	-0.27446	0.624611	-0.00549	0.987228	-0.53735	0.942368	-0.11453	0.999949	-0.25357	0.999949	-0.67639
Cthe_0286	ATP-binding region ATPase domain protein		-0.22216	0.213401	-0.43501	0.291307	0.35633	0.364529	0.569178	0.00175855	-0.39197	0.702583	-0.65386	0.522614	0.726906	0.480374	0.988799	0.365482	-0.68905	0.63245	-1.04303	0.489066	0.51066	0.719377	0.864643	0.555916	-0.93815	0.818626	-2.37094	0.757262	0.639016	0.886108	2.07181	0.757262	-0.35094	0.745694	-0.72306	0.50008	0.550434	0.605113	0.922551	0.408383	-0.01742	0.999949	-0.17811	0.999949	-1.37283	0.623019	-1.21214
Cthe_0287	ATP-binding region ATPase domain protein		-0.25564	0.0127869	-0.63214	0.072995	0.210062	0.385819	0.586553	4.50288e-06	-0.51461	0.410236	-1.22256	0.15165	0.147938	0.808934	0.855894	0.238702	-0.81168	0.453105	-1.61173	0.240735	-0.06831	0.950872	0.731738	0.489066	-1.06079	0.757262	-2.93964	0.757262	0.060047	0.990568	1.9389	0.757262	-0.47358	0.450432	-1.29176	0.148419	-0.02853	0.966759	0.789646	0.274963	-0.12754	0.999949	-0.47504	0.999949	-1.06562	0.999949	-0.71811
Cthe_0288	MCP methyltransferase CheR-type		-0.39537	0.00310979	-0.75233	0.248012	-0.08462	0.877185	0.27233	0.0362623	-0.65212	0.350538	-0.80133	0.429238	0.001755	0.998963	0.150962	0.817377	-0.9492	0.363733	-1.1905	0.416761	-0.21449	0.87851	0.026806	0.979257	-1.1983	0.757262	-2.51841	0.757262	-0.08614	0.988653	1.23397	0.757262	-0.61109	0.349293	-0.87053	0.394761	-0.17472	0.863432	0.084714	0.896258	-0.62953	0.999949	-0.39127	0.999949	-0.58197	0.999949	-0.82023
Cthe_0289	DEAD_2 domain protein		0.136362	0.0207149	0.072822	0.676921	0.144021	0.432178	0.207561	0.00084816	0.799999	0.14581	0.35363	0.651755	0.378409	0.629497	0.824777	0.139877	0.502922	0.291321	-0.03554	0.954054	0.162163	0.768641	0.700621	0.202785	0.253821	0.906803	-1.36345	0.811197	0.290518	0.966952	1.90779	0.747118	0.841026	0.0701337	0.284434	0.694862	0.201937	0.785373	0.758529	0.0835172	0.216966	0.999949	-0.10863	0.999949	-0.08632	0.999949	0.239278
Cthe_0290	homoserine dehydrogenase		-0.13598	0.0689178	-0.32144	0.150132	-0.1589	0.382231	0.026562	0.750086	-0.79184	0.232589	-0.93188	0.4123	-0.07284	0.952916	0.067203	0.907865	-1.08892	0.199372	-1.32105	0.301849	-0.28908	0.782602	-0.05695	0.927927	-1.33802	0.757262	-2.64896	0.757262	-0.16073	0.983619	1.15021	0.757262	-0.75081	0.188458	-1.00108	0.371473	-0.24931	0.814593	0.000955	0.998347	0.019128	0.999949	-0.57374	0.999949	-0.45548	0.999949	0.137386
Cthe_0291	hypothetical protein		0.500277	0.00358674	0.005114	0.993844	-0.30206	0.603707	0.1931	0.261698	0.681167	0.457408	-0.07845	0.950401	-0.56354	0.618605	0.196078	0.82802	0.38409	0.43935	-0.46762	0.522956	-0.77979	0.344051	0.071922	0.881641	0.134989	0.965719	-1.79553	0.770684	-0.65143	0.918064	1.27909	0.757262	0.722195	0.396449	-0.14765	0.898212	-0.74001	0.491003	0.129829	0.881387	0.199196	0.999949	-0.04626	0.999949	0.361251	0.999949	0.606711
Cthe_0293	hypothetical protein		-0.04797	0.846227	-0.20926	0.740026	-0.19263	0.760393	-0.03134	0.901695	-0.16365	0.911653	-0.57202	0.791052	-1.37188	0.519452	-0.96351	0.492428	-0.46073	0.710278	-0.96119	0.618117	-1.58813	0.442467	-1.08766	0.424647	-0.70983	0.112439	-2.2891	0.779388	-1.45977	0.85316	0.1195	0.757262	-0.12262	0.928811	-0.64122	0.754781	-1.54835	0.452667	-1.02976	0.427117	0.119132	0.999949	-0.15333	0.999949	0.783048	0.999949	1.05551
Cthe_0295	phosphoserine aminotransferase		-0.06783	0.348399	-0.05074	0.581412	0.00056	0.996223	-0.01653	0.839009	-0.3712	0.291653	-0.02314	0.949339	0.233267	0.479632	-0.11479	0.711411	-0.66827	0.35931	-0.41231	0.54523	0.017021	0.981665	-0.23894	0.704812	-0.91737	0.791482	-1.74022	0.757262	0.145377	0.979287	0.96822	0.782316	-0.33017	0.427424	-0.09234	0.823673	0.056795	0.896789	-0.18104	0.649685	-0.01285	0.999949	0.100263	0.999949	-0.52684	0.999949	-0.63996
Cthe_0296	hypothetical protein		-0.15777	0.237812	-0.24273	0.406225	0.328037	0.293186	0.412999	0.00224823	-0.00128	0.998046	-0.36073	0.449767	-0.53542	0.30825	-0.17597	0.70965	-0.29836	0.71635	-0.7499	0.413973	-0.75167	0.413555	-0.30012	0.71465	-0.54746	0.867918	-2.07781	0.757262	-0.62331	0.898324	0.907042	0.788784	0.03975	0.945337	-0.42993	0.419231	-0.71189	0.254379	-0.24221	0.635222	0.156678	0.999949	0.388185	0.999949	-0.38372	0.999949	-0.61522
Cthe_0297	methyl-accepting chemotaxis sensory transducer		-0.25365	0.0632096	-0.25216	0.605762	0.422471	0.41417	0.420983	0.00273509	0.124567	0.909225	-0.06988	0.951699	-0.44127	0.670354	-0.24683	0.814159	-0.17251	0.903696	-0.45904	0.730401	-0.65752	0.625763	-0.37099	0.783247	-0.42161	0.905706	-1.78695	0.757262	-0.52916	0.909395	0.836179	0.807394	0.165595	0.882347	-0.13907	0.900954	-0.61775	0.550282	-0.31308	0.767043	0.07863	0.999949	0.47862	0.999949	-0.27742	0.999949	-0.67741
Cthe_0298	chemotaxis sensory transducer		-0.41314	6.47118e-06	-0.6366	0.206899	-0.17815	0.638799	0.045301	0.565838	-0.44244	0.475903	-0.58873	0.410863	-0.3148	0.648455	-0.16851	0.787729	-0.73952	0.456833	-0.9779	0.358799	-0.53104	0.576764	-0.29266	0.751143	-0.98862	0.772475	-2.30581	0.757262	-0.40269	0.952722	0.914503	0.787456	-0.40141	0.552932	-0.65793	0.380975	-0.49127	0.48757	-0.23475	0.732783	0.264336	0.999949	0.162138	0.999949	-0.60627	0.999949	-0.50407
Cthe_0299	MATE efflux family protein		-0.16394	0.0581933	-0.46348	0.234765	-0.13908	0.656938	0.160467	0.064024	-0.34768	0.634646	-0.55886	0.559983	0.916987	0.372006	1.12817	0.216376	-0.64475	0.579315	-0.94803	0.500327	0.700741	0.606503	1.00401	0.420173	-0.89385	0.777099	-2.27593	0.757262	0.829097	0.884875	2.21118	0.757262	-0.30665	0.686146	-0.62805	0.516986	0.740515	0.451467	1.06192	0.252073	-0.31147	0.999949	-0.49462	0.999949	-1.15142	0.777073	-0.96826
Cthe_0300	Sporulation uncharacterized protein YkwD		-0.30147	0.0784546	-0.4721	0.372284	0.121105	0.809615	0.291734	0.0888095	-0.67611	0.580623	-0.69594	0.569028	0.326904	0.793598	0.346736	0.78151	-0.97319	0.54523	-1.08511	0.506355	0.110658	0.948933	0.222581	0.893987	-1.22229	0.764799	-2.41302	0.757262	0.239013	0.973115	1.42975	0.757262	-0.63508	0.604226	-0.76514	0.532315	0.150432	0.910685	0.280488	0.824526	0.085248	0.999949	-0.09212	0.999949	-1.1009	0.999949	-0.92353
Cthe_0301	protein of unknown function DUF1212		-0.58746	0.0136669	-0.43871	0.0665022	-0.33084	0.174464	-0.4796	0.044209	-0.99765	0.467181	-0.90135	0.507082	-1.1287	0.416835	-1.225	0.389606	-1.29473	0.427692	-1.29052	0.428308	-1.34495	0.41514	-1.34916	0.414841	-1.54383	0.779388	-2.61843	0.757262	-1.21659	0.833698	-0.14199	0.983179	-0.95662	0.494057	-0.97055	0.489042	-1.30518	0.380975	-1.29125	0.383531	1.16522	0.770237	0.957387	0.999949	-0.90034	0.999949	-0.69251
Cthe_0302	hypothetical protein	KDMM	-0.62291	3.77628e-06	-0.08987	0.849398	-0.15215	0.744601	-0.68519	1.17459e-06	-0.34163	0.420094	0.199568	0.82153	-1.1757	0.256793	-1.7169	0.0454347	-0.6387	0.476537	-0.1896	0.839924	-1.39195	0.253101	-1.84105	0.163126	-0.8878	0.780018	-1.51751	0.80863	-1.26359	0.837149	-0.63389	0.833698	-0.3006	0.534025	0.130372	0.888843	-1.35217	0.219569	-1.78314	0.0602641	0.462576	0.999949	0.920045	0.999949	0.285003	0.999949	-0.17247
Cthe_0303	hypothetical protein	RPM	-0.65202	2.129e-10	0.340232	0.535122	0.340699	0.534539	-0.65155	2.1389e-10	-0.77064	0.188364	0.724896	0.363649	0.539779	0.474595	-0.95575	0.141335	-1.06771	0.0297359	0.335729	0.716492	0.323533	0.72712	-1.07991	0.0294728	-1.31681	0.757262	-0.99218	0.86117	0.451889	0.941956	0.127256	0.970013	-0.72961	0.189582	0.6557	0.393319	0.363307	0.614996	-1.022	0.116355	-0.46301	0.999949	0.068582	0.999949	-0.05362	0.999949	-0.58522
Cthe_0305	DNA gyrase subunit B domain protein		-0.12836	0.172966	0.128004	0.4113	0.527618	0.028027	0.271259	0.00411586	-0.87189	0.164368	0.51544	0.408466	1.116	0.170423	-0.27134	0.5503	-1.16897	0.248818	0.126272	0.891824	0.89975	0.366953	-0.39549	0.603547	-1.41807	0.757262	-1.20164	0.787121	1.02811	0.810282	0.811672	0.824711	-0.83086	0.239974	0.446243	0.503238	0.939524	0.248587	-0.33758	0.553693	-0.00756	0.999949	-0.00563	0.999949	-0.76507	0.999949	-0.767
Cthe_0306	DNA gyrase/topoisomerase IV subunit A		0.161289	0.0176036	-0.03554	0.629885	-0.01787	0.821381	0.178961	0.00866352	0.182547	0.509144	-0.02174	0.953901	0.017693	0.96221	0.221982	0.430035	-0.11453	0.832566	-0.41091	0.46673	-0.19855	0.706148	0.097826	0.861035	-0.36363	0.91516	-1.73882	0.757262	-0.0702	0.989031	1.30499	0.757262	0.223575	0.559132	-0.09094	0.818201	-0.15878	0.678016	0.155734	0.684723	0.218579	0.999949	0.2023	0.999949	-0.4119	0.996361	-0.39562
Cthe_0307	hypothetical protein		0.253737	0.00012761	-0.14859	0.354584	-0.23966	0.1952	0.162666	0.00685842	0.194649	0.437721	-0.90913	0.167803	-0.2358	0.626285	0.86798	0.0615746	-0.10243	0.887542	-1.2983	0.265346	-0.45205	0.616069	0.743824	0.346867	-0.35153	0.91516	-2.62621	0.757262	-0.32369	0.959146	1.95099	0.757262	0.235677	0.501717	-0.97833	0.168729	-0.41227	0.435414	0.801732	0.131002	-0.21194	0.999949	-0.13761	0.999949	-0.70589	0.999949	-0.78022
Cthe_0308	hypothetical protein		0.044077	0.455157	-0.19009	0.208037	0.075613	0.5517	0.309778	8.03626e-06	0.424665	0.242714	-0.51907	0.314767	-0.14526	0.758366	0.798471	0.104578	0.127587	0.815452	-0.90823	0.334297	-0.3615	0.652097	0.674316	0.307515	-0.12151	0.965588	-2.23614	0.757262	-0.23315	0.969467	1.88148	0.757262	0.465692	0.151741	-0.58826	0.261993	-0.32173	0.46808	0.732223	0.0740427	-0.36977	0.999949	-0.18852	0.999949	-0.35545	0.999949	-0.5367
Cthe_0309	excinuclease ABC, B subunit		0.1544	0.0137884	-0.07262	0.777473	-0.17454	0.504565	0.052486	0.417911	0.140095	0.862392	-0.35557	0.809177	-0.16999	0.911846	0.325677	0.683749	-0.15698	0.876062	-0.74474	0.586096	-0.38624	0.773777	0.201521	0.838522	-0.40608	0.807628	-2.07265	0.774341	-0.25788	0.973913	1.40868	0.757262	0.181122	0.800873	-0.42477	0.763071	-0.34646	0.806777	0.259429	0.715628	0.38163	0.999949	-0.20217	0.999949	-0.15358	0.999949	0.430215
Cthe_0310	3D domain-containing protein		-0.12863	0.0226616	0.149039	0.470405	0.081396	0.684237	-0.19628	0.00095093	-0.17924	0.810648	0.691161	0.425418	0.082434	0.927989	-0.78797	0.333002	-0.47632	0.56204	0.301993	0.736589	-0.13381	0.889659	-0.91212	0.334709	-0.72542	0.757262	-1.02592	0.858697	-0.00546	0.998874	0.295043	0.834992	-0.13821	0.830344	0.621964	0.434279	-0.09404	0.911358	-0.85421	0.258323	-0.243	0.999949	0.126639	0.999949	0.311925	0.999949	-0.05771
Cthe_0311	excinuclease ABC, A subunit		0.220832	0.00277667	0.091394	0.731636	-0.03096	0.911062	0.098477	0.176674	0.488522	0.667943	0.369069	0.802312	0.23373	0.87532	0.353183	0.76114	0.191445	0.868155	-0.0201	0.988498	0.017484	0.989425	0.229028	0.839397	-0.05766	0.936027	-1.34801	0.829785	0.14584	0.984365	1.43619	0.183681	0.52955	0.596748	0.299872	0.832138	0.057258	0.970642	0.286935	0.780351	0.238078	0.999949	-0.30782	0.999949	0.27299	0.999949	0.818888
Cthe_0312	ATPase AAA-2 domain protein		-0.34089	0.00021561	-0.22662	0.337705	0.695405	0.0599089	0.58114	4.49711e-07	-0.90848	0.190016	-0.50068	0.374876	1.32275	0.114672	0.914953	0.188481	-1.20556	0.181892	-0.88985	0.260787	1.10651	0.201604	0.790798	0.291321	-1.45466	0.757262	-2.21776	0.757262	1.23486	0.807203	1.99796	0.663394	-0.86745	0.176994	-0.56988	0.294074	1.14628	0.117207	0.848705	0.182184	0.012696	0.999949	-0.95066	0.675358	-1.04295	0.623019	-0.0796
Cthe_0313	hypothetical protein		0.139846	0.0059932	-0.00791	0.965481	0.056316	0.739388	0.204075	0.00021128	0.123808	0.713155	0.110844	0.817377	0.101285	0.831797	0.11425	0.736794	-0.17327	0.823277	-0.27832	0.72538	-0.11496	0.892187	-0.00991	0.990699	-0.42237	0.896739	-1.60623	0.757262	0.013395	0.997925	1.19726	0.757262	0.164836	0.706593	0.041648	0.944287	-0.07519	0.896258	0.048001	0.920259	-0.00747	0.999949	0.244749	0.999949	-0.40535	0.999949	-0.65757
Cthe_0314	Glycosyltransferase 28 domain		-0.1043	0.492791	-0.12439	0.481978	-0.32201	0.0977808	-0.30192	0.0377704	-0.40763	0.634658	-0.09774	0.914079	-0.21674	0.803641	-0.52663	0.538777	-0.70471	0.508582	-0.48691	0.645049	-0.43298	0.678746	-0.65078	0.536582	-0.95381	0.831785	-1.81482	0.757262	-0.30463	0.955708	0.556382	0.905706	-0.36661	0.689222	-0.16694	0.863184	-0.39321	0.664824	-0.59287	0.51942	0.007004	0.999949	0.435539	0.999949	-0.48669	0.999949	-0.91523
Cthe_0315	RNA polymerase sigma-I factor		-0.05577	0.420249	0.521907	0.445718	0.769799	0.311951	0.192127	0.00467426	-0.3624	0.777036	0.808269	0.556858	0.279853	0.840821	-0.89081	0.482142	-0.65947	0.673097	0.419101	0.795202	0.063607	0.970534	-1.01497	0.529821	-0.90857	0.832298	-0.90881	0.832298	0.191963	0.969866	0.192197	0.969864	-0.32137	0.819125	0.739073	0.605926	0.103381	0.949189	-0.95706	0.488486	0.402885	0.999949	0.97507	0.999949	-0.61679	0.999949	-1.18898
Cthe_0316	PA14 domain protein		0.072802	0.37953	0.51305	0.110023	0.27968	0.271031	-0.16057	0.0450602	-0.00563	0.987017	0.715547	0.187221	0.093486	0.82109	-0.6277	0.137216	-0.30271	0.308776	0.326379	0.289905	-0.12276	0.619314	-0.75185	0.0994838	-0.55181	0.85611	-1.00153	0.832876	0.005595	0.998701	0.455313	0.879567	0.035393	0.917134	0.646351	0.214942	-0.08299	0.845745	-0.69394	0.136173	0.137719	0.980527	0.374971	0.999949	0.076905	0.999949	-0.16035
Cthe_0317	hypothetical protein		0.213646	0.00070069	0.094252	0.832975	-0.11986	0.785403	-0.00046	0.99584	0.085886	0.456987	0.191224	0.866665	0.159392	0.891128	0.054053	0.633713	-0.21119	0.641381	-0.19794	0.897877	-0.05685	0.970891	-0.0701	0.883172	-0.46029	0.877623	-1.52585	0.757262	0.071501	0.986585	1.13706	0.757262	0.126913	0.567305	0.122028	0.92217	-0.01708	0.988967	-0.01219	0.961359	-0.76063	0.652359	0.139193	0.999949	-0.27752	0.999949	-1.17734
Cthe_0318	ErfK/YbiS/YcfS/YnhG family protein		-0.01718	0.955633	0.26276	0.518151	-0.11412	0.785403	-0.39405	0.113416	0.246095	0.896323	1.33665	0.464602	-1.70843	0.372357	-2.79899	0.214785	-0.05098	0.979822	0.947483	0.60909	-1.92468	0.359679	-2.92314	0.241105	-0.30008	0.968586	-0.38043	0.959577	-1.79632	0.780018	-1.71598	0.789037	0.287123	0.885404	1.26745	0.495702	-1.8849	0.352173	-2.86523	0.221724	1.2973	0.854591	2.57791	0.821743	0.295895	0.999949	-0.98471
Cthe_0319	class II aldolase/adducin family protein		-0.24916	0.211102	-0.31987	0.637722	0.423643	0.540428	0.494358	0.011832	-0.23126	0.76114	-0.51637	0.561955	0.340665	0.705919	0.625776	0.414345	-0.52833	0.645885	-0.90554	0.503049	0.124419	0.929954	0.50162	0.661542	-0.77743	0.843205	-2.23344	0.757262	0.252775	0.962578	1.70878	0.757262	-0.19023	0.828135	-0.58556	0.53803	0.164194	0.871489	0.559528	0.51355	-0.14129	0.999949	0.031428	0.999949	-1.05862	0.628181	-1.23133
Cthe_0320	hypothetical protein		0.113961	0.224625	-0.23958	0.302961	-0.09215	0.659385	0.261393	0.00516747	0.008449	0.989205	-0.39492	0.44926	-0.21377	0.677844	0.189603	0.714477	-0.28863	0.716757	-0.78409	0.408417	-0.43002	0.616868	0.065447	0.940808	-0.53773	0.886108	-2.112	0.757262	-0.30166	0.956737	1.27261	0.757262	0.049477	0.940203	-0.46412	0.440645	-0.39024	0.50859	0.123355	0.840344	-0.02703	0.999949	0.230816	0.999949	-0.58213	0.999949	-0.83998
Cthe_0321	Tetratricopeptide TPR_2 repeat-containing protein		-0.13073	0.0386073	-0.23482	0.168284	-0.13506	0.353735	-0.03097	0.649387	-0.13308	0.416969	-0.33682	0.214785	0.031441	0.888666	0.23518	0.227159	-0.43015	0.476157	-0.72598	0.32156	-0.1848	0.763043	0.111025	0.849971	-0.67925	0.824342	-2.05389	0.757262	-0.05645	0.990568	1.31819	0.757262	-0.09205	0.747852	-0.40601	0.250679	-0.14503	0.61432	0.168932	0.547576	-0.07059	0.999949	-0.015	0.999949	-0.52342	0.999949	-0.579
Cthe_0322	glycoside hydrolase family 3 domain protein		-0.04438	0.565072	0.076386	0.67814	0.000804	0.997182	-0.11996	0.0998383	-0.12296	0.585371	0.172808	0.697648	0.076872	0.864111	-0.21889	0.366223	-0.42003	0.48429	-0.21636	0.798323	-0.13937	0.874249	-0.34305	0.556095	-0.66913	0.795025	-1.54427	0.757262	-0.01102	0.998359	0.864116	0.757262	-0.08193	0.689578	0.103611	0.825078	-0.0996	0.832138	-0.28514	0.253934	-0.37825	0.999949	0.110427	0.999949	-0.18468	0.999949	-0.67336
Cthe_0323	hypothetical protein	Array	0.116161	0.383665	0.7019	0.417911	1.73645	0.149639	1.15072	1.58405e-08	0.203794	0.453715	1.10552	0.320653	0.915167	0.387317	0.013439	0.963271	-0.09328	0.894936	0.716355	0.607905	0.698921	0.616069	-0.11072	0.874018	-0.34238	0.922425	-0.61155	0.886108	0.827276	0.845952	1.09645	0.757262	0.244822	0.52778	1.03633	0.355783	0.738695	0.479643	-0.05281	0.899829	-0.61299	0.636014	0.319103	0.999949	-0.2989	0.999949	-1.23099
Cthe_0324	valyl-tRNA synthetase	KDMM	0.411961	4.31567e-06	0.372664	0.243715	0.229557	0.408367	0.268854	0.00046396	1.09556	0.0281005	1.07229	0.122426	0.466617	0.339146	0.489883	0.120666	0.798484	0.249549	0.683127	0.366646	0.250371	0.703612	0.365728	0.49755	0.549383	0.863607	-0.64478	0.878177	0.378727	0.93575	1.57289	0.757262	1.13659	0.0618443	1.0031	0.153286	0.290145	0.553573	0.423635	0.262222	-0.03183	0.999949	0.46832	0.999949	-0.03281	0.999949	-0.53296
Cthe_0325	NAD+ synthetase		0.125139	0.115379	0.090619	0.330181	0.053967	0.560474	0.088488	0.274897	0.795029	0.114266	0.560973	0.18272	0.203824	0.522236	0.43788	0.246237	0.497952	0.370025	0.171805	0.722115	-0.01242	0.981665	0.313724	0.532123	0.248851	0.949741	-1.1561	0.82243	0.115933	0.984635	1.52089	0.757262	0.836056	0.13169	0.491776	0.262871	0.027352	0.946683	0.371632	0.353291	0.055318	0.999949	0.357618	0.999949	-0.17064	0.999949	-0.47294
Cthe_0326	hypothetical protein		0.497863	0.00878665	0.419613	0.329165	-0.91507	0.0980108	-0.83682	8.49266e-05	0.184086	0.894323	1.86692	0.239402	-1.01869	0.448777	-2.70153	0.149484	-0.11299	0.927965	1.47775	0.298406	-1.23494	0.35086	-2.82568	0.137204	-0.36209	0.858697	0.149841	0.975671	-1.10659	0.797513	-1.61852	0.757262	0.225114	0.861184	1.79772	0.236375	-1.19517	0.367687	-2.76777	0.133393	-1.07153	0.180126	0.602	0.999949	2.11345	0.866173	0.439912
Cthe_0327	hypothetical protein		0.401094	5.21923e-06	0.58135	0.456388	-0.21645	0.770843	-0.3967	5.93732e-06	0.23291	0.451553	0.509023	0.635046	-0.46788	0.663608	-0.74399	0.119465	-0.06417	0.93244	0.119856	0.927707	-0.68413	0.58046	-0.86815	0.305752	-0.31327	0.932557	-1.20805	0.757262	-0.55577	0.868542	0.339015	0.925977	0.273937	0.520465	0.439827	0.689079	-0.64435	0.555869	-0.81024	0.168609	0.002789	0.999949	0.730611	0.999949	0.076146	0.999949	-0.65168
Cthe_0328	peptide chain release factor 3		-0.63455	5.66421e-06	-0.29833	0.583079	0.156899	0.772337	-0.17932	0.114058	-0.77925	0.253941	-0.23619	0.777036	0.36153	0.65911	-0.18153	0.75819	-1.07633	0.353876	-0.62536	0.622922	0.145284	0.915012	-0.30568	0.761802	-1.32543	0.757262	-1.95327	0.757262	0.27364	0.962578	0.90148	0.789037	-0.73823	0.313892	-0.30539	0.72345	0.185058	0.834617	-0.24778	0.702576	-0.37106	0.999949	-0.00422	0.999949	-0.76371	0.999949	-1.13055
Cthe_0329	Domain of unknown function DUF1848		-0.1188	0.164799	0.249659	0.0271218	-0.24691	0.0283945	-0.61536	2.28301e-07	-0.64725	0.363678	0.963485	0.251224	0.475167	0.505221	-1.13556	0.19115	-0.94432	0.210802	0.574318	0.4965	0.258921	0.745916	-1.25972	0.14599	-1.19342	0.760232	-0.75359	0.858697	0.387276	0.933883	-0.05256	0.989031	-0.60622	0.405535	0.894289	0.292638	0.298695	0.68343	-1.20181	0.192793	-0.21951	0.999949	0.337986	0.999949	-0.01982	0.999949	-0.57731
Cthe_0330	hypothetical protein		0.058255	0.816378	0.432018	0.501471	0.948297	0.221101	0.574534	0.00898676	0.304877	0.741802	0.682158	0.46082	0.978646	0.329716	0.601365	0.508625	0.0078	0.995723	0.292991	0.809313	0.7624	0.537706	0.477209	0.689324	-0.2413	0.959577	-1.03492	0.806238	0.890756	0.831632	1.68437	0.757262	0.345905	0.721409	0.612962	0.523248	0.802174	0.419959	0.535117	0.575215	0.249847	0.999949	0.330014	0.999949	-0.79666	0.999949	-0.87683
Cthe_0331	hypothetical protein		-0.09943	0.20993	0.229055	0.568489	0.359532	0.402507	0.031043	0.719065	-0.21812	0.714077	0.354285	0.565225	0.145861	0.817027	-0.42654	0.474776	-0.51519	0.372	-0.03488	0.9612	-0.07039	0.917425	-0.5507	0.349149	-0.76429	0.829785	-1.36279	0.768016	0.05797	0.989822	0.656468	0.853647	-0.17709	0.783205	0.285089	0.656431	-0.03061	0.965558	-0.49279	0.443469	-0.01148	0.999949	0.21941	0.999949	-0.18115	0.999949	-0.41204
Cthe_0332	phosphoribulokinase/uridine kinase		0.186503	0.0711385	0.35276	0.399016	0.484785	0.289325	0.318528	0.00273587	0.068475	0.918774	0.805975	0.448749	1.2572	0.292276	0.519703	0.421262	-0.2286	0.716999	0.416807	0.715394	1.04096	0.414727	0.395547	0.54523	-0.4777	0.898324	-0.9111	0.805853	1.16931	0.766057	1.60271	0.757262	0.109502	0.883712	0.736779	0.495573	1.08073	0.355427	0.453455	0.51457	-0.15764	0.999949	-0.03316	0.999949	-0.58824	0.999949	-0.71273
Cthe_0333	DRTGG domain protein		0.250935	0.00036601	0.325256	0.200042	0.165264	0.428689	0.090942	0.169862	0.808759	0.0356026	0.8561	0.23268	0.662236	0.317438	0.614895	0.059281	0.511682	0.226542	0.466933	0.380352	0.44599	0.397994	0.490739	0.239247	0.262581	0.924403	-0.86098	0.838373	0.574346	0.89433	1.6979	0.757262	0.849786	0.00619817	0.786904	0.258863	0.485764	0.417944	0.548647	0.0143661	0.113339	0.999949	0.100224	0.999949	-0.07653	0.999949	-0.06342
Cthe_0334	ATP-binding region ATPase domain protein		0.285359	0.00579551	0.352674	0.488419	0.333094	0.510645	0.265778	0.00965221	0.616496	0.265998	0.761998	0.369268	0.548464	0.492428	0.402962	0.410863	0.319419	0.615063	0.37283	0.649052	0.332218	0.681202	0.278806	0.657741	0.070318	0.98609	-0.95508	0.818928	0.460573	0.918138	1.48597	0.757262	0.657523	0.307952	0.692802	0.418788	0.371992	0.64969	0.336714	0.55079	0.199015	0.999949	0.33402	0.999949	-0.29066	0.999949	-0.42566
Cthe_0335	Fe-S cluster domain protein		0.36611	0.00024826	0.401973	0.282964	0.13757	0.66492	0.101707	0.278885	0.773568	0.139194	0.931939	0.248092	0.617675	0.388723	0.459305	0.269136	0.476491	0.470129	0.542771	0.516367	0.401429	0.619913	0.335149	0.595165	0.227391	0.955708	-0.78514	0.845076	0.529785	0.898324	1.54231	0.757262	0.814596	0.18978	0.862743	0.297673	0.441203	0.53803	0.393057	0.417571	0.085853	0.999949	0.384237	0.999949	-0.24015	0.999949	-0.53854
Cthe_0336	DRTGG domain-containing protein		0.345424	1.83375e-06	0.136322	0.470612	-0.26879	0.233281	-0.05969	0.300498	1.04722	0.141289	0.645098	0.25997	-0.28809	0.552048	0.114031	0.817377	0.750142	0.129245	0.25593	0.473559	-0.50434	0.25985	-0.01013	0.973698	0.501042	0.873276	-1.07198	0.818835	-0.37598	0.941715	1.19704	0.757262	1.08825	0.132173	0.575901	0.296444	-0.46456	0.369785	0.047783	0.927431	-0.0705	0.999949	0.444296	0.999949	0.318718	0.999949	-0.19608
Cthe_0337	PHP domain protein		0.447981	8.63023e-05	0.097827	0.663715	-0.4752	0.119625	-0.12505	0.225419	1.00084	0.199024	0.406821	0.504988	-0.82333	0.251487	-0.22931	0.706916	0.703759	0.298406	0.017654	0.976206	-1.03957	0.196601	-0.35347	0.530394	0.454658	0.762769	-1.31026	0.798636	-0.91122	0.85733	0.853696	0.757262	1.04186	0.152595	0.337625	0.508571	-0.9998	0.162605	-0.29556	0.558956	-0.29723	0.999949	0.352002	0.999949	0.708002	0.998595	0.058774
Cthe_0338	NADH-quinone oxidoreductase, E subunit		-0.06271	0.28137	-0.02086	0.742923	0.242936	8.90385e-05	0.201091	0.00064754	0.136523	0.697648	-0.12983	0.804333	0.157688	0.765933	0.424046	0.288815	-0.16055	0.731444	-0.519	0.345197	-0.05856	0.906958	0.29989	0.535936	-0.40965	0.845318	-1.84691	0.757262	0.069797	0.990144	1.50705	0.757262	0.177551	0.472841	-0.19903	0.659524	-0.01878	0.97096	0.357798	0.236399	0.055969	0.999949	-0.18719	0.999949	-0.2705	0.999949	-0.02734
Cthe_0339	ATP-binding region ATPase domain protein		0.090193	0.202686	-0.04701	0.663645	0.031006	0.779606	0.168209	0.0157626	0.150159	0.69391	-0.13603	0.81391	0.134871	0.8156	0.421061	0.317465	-0.14692	0.792224	-0.5252	0.39663	-0.08138	0.889659	0.296905	0.596337	-0.39602	0.862849	-1.85311	0.757262	0.046981	0.992348	1.50407	0.757262	0.191186	0.552315	-0.20523	0.693941	-0.0416	0.943617	0.354812	0.326912	0.170661	0.999949	-0.11541	0.999949	-0.32566	0.999949	-0.03958
Cthe_0340	ferredoxin		0.018121	0.694796	0.005078	0.958304	0.172668	0.127876	0.185712	9.0523e-05	0.208637	0.677422	0.068926	0.895435	0.606861	0.288815	0.746572	0.223965	-0.08844	0.906608	-0.32024	0.652339	0.390615	0.588546	0.622416	0.422101	-0.33754	0.913097	-1.64815	0.757262	0.51897	0.919599	1.82958	0.757262	0.249665	0.624604	-0.00027	0.999306	0.430389	0.418099	0.680324	0.26565	0.239177	0.999949	-0.05697	0.999949	-0.65114	0.90931	-0.35499
Cthe_0341	Respiratory-chain NADH dehydrogenase domain 51 kDa subunit		-0.00445	0.965223	-0.01133	0.90626	0.240199	0.00336459	0.247082	0.00265794	-0.33879	0.475662	-0.10918	0.817893	1.02276	0.138494	0.793155	0.193661	-0.63587	0.394028	-0.49835	0.477354	0.806517	0.312953	0.668999	0.375235	-0.88497	0.809236	-1.82626	0.757262	0.934872	0.845851	1.87616	0.757262	-0.29777	0.57419	-0.17838	0.74109	0.846291	0.21419	0.726906	0.258338	0.337775	0.882956	-0.22545	0.999949	-1.07667	0.246505	-0.51345
Cthe_0342	hydrogenase, Fe-only		-0.1701	0.00226501	-0.15247	0.0250802	0.033031	0.583248	0.015405	0.802517	-0.57497	0.10393	-0.54411	0.268186	0.180667	0.668684	0.149803	0.49623	-0.87205	0.19953	-0.93328	0.181892	-0.03558	0.944799	0.025647	0.9612	-1.12115	0.757262	-2.26118	0.757262	0.092777	0.987215	1.23281	0.757262	-0.53394	0.0826371	-0.6133	0.209022	0.004195	0.992168	0.083555	0.631879	0.107638	0.999949	-0.31887	0.999949	-0.57609	0.999949	-0.14959
Cthe_0343	flavin reductase domain protein FMN-binding		-0.62331	3.0652e-06	-0.48296	0.358891	-0.41928	0.409602	-0.55963	1.10121e-05	-1.137	0.188031	-0.67039	0.462439	-0.27362	0.765895	-0.74023	0.312713	-1.43408	0.266853	-1.05955	0.396419	-0.48987	0.659075	-0.86439	0.424262	-1.68318	0.757262	-2.38746	0.757262	-0.36151	0.960862	0.342777	0.889133	-1.09597	0.194824	-0.73958	0.412777	-0.45009	0.60223	-0.80648	0.279443	-0.06284	0.999949	-0.09937	0.999949	-0.46758	0.999949	-0.43105
Cthe_0344	malic protein NAD-binding	KDMM_UQS	-0.18042	0.00010562	-0.26727	0.0455768	-0.01043	0.905085	0.076424	0.0661115	-0.50695	0.0396298	-1.38615	0.0325618	-0.69739	0.11372	0.181805	0.203429	-0.80403	0.262409	-1.77531	0.133963	-0.91364	0.297763	0.057649	0.922757	-1.05313	0.757262	-3.10322	0.757262	-0.78528	0.872758	1.26481	0.757262	-0.46592	0.123384	-1.45534	0.0393603	-0.87386	0.0922972	0.115557	0.553991	-0.2071	0.999949	-0.22461	0.999949	-0.63432	0.999949	-0.61681
Cthe_0345	L-lactate dehydrogenase		-0.10633	0.0948941	-0.4364	0.0330651	-0.15798	0.244536	0.172084	0.00726789	-0.34708	0.232587	-1.04804	0.135912	-0.37545	0.436576	0.325506	0.252247	-0.64416	0.397172	-1.43721	0.245614	-0.5917	0.52896	0.201351	0.765571	-0.89326	0.777861	-2.76512	0.757262	-0.46334	0.92879	1.40851	0.757262	-0.30606	0.390972	-1.11724	0.139818	-0.55192	0.332575	0.259258	0.450033	-0.28324	0.999949	-0.14757	0.999949	-0.69519	0.999949	-0.83086
Cthe_0346	hypothetical protein		0.165369	0.0515939	0.341574	0.00019213	0.188385	0.0263758	0.01218	0.904219	0.276884	0.426264	1.00084	0.143359	1.03094	0.137809	0.306989	0.390014	-0.02019	0.964711	0.611668	0.432725	0.814694	0.334638	0.182833	0.65551	-0.26929	0.902861	-0.71624	0.856947	0.94305	0.811367	1.39	0.757262	0.317912	0.230384	0.931639	0.152229	0.854468	0.170147	0.240741	0.316491	-0.41055	0.999949	-0.08308	0.999949	-0.11719	0.999949	-0.44465
Cthe_0347	phosphofructokinase		0.101219	0.0898241	-0.25397	0.0352011	-0.30427	0.0204331	0.05092	0.408387	0.151148	0.75778	-1.08158	0.228528	-0.55044	0.46242	0.682289	0.237215	-0.14593	0.871411	-1.47075	0.298406	-0.76668	0.518654	0.558134	0.527798	-0.39503	0.881144	-2.79865	0.757262	-0.63833	0.902861	1.7653	0.757262	0.192176	0.694225	-1.15077	0.221678	-0.72691	0.364851	0.616041	0.280282	-0.43928	0.999949	-0.13042	0.999949	-0.57089	0.999949	-0.87975
Cthe_0349	fructose-1,6-bisphosphate aldolase, class II		-0.04345	0.354721	-0.09827	0.470357	-0.12486	0.380504	-0.07004	0.127957	-0.51299	0.505221	-0.62381	0.639064	-0.39896	0.76955	-0.28814	0.708705	-0.81007	0.442145	-1.01298	0.552255	-0.61521	0.710491	-0.41229	0.671717	-1.05917	0.805608	-2.34089	0.757262	-0.48685	0.918551	0.794872	0.851608	-0.47196	0.585926	-0.69301	0.612428	-0.57543	0.673148	-0.35438	0.682858	-0.55869	0.968339	0.288915	0.999949	-0.68394	0.999949	-1.53155
Cthe_0350	signal peptidase I		-0.0175	0.860868	-0.59444	0.198598	-0.63892	0.180418	-0.06198	0.487209	0.019355	0.969112	-1.13737	0.292496	-0.64724	0.496992	0.509481	0.306782	-0.27772	0.686818	-1.52654	0.328034	-0.86349	0.52616	0.385325	0.586588	-0.52682	0.884993	-2.85445	0.757262	-0.73513	0.883881	1.59249	0.757262	0.060383	0.920728	-1.20656	0.28869	-0.82372	0.418099	0.443233	0.435414	-0.5278	0.246505	0.021415	0.999949	-0.68172	0.999949	-1.23093
Cthe_0351	PpiC-type peptidyl-prolyl cis-trans isomerase		-0.02613	0.767999	-0.06451	0.881393	0.415888	0.368318	0.454266	4.28155e-06	-0.21713	0.697607	-0.1513	0.882364	0.726021	0.470212	0.660199	0.296148	-0.5142	0.589793	-0.54047	0.680949	0.509775	0.698537	0.536043	0.57586	-0.7633	0.834992	-1.86838	0.757262	0.63813	0.869953	1.74321	0.757262	-0.1761	0.796876	-0.2205	0.838494	0.549549	0.59473	0.593951	0.400875	-0.24351	0.999949	-0.06904	0.999949	-0.97845	0.623019	-1.15293
Cthe_0352	Protein of unknown function DUF2229, CoA enzyme activase		0.286194	0.0153138	0.142044	0.510436	0.265933	0.261908	0.410083	0.00094012	0.689184	0.229308	0.320512	0.603742	-0.30809	0.618754	0.060584	0.902934	0.392107	0.52895	-0.06866	0.915872	-0.52433	0.426059	-0.06357	0.923063	0.143006	0.973006	-1.39656	0.799149	-0.39598	0.948824	1.14359	0.768016	0.730212	0.2873	0.251316	0.699727	-0.48456	0.462894	-0.00566	0.993206	0.536672	0.24136	0.634456	0.718115	-0.17531	0.999949	-0.2731
Cthe_0353	hypothetical protein		0.402803	0.00613828	0.057345	0.825023	0.085673	0.734222	0.431131	0.00370138	0.291304	0.83203	-0.16288	0.909765	-1.65233	0.289881	-1.19814	0.400796	-0.00577	0.997345	-0.55205	0.687372	-1.86858	0.285797	-1.3223	0.396066	-0.25487	0.969467	-1.87996	0.762874	-1.74022	0.774669	-0.11514	0.98578	0.332331	0.819028	-0.23208	0.878349	-1.8288	0.272713	-1.26439	0.396449	1.16512	0.537899	1.555	0.999949	-0.23556	0.999949	-0.62543
Cthe_0354	CoA-substrate-specific enzyme activase		0.28171	0.00721746	-0.01921	0.971679	0.536416	0.337476	0.837335	6.22015e-08	0.458776	0.464461	0.130787	0.899717	-0.46125	0.637401	-0.13326	0.829367	0.161699	0.870106	-0.25838	0.784879	-0.67749	0.492749	-0.25741	0.78606	-0.0874	0.983943	-1.58629	0.767924	-0.54914	0.91923	0.94975	0.801955	0.499804	0.491948	0.061591	0.956867	-0.63772	0.52327	-0.19951	0.786782	0.766143	0.869433	0.683523	0.994165	-0.26158	0.999949	-0.17896
Cthe_0355	hypothetical protein		-0.49353	3.293e-05	-0.23406	0.639285	-0.0171	0.974924	-0.27657	0.00736165	-0.66628	0.34345	-0.50686	0.44297	-0.17097	0.79474	-0.3304	0.608772	-0.96336	0.414076	-0.89602	0.438024	-0.38722	0.713394	-0.45455	0.669736	-1.21246	0.757262	-2.22393	0.757262	-0.25887	0.962093	0.75261	0.831785	-0.62525	0.398984	-0.57605	0.428421	-0.34745	0.620621	-0.39665	0.571506	-0.00634	0.999949	0.20944	0.999949	-0.71542	0.999949	-0.9312
Cthe_0357	alpha-glucan phosphorylase		0.009403	0.895606	-0.02504	0.749584	-0.07173	0.346	-0.03728	0.563239	0.852116	0.477101	0.484605	0.732927	-0.32423	0.818098	0.04328	0.973791	0.555039	0.520267	0.095438	0.931464	-0.54048	0.598844	-0.08088	0.928817	0.305938	0.855158	-1.23247	0.837976	-0.41212	0.954668	1.12629	0.757262	0.893144	0.414788	0.415409	0.753545	-0.5007	0.702409	-0.02297	0.984841	0.070118	0.999949	-0.1028	0.999949	0.741463	0.812458	0.914376
Cthe_0358	hypothetical protein		0.232312	0.0586238	-0.00923	0.965481	-0.27516	0.194394	-0.03361	0.810865	1.48402	0.376351	0.447665	0.779809	-2.25651	0.234922	-1.22016	0.446903	1.18694	0.384015	0.058498	0.965211	-2.47276	0.176815	-1.34432	0.340731	0.937837	0.757262	-1.26941	0.834805	-2.3444	0.757262	-0.13715	0.951319	1.52504	0.347845	0.378469	0.800468	-2.43298	0.202896	-1.28641	0.405881	-0.21465	0.999949	0.624782	0.999949	1.90908	0.837163	1.06965
Cthe_0359	hypothetical protein		0.820117	5.03185e-09	0.431697	0.355688	-0.67411	0.215958	-0.28569	0.00125368	0.866367	0.373049	0.60836	0.656159	-1.53268	0.315332	-1.27467	0.242187	0.56929	0.654674	0.219193	0.869713	-1.74892	0.279978	-1.39883	0.345787	0.320189	0.949147	-1.10872	0.868542	-1.62057	0.811144	-0.19166	0.970013	0.907395	0.399765	0.539164	0.694524	-1.70915	0.285621	-1.34092	0.269139	1.22863	0.417569	1.62142	0.739623	0.349484	0.999949	-0.04331
Cthe_0360	thioredoxin		-0.0189	0.764042	-0.02026	0.844916	0.016346	0.876959	0.017705	0.778866	0.734262	0.274309	0.26659	0.867658	-0.21046	0.899717	0.257217	0.656256	0.437185	0.273987	-0.12258	0.9267	-0.4267	0.72374	0.133061	0.669751	0.188084	0.931523	-1.45049	0.826817	-0.29835	0.969467	1.34023	0.757262	0.77529	0.194866	0.197394	0.904347	-0.38693	0.80101	0.190969	0.66931	0.700227	0.788199	0.035489	0.999949	0.271385	0.999949	0.936123
Cthe_0361	hypothetical protein		-0.04535	0.46922	0.040392	0.73505	0.036364	0.761611	-0.04938	0.429386	-0.24233	0.816182	0.4839	0.686512	0.270345	0.82153	-0.45589	0.655993	-0.53941	0.583659	0.094733	0.928157	0.054099	0.960968	-0.58004	0.556017	-0.78851	0.757262	-1.23318	0.828109	0.182454	0.979084	0.62712	0.757262	-0.2013	0.828135	0.414704	0.711214	0.093873	0.940203	-0.52214	0.56027	0.188751	0.999949	-0.1995	0.999949	0.242893	0.999949	0.631142
Cthe_0362	Transcription regulator, AsnC-type		0.004114	0.982689	-0.17795	0.690413	-0.29481	0.514488	-0.11275	0.481978	-0.18914	0.925825	-0.14864	0.945111	-0.12104	0.955453	-0.16153	0.937576	-0.48622	0.7992	-0.53781	0.777063	-0.33728	0.866149	-0.28569	0.886935	-0.73532	0.757262	-1.86572	0.798571	-0.20893	0.980511	0.921474	0.757262	-0.14812	0.94073	-0.21784	0.915468	-0.29751	0.883198	-0.22778	0.906937	0.122524	0.999949	-0.38864	0.999949	0.190864	0.999949	0.702028
Cthe_0363	aminotransferase class I and II		-0.27068	0.00582218	-0.20071	0.598144	-0.11925	0.755217	-0.18922	0.0505013	-0.77156	0.562243	-0.58119	0.753429	-0.22205	0.908074	-0.41242	0.763571	-1.06863	0.486356	-0.97036	0.583204	-0.4383	0.802247	-0.53657	0.711098	-1.31773	0.749744	-2.29827	0.768016	-0.30994	0.970926	0.670593	0.757262	-0.73053	0.554098	-0.65039	0.71095	-0.39852	0.82415	-0.47866	0.700615	0.260814	0.999949	-0.42673	0.999949	-0.10257	0.999949	0.584974
Cthe_0364	helix-turn-helix domain protein		-0.78302	8.83273e-06	0.029081	0.944087	-0.17784	0.641211	-0.98994	5.00484e-07	-0.82666	0.429243	0.29162	0.779397	-0.12926	0.904782	-1.24754	0.287618	-1.12374	0.423054	-0.09755	0.945127	-0.3455	0.79065	-1.3717	0.352545	-1.37284	0.757262	-1.42546	0.806154	-0.21715	0.97383	-0.16453	0.959349	-0.78564	0.439322	0.222424	0.827423	-0.30573	0.76142	-1.31379	0.266402	-0.09487	0.999949	0.324141	0.999949	-0.07341	0.999949	-0.49242
Cthe_0365	peptide chain release factor 2		-0.12264	0.0851352	-0.24814	0.308998	0.181157	0.422625	0.306653	0.00011271	-0.95843	0.343957	-0.42657	0.701322	1.34984	0.287958	0.817978	0.400885	-1.25551	0.387679	-0.81574	0.593974	1.13359	0.476412	0.693823	0.596121	-1.50461	0.757262	-2.14365	0.757262	1.26195	0.793794	1.90099	0.757262	-0.9174	0.403165	-0.49577	0.667618	1.17336	0.355427	0.75173	0.478117	-0.18533	0.999949	-0.32908	0.999949	-1.6175	0.27858	-1.47376
Cthe_0366	hypothetical protein		0.476416	0.0121768	0.037735	0.927074	-0.11959	0.760189	0.319089	0.0925211	0.522096	0.502681	0.111283	0.890649	-0.10721	0.895567	0.303598	0.696469	0.225018	0.619729	-0.27788	0.72374	-0.32346	0.680949	0.179442	0.68797	-0.02408	0.993332	-1.60579	0.757262	-0.1951	0.968617	1.38661	0.757262	0.563123	0.460333	0.042087	0.961917	-0.28369	0.718343	0.23735	0.755033	-0.35792	0.999949	0.055697	0.999949	-0.00734	0.999949	-0.42096
Cthe_0367	Domain of unknown function DUF2520-containing protein		0.459623	2.44176e-05	-0.26874	0.157975	-0.44626	0.0533042	0.282108	0.00302471	0.347363	0.187221	-0.34453	0.188481	-0.06886	0.73483	0.623032	0.0769442	0.050286	0.763043	-0.7337	0.165947	-0.28511	0.43935	0.498876	0.103306	-0.19881	0.94882	-2.06161	0.757262	-0.15676	0.978054	1.70604	0.757262	0.388391	0.130726	-0.41373	0.116355	-0.24534	0.239658	0.556784	0.0721317	-0.15581	0.507916	-0.1482	0.999949	-0.29764	0.999949	-0.30525
Cthe_0368	1-(5-phosphoribosyl)-5-amino-4-imidazole-carboxylate (AIR) carboxylase		-0.10772	0.0710821	-0.15819	0.0862425	0.059488	0.456393	0.109961	0.0654463	-0.20802	0.453293	-0.28624	0.338023	0.287164	0.337212	0.365387	0.255657	-0.50509	0.455229	-0.67541	0.358799	0.070918	0.918694	0.241231	0.700979	-0.7542	0.826788	-2.00332	0.757262	0.199274	0.973006	1.4484	0.757262	-0.16699	0.62956	-0.35544	0.351752	0.110692	0.753269	0.299139	0.410366	-0.0068	0.999949	-0.05626	0.999949	-0.68731	0.661844	-0.63785
Cthe_0369	protein of unknown function DUF111		-0.36302	0.00015111	-0.45352	0.213401	0.593308	0.145769	0.683814	8.1599e-08	-0.24315	0.0255557	-0.58848	0.102143	0.052492	0.815699	0.397825	0.0103683	-0.54023	0.328659	-0.97765	0.182201	-0.16375	0.733846	0.273669	0.568592	-0.78933	0.789037	-2.30556	0.757262	-0.0354	0.993482	1.48083	0.757262	-0.20212	0.292638	-0.65768	0.0890725	-0.12398	0.582063	0.331577	0.158847	0.00111	0.999949	-0.21144	0.999949	-0.59973	0.999949	-0.38717
Cthe_0370	Conserved hypothetical protein CHP01212		-0.26933	0.00017951	-0.25874	0.11221	0.115599	0.375867	0.105014	0.109367	-0.26651	0.457879	-0.39796	0.337648	0.218154	0.561955	0.349605	0.357402	-0.56359	0.482351	-0.78713	0.394512	0.001908	0.998539	0.225449	0.766896	-0.81269	0.779278	-2.11504	0.757262	0.130263	0.982072	1.43261	0.757262	-0.22548	0.561554	-0.46716	0.312175	0.041682	0.926133	0.283357	0.474728	-0.2071	0.999949	-0.15424	0.999949	-0.63204	0.968339	-0.6849
Cthe_0372	glutamate synthase (NADPH), homotetrameric		-0.42873	1.08259e-05	-0.02873	0.932302	0.336432	0.346127	-0.06357	0.447504	-0.96222	0.255657	0.205543	0.846396	1.0876	0.344311	-0.08016	0.916313	-1.2593	0.300644	-0.18362	0.894666	0.871359	0.518713	-0.20432	0.841696	-1.5084	0.757262	-1.51153	0.757262	0.999715	0.802964	1.00285	0.802227	-0.9212	0.324224	0.136346	0.910617	0.911133	0.427901	-0.14641	0.867304	-0.04292	0.999949	-0.02632	0.999949	-1.0259	0.999949	-1.0425
Cthe_0373	oxidoreductase FAD/NAD(P)-binding domain protein		-0.18293	0.0514127	0.090389	0.353926	0.308974	0.0014178	0.035657	0.735248	-0.54564	0.31913	0.158922	0.751582	0.944585	0.163942	0.240023	0.626087	-0.84272	0.402837	-0.23025	0.800808	0.728339	0.453105	0.115867	0.904171	-1.09182	0.77211	-1.55815	0.757262	0.856694	0.853647	1.32303	0.757262	-0.50461	0.397506	0.089726	0.88349	0.768113	0.260009	0.173775	0.762802	0.037467	0.999949	-0.03625	0.999949	-0.91959	0.718466	-0.84588
Cthe_0374	Glu/Leu/Phe/Val dehydrogenase	KDMM_UQS	-0.71453	2.89657e-06	-0.52288	0.313845	-0.1008	0.828601	-0.29245	0.0151415	-2.67578	0.0439168	-1.38063	0.407634	0.264093	0.8722	-1.03106	0.200725	-2.97286	0.0777535	-1.7698	0.400258	0.047847	0.981665	-1.15522	0.283375	-3.22196	0.306441	-3.09771	0.519413	0.176203	0.955112	0.051947	0.983179	-2.63476	0.0393603	-1.44982	0.392525	0.087622	0.961359	-1.09731	0.162396	-1.01662	0.999949	-0.86184	0.999949	-0.95304	0.999949	-1.10782
Cthe_0375	GMP synthase [glutamine-hydrolyzing]		-0.01636	0.888696	-0.03417	0.807518	-0.05478	0.686371	-0.03697	0.738964	-0.19407	0.533348	0.043355	0.952383	-0.35023	0.5888	-0.58765	0.167301	-0.49115	0.448883	-0.34581	0.733366	-0.56647	0.58669	-0.71181	0.321781	-0.74025	0.766328	-1.67372	0.757262	-0.43812	0.93575	0.495355	0.831785	-0.15304	0.554623	-0.02584	0.971441	-0.5267	0.426766	-0.6539	0.113159	-0.52042	0.999949	0.226362	0.999949	-0.00295	0.999949	-0.74973
Cthe_0376	Penicillinase repressor		-0.33091	0.344898	-0.19065	0.759146	0.014673	0.982664	-0.12558	0.741342	-0.42878	0.633511	-0.10329	0.913287	-1.1709	0.265845	-1.49639	0.196992	-0.72586	0.525958	-0.49245	0.657293	-1.38715	0.306066	-1.62055	0.263487	-0.97496	0.83493	-1.82036	0.757262	-1.25879	0.801955	-0.41338	0.937729	-0.38775	0.689334	-0.17248	0.866131	-1.34737	0.25397	-1.56264	0.209547	0.512393	0.994425	1.14934	0.999949	-0.25192	0.999949	-0.88886
Cthe_0377	peptidase M56 BlaR1		0.373256	4.18451e-06	0.169359	0.769308	-0.14911	0.797221	0.054791	0.41408	0.099821	0.907335	0.025304	0.985136	-1.10626	0.365482	-1.03175	0.272544	-0.19726	0.862894	-0.36386	0.780341	-1.32251	0.371024	-1.1559	0.353341	-0.44636	0.916886	-1.69177	0.757262	-1.19415	0.774341	0.051262	0.990191	0.140849	0.88749	-0.04389	0.973275	-1.28274	0.33254	-1.09799	0.300293	0.229722	0.999949	1.0297	0.999949	-0.06828	0.999949	-0.86826
Cthe_0378	hypothetical protein		0.476969	0.0039157	0.14083	0.828601	-0.3428	0.590352	-0.00666	0.973393	0.793673	0.334321	0.163197	0.876123	-1.73646	0.19176	-1.10598	0.226446	0.496596	0.658408	-0.22597	0.845499	-1.9527	0.218547	-1.23013	0.346867	0.247495	0.949975	-1.55388	0.757262	-1.82435	0.757262	-0.02297	0.993891	0.834701	0.351028	0.094	0.935071	-1.91293	0.179134	-1.17223	0.242519	0.479017	0.999949	1.31192	0.999949	0.417342	0.999949	-0.41556
Cthe_0379	hypothetical protein		0.577699	4.36826e-05	0.279161	0.547349	-0.21105	0.642908	0.087485	0.495636	0.589532	0.272277	0.045278	0.953901	-1.40117	0.155474	-0.85691	0.170261	0.292455	0.710734	-0.34389	0.666161	-1.61741	0.17825	-0.98107	0.308563	0.043354	0.990191	-1.6718	0.757262	-1.48906	0.757262	0.226097	0.953756	0.63056	0.316491	-0.02392	0.976794	-1.57764	0.144269	-0.92316	0.202206	0.400601	0.999949	1.01627	0.999949	0.260077	0.999949	-0.3556
Cthe_0380	hypothetical protein		0.580346	0.00034003	-0.16133	0.30706	-0.42847	0.00528009	0.313206	0.0395228	0.656925	0.0817034	0.009156	0.98869	-0.66277	0.265059	-0.015	0.950435	0.359848	0.263487	-0.38001	0.249549	-0.87901	0.0769418	-0.13916	0.58046	0.110747	0.969467	-1.70792	0.757262	-0.75066	0.881451	1.06801	0.757262	0.697952	0.0220116	-0.06004	0.905425	-0.83924	0.182091	-0.08125	0.434279	0.168257	0.999949	0.315171	0.999949	0.18666	0.999949	0.039745
Cthe_0381	hypothetical protein		0.430525	0.00465584	-0.18727	0.225541	-0.40165	0.00784785	0.216147	0.15884	0.134455	0.739847	-0.43005	0.326774	-0.8806	0.135887	-0.31609	0.435493	-0.16262	0.603895	-0.81922	0.125338	-1.09685	0.0777484	-0.44025	0.271575	-0.41172	0.904402	-2.14713	0.757262	-0.96849	0.850293	0.766916	0.818835	0.175483	0.659996	-0.49925	0.286734	-1.05707	0.105126	-0.38234	0.376593	0.068566	0.999949	0.304104	0.999949	-0.02371	0.999949	-0.25924
Cthe_0382	hypothetical protein		-0.22466	0.203028	-0.13172	0.687341	0.306583	0.366292	0.213644	0.226409	-1.48072	0.247502	-0.67029	0.533348	-0.64474	0.548223	-1.45517	0.253801	-1.7778	0.298406	-1.05945	0.471137	-0.86099	0.544374	-1.57933	0.331547	-2.0269	0.757262	-2.38736	0.757262	-0.73263	0.875183	-0.37216	0.941989	-1.43969	0.279299	-0.73948	0.516986	-0.82121	0.476827	-1.52142	0.263325	0.469785	0.999949	0.666364	0.999949	-0.8627	0.999949	-1.05927
Cthe_0383	protein of unknown function DUF214		-0.23606	1.09022e-05	-0.24202	0.107859	0.056473	0.595035	0.062435	0.165557	-1.03973	0.295597	-0.64113	0.469371	-1.4559	0.196011	-1.8545	0.144083	-1.3368	0.31665	-1.0303	0.406006	-1.67214	0.259537	-1.97865	0.211441	-1.5859	0.757262	-2.3582	0.757262	-1.54379	0.777861	-0.77149	0.867918	-0.9987	0.336077	-0.71032	0.455404	-1.63237	0.189955	-1.92074	0.152595	0.655304	0.882956	1.04603	0.999949	-0.40128	0.999949	-0.79201
Cthe_0384	ABC transporter related		-0.10325	0.28528	-0.19508	0.278376	-0.26001	0.179345	-0.16818	0.0739918	-0.35691	0.562531	-0.40592	0.637401	-1.29692	0.22334	-1.2479	0.152038	-0.65398	0.467817	-0.79509	0.400318	-1.51316	0.21013	-1.37206	0.238441	-0.90308	0.801822	-2.123	0.757262	-1.38481	0.804969	-0.1649	0.969467	-0.31588	0.652743	-0.47511	0.584733	-1.47339	0.1976	-1.31415	0.176002	0.728809	0.767212	0.801081	0.999949	-0.07962	0.999949	-0.1519
Cthe_0386	hypothetical protein	Array	1.01798	0.00023263	1.114	0.165847	0.744763	0.290405	0.648745	0.0107373	1.17259	0.405041	1.68172	0.282751	-0.69961	0.603905	-1.20874	0.395367	0.875516	0.398927	1.29255	0.29965	-0.91586	0.413555	-1.33289	0.268516	0.626415	0.843135	-0.03536	0.992495	-0.7875	0.853818	-0.12573	0.973006	1.21362	0.378955	1.61252	0.2873	-0.87608	0.503289	-1.27499	0.360142	-0.18571	0.999949	0.770743	0.994474	1.44043	0.628181	0.483972
Cthe_0388	Alcohol dehydrogenase GroES domain protein		-0.11068	0.523343	-0.04068	0.929567	-0.11526	0.793998	-0.18525	0.273166	-0.24583	0.785628	0.134695	0.882867	-0.47431	0.590809	-0.85484	0.366402	-0.54291	0.633726	-0.25447	0.825179	-0.69056	0.551645	-0.97899	0.428308	-0.79201	0.837149	-1.58238	0.799799	-0.5622	0.934124	0.22817	0.961725	-0.2048	0.826499	0.065499	0.948899	-0.65078	0.479507	-0.92109	0.353343	0.475055	0.999949	0.786062	0.999949	-0.34725	0.999949	-0.65825
Cthe_0389	PfkB domain protein		0.018467	0.853384	0.24217	0.32761	0.370344	0.190251	0.14664	0.0898754	-0.56399	0.420247	0.422619	0.634833	0.84287	0.374384	-0.14374	0.833707	-0.86107	0.313592	0.033452	0.978452	0.626624	0.579245	-0.2679	0.704025	-1.11017	0.786042	-1.29446	0.767929	0.754979	0.85611	0.939267	0.811197	-0.52296	0.489795	0.353423	0.70601	0.666398	0.480439	-0.20999	0.78436	-0.27976	0.999949	0.016836	0.999949	-0.60725	0.999949	-0.90385
Cthe_0390	ROK family protein		0.181209	0.254548	0.250057	0.603533	-2.54e-05	0.999935	-0.06887	0.684956	0.24808	0.76575	0.642286	0.542357	-0.12776	0.909127	-0.52196	0.522236	-0.049	0.922052	0.253119	0.687758	-0.344	0.595165	-0.64612	0.272382	-0.2981	0.935221	-1.07479	0.849644	-0.21565	0.973674	0.561046	0.866356	0.289108	0.712936	0.57309	0.571913	-0.30423	0.769551	-0.58821	0.458975	0.388128	0.972681	0.294578	0.999949	0.305286	0.999949	0.398835
Cthe_0391	ABC transporter related		-0.02023	0.701176	-0.00085	0.993338	0.044993	0.599223	0.025611	0.618294	0.557475	0.255657	1.10263	0.129488	0.275888	0.564224	-0.26927	0.519637	0.260398	0.34919	0.713462	0.171728	0.059642	0.867989	-0.39342	0.235826	0.011297	0.995867	-0.61445	0.912069	0.187998	0.975646	0.813742	0.757262	0.598503	0.152595	1.03343	0.109606	0.099416	0.810404	-0.33551	0.310509	-0.08128	0.999949	0.292151	0.999949	0.364415	0.999949	-0.00901
Cthe_0392	ABC-type transporter, integral membrane subunit		0.100899	0.0223478	0.047588	0.522055	0.023167	0.76094	0.076478	0.0839081	1.60878	0.151381	1.15859	0.414345	-0.26953	0.845192	0.180666	0.821266	1.31171	0.23868	0.769421	0.529871	-0.48577	0.680498	0.056511	0.949732	1.06261	0.757262	-0.55849	0.939644	-0.35742	0.965499	1.26368	0.694119	1.64981	0.116355	1.08939	0.419959	-0.446	0.735582	0.114418	0.873724	0.300595	0.999949	0.489174	0.999949	0.768773	0.999949	0.580194
Cthe_0393	periplasmic binding protein/LacI transcriptional regulator		0.192784	0.00011098	0.085225	0.0623099	0.017684	0.729824	0.125243	0.00631499	2.34453	0.122055	2.12523	0.197756	-0.30965	0.81156	-0.09035	0.930767	2.04746	0.11147	1.73606	0.201422	-0.5259	0.581853	-0.21451	0.766318	1.79836	0.406977	0.408156	0.952943	-0.39754	0.955112	0.992658	0.757262	2.38556	0.0914447	2.05604	0.194866	-0.48612	0.683728	-0.1566	0.858063	0.168182	0.999949	0.817135	0.999949	1.44758	0.942368	0.798628
Cthe_0394	iron-containing alcohol dehydrogenase	RPM	0.054294	0.311038	0.063345	0.576597	0.01043	0.931345	0.001378	0.982831	1.91201	0.0818969	2.29164	0.102343	0.307896	0.725533	-0.07173	0.914541	1.61493	0.0201624	1.90247	0.0530999	0.09165	0.832078	-0.19589	0.390446	1.36583	0.757262	0.574563	0.920602	0.220005	0.972521	1.01127	0.757262	1.95304	0.0667083	2.22244	0.0983327	0.131424	0.881059	-0.13798	0.811801	0.234081	0.718115	0.854805	0.999949	0.95877	0.999949	0.338045
Cthe_0395	RbsD or FucU transport		0.227698	0.00111804	0.288327	0.130134	-0.19023	0.249683	-0.25086	0.0004476	2.35692	0.338048	3.13147	0.242593	-2.20789	0.359254	-2.98244	0.25836	2.05984	0.344492	2.7423	0.263326	-2.42414	0.296897	-3.1066	0.230195	1.81074	0.757262	1.41439	0.837029	-2.29578	0.761786	-1.89944	0.757262	2.39794	0.3201	3.06227	0.24357	-2.38436	0.322029	-3.04869	0.245361	-0.59634	0.999949	1.48075	0.710062	3.68844	0.24136	1.61135
Cthe_0396	ABC transporter related		-0.1136	0.470563	-0.31853	0.229651	0.297279	0.256097	0.502213	0.00145246	0.228252	0.778128	-0.11845	0.885795	-0.04036	0.963058	0.306336	0.701748	-0.06883	0.959378	-0.50761	0.667994	-0.25661	0.831256	0.182181	0.883855	-0.31793	0.93877	-1.83552	0.757262	-0.12825	0.983202	1.38935	0.757262	0.26928	0.748936	-0.18764	0.826173	-0.21683	0.797351	0.240088	0.77641	0.168131	0.999949	0.385678	0.999949	-0.63388	0.999949	-0.85142
Cthe_0397	ABC transporter related		0.134208	0.441848	-0.55428	0.334461	-0.04587	0.933481	0.642621	0.00038434	0.422892	0.491822	-0.63586	0.340245	-0.67896	0.318254	0.379793	0.533591	0.125815	0.906949	-1.02502	0.378143	-0.8952	0.42368	0.255637	0.802451	-0.12329	0.979084	-2.35293	0.757262	-0.76685	0.868542	1.4628	0.757262	0.46392	0.499767	-0.70505	0.348589	-0.85543	0.284046	0.313545	0.64362	-0.03046	0.999949	0.421129	0.999949	-0.54827	0.999949	-0.99986
Cthe_0398	protein of unknown function DUF74		0.413004	0.00581517	-0.31715	0.453499	-0.29005	0.487133	0.440099	0.00362	0.424199	0.699818	-0.32017	0.77377	-0.03696	0.975789	0.707408	0.519752	0.127122	0.927118	-0.70934	0.586276	-0.25321	0.847887	0.583252	0.649215	-0.12198	0.970926	-2.03725	0.757262	-0.12485	0.98578	1.79042	0.757262	0.465227	0.65936	-0.38937	0.715858	-0.21343	0.847924	0.64116	0.544699	0.199038	0.999949	0.031264	0.999949	-0.48466	0.999949	-0.31688
Cthe_0399	protein of unknown function DUF477		0.567244	2.25872e-09	0.093685	0.641036	-0.19808	0.369421	0.275478	2.32917e-05	0.93937	0.109748	0.330263	0.392964	-0.51059	0.243298	0.098521	0.791913	0.642292	0.146687	-0.0589	0.866772	-0.72683	0.163048	-0.02564	0.930871	0.393192	0.846907	-1.38681	0.774341	-0.59848	0.898324	1.18153	0.757262	0.980397	0.063772	0.261067	0.380758	-0.68706	0.115356	0.032273	0.915468	-0.28024	0.766062	0.251544	0.999949	0.419174	0.999949	-0.11261
Cthe_0400	hypothetical protein		0.096872	0.213642	0.349472	0.53331	0.508261	0.396153	0.255661	0.0013671	-0.11203	0.779809	0.324923	0.637401	0.482456	0.48826	0.045507	0.912821	-0.4091	0.305743	-0.06424	0.950781	0.26621	0.779442	-0.07865	0.811046	-0.6582	0.832876	-1.39215	0.757262	0.394565	0.931293	1.12852	0.757262	-0.071	0.874172	0.255727	0.72345	0.305984	0.665086	-0.02074	0.964534	-0.46629	0.874735	-0.01198	0.999949	-0.31575	0.999949	-0.77005
Cthe_0401	histidine kinase HAMP region domain protein	Array	0.142512	0.173332	1.2512	0.0023617	0.165248	0.334065	-0.94344	1.10864e-08	0.319751	0.772601	3.03623	0.0943683	1.13885	0.337839	-1.57764	0.230956	0.022673	0.980589	2.64706	0.137204	0.922599	0.429168	-1.70179	0.182201	-0.22643	0.964116	1.31915	0.764169	1.05096	0.802005	-0.49463	0.90801	0.360778	0.74449	2.96704	0.0992124	0.962373	0.403642	-1.64388	0.228754	-0.25898	0.999949	0.996023	0.999949	0.731199	0.999949	-0.5238
Cthe_0402	copper amine oxidase-like domain-containing protein		0.123134	0.0274481	0.052513	0.746726	0.100317	0.537472	0.170938	0.00291955	0.185258	0.723208	0.110091	0.844219	0.129667	0.817497	0.204833	0.693493	-0.11182	0.29404	-0.27908	0.518581	-0.08658	0.840877	0.080678	0.398434	-0.36092	0.884875	-1.60699	0.757262	0.041777	0.991743	1.28784	0.757262	0.226285	0.593179	0.040895	0.944661	-0.0468	0.935327	0.138585	0.74806	-0.18518	0.999949	-0.14103	0.999949	-0.04871	0.999949	-0.09286
Cthe_0403	RNA polymerase sigma-I factor		0.27678	0.0675467	0.078305	0.632796	0.283791	0.0606689	0.482266	0.00185769	0.258503	0.622433	0.132862	0.803297	-0.14028	0.793147	-0.01464	0.980459	-0.03857	0.728601	-0.25631	0.285797	-0.35652	0.19953	-0.13879	0.307811	-0.28767	0.918551	-1.58422	0.770859	-0.22817	0.969997	1.06837	0.757262	0.299531	0.521535	0.063665	0.899732	-0.31675	0.499767	-0.08088	0.87053	-0.04876	0.999949	0.014857	0.999949	0.088123	0.999949	0.024505
Cthe_0404	type 3a cellulose-binding domain protein		0.416771	0.00427682	-0.01983	0.963068	-0.23609	0.547541	0.200512	0.167575	0.693918	0.444189	0.091212	0.931621	-0.17753	0.860275	0.425177	0.631901	0.396841	0.668949	-0.29796	0.745706	-0.39378	0.670366	0.301022	0.742798	0.14774	0.92444	-1.62587	0.787466	-0.26542	0.969467	1.50819	0.625638	0.734946	0.383373	0.022016	0.98324	-0.354	0.701182	0.358929	0.645906	0.069491	0.999949	-0.03745	0.999949	0.136019	0.999949	0.24296
Cthe_0405	glycoside hydrolase family 5		0.225195	9.6706e-06	-0.03658	0.532572	0.062677	0.302917	0.324455	1.02299e-07	0.27169	0.7485	0.313871	0.753273	0.896991	0.386517	0.854809	0.343361	-0.02539	0.97925	-0.0753	0.953388	0.680744	0.563869	0.730653	0.435331	-0.27449	0.955708	-1.40321	0.757262	0.8091	0.843393	1.93782	0.757262	0.312717	0.732464	0.244675	0.815439	0.720519	0.486093	0.788561	0.405535	-0.1712	0.999949	-0.00781	0.999949	-0.74546	0.999949	-0.90885
Cthe_0406	hypothetical protein		0.150028	0.151349	-0.28058	0.00663199	0.077319	0.473547	0.507927	1.83526e-05	0.8279	0.420288	-0.11066	0.921334	-0.39885	0.705636	0.539704	0.587661	0.530823	0.516367	-0.49983	0.547773	-0.6151	0.475682	0.415548	0.60208	0.281722	0.802005	-1.82774	0.766158	-0.48675	0.939287	1.62271	0.373157	0.868928	0.35402	-0.17985	0.857706	-0.57533	0.544699	0.473456	0.579001	-0.15214	0.999949	-0.2613	0.999949	0.379338	0.999949	0.488494
Cthe_0407	radical SAM domain-containing protein		-0.08432	0.276944	-0.18418	0.321879	0.011126	0.952443	0.110991	0.146475	-0.35469	0.295054	0.110444	0.811271	-0.03892	0.937705	-0.50405	0.192437	-0.65177	0.419218	-0.27872	0.731125	-0.25517	0.753405	-0.62821	0.430759	-0.90087	0.778516	-1.60663	0.757262	-0.12681	0.980394	0.578954	0.848617	-0.31366	0.433027	0.041248	0.942031	-0.21539	0.667425	-0.5703	0.23524	-0.10124	0.999949	0.282071	0.999949	-0.30285	0.999949	-0.68616
Cthe_0408	diguanylate cyclase		0.435868	0.00063111	1.44812	0.0862425	0.935597	0.169277	-0.07665	0.545419	0.820351	0.286009	2.19504	0.123107	1.11025	0.291573	-0.26444	0.695113	0.523274	0.498486	1.80587	0.17631	0.894006	0.370288	-0.38859	0.603167	0.274173	0.951669	0.477964	0.918551	1.02236	0.816293	0.81857	0.832876	0.861379	0.310351	2.12584	0.134763	0.93378	0.363896	-0.33069	0.655565	0.305545	0.999949	0.796908	0.999949	0.117706	0.999949	-0.37366
Cthe_0409	UPF0237 protein		0.499912	0.0001407	0.618802	0.239974	0.853906	0.155035	0.735017	1.71637e-06	1.01086	0.142338	0.975555	0.188031	0.266886	0.634833	0.302193	0.522791	0.713785	0.350823	0.586388	0.420173	0.05064	0.94499	0.178038	0.79083	0.464684	0.869953	-0.74152	0.891256	0.178996	0.977932	1.3852	0.757262	1.05189	0.152229	0.906359	0.205597	0.090415	0.879853	0.235945	0.640966	0.327224	0.999949	0.542431	0.999949	-0.00393	0.999949	-0.21914
Cthe_0410	UPF0210 protein	KDMM_UQS	0.078949	0.145564	0.173215	0.00160137	0.019459	0.746847	-0.07481	0.169862	0.429257	0.0893248	1.16814	0.0153817	0.603716	0.046318	-0.13517	0.38799	0.132179	0.79563	0.778974	0.249549	0.38747	0.470196	-0.25933	0.610829	-0.11692	0.973006	-0.54893	0.918551	0.515825	0.925046	0.947839	0.765141	0.470284	0.126842	1.09895	0.0327864	0.427244	0.146595	-0.20142	0.357413	0.054088	0.999949	0.442888	0.999949	-0.04863	0.999949	-0.43743
Cthe_0411	hypothetical protein		0.617445	0.00228475	0.290204	0.21175	-0.94032	0.0033318	-0.61308	0.00242328	1.10402	0.305649	0.822575	0.405834	-0.69446	0.472362	-0.41301	0.665393	0.806943	0.323647	0.433407	0.538776	-0.9107	0.291028	-0.53717	0.463344	0.557843	0.851987	-0.8945	0.855862	-0.78235	0.873335	0.669998	0.823697	1.14505	0.272821	0.753379	0.413917	-0.87093	0.363778	-0.47926	0.586226	-0.55261	0.872862	0.309574	0.999949	1.03729	0.497512	0.175109
Cthe_0412	glycoside hydrolase family 9		0.065267	0.236882	0.015383	0.937991	0.131498	0.489893	0.181382	0.00131361	0.555112	0.677367	0.534726	0.726695	1.16271	0.448511	1.1831	0.396338	0.258035	0.804083	0.145558	0.914127	0.946469	0.476774	1.05895	0.367145	0.008934	0.998639	-1.18235	0.798571	1.07482	0.81254	2.26611	0.757262	0.59614	0.64732	0.46553	0.758435	0.986243	0.511314	1.11685	0.415254	0.223702	0.999949	-0.38521	0.999949	-0.44852	0.999949	0.160384
Cthe_0413			0.063347	0.471073	0.195936	0.406225	0.350866	0.205976	0.218277	0.0102245	0.9661	0.612524	1.80899	0.375014	1.07848	0.571346	0.235589	0.907449	0.669023	0.661565	1.41982	0.420173	0.86223	0.597143	0.111433	0.947395	0.419922	0.93575	0.091911	0.985987	0.990586	0.832294	1.3186	0.78814	1.00713	0.588144	1.73979	0.385107	0.902004	0.629671	0.169341	0.934548	0.006071	0.999949	0.018141	0.999949	0.515146	0.999949	0.503076
Cthe_0414	manganese containing catalase	Array_KDMM_RPM	-0.58975	0.00922284	0.227194	0.833879	-2.45472	0.130134	-3.27166	1.503e-11	-0.84263	0.329313	0.422478	0.779809	-3.13898	0.14461	-4.40409	0.0266917	-1.13971	0.240735	0.033311	0.979822	-3.35523	0.112684	-4.52825	0.0294728	-1.38881	0.595481	-1.2946	0.840317	-3.22688	0.757262	-3.32109	0.133815	-0.8016	0.288143	0.353282	0.806351	-3.31546	0.125624	-4.47034	0.0220154	0.4844	0.999949	1.5171	0.999949	1.87464	0.999949	0.841947
Cthe_0415	spore coat protein CotJB	Array_KDMM_RPM_UQS	-0.67995	1.74849e-05	-0.04588	0.922781	-1.4685	0.0671257	-2.10257	4.7464e-12	-1.99212	0.0278024	-0.50619	0.486743	-2.97258	0.0462811	-4.45851	0.00706323	-2.2892	0.11046	-0.89536	0.422101	-3.18883	0.0950756	-4.58267	0.0362107	-2.5383	0.757262	-2.22327	0.757262	-3.06047	0.757262	-3.3755	0.59007	-1.95109	0.0457163	-0.57539	0.456443	-3.14905	0.0494919	-4.52476	0.0103392	-0.13186	0.999949	1.45972	0.999949	0.835846	0.999949	-0.75573
Cthe_0417	ribosomal protein S15		0.173827	0.205118	-0.62055	0.389058	-0.6603	0.366116	0.134077	0.333865	0.106807	0.825458	-0.82192	0.405791	-0.72207	0.455701	0.206661	0.669236	-0.19027	0.718673	-1.21109	0.393488	-0.93831	0.480244	0.082506	0.883546	-0.43937	0.813607	-2.539	0.757262	-0.80996	0.87437	1.28967	0.757262	0.147834	0.681089	-0.89112	0.371542	-0.89854	0.368803	0.140413	0.698375	-0.83896	0.874735	-0.16653	0.999949	-0.10351	0.999949	-0.77595
Cthe_0418	Polyribonucleotide nucleotidyltransferase		0.152279	0.0512285	-0.47468	0.409444	-0.07213	0.895959	0.554834	3.32275e-07	0.220199	0.724069	-0.94397	0.436189	-0.0796	0.9522	1.08457	0.18272	-0.07688	0.947288	-1.33313	0.443174	-0.29584	0.861661	0.960412	0.409173	-0.32598	0.933689	-2.66104	0.757262	-0.16749	0.976562	2.16758	0.757262	0.261226	0.712287	-1.01316	0.421155	-0.25607	0.840084	1.01832	0.24049	-0.59247	0.878763	-0.07674	0.999949	-0.95779	0.999949	-1.47352
Cthe_0419	peptidase M16 domain protein	Array	0.256861	0.10709	-0.73885	0.250075	0.031562	0.956822	1.02728	1.00709e-06	0.042045	0.972393	-1.07427	0.394104	-0.05988	0.963477	1.05643	0.358406	-0.25503	0.871739	-1.46344	0.41514	-0.27613	0.871979	0.932278	0.545258	-0.50413	0.90801	-2.79135	0.757262	-0.14777	0.979279	2.13944	0.757262	0.083073	0.948899	-1.14347	0.386848	-0.23636	0.856242	0.990185	0.410285	-0.23504	0.999949	0.040435	0.999949	-1.22499	0.977948	-1.50047
Cthe_0420	dipicolinate synthase subunit A	Array_KDMM	-1.53771	9.82259e-09	-0.22627	0.592409	-0.98075	0.107506	-2.29218	3.366e-11	-2.50241	0.0996754	-0.40604	0.661332	-2.08004	0.133198	-4.17641	0.0396298	-2.79949	0.153033	-0.79521	0.527159	-2.29629	0.19953	-4.30057	0.0777535	-3.04859	0.527571	-2.12312	0.757262	-2.16793	0.757262	-3.0934	0.518203	-2.46138	0.0983741	-0.47523	0.596155	-2.25651	0.11375	-4.24266	0.0395419	-0.13538	0.999949	0.96076	0.999949	0.543117	0.999949	-0.55302
Cthe_0421	dipicolinic acid synthetase, B subunit	Array	-1.73292	4.8444e-10	-0.4965	0.512132	-1.51375	0.1569	-2.75017	6.9704e-13	-2.05599	0.269096	-1.08465	0.4995	-2.76306	0.188091	-3.7344	0.126275	-2.35306	0.267853	-1.47382	0.41453	-2.97931	0.205109	-3.85855	0.146979	-2.60216	0.413189	-2.80173	0.757262	-2.85095	0.757262	-2.65139	0.402236	-2.01496	0.263366	-1.15385	0.455984	-2.93953	0.165401	-3.80064	0.112049	-0.07782	0.999949	0.605297	0.999949	0.903	0.999949	0.219886
Cthe_0422	Redox-sensing transcriptional repressor rex		-0.28213	0.00168986	-0.30812	0.0904965	0.303216	0.0937642	0.329199	0.00040613	-1.08365	0.344272	-1.04354	0.357779	0.959082	0.389315	0.918973	0.403602	-1.38073	0.365184	-1.43271	0.35086	0.742836	0.585456	0.794817	0.55974	-1.62983	0.757262	-2.76062	0.757262	0.871192	0.839609	2.00198	0.757262	-1.04263	0.356844	-1.11274	0.335918	0.78261	0.45981	0.852725	0.428226	-0.06982	0.999949	-0.85442	0.999949	-1.31837	0.90931	-0.53377
Cthe_0423	iron-containing alcohol dehydrogenase		-0.04429	0.699369	-0.3374	0.124818	0.012275	0.951037	0.305385	0.00417608	-0.05768	0.957077	-1.2401	0.270155	-0.12785	0.900535	1.05456	0.324565	-0.35476	0.774306	-1.62926	0.291766	-0.3441	0.781292	0.930409	0.476563	-0.60386	0.773501	-2.95717	0.757262	-0.21574	0.965435	2.13757	0.615723	-0.01665	0.987416	-1.30929	0.250201	-0.30432	0.746697	0.988317	0.337399	-0.45246	0.999949	-0.63992	0.999949	-0.64249	0.999949	-0.45503
Cthe_0424	aminoglycoside phosphotransferase		0.129363	0.230968	-0.37196	0.23751	-0.00405	0.989785	0.497273	4.44462e-05	0.781764	0.39957	-1.343	0.2212	-0.67224	0.455701	1.45252	0.200831	0.484687	0.652392	-1.73216	0.239247	-0.88848	0.442794	1.32837	0.308428	0.235586	0.857801	-3.06007	0.757262	-0.76013	0.867051	2.53553	0.220323	0.822792	0.355985	-1.41219	0.194207	-0.84871	0.347064	1.38628	0.197275	-0.5222	0.999949	-0.58084	0.999949	-0.26009	0.999949	-0.20145
Cthe_0425	hypothetical protein		0.357548	0.00134154	-0.67391	9.2201e-07	-0.28645	0.00816981	0.745008	2.43953e-07	0.884054	0.291573	-1.4956	0.149484	-0.19683	0.791721	2.18282	0.0841988	0.586977	0.569015	-1.88476	0.200554	-0.41307	0.679939	2.05867	0.17825	0.337876	0.862849	-3.21267	0.757262	-0.28472	0.961443	3.26583	0.295889	0.925082	0.262257	-1.56479	0.132293	-0.3733	0.585837	2.11657	0.0810982	-0.32512	0.999949	-0.70028	0.999949	-0.76865	0.999949	-0.3935
Cthe_0426	Fe-S cluster domain protein	Array	0.593897	0.00586473	-0.62845	0.0271478	0.003229	0.991285	1.22557	4.23826e-06	1.19734	0.34958	-1.27733	0.328262	-0.25882	0.827028	2.21586	0.168097	0.900266	0.538621	-1.6665	0.324693	-0.47506	0.736589	2.09171	0.263391	0.651165	0.757262	-2.99441	0.757262	-0.34671	0.949147	3.29887	0.260101	1.23837	0.326527	-1.34653	0.298069	-0.43529	0.699727	2.14961	0.16735	-0.65459	0.999949	-0.72873	0.999949	-0.45995	0.999949	-0.38581
Cthe_0427	Stage II sporulation protein E		0.719088	0.00027506	-0.53164	0.0437571	-0.39789	0.103814	0.852842	4.489e-05	1.70335	0.243886	-1.01109	0.422557	-0.38331	0.75985	2.33113	0.165176	1.40628	0.40506	-1.40026	0.406873	-0.59956	0.690087	2.20697	0.2652	1.15718	0.757262	-2.72817	0.757262	-0.4712	0.927227	3.41414	0.200927	1.74438	0.23279	-1.08029	0.387731	-0.55979	0.632349	2.26488	0.165867	-0.86006	0.999949	-0.52616	0.999949	-0.27187	0.999949	-0.60577
Cthe_0428	NADH dehydrogenase (ubiquinone) 24 kDa subunit	Array	1.07395	0.00051701	-0.72352	0.0727324	-0.32707	0.363459	1.4704	1.86852e-05	2.06403	0.254774	-0.88184	0.564014	-1.40397	0.387317	1.5419	0.351777	1.76695	0.388738	-1.27101	0.501778	-1.62021	0.417181	1.41775	0.46362	1.51785	0.757262	-2.59892	0.757262	-1.49186	0.780167	2.62491	0.491316	2.10505	0.247072	-0.95104	0.521535	-1.58044	0.336718	1.47565	0.358809	-0.95057	0.999949	0.013973	0.999949	0.338025	0.999949	-0.62652
Cthe_0429	Respiratory-chain NADH dehydrogenase domain 51 kDa subunit	Array	0.843523	2.42138e-05	-0.61317	0.115614	0.364844	0.276959	1.82153	1.25623e-09	1.66933	0.316867	-1.21319	0.428135	-0.35231	0.816842	2.53022	0.193135	1.37226	0.475311	-1.60236	0.428719	-0.56855	0.759803	2.40606	0.289887	1.12316	0.757262	-2.93027	0.757262	-0.4402	0.941715	3.61323	0.466229	1.71036	0.307379	-1.28239	0.405809	-0.52878	0.721974	2.46397	0.198904	-0.73895	0.999949	-0.3447	0.999949	-0.68637	0.999949	-1.08061
Cthe_0430	hydrogenase, Fe-only	Array	0.743237	1.04097e-07	-0.96002	0.14877	0.120998	0.792578	1.82426	3.8226e-13	1.49428	0.321496	-1.51178	0.335282	-0.78818	0.580023	2.21788	0.201363	1.19721	0.473211	-1.90095	0.349493	-1.00443	0.576764	2.09372	0.289722	0.948104	0.757262	-3.22885	0.757262	-0.87607	0.872391	3.30089	0.328848	1.53531	0.298497	-1.58097	0.314588	-0.96466	0.491022	2.15163	0.199264	-0.88735	0.999949	-0.45342	0.999949	-0.44035	0.999949	-0.87429
Cthe_0431	hypothetical protein	Array	1.02247	0.00015095	-1.08486	0.0784199	0.259027	0.564366	2.36636	4.92862e-09	1.22845	0.380074	-1.54739	0.300984	-1.28344	0.363678	1.4924	0.311858	0.931376	0.578781	-1.93655	0.32146	-1.49969	0.410116	1.36824	0.439648	0.682275	0.805673	-3.26446	0.757262	-1.37133	0.805673	2.57541	0.731785	1.26948	0.362354	-1.61658	0.281853	-1.45991	0.315136	1.42615	0.324224	-0.48229	0.999949	-0.08851	0.999949	-0.34559	0.999949	-0.73936
Cthe_0432	hypothetical protein		0.190063	0.421967	-0.58604	0.524472	-0.12395	0.895003	0.652151	0.00493065	-0.18889	0.908112	-0.89813	0.636265	-0.76812	0.688211	-0.05888	0.973034	-0.48596	0.805293	-1.2873	0.58046	-0.98437	0.6663	-0.18303	0.931756	-0.73507	0.860132	-2.61521	0.757262	-0.85601	0.907294	1.02413	0.806154	-0.14786	0.931674	-0.96733	0.607887	-0.94459	0.616571	-0.12512	0.943642	-0.40435	0.999949	0.432152	0.999949	-0.73223	0.999949	-1.56874
Cthe_0433	glycoside hydrolase family 9		0.01638	0.866251	0.111552	0.619191	0.29351	0.263273	0.198338	0.0173446	-0.02843	0.985874	0.812284	0.565274	1.58539	0.317375	0.744681	0.581275	-0.3255	0.777373	0.423117	0.740524	1.36915	0.354725	0.620525	0.595165	-0.5746	0.897279	-0.90479	0.832876	1.4975	0.757262	1.82769	0.757262	0.012602	0.993589	0.743088	0.601821	1.40892	0.363179	0.678433	0.619941	0.106325	0.999949	-0.2739	0.999949	-0.66932	0.999949	-0.28909
Cthe_0434	ATPase		0.00965	0.911185	-0.1	0.731035	0.053328	0.857518	0.162978	0.0252372	0.029811	0.974259	-0.06332	0.959837	-1.64626	0.232589	-1.55313	0.170138	-0.26727	0.810589	-0.45248	0.680343	-1.86251	0.225978	-1.67729	0.255367	-0.51637	0.880862	-1.78039	0.757262	-1.73415	0.761707	-0.47013	0.89248	0.070839	0.943642	-0.13251	0.915468	-1.82273	0.211339	-1.61938	0.181236	0.852049	0.979602	1.14795	0.999949	0.26476	0.999949	-0.03114
Cthe_0435	Dockerin type 1 protein		0.04417	0.625475	0.391826	0.0757196	0.038304	0.815073	-0.30935	0.00057279	0.202474	0.617525	1.07304	0.103298	0.638749	0.212426	-0.23182	0.565539	-0.0946	0.652392	0.683872	0.20931	0.422503	0.343615	-0.35597	0.223842	-0.3437	0.913986	-0.64404	0.886108	0.550858	0.907375	0.851192	0.784154	0.243502	0.538012	1.00384	0.111669	0.462277	0.307285	-0.29806	0.459911	-0.16785	0.999949	0.18833	0.999949	0.075793	0.999949	-0.28039
Cthe_0436	Tetratricopeptide TPR_2 repeat-containing protein		0.109476	0.0523662	-0.05584	0.85148	-0.24768	0.425939	-0.08237	0.149639	0.195225	0.685144	-0.02995	0.962348	-0.29159	0.610431	-0.06641	0.894948	-0.10185	0.597924	-0.41912	0.363055	-0.50783	0.303853	-0.19056	0.377552	-0.35095	0.874681	-1.74703	0.764169	-0.37948	0.951669	1.0166	0.757262	0.236253	0.516986	-0.09915	0.850853	-0.46806	0.383373	-0.13265	0.716768	-0.08696	0.999949	-0.01557	0.999949	0.107036	0.999949	0.035652
Cthe_0437	hypothetical protein		-0.09904	0.510345	-0.19446	0.695591	-0.16093	0.747992	-0.06551	0.674433	-0.14613	0.909225	-0.35575	0.830082	-0.8738	0.595414	-0.66418	0.581955	-0.44321	0.668896	-0.74492	0.621022	-1.09005	0.488796	-0.78834	0.473559	-0.69231	0.599321	-2.07283	0.779278	-0.96169	0.892951	0.418826	0.757262	-0.10511	0.928614	-0.42495	0.789486	-1.05027	0.503164	-0.73043	0.497548	-0.1834	0.999949	-0.23258	0.999949	0.580457	0.999949	0.629636
Cthe_0438	Dockerin type 1 protein		-0.09892	0.459101	-0.06156	0.861325	0.046074	0.896353	0.008721	0.95659	0.231833	0.766719	0.849003	0.317909	-0.47267	0.535008	-1.08984	0.236012	-0.06524	0.917547	0.459836	0.570225	-0.68892	0.424942	-1.214	0.17465	-0.31435	0.868598	-0.86807	0.834992	-0.56056	0.89798	-0.00683	0.997451	0.27286	0.694836	0.779807	0.3201	-0.64914	0.383359	-1.15609	0.201243	-0.785	0.0251867	0.2761	0.999949	0.875408	0.903005	-0.18569
Cthe_0439	CobB/CobQ domain protein glutamine amidotransferase		0.060282	0.678832	0.040909	0.935433	0.19167	0.687333	0.211042	0.117058	4.984e-05	0.999971	0.129141	0.923455	0.321958	0.800641	0.192867	0.845138	-0.29703	0.80671	-0.26003	0.874446	0.105712	0.951079	0.068711	0.960805	-0.54613	0.905145	-1.58794	0.757262	0.234068	0.965679	1.27588	0.77962	0.041078	0.973275	0.059945	0.967318	0.145486	0.919837	0.126618	0.915468	-0.24483	0.999949	0.41785	0.999949	-0.78083	0.765031	-1.44351
Cthe_0440	domain of unknown function DUF1727		0.214128	0.066862	-0.1091	0.796666	-0.47739	0.315654	-0.15416	0.194695	0.311739	0.622067	-0.15535	0.840316	-0.06592	0.93704	0.401168	0.526621	0.014662	0.988222	-0.54451	0.631461	-0.28216	0.804752	0.277012	0.748193	-0.23444	0.961725	-1.87242	0.757262	-0.15381	0.980511	1.48418	0.757262	0.352767	0.632349	-0.22454	0.788124	-0.24239	0.771104	0.33492	0.64897	-0.23057	0.999949	0.307848	0.999949	-0.56745	0.964153	-1.10586
Cthe_0441	EPSP synthase (3-phosphoshikimate 1-carboxyvinyltransferase)		0.071725	0.337967	0.682319	0.128486	0.666357	0.133337	0.055763	0.460548	0.422382	0.345082	1.61194	0.127285	0.999869	0.232682	-0.18969	0.644758	0.125305	0.883316	1.22277	0.315539	0.783623	0.4672	-0.31384	0.695667	-0.1238	0.975773	-0.10514	0.983179	0.911979	0.820631	0.893319	0.801955	0.463409	0.405535	1.54274	0.152229	0.823397	0.326527	-0.25594	0.627842	-0.09792	0.999949	0.603557	0.999949	-0.16166	0.999949	-0.86314
Cthe_0442	Polypeptide-transport-associated domain protein FtsQ-type		0.390226	1.62287e-05	0.171596	0.221679	0.086148	0.497218	0.304778	0.00023455	0.479863	0.136702	0.536057	0.232587	0.819611	0.13658	0.763417	0.0622524	0.182786	0.675096	0.146889	0.844154	0.603365	0.439648	0.639261	0.264015	-0.06631	0.985434	-1.18102	0.798636	0.73172	0.871861	1.84643	0.757262	0.520891	0.195515	0.466861	0.321434	0.643139	0.223126	0.697169	0.131072	-0.24767	0.598337	-0.00957	0.999949	-0.44422	0.999949	-0.68231
Cthe_0443	protein of unknown function DUF1290	Array	0.654949	4.54633e-07	0.251084	0.504258	0.913537	0.112481	1.3174	2.9932e-11	1.25332	0.124374	0.578419	0.350538	-0.24929	0.663673	0.425615	0.430587	0.956245	0.0505395	0.189252	0.406193	-0.46553	0.154931	0.301459	0.262917	0.707144	0.761786	-1.13866	0.807989	-0.33718	0.949147	1.50862	0.757262	1.29435	0.0772743	0.509223	0.356109	-0.42576	0.418596	0.359367	0.404675	-0.03425	0.999949	0.242868	0.999949	0.41468	0.999949	0.137561
Cthe_0444	cell division protein FtsA		0.152464	0.0338573	0.041659	0.723853	0.146115	0.244618	0.256921	0.00073978	-0.06249	0.925343	0.383267	0.634658	1.05642	0.263487	0.610668	0.359145	-0.35957	0.650457	-0.0059	0.996081	0.840178	0.443663	0.486512	0.547773	-0.60867	0.877623	-1.33381	0.763906	0.968534	0.816516	1.69368	0.757262	-0.02146	0.97864	0.314071	0.716768	0.879953	0.351185	0.54442	0.45676	-0.0548	0.999949	-0.03207	0.999949	-0.81126	0.894949	-0.83399
Cthe_0445	cell division protein FtsZ		-0.02049	0.860309	0.096544	0.735169	0.258851	0.391324	0.14182	0.160951	-0.0085	0.987947	0.56818	0.426739	0.588673	0.412725	0.011995	0.981689	-0.30558	0.72374	0.179012	0.874791	0.372427	0.729353	-0.11216	0.903756	-0.55468	0.871067	-1.1489	0.789037	0.500782	0.908034	1.095	0.764799	0.032529	0.95937	0.498983	0.507755	0.412201	0.580428	-0.05425	0.928811	-0.19627	0.999949	0.293012	0.999949	-0.48368	0.999949	-0.97296
Cthe_0446	sigma-E processing peptidase SpoIIGA	Array	1.5806	1.15522e-05	2.43347	3.6472e-08	-0.67996	0.0270522	-1.53283	1.68636e-05	2.69929	0.250679	4.10784	0.148177	-0.90229	0.647815	-2.31085	0.302899	2.40221	0.324109	3.71868	0.206449	-1.11854	0.592473	-2.43501	0.32018	2.15311	0.76981	2.39077	0.757262	-0.99018	0.886108	-1.22784	0.861693	2.74031	0.261993	4.03865	0.160455	-1.07877	0.593412	-2.3771	0.305839	1.22988	0.966788	3.69868	0.533033	1.14125	0.999949	-1.32756
Cthe_0447	RNA polymerase sigma-E factor		0.81792	0.00042945	0.891804	0.0450351	-0.21877	0.504619	-0.29266	0.183427	1.58457	0.222118	1.63812	0.324441	-0.34619	0.818957	-0.39973	0.705636	1.2875	0.308776	1.24895	0.406873	-0.56243	0.67648	-0.52389	0.617656	1.0384	0.820631	-0.07896	0.991321	-0.43408	0.961759	0.683276	0.882869	1.6256	0.238884	1.56892	0.339667	-0.52266	0.728046	-0.46598	0.674018	0.754923	0.999949	1.31074	0.894949	0.503407	0.999949	-0.05241
Cthe_0448	RNA polymerase sigma-G factor		0.100564	0.774095	0.518219	0.0956194	-0.13041	0.703814	-0.54806	0.0774374	0.636183	0.775509	1.34853	0.537432	-1.57586	0.476724	-2.28821	0.339043	0.339106	0.88806	0.959366	0.670366	-1.79211	0.457526	-2.41237	0.352545	0.090006	0.990568	-0.36854	0.969467	-1.66375	0.833698	-1.2052	0.877623	0.677211	0.764586	1.27934	0.563448	-1.75234	0.441572	-2.35446	0.339252	2.00982	0.239647	2.8967	0.531593	-0.1419	0.999949	-1.02879
Cthe_0449	sporulation protein, YlmC/YmxH family		0.290984	0.212346	0.259476	0.390347	-0.15789	0.599542	-0.12638	0.605928	0.948451	0.676563	0.498608	0.82623	-2.38002	0.337648	-1.93017	0.409899	0.651374	0.78301	0.10944	0.966862	-2.59626	0.344051	-2.05433	0.423212	0.402273	0.959521	-1.21847	0.851608	-2.46791	0.757262	-0.84716	0.898324	0.989479	0.664565	0.429412	0.859514	-2.55649	0.324224	-1.99642	0.408212	1.84128	0.718173	2.83957	0.737385	-0.13054	0.999949	-1.12883
Cthe_0450	Ribonucleotide reductase regulator NrdR-like protein		0.223314	0.0050713	-0.37353	0.375136	-0.43073	0.326502	0.166113	0.0340334	-0.16597	0.825512	-0.11933	0.876776	0.914783	0.288077	0.868138	0.305649	-0.46305	0.658409	-0.50849	0.629111	0.698537	0.520511	0.743982	0.497387	-0.71215	0.867051	-1.8364	0.757262	0.826893	0.853647	1.95115	0.757262	-0.12494	0.888384	-0.18852	0.823952	0.738311	0.396086	0.80189	0.368083	0.125689	0.999949	-0.0615	0.999949	-1.14279	0.390632	-0.9556
Cthe_0451	protein of unknown function DUF115		0.345396	0.00057893	0.054737	0.693645	0.076619	0.576051	0.367278	0.0003201	0.439624	0.291975	0.083318	0.852761	-0.04902	0.917994	0.307283	0.41433	0.142546	0.852502	-0.30585	0.677328	-0.26527	0.716941	0.183128	0.805966	-0.10655	0.977367	-1.63376	0.757262	-0.13691	0.979355	1.39029	0.757262	0.480651	0.338118	0.014122	0.979418	-0.22549	0.645167	0.241035	0.592466	0.077561	0.999949	0.301407	0.999949	-0.33925	0.999949	-0.56309
Cthe_0452	cellulosome anchoring protein cohesin region		0.013626	0.884887	-0.16184	0.391031	-0.19865	0.313368	-0.02318	0.799366	-0.06488	0.931465	-0.36137	0.608799	-0.02265	0.977277	0.273839	0.699283	-0.36196	0.682951	-0.75054	0.453502	-0.2389	0.799943	0.149684	0.873579	-0.61106	0.883265	-2.07845	0.757262	-0.11054	0.983626	1.35685	0.761461	-0.02385	0.977828	-0.43057	0.575215	-0.19912	0.799588	0.207591	0.7918	0.059843	0.999949	0.189161	0.999949	-0.69805	0.978687	-0.82737
Cthe_0453	hypothetical protein	Array_KDMM_RPM	-1.56049	7.41527e-09	-0.16543	0.844483	-1.74622	0.150793	-3.14128	3.8226e-13	-3.32435	0.0794572	-0.66893	0.62888	-2.95887	0.14328	-5.6143	0.0306714	-3.62143	0.101092	-1.0581	0.442923	-3.17512	0.137006	-5.73845	0.048483	-3.87053	0.112439	-2.38601	0.757262	-3.04676	0.757262	-4.53129	0.0931409	-3.28333	0.0701337	-0.73813	0.572742	-3.13535	0.122016	-5.68054	0.0291144	0.241161	0.999949	0.938084	0.999949	1.18068	0.999949	0.483761
Cthe_0454	hypothetical protein	Array	-1.35253	1.39266e-07	-0.3688	0.461601	-1.85903	0.0453108	-2.84276	4.233e-12	-0.14928	0.940436	-0.16394	0.934466	-3.75525	0.149484	-3.74058	0.150197	-0.44636	0.800808	-0.55311	0.751055	-3.97149	0.154931	-3.86474	0.161936	-0.69546	0.757262	-1.88102	0.786522	-3.84314	0.757262	-2.65758	0.344009	-0.10825	0.956533	-0.23314	0.901586	-3.93172	0.134724	-3.80683	0.140168	-0.04933	0.999949	1.30466	0.999949	2.11726	0.999949	0.763271
Cthe_0455	Mg chelatase, subunit ChlI		-0.01669	0.912026	-0.04109	0.906832	0.435346	0.263618	0.459745	0.00068141	-0.0722	0.453293	0.018087	0.922826	0.293903	0.19435	0.203613	0.141035	-0.36928	0.443853	-0.37108	0.532123	0.077657	0.899399	0.079457	0.866565	-0.61838	0.832298	-1.69899	0.757262	0.206012	0.969864	1.28662	0.757262	-0.03118	0.888588	-0.05111	0.834552	0.117431	0.616221	0.137365	0.50629	-0.14411	0.999949	-0.02031	0.999949	-0.42569	0.718115	-0.54949
Cthe_0456	protein of unknown function UPF0047		0.24505	0.0157002	-0.15761	0.635265	0.481117	0.237949	0.883782	2.11349e-08	0.338937	0.56952	-0.22805	0.705636	0.713782	0.295388	1.28076	0.142563	0.04186	0.967532	-0.61721	0.519451	0.497535	0.596713	1.15661	0.306066	-0.20724	0.963183	-1.94512	0.757262	0.625891	0.890438	2.36377	0.757262	0.379965	0.563925	-0.29724	0.650151	0.53731	0.432291	1.21452	0.179134	0.224924	0.999949	-0.07216	0.999949	-1.03983	0.846884	-0.74274
Cthe_0457	protein of unknown function DUF307		0.091018	0.0738719	-0.5129	0.265352	-0.02761	0.944537	0.576314	5.6108e-10	0.020353	0.961432	-0.66608	0.412725	0.09298	0.910797	0.779417	0.148909	-0.27672	0.718721	-1.05525	0.322971	-0.12327	0.897197	0.655261	0.436709	-0.52582	0.844292	-2.38316	0.757262	0.00509	0.998874	1.86242	0.757262	0.061381	0.888384	-0.73528	0.372378	-0.08349	0.920466	0.713169	0.188418	0.191332	0.999949	-0.23606	0.999949	-0.69317	0.999949	-0.26578
Cthe_0458	exodeoxyribonuclease III		0.101095	0.0868318	0.017842	0.810099	-0.06193	0.375726	0.021321	0.746306	0.187699	0.750639	0.155715	0.867238	-0.54203	0.552016	-0.51004	0.399608	-0.10938	0.487995	-0.23345	0.715725	-0.75827	0.324109	-0.6342	0.0591451	-0.35848	0.883677	-1.56136	0.800747	-0.62992	0.924066	0.572966	0.815226	0.228727	0.635045	0.086519	0.926575	-0.7185	0.417944	-0.57629	0.300987	0.108574	0.999949	0.185502	0.999949	0.342071	0.999949	0.265143
Cthe_0459	DNA protecting protein DprA		0.416378	3.515e-05	-0.13091	0.841299	-0.66135	0.357306	-0.11406	0.196777	0.759842	0.376897	-0.28366	0.872778	-1.04767	0.544825	-0.00416	0.996416	0.462765	0.528421	-0.67283	0.659075	-1.26391	0.442697	-0.12832	0.864724	0.213664	0.863964	-2.00074	0.793238	-1.13556	0.878177	1.07884	0.757262	0.80087	0.30156	-0.35285	0.83827	-1.22414	0.468031	-0.07041	0.924315	0.367158	0.999949	0.096343	0.999949	0.497499	0.999949	0.768314
Cthe_0460	DNA topoisomerase I		-0.03722	0.824541	-0.45465	0.413125	-0.31421	0.552177	0.10322	0.497804	-0.02132	0.989185	-1.02979	0.567833	-0.64995	0.724069	0.358526	0.777168	-0.31839	0.799943	-1.41896	0.437084	-0.86619	0.610829	0.234371	0.857459	-0.56749	0.757262	-2.74686	0.757262	-0.73784	0.927135	1.44154	0.200927	0.019712	0.987502	-1.09898	0.524062	-0.82642	0.630542	0.292278	0.797351	0.108904	0.999949	-0.56433	0.999949	0.014321	0.999949	0.687557
Cthe_0461	gid protein	TMM	-0.2946	0.231882	-1.01474	0.215336	-0.1824	0.787835	0.537738	0.0259313	-0.29455	0.844835	-1.36223	0.387317	-0.26851	0.859201	0.799159	0.590809	-0.59163	0.666644	-1.75139	0.307515	-0.48476	0.729353	0.675003	0.624236	-0.84073	0.0466827	-3.0793	0.757262	-0.3564	0.963557	1.88217	0.0093285	-0.25352	0.859514	-1.43142	0.350281	-0.44499	0.752661	0.732911	0.589072	-0.53094	0.999949	-1.13496	0.999949	-0.12891	0.999949	0.475121
Cthe_0462	flagellar basal-body rod protein FlgB		-0.08061	0.46922	0.423023	0.204389	0.359201	0.255508	-0.14443	0.184703	-0.06693	0.936624	0.960803	0.280613	1.22846	0.208039	0.200724	0.796404	-0.36401	0.668361	0.571635	0.551338	1.01221	0.350655	0.076568	0.933897	-0.61311	0.757262	-0.75627	0.879567	1.14057	0.818928	1.28373	0.529375	-0.0259	0.973275	0.891607	0.274963	1.05198	0.227304	0.134476	0.853275	-0.61993	0.999949	-0.4068	0.999949	-0.03102	0.999949	-0.24415
Cthe_0463	flagellar basal-body rod protein FlgC		0.098979	0.319395	0.444808	3.81e-05	0.538277	3.66322e-06	0.192448	0.0445972	-0.07482	0.892428	0.946825	0.179985	1.35179	0.11017	0.330143	0.533033	-0.37189	0.613145	0.557658	0.471631	1.13554	0.248192	0.205988	0.778004	-0.62099	0.757262	-0.77025	0.866356	1.26389	0.787456	1.41315	0.757262	-0.03379	0.949759	0.877629	0.176994	1.17531	0.115626	0.263895	0.577174	-0.19992	0.999949	-0.2749	0.999949	-0.30023	0.999949	-0.22525
Cthe_0464	flagellar hook-basal body complex subunit FliE		0.285035	0.291847	0.702613	0.12472	0.639967	0.15148	0.222388	0.414159	0.339449	0.806459	0.740102	0.625609	0.025775	0.989185	-0.37488	0.788145	0.042372	0.977669	0.350934	0.806207	-0.19047	0.899825	-0.49903	0.711098	-0.20673	0.757262	-0.97698	0.883204	-0.06211	0.992219	0.708132	0.529375	0.380477	0.763198	0.670905	0.636527	-0.1507	0.923352	-0.44112	0.726202	-0.13522	0.999949	-0.06699	0.999949	0.611151	0.999949	0.54292
Cthe_0465	flagellar M-ring protein FliF		0.294025	0.00025226	0.607915	0.109351	0.291305	0.304287	-0.02258	0.786294	0.515952	0.434561	1.11865	0.26142	0.434579	0.607749	-0.16812	0.796601	0.218875	0.75588	0.729483	0.366646	0.218333	0.756531	-0.29228	0.677749	-0.03023	0.986585	-0.59843	0.920524	0.346689	0.959349	0.914889	0.757262	0.55698	0.348579	1.04946	0.262257	0.258107	0.744218	-0.23437	0.661571	0.157538	0.999949	0.208899	0.999949	0.305011	0.999949	0.25365
Cthe_0466	flagellar motor switch protein FliG	UQS	0.545266	4.38489e-09	0.658123	0.166578	0.75634	0.136833	0.643484	4.1865e-10	1.00794	0.0631289	1.10318	0.179973	0.499569	0.429243	0.404327	0.242365	0.710859	0.22264	0.714011	0.222244	0.283323	0.512373	0.280172	0.516704	0.461758	0.832876	-0.6139	0.898324	0.411679	0.93719	1.48734	0.757262	1.04896	0.0285215	1.03398	0.183592	0.323097	0.573297	0.338079	0.16735	0.200975	0.999949	0.269666	0.999949	0.163781	0.999949	0.095091
Cthe_0467	Flagellar assembly protein FliH/Type III secretion system HrpE	UQS	0.896923	5.8852e-12	0.915011	0.257011	0.925356	0.253798	0.907269	4.9834e-12	1.89937	0.0595864	1.31963	0.245014	0.165451	0.864428	0.745197	0.238737	1.60229	0.137204	0.930458	0.306066	-0.0508	0.950529	0.621041	0.397994	1.35319	0.757262	-0.39745	0.937467	0.077561	0.987485	1.82821	0.68527	1.9404	0.0421978	1.25043	0.255546	-0.01102	0.991402	0.678949	0.210547	0.301419	0.999949	0.485039	0.999949	0.49898	0.999949	0.31536
Cthe_0468	flagellar protein export ATPase FliI		0.984676	1.48571e-08	0.790332	0.0504698	0.333804	0.235158	0.528148	3.44154e-05	1.77496	0.0998581	1.47304	0.134481	-0.24148	0.717607	0.060438	0.931773	1.47788	0.2087	1.08387	0.292522	-0.45773	0.585456	-0.06372	0.944417	1.22878	0.757262	-0.24404	0.966859	-0.32937	0.952145	1.14345	0.757262	1.81598	0.0983327	1.40384	0.147054	-0.41795	0.527844	-0.00581	0.993673	0.314912	0.999949	1.08159	0.977308	0.462743	0.999949	-0.30394
Cthe_0469	flagellar export protein FliJ	Array	1.09318	3.02747e-05	0.746433	0.106754	0.746516	0.106754	1.09326	3.027e-05	1.53025	0.176567	1.00677	0.295388	-0.26323	0.760674	0.260251	0.763556	1.23317	0.320906	0.6176	0.561192	-0.47947	0.646014	0.136096	0.901864	0.984069	0.791482	-0.71031	0.886301	-0.35112	0.951669	1.34326	0.757262	1.57127	0.181316	0.937571	0.330705	-0.4397	0.609505	0.194003	0.827513	0.517216	0.999949	1.0339	0.980605	0.065995	0.999949	-0.45069
Cthe_0470	hypothetical protein	Array_KDMM	1.04967	1.1037e-11	0.729487	0.218223	0.074363	0.873801	0.394541	6.06748e-06	1.68224	0.046318	1.50307	0.126077	-0.19709	0.764073	-0.01792	0.969246	1.38516	0.214381	1.1139	0.306066	-0.41334	0.644255	-0.14207	0.864724	1.13607	0.763636	-0.21401	0.966859	-0.28498	0.9521	1.06509	0.772851	1.72327	0.0743827	1.43387	0.15226	-0.37356	0.589581	-0.08417	0.883694	0.055387	0.999949	1.14643	0.874286	0.383616	0.999949	-0.70742
Cthe_0471	flagellar hook-length control protein	Array_KDMM_RPM	2.00573	1.694e-13	1.28781	0.208908	-0.04716	0.954461	0.67076	6.1398e-07	2.99564	0.0449482	2.16096	0.182467	0.007949	0.995426	0.842627	0.29976	2.69856	0.048483	1.77179	0.21864	-0.2083	0.843503	0.718471	0.301159	2.44946	0.757262	0.443882	0.925413	-0.07994	0.986585	1.92563	0.757262	3.03666	0.0507829	2.09176	0.194903	-0.16852	0.898212	0.776379	0.34337	0.360094	0.999949	1.16829	0.999949	0.814545	0.999949	0.006354
Cthe_0472	flagellar hook capping protein	Array_KDMM_RPM_UQS	1.81497	1.4119e-10	1.12614	0.230706	0.160952	0.831051	0.849785	3.7518e-06	3.16388	0.0396298	2.38628	0.1461	-0.07255	0.953901	0.705045	0.351557	2.8668	0.0265361	1.99712	0.15481	-0.2888	0.739452	0.580889	0.276124	2.6177	0.757262	0.669208	0.878798	-0.16044	0.974575	1.78805	0.757262	3.20491	0.0407659	2.31709	0.152292	-0.24902	0.829902	0.638797	0.385107	0.280228	0.999949	1.2098	0.999949	1.07882	0.999949	0.149253
Cthe_0473	flagellar operon protein	Array_KDMM_RPM_UQS	1.52816	2.55749e-07	1.36222	0.228923	0.695253	0.456853	0.861202	0.00020396	3.08012	0.0127331	1.9134	0.199539	-0.26139	0.822432	0.905329	0.108412	2.78304	0.00258761	1.52424	0.208735	-0.47763	0.581193	0.781173	0.0352131	2.53394	0.751038	0.196326	0.972577	-0.34928	0.949147	1.98834	0.757262	3.12114	0.0108114	1.84421	0.206418	-0.43786	0.700356	0.839081	0.101613	0.513743	0.999949	1.06802	0.999949	0.936534	0.999949	0.382257
Cthe_0474	fagellar hook-basal body protein	Array_UQS	1.40121	1.31905e-09	0.906251	0.0997997	-0.14425	0.692841	0.350703	0.00799798	1.65386	0.0663829	0.677926	0.244622	-0.21608	0.658756	0.759856	0.214871	1.35678	0.0740475	0.288758	0.54654	-0.43233	0.406129	0.6357	0.221016	1.10768	0.757262	-1.03915	0.834992	-0.30397	0.961067	1.84286	0.693043	1.69489	0.0473061	0.60873	0.22618	-0.39255	0.365206	0.693608	0.192238	-0.27505	0.999949	0.258393	0.999949	0.465442	0.999949	-0.068
Cthe_0475	flagellar FlbD family protein	Array	0.896969	0.00011318	0.112225	0.77137	0.23902	0.528456	1.02376	2.68377e-05	2.05122	0.203502	0.944783	0.471969	-0.03271	0.98305	1.07373	0.412322	1.75415	0.188669	0.555616	0.586244	-0.24896	0.805131	0.949571	0.358037	1.50504	0.757262	-0.77229	0.904273	-0.1206	0.985987	2.15673	0.491316	2.09225	0.177133	0.875587	0.472878	-0.20919	0.869494	1.00748	0.39925	-0.25614	0.999949	-0.05663	0.999949	0.863965	0.999949	0.664456
Cthe_0476	flagellar basal body-associated protein FliL		0.219115	0.00068274	0.19586	0.217605	0.163369	0.279347	0.186624	0.00284502	2.3736	0.0934436	2.41753	0.090565	0.877623	0.339699	0.833687	0.35686	2.07652	0.0838102	2.02837	0.118002	0.661377	0.418368	0.709531	0.328578	1.82742	0.757262	0.700457	0.868542	0.789732	0.851767	1.9167	0.757262	2.41463	0.0875425	2.34834	0.0922591	0.701151	0.413552	0.767439	0.383373	-0.41064	0.999949	0.597155	0.999949	0.77259	0.999949	-0.2352
Cthe_0477	flagellar motor switch protein FliM	Array	1.2663	3.53653e-07	1.24785	0.126794	0.462595	0.431384	0.481045	0.0078708	3.64228	0.0900378	3.20832	0.14461	0.683376	0.652031	1.11734	0.398427	3.3452	0.0615841	2.81915	0.14599	0.46713	0.690541	0.993181	0.313958	3.0961	0.686026	1.49124	0.757262	0.595485	0.886301	2.20034	0.757262	3.68331	0.0783007	3.13912	0.145677	0.506904	0.734169	1.05109	0.39708	-0.00612	0.999949	0.888183	0.999949	1.4666	0.999949	0.572293
Cthe_0478	flagellar motor switch protein FliN	Array	1.19759	6.02065e-06	0.98896	0.260388	0.307579	0.67384	0.51621	0.0161216	3.59085	0.126275	3.15131	0.210574	0.681721	0.736681	1.12127	0.470873	3.29377	0.106535	2.76214	0.238979	0.465475	0.787437	0.99711	0.422101	3.04467	0.757262	1.43423	0.757262	0.593831	0.888969	2.20427	0.757262	3.63188	0.116355	3.08211	0.217376	0.505249	0.798929	1.05502	0.481574	0.093618	0.999949	0.950208	0.999949	1.34922	0.999949	0.492628
Cthe_0479	response regulator receiver	Array	1.06231	7.04665e-07	0.790173	0.353924	0.298503	0.695889	0.570639	0.00073079	3.6515	0.116832	2.84564	0.254774	0.771913	0.719126	1.57777	0.332373	3.35442	0.103306	2.45647	0.289905	0.555667	0.763043	1.45362	0.298389	3.10532	0.757262	1.12856	0.805073	0.684022	0.879567	2.66078	0.757262	3.69252	0.109568	2.77644	0.26565	0.595441	0.780374	1.51152	0.343394	0.335084	0.999949	0.884406	0.999949	1.01916	0.999949	0.469835
Cthe_0480	hypothetical protein		0.682717	1.95e-06	0.446536	0.306613	0.29978	0.449428	0.535961	3.293e-05	3.40435	0.0882958	2.49885	0.203987	0.273351	0.862103	1.17885	0.350051	3.10727	0.0591451	2.10968	0.222519	0.057105	0.967002	1.05469	0.266052	2.85817	0.751038	0.781776	0.84939	0.185461	0.969499	2.26186	0.757262	3.44538	0.0767147	2.42966	0.209306	0.096879	0.954939	1.1126	0.351349	0.04837	0.999949	0.792335	0.999949	1.263	0.999949	0.519037
Cthe_0481	flagellar biosynthetic protein FliP	Array	2.09398	1.14244e-08	1.09732	0.174192	-0.50409	0.43563	0.492569	0.0315274	3.54841	0.120277	2.30566	0.259981	0.431941	0.806521	1.67468	0.306782	3.25133	0.0977911	1.9165	0.295907	0.215695	0.890129	1.55053	0.262409	3.00223	0.757262	0.588589	0.885484	0.344051	0.939876	2.75769	0.757262	3.58943	0.109393	2.23647	0.269938	0.255469	0.890342	1.60844	0.310509	-0.02693	0.999949	0.649552	0.999949	1.05399	0.999949	0.377508
Cthe_0482	flagellar biosynthetic protein FliQ	Array	1.60483	4.82898e-08	0.879059	0.2866	0.051213	0.945765	0.776981	0.00026009	4.4888	0.0757937	2.45066	0.214972	-0.57203	0.721297	1.46611	0.343361	4.19172	0.0591451	2.06149	0.222519	-0.78828	0.52616	1.34195	0.284761	3.94262	0.344585	0.733583	0.866379	-0.65992	0.878667	2.54912	0.68527	4.52983	0.0662958	2.38146	0.217941	-0.74851	0.619941	1.39986	0.334699	-0.10862	0.999949	0.949737	0.999949	1.90279	0.999949	0.844428
Cthe_0483	flagellar biosynthetic protein FliR	Array	1.60662	9.7993e-08	0.887821	0.12284	0.149003	0.735169	0.867806	0.00014745	3.2467	0.125555	2.23918	0.214871	0.283043	0.845138	1.29056	0.378176	2.94962	0.0980423	1.85002	0.231392	0.066797	0.957907	1.1664	0.312426	2.70052	0.757262	0.522107	0.908034	0.195153	0.969499	2.37357	0.757262	3.28773	0.11359	2.16999	0.222086	0.106572	0.946234	1.22431	0.383373	-0.0633	0.999949	0.65365	0.999949	1.13233	0.999949	0.415375
Cthe_0484	flagellar biosynthetic protein FlhB	Array	1.567	2.57682e-07	0.951964	0.184423	0.054021	0.928279	0.669062	0.00272554	3.25942	0.11071	2.14214	0.220982	-0.07265	0.962722	1.04463	0.427042	2.96234	0.0777535	1.75297	0.224604	-0.2889	0.781292	0.920471	0.346867	2.71324	0.757262	0.425062	0.932651	-0.16054	0.975949	2.12764	0.757262	3.30045	0.0976069	2.07294	0.226249	-0.24913	0.862303	0.978379	0.430462	0.026363	0.999949	0.73862	0.999949	1.306	0.999949	0.593744
Cthe_0485	flagellar biosynthesis protein FlhA	Array	1.36324	7.63264e-08	0.795591	0.274211	-0.03223	0.961769	0.535418	0.00249754	3.00007	0.15769	2.11273	0.284423	0.503115	0.772689	1.39046	0.38799	2.70299	0.149969	1.72356	0.316882	0.286869	0.847028	1.2663	0.347262	2.45389	0.757262	0.395654	0.935221	0.415225	0.931523	2.47347	0.757262	3.0411	0.152972	2.04353	0.29371	0.326643	0.852965	1.32421	0.397931	0.056895	0.999949	0.605453	0.999949	0.834003	0.999949	0.285445
Cthe_0486	flagellar biosynthetic protein FlhF	Array	1.79926	2.39756e-06	1.06174	0.313478	0.20829	0.828195	0.94581	0.00211487	2.94989	0.210711	1.9869	0.342144	0.238351	0.906837	1.20135	0.520976	2.65282	0.203728	1.59773	0.378243	0.022105	0.99007	1.07719	0.480244	2.40372	0.757262	0.269822	0.961067	0.15046	0.977977	2.28435	0.757262	2.99092	0.200886	1.9177	0.352173	0.061879	0.976704	1.1351	0.52604	-0.08459	0.999949	0.44397	0.999949	1.13441	0.999949	0.605854
Cthe_0487	Cobyrinic acid ac-diamide synthase	Array	1.66153	1.83264e-05	1.13993	0.33325	0.481281	0.646319	1.00288	0.00282012	3.21918	0.170138	2.1793	0.317438	0.474147	0.810784	1.51403	0.402539	2.92211	0.163126	1.79013	0.347262	0.257901	0.881117	1.38987	0.365598	2.673	0.757262	0.462225	0.927815	0.386256	0.941142	2.59704	0.757262	3.26021	0.16484	2.11011	0.326867	0.297675	0.885515	1.44778	0.410372	0.146576	0.999949	0.558869	0.999949	0.976103	0.999949	0.56381
Cthe_0488	type IV pilus assembly PilZ	Array	2.13667	4.0871e-10	1.61079	0.271981	0.97379	0.442741	1.49967	5.55404e-08	2.87258	0.095994	2.34146	0.310209	0.751293	0.718829	1.28242	0.28533	2.57551	0.105561	1.95229	0.376275	0.535047	0.784012	1.15826	0.291321	2.32641	0.757262	0.624382	0.868542	0.663403	0.862812	2.36543	0.757262	2.91361	0.0984455	2.27226	0.324864	0.574821	0.78436	1.21617	0.314802	0.283001	0.999949	0.925535	0.999949	0.494467	0.999949	-0.14807
Cthe_0489	Chemotaxis response regulator protein-glutamate methylesterase	Array	1.33812	3.51703e-07	0.826421	0.362127	0.283765	0.731003	0.795463	0.00015024	2.80686	0.153606	2.09475	0.345082	0.990981	0.627917	1.70309	0.289098	2.50978	0.153033	1.70558	0.400307	0.774735	0.669736	1.57893	0.267633	2.26068	0.757262	0.37767	0.93719	0.903091	0.832876	2.7861	0.757262	2.84788	0.152595	2.02555	0.35781	0.814509	0.687738	1.63684	0.303187	0.311795	0.999949	0.48639	0.999949	0.447197	0.999949	0.272603
Cthe_0490	CheW domain protein	Array	1.09658	3.8015e-06	0.701436	0.392237	0.102583	0.896166	0.497729	0.00880177	2.89359	0.143165	1.97471	0.338048	0.355172	0.851463	1.27406	0.376897	2.59652	0.112684	1.58554	0.370868	0.138926	0.934622	1.1499	0.307811	2.34742	0.757262	0.257633	0.961725	0.267282	0.959792	2.35707	0.757262	2.93462	0.131657	1.90551	0.347156	0.1787	0.929286	1.20781	0.380879	0.186639	0.999949	0.465599	0.999949	0.983763	0.999949	0.704803
Cthe_0491	CheW domain protein	Array	2.28148	1.1805e-10	1.25845	0.331806	0.299313	0.793703	1.32235	2.30376e-07	3.21791	0.104432	1.94218	0.334321	0.599176	0.748421	1.87491	0.218268	2.92083	0.0740475	1.55301	0.364098	0.38293	0.799797	1.75075	0.161732	2.67173	0.757262	0.225104	0.967656	0.511285	0.914541	2.95792	0.757262	3.25894	0.0933409	1.87298	0.342471	0.422704	0.817701	1.80866	0.218807	0.252078	0.999949	0.352797	0.999949	0.820034	0.999949	0.719314
Cthe_0492	CheC domain protein	Array	1.60855	5.39637e-08	0.721892	0.401473	0.20723	0.798243	1.09389	6.6351e-06	3.3079	0.142637	2.08216	0.316867	0.789652	0.672883	2.0154	0.26557	3.01082	0.124044	1.69299	0.334297	0.573406	0.698251	1.89124	0.228764	2.76172	0.757262	0.365081	0.948784	0.701762	0.886108	3.0984	0.757262	3.34893	0.133879	2.01296	0.324545	0.613181	0.739297	1.94915	0.268252	0.267717	0.999949	0.295894	0.999949	0.826422	0.999949	0.798245
Cthe_0493	Chemoreceptor glutamine deamidase cheD	Array	1.17522	8.82222e-07	0.719749	0.387149	0.776999	0.359122	1.23247	4.91723e-07	3.1318	0.173942	2.20077	0.313047	0.814732	0.677422	1.74576	0.346122	2.83472	0.163048	1.81161	0.346031	0.598486	0.714095	1.6216	0.306782	2.58562	0.757262	0.483697	0.918081	0.726842	0.868542	2.82877	0.757262	3.17283	0.165867	2.13158	0.323068	0.63826	0.742075	1.67951	0.352211	-0.01019	0.999949	0.328287	0.999949	0.887583	0.999949	0.54911
Cthe_0494	hypothetical protein	Array	1.53502	2.80115e-06	1.11565	0.305606	1.13336	0.300911	1.55273	2.46067e-06	2.92526	0.170138	1.88783	0.325934	0.283289	0.873103	1.32072	0.415965	2.62819	0.151069	1.49867	0.34217	0.067043	0.964692	1.19656	0.35931	2.37908	0.757262	0.170758	0.975773	0.195399	0.972577	2.40373	0.757262	2.96629	0.160664	1.81864	0.332006	0.106817	0.955443	1.25447	0.418445	0.095311	0.999949	0.360788	0.999949	1.07361	0.999949	0.808129
Cthe_0495		Array	1.66819	6.91081e-07	1.04982	0.321879	0.086753	0.92993	0.705119	0.00544566	1.33231	0.282085	1.13622	0.334871	0.117937	0.917994	0.314026	0.773679	1.03523	0.231658	0.74705	0.31826	-0.09831	0.881272	0.18987	0.760912	0.786128	0.802972	-0.58086	0.915718	0.030047	0.994786	1.39703	0.757262	1.37333	0.260009	1.06702	0.340973	-0.05853	0.959923	0.247778	0.811108	-0.03253	0.999949	0.171802	0.999949	0.676134	0.999949	0.471806
Cthe_0498	protein of unknown function DUF342		0.381396	8.34158e-05	0.654795	0.083034	0.622522	0.0904965	0.349123	0.00020888	0.67709	0.305741	1.24086	0.144206	0.711896	0.288869	0.148131	0.803297	0.380013	0.593974	0.851688	0.312917	0.49565	0.497532	0.023975	0.974387	0.130912	0.9656	-0.47622	0.929378	0.624006	0.901386	1.23114	0.757262	0.718118	0.276015	1.17166	0.149629	0.535424	0.37526	0.081883	0.893049	0.193821	0.999949	0.359145	0.999949	-0.00035	0.999949	-0.16568
Cthe_0499	hypothetical protein		0.509865	1.63724e-05	0.644916	0.392689	0.96187	0.261736	0.826819	3.97787e-08	1.10871	0.245386	1.50837	0.270144	0.913174	0.445394	0.513517	0.522614	0.811636	0.489066	1.1192	0.377552	0.696928	0.544374	0.389361	0.725781	0.562536	0.82243	-0.20871	0.969467	0.825284	0.851426	1.59652	0.757262	1.14974	0.236275	1.43918	0.284718	0.736702	0.522792	0.447269	0.565751	0.503109	0.999949	0.407479	0.999949	0.017549	0.999949	0.113179
Cthe_0500	hypothetical protein	RPM	0.3682	4.98956e-05	0.402378	0.361675	0.446603	0.327246	0.412425	1.42157e-05	1.45179	0.0996725	1.49146	0.280658	0.833749	0.488506	0.794076	0.226721	1.15471	0.0107076	1.10229	0.301565	0.617503	0.496273	0.66992	0.0294728	0.905609	0.757262	-0.22562	0.968365	0.745859	0.871861	1.87708	0.757262	1.49281	0.0764415	1.42226	0.290701	0.657277	0.56975	0.727828	0.221678	0.378619	0.999949	0.220398	0.999949	0.267155	0.999949	0.425375
Cthe_0501	aminodeoxychorismate lyase		0.376018	0.00453646	0.45314	0.237012	0.170486	0.599321	0.093365	0.492378	1.17526	0.2212	1.46534	0.258019	0.587897	0.59265	0.297818	0.702583	0.878181	0.125572	1.07617	0.253916	0.371651	0.602194	0.173662	0.606177	0.62908	0.805886	-0.25174	0.965679	0.500007	0.922399	1.38083	0.757262	1.21629	0.187284	1.39614	0.266548	0.411425	0.696626	0.23157	0.738955	0.199078	0.999949	0.207332	0.999949	0.499939	0.999949	0.491685
Cthe_0502	hypothetical protein		0.987567	4.54633e-07	0.837905	0.0225171	-0.12619	0.583002	0.023475	0.888868	2.2945	0.215806	2.18521	0.227715	-1.57721	0.334453	-1.46792	0.35748	1.99742	0.308776	1.79604	0.343615	-1.79346	0.344051	-1.59208	0.385602	1.74832	0.778496	0.468136	0.94324	-1.6651	0.787456	-0.38492	0.956737	2.33553	0.227012	2.11602	0.25638	-1.75368	0.314341	-1.53417	0.358809	1.2424	0.406517	2.89977	0.113389	0.692366	0.75075	-0.96501
Cthe_0503	2'-5' RNA ligase		0.678397	1.00841e-06	0.30393	0.365206	-0.04439	0.890229	0.330074	0.00228651	0.727981	0.128979	0.549874	0.214785	-0.13152	0.711523	0.046588	0.887008	0.430904	0.433761	0.160706	0.749784	-0.34777	0.509131	-0.07757	0.884897	0.181804	0.949163	-1.1672	0.818928	-0.21941	0.970279	1.1296	0.757262	0.769009	0.116355	0.480678	0.237921	-0.30799	0.382147	-0.01966	0.955989	0.110593	0.999949	0.429718	0.984874	0.081492	0.999949	-0.23763
Cthe_0504	Capsule synthesis protein, CapA		-0.07075	0.433335	-0.12467	0.593339	0.282652	0.288339	0.336568	0.00034639	-0.54021	0.574551	-0.497	0.743546	1.23277	0.420288	1.18956	0.285275	-0.83729	0.533435	-0.88617	0.636022	1.01652	0.593697	1.0654	0.448678	-1.08639	0.81254	-2.21408	0.757262	1.14488	0.805673	2.27257	0.757262	-0.49919	0.640966	-0.5662	0.713591	1.0563	0.493451	1.12331	0.345173	-0.4583	0.946774	-0.29088	0.999949	-1.60906	0.249228	-1.77649
Cthe_0505	formate acetyltransferase		-0.04355	0.454693	-0.06423	0.262483	0.106737	0.0547306	0.127418	0.0215922	0.803471	0.48725	0.613129	0.700699	0.143814	0.93304	0.334157	0.775165	0.506394	0.629111	0.223961	0.86944	-0.07243	0.960968	0.210001	0.84543	0.257293	0.757262	-1.10395	0.863736	0.055924	0.992348	1.41717	0.147585	0.844499	0.420485	0.543933	0.719262	-0.03266	0.984841	0.267909	0.794694	0.335574	0.999949	-0.18955	0.999949	0.488699	0.999949	1.01383
Cthe_0506	pyruvate formate-lyase activating enzyme		-0.02755	0.638799	-0.0686	0.215975	0.051722	0.357306	0.092774	0.088142	-0.18224	0.842796	-0.56871	0.805873	0.046309	0.986499	0.432772	0.634646	-0.47932	0.58046	-0.95787	0.644022	-0.16994	0.939923	0.308616	0.713324	-0.72842	0.757262	-2.28578	0.791482	-0.04158	0.995892	1.51578	0.373006	-0.14121	0.863375	-0.6379	0.776175	-0.13016	0.959048	0.366524	0.63663	0.641394	0.999949	-0.617	0.999949	-0.16818	0.999949	1.09021
Cthe_0507	Exonuclease RNase T and DNA polymerase III		-0.32287	0.0510334	-1.0209	0.532721	-0.67675	0.671176	0.021281	0.914102	-0.87066	0.588731	-1.76529	0.603621	-0.85676	0.804333	0.037879	0.984533	-1.16773	0.486517	-2.15446	0.52631	-1.073	0.742527	-0.08628	0.961577	-1.41684	0.234826	-3.48237	0.761054	-0.94465	0.93575	1.12089	0.374349	-0.82963	0.575102	-1.83449	0.578288	-1.03323	0.758469	-0.02837	0.986911	0.297259	0.999949	-0.96474	0.999949	-0.11398	0.999949	1.14802
Cthe_0508	hypothetical protein	Array	-1.00879	0.0154206	-1.33431	0.401256	-0.80473	0.589701	-0.47921	0.260388	-2.62409	0.405135	-2.01523	0.520763	0.432122	0.895247	-0.17674	0.958531	-2.92117	0.413555	-2.4044	0.482106	0.215876	0.952068	-0.30089	0.931965	-3.17027	0.757262	-3.73231	0.757262	0.344232	0.973909	0.906272	0.834992	-2.58306	0.403642	-2.08443	0.496176	0.25565	0.940217	-0.24298	0.940935	-0.43323	0.999949	-1.48774	0.999949	-1.12979	0.999949	-0.07528
Cthe_0509	sodium ion-translocating decarboxylase, beta subunit		-0.08194	0.306612	-0.39054	0.0794844	-0.29002	0.141275	0.018574	0.836537	-0.18491	0.542724	-1.19289	0.149861	-0.48694	0.418785	0.52104	0.190784	-0.48199	0.335205	-1.58206	0.220378	-0.70319	0.471161	0.396884	0.40234	-0.73109	0.757262	-2.90997	0.757262	-0.57483	0.909514	1.60405	0.757262	-0.14388	0.444415	-1.26209	0.134763	-0.66341	0.303187	0.454792	0.115989	-0.55834	0.884692	-0.39923	0.999949	-0.47689	0.999949	-0.63601
Cthe_0511	ATP-binding region ATPase domain protein		0.191593	0.083034	0.050998	0.842538	-0.14631	0.556589	-0.00572	0.966284	0.244557	0.441237	0.253916	0.547174	-0.03516	0.93907	-0.04452	0.890287	-0.05252	0.816775	-0.13525	0.843379	-0.25141	0.702377	-0.16868	0.478258	-0.30162	0.899304	-1.46316	0.757262	-0.12305	0.980394	1.03849	0.757262	0.285585	0.234459	0.18472	0.646987	-0.21163	0.60237	-0.11077	0.565301	-0.41922	0.799805	0.077789	0.999949	0.041113	0.999949	-0.4559
Cthe_0512	integrase family protein		-0.57688	0.00061288	-0.60961	0.161383	-0.05097	0.88828	-0.01824	0.923736	-0.7	0.344877	-1.06387	0.214785	-1.11087	0.203322	-0.74701	0.324608	-0.99708	0.390583	-1.45304	0.272585	-1.32712	0.298406	-0.87116	0.436013	-1.24618	0.757262	-2.78094	0.757262	-1.19876	0.81254	0.335999	0.934124	-0.65897	0.390702	-1.13306	0.219711	-1.28735	0.186501	-0.81326	0.3201	0.281745	0.999949	0.438734	0.999949	-0.56186	0.999949	-0.71885
Cthe_0514	DNA methylase N-4/N-6 domain protein		-0.25859	0.00409631	-0.25579	0.0830662	-0.02472	0.850742	-0.02752	0.781883	-0.33773	0.558914	-0.21433	0.715346	-0.77818	0.255844	-0.90158	0.214972	-0.6348	0.518183	-0.60349	0.534737	-0.99442	0.359345	-1.02573	0.349149	-0.8839	0.771578	-1.9314	0.757262	-0.86607	0.833698	0.181431	0.959146	-0.2967	0.624639	-0.28352	0.640155	-0.95465	0.219569	-0.96783	0.214656	-0.08225	0.999949	0.495656	0.999949	-0.10178	0.999949	-0.67969
Cthe_0515	transposase IS66		-0.38743	0.00562465	0.466468	0.202561	0.506762	0.17851	-0.34714	0.0122293	-0.09288	0.886309	0.67858	0.427744	0.361638	0.66521	-0.40983	0.515204	-0.38996	0.503051	0.289413	0.718721	0.145392	0.866072	-0.53398	0.395776	-0.63906	0.757262	-1.0385	0.859117	0.273747	0.969467	0.673182	0.757262	-0.05186	0.923902	0.609384	0.435414	0.185166	0.812147	-0.47608	0.372955	-0.21007	0.999949	-0.04598	0.999949	0.192752	0.999949	0.02866
Cthe_0516	IS66 Orf2 family protein	Array_KDMM	-1.03371	6.4293e-10	-0.48445	2.33043e-05	0.134944	0.187492	-0.41431	0.00013852	-1.35345	0.0335195	-0.27299	0.38799	-0.43449	0.232214	-1.51495	0.0275556	-1.65053	0.133104	-0.66215	0.371778	-0.65073	0.378243	-1.63911	0.133963	-1.89963	0.757262	-1.99006	0.757262	-0.52238	0.927135	-0.43194	0.883881	-1.31242	0.0514005	-0.34218	0.339187	-0.61096	0.170846	-1.5812	0.0369395	0.027894	0.999949	0.260833	0.999949	-0.26927	0.999949	-0.50221
Cthe_0517	hypothetical protein		-0.45093	1.40917e-05	-0.07736	0.73205	0.203279	0.391922	-0.17029	0.0487196	-1.54446	0.178384	-0.99063	0.305741	-1.15826	0.253801	-1.71209	0.153657	-1.84153	0.210802	-1.3798	0.289171	-1.3745	0.289887	-1.83624	0.21134	-2.09064	0.757262	-2.7077	0.757262	-1.24615	0.839426	-0.62908	0.896429	-1.50343	0.202206	-1.05982	0.305897	-1.33473	0.236275	-1.77833	0.162949	0.479513	0.999949	0.630314	0.999949	-0.63294	0.999949	-0.78374
Cthe_0518	type III restriction protein res subunit		-0.04529	0.716916	-0.34583	0.0946965	-0.23013	0.215975	0.070408	0.555702	-0.07095	0.823435	-0.32599	0.344094	-0.44918	0.238737	-0.19414	0.539683	-0.36802	0.0504575	-0.71515	0.117055	-0.66543	0.131889	-0.31829	0.0628203	-0.61712	0.807804	-2.04306	0.757262	-0.53707	0.920423	0.888871	0.757262	-0.02992	0.913869	-0.39518	0.2209	-0.62565	0.115868	-0.26039	0.350114	-0.13307	0.999949	-0.00734	0.999949	-0.03962	0.999949	-0.16535
Cthe_0519	DNA methylase N-4/N-6 domain protein		0.42084	0.00139711	-0.0471	0.743627	-0.40936	0.00179127	0.058588	0.675944	0.29133	0.488051	-0.04788	0.913287	-0.7404	0.18208	-0.40118	0.36822	-0.00575	0.98354	-0.43705	0.324262	-0.95665	0.131501	-0.52534	0.166778	-0.25485	0.909395	-1.76496	0.757262	-0.82829	0.871712	0.681824	0.765141	0.332358	0.339512	-0.11708	0.729233	-0.91687	0.0977418	-0.46743	0.23144	-0.18945	0.999949	0.213472	0.999949	0.308873	0.999949	-0.09405
Cthe_0520	hypothetical protein		-0.49931	0.00352408	-0.01237	0.976962	0.455975	0.301946	-0.03096	0.874994	-0.00629	0.992159	0.030053	0.957	-0.67423	0.254774	-0.71057	0.238737	-0.30336	0.394028	-0.35911	0.334429	-0.89048	0.111995	-0.83472	0.125338	-0.55246	0.773926	-1.68702	0.757262	-0.76212	0.877623	0.37244	0.835254	0.034742	0.940203	-0.03914	0.930938	-0.8507	0.152229	-0.77682	0.171816	-0.13087	0.999949	0.165431	0.999949	0.368705	0.999949	0.0724
Cthe_0521	helicase domain-containing protein		-0.21096	0.00405611	0.42168	0.421967	0.681073	0.262374	0.048432	0.521893	-0.49594	0.342333	0.536509	0.486243	0.807698	0.336057	-0.22475	0.638581	-0.79302	0.14599	0.147342	0.861842	0.591452	0.484551	-0.34891	0.361622	-1.04212	0.762769	-1.18057	0.76981	0.719808	0.850559	0.858254	0.795025	-0.45492	0.386795	0.467313	0.546648	0.631226	0.433027	-0.291	0.553854	-0.16471	0.999949	-0.08774	0.999949	-0.35362	0.999949	-0.43058
Cthe_0522	hypothetical protein		-0.15158	0.353954	0.438066	0.456103	0.659326	0.309451	0.069679	0.688454	-0.93984	0.327811	0.739264	0.509455	0.811596	0.472362	-0.8675	0.354208	-1.23691	0.389822	0.350097	0.808357	0.59535	0.676288	-0.99166	0.464953	-1.48601	0.757262	-0.97781	0.78609	0.723706	0.832588	0.215504	0.953798	-0.89881	0.357102	0.670068	0.553693	0.635124	0.574532	-0.93375	0.345989	-0.20578	0.999949	0.251437	0.999949	-0.49393	0.999949	-0.95114
Cthe_0523	Resolvase domain		-0.49289	2.76411e-05	-0.29759	0.422781	-0.07788	0.829308	-0.27318	0.00706919	-0.70117	0.228055	-0.3882	0.507082	-0.23525	0.68791	-0.54823	0.306866	-0.99825	0.313258	-0.77736	0.420017	-0.4515	0.610829	-0.67238	0.446808	-1.24735	0.757262	-2.10527	0.757262	-0.32314	0.947718	0.534783	0.884875	-0.66015	0.324545	-0.45739	0.485206	-0.41172	0.524399	-0.61447	0.348945	0.03655	0.999949	0.24665	0.999949	-0.56983	0.999949	-0.77993
Cthe_0524	hypothetical protein		-0.56697	5.2721e-06	-0.52594	1.36266e-05	-0.18738	0.0720626	-0.22841	0.0275735	-0.88188	0.127285	-0.54399	0.234734	-0.04274	0.915408	-0.38063	0.351837	-1.17896	0.188007	-0.93316	0.249549	-0.25898	0.668361	-0.50478	0.43934	-1.42806	0.757262	-2.26107	0.757262	-0.13063	0.983538	0.70238	0.851767	-0.84085	0.171816	-0.61319	0.256118	-0.21921	0.622544	-0.44688	0.356635	0.10514	0.999949	0.011777	0.999949	-0.68317	0.999949	-0.58981
Cthe_0525	hypothetical protein		-0.77018	6.22286e-07	-0.65739	5.01588e-06	-0.00208	0.989785	-0.11487	0.356308	-0.99462	0.0432715	-0.84408	0.0582228	-0.14661	0.526327	-0.29715	0.270003	-1.2917	0.153033	-1.23325	0.162776	-0.36286	0.531731	-0.42131	0.479496	-1.5408	0.757262	-2.56116	0.757262	-0.2345	0.968277	0.785859	0.815226	-0.95359	0.0835172	-0.91328	0.0892253	-0.32308	0.350281	-0.3634	0.309872	0.038533	0.999949	-0.13569	0.999949	-0.73196	0.999949	-0.55773
Cthe_0526	hypothetical protein		-0.85942	1.01312e-05	-0.56242	0.00106634	-0.03377	0.862544	-0.33076	0.0459669	-0.74665	0.191987	-0.5871	0.340393	-0.65666	0.304534	-0.81621	0.170138	-1.04373	0.114317	-0.97627	0.18481	-0.87291	0.211632	-0.94037	0.135001	-1.29283	0.757262	-2.30418	0.757262	-0.74455	0.891269	0.266799	0.894196	-0.70562	0.130726	-0.6563	0.263318	-0.83313	0.196241	-0.88246	0.0906702	-0.08906	0.999949	-0.09347	0.999949	-0.00715	0.999949	-0.00274
Cthe_0527	hypothetical protein	Array_RPM_	-0.78681	1.2548e-12	-0.51889	0.0128439	-0.90815	0.00323489	-1.17607	3.8464e-15	-1.24647	0.128651	-0.93709	0.422503	-1.63664	0.232682	-1.94601	0.0595864	-1.54355	0.0470781	-1.32626	0.262358	-1.85288	0.175747	-2.07017	0.0288757	-1.79265	0.757262	-2.65417	0.757262	-1.72453	0.798737	-0.86301	0.793238	-1.20544	0.134763	-1.00629	0.387731	-1.81311	0.202295	-2.01226	0.0592643	0.423482	0.999949	0.36267	0.999949	0.167305	0.999949	0.228117
Cthe_0528	hypothetical protein		0.14245	0.187074	0.063151	0.57713	-0.03099	0.797939	0.048313	0.676476	-0.34662	0.805021	0.654775	0.635902	-2.23254	0.204261	-3.23394	0.126701	-0.6437	0.680498	0.265608	0.872595	-2.44879	0.248668	-3.35809	0.16758	-0.8928	0.8761	-1.0623	0.851987	-2.32043	0.757262	-2.15093	0.757262	-0.3056	0.840143	0.585579	0.686223	-2.40901	0.202206	-3.30019	0.132527	0.968201	0.627492	2.43636	0.999949	0.280158	0.999949	-1.188
Cthe_0530	hypothetical protein		-0.23792	0.0545556	0.06318	0.824024	-0.30793	0.307514	-0.60903	2.723e-05	-1.66876	0.269008	-0.14859	0.913287	-1.35038	0.339281	-2.87055	0.135912	-1.96583	0.308563	-0.53776	0.733366	-1.56663	0.384453	-2.9947	0.19953	-2.21493	0.757262	-1.86567	0.757262	-1.43827	0.770684	-1.78754	0.757262	-1.62773	0.298271	-0.21779	0.88192	-1.52685	0.3201	-2.9368	0.142202	0.351962	0.999949	1.39418	0.999949	-0.36252	0.999949	-1.40474
Cthe_0531	hypothetical protein		0.157503	0.0642016	-0.12166	0.774803	0.173069	0.682631	0.452234	1.10121e-05	-0.18711	0.412575	-0.00815	0.992163	-0.18365	0.784763	-0.3626	0.200831	-0.48418	0.283255	-0.39732	0.671258	-0.39989	0.670064	-0.48676	0.280927	-0.73328	0.807989	-1.72523	0.757262	-0.27154	0.952943	0.720406	0.81254	-0.14608	0.593412	-0.07735	0.918299	-0.36012	0.59762	-0.42885	0.221059	-0.41208	0.999949	0.178739	0.999949	-0.17346	0.999949	-0.76428
Cthe_0532	Haloacid dehalogenase domain protein hydrolase		0.177369	0.0551703	-0.23719	0.554006	0.254194	0.528077	0.668752	2.59897e-07	0.375015	0.313167	-0.11033	0.795846	-1.17183	0.0951085	-0.68649	0.148909	0.077938	0.893596	-0.49949	0.411069	-1.38807	0.133104	-0.81064	0.262358	-0.17116	0.959577	-1.8274	0.757262	-1.25972	0.795025	0.396522	0.886108	0.416043	0.324224	-0.17952	0.673148	-1.3483	0.0776061	-0.75274	0.157164	0.216424	0.999949	0.686046	0.999949	0.20531	0.999949	-0.26431
Cthe_0533	Radical SAM domain protein		0.132272	0.282666	0.559574	0.372284	0.701759	0.297584	0.274457	0.0221546	0.045858	0.969246	0.949516	0.468105	1.33859	0.340764	0.434934	0.68235	-0.25122	0.797427	0.560349	0.67369	1.12235	0.438251	0.310778	0.745916	-0.50032	0.901226	-0.76756	0.842786	1.2507	0.765141	1.51794	0.757262	0.086886	0.944561	0.88032	0.50507	1.16212	0.40112	0.368686	0.742026	-0.10687	0.999949	0.03271	0.999949	-0.59197	0.999949	-0.73154
Cthe_0534	ABC-type bacteriocin transporter		0.162272	0.424463	0.677738	0.224642	0.927446	0.139152	0.41198	0.0351934	0.194143	0.846396	1.18181	0.318093	0.864369	0.427744	-0.12329	0.90743	-0.10293	0.895325	0.792638	0.450445	0.648123	0.522344	-0.24745	0.733846	-0.35203	0.935686	-0.53527	0.89695	0.776478	0.845952	0.959714	0.807005	0.235171	0.819125	1.11261	0.345139	0.687897	0.520377	-0.18954	0.856808	-0.145	0.999949	0.162973	0.999949	-0.0157	0.999949	-0.32367
Cthe_0535	hypothetical protein		0.322233	0.00843054	-0.16583	0.408387	-0.18409	0.364632	0.30397	0.0125764	1.08285	0.526827	-0.01094	0.995481	0.060402	0.974259	1.15419	0.502892	0.785775	0.549536	-0.4001	0.753991	-0.15584	0.909696	1.03004	0.453712	0.536674	0.886108	-1.72801	0.757262	-0.02749	0.995614	2.2372	0.757262	1.12388	0.49636	-0.08013	0.964792	-0.11607	0.949759	1.08794	0.509386	-0.15091	0.999949	-0.66988	0.999949	0.428366	0.999949	0.947338
Cthe_0536	glycoside hydrolase family 5		0.025011	0.60615	0.001856	0.977367	0.306479	0.00254509	0.329635	2.41289e-07	-0.24082	0.683394	0.148054	0.803948	0.477221	0.42789	0.08835	0.884465	-0.53789	0.385381	-0.24111	0.731456	0.260975	0.710734	-0.03581	0.953182	-0.787	0.828766	-1.56902	0.757262	0.389331	0.936679	1.17136	0.763735	-0.19979	0.751118	0.078858	0.907325	0.300749	0.627458	0.022102	0.974577	-0.14776	0.999949	-0.03705	0.999949	-0.46229	0.984785	-0.573
Cthe_0537	response regulator receiver		0.090922	0.403795	-0.08098	0.655764	0.272031	0.192169	0.443936	0.00014154	0.101175	0.864104	-0.02961	0.963034	0.235572	0.686924	0.366353	0.528523	-0.1959	0.787437	-0.41877	0.569215	0.019326	0.980555	0.242197	0.733846	-0.445	0.863253	-1.74668	0.757262	0.147682	0.980511	1.44936	0.757262	0.142203	0.803002	-0.0988	0.867304	0.0591	0.923352	0.300105	0.590382	0.212994	0.999949	-0.00782	0.999949	-0.42751	0.999949	-0.20669
Cthe_0538	ATP-binding region ATPase domain protein		-0.34414	0.030239	-0.39838	0.0122293	0.478285	0.00312114	0.532523	0.00120519	-0.37	0.568498	-0.46927	0.476503	0.201054	0.763022	0.30033	0.643534	-0.66708	0.490876	-0.85844	0.403819	-0.01519	0.988498	0.176174	0.854581	-0.91618	0.789391	-2.18635	0.757262	0.113164	0.98578	1.38334	0.757262	-0.32897	0.621248	-0.53847	0.434178	0.024582	0.973275	0.234082	0.729233	0.30259	0.999949	-0.00964	0.999949	-0.83087	0.983413	-0.51865
Cthe_0539	ABC transporter related		-0.30584	0.157099	-0.20672	0.347404	0.872438	0.00015035	0.773319	0.00053234	-0.58643	0.556376	-0.25879	0.798578	0.825807	0.422557	0.498163	0.618605	-0.88351	0.519162	-0.64796	0.625919	0.60956	0.645885	0.374008	0.778004	-1.13261	0.76762	-1.97587	0.757262	0.737916	0.890438	1.58117	0.757262	-0.54541	0.585926	-0.32799	0.747814	0.649335	0.519515	0.431915	0.664565	0.188685	0.999949	-0.18854	0.999949	-1.06621	0.942368	-0.68898
Cthe_0540	protein of unknown function DUF214		-0.43611	0.0162972	-0.35115	0.33798	0.157149	0.648378	0.072192	0.719065	-0.51428	0.507082	-0.44416	0.561955	-0.11292	0.887313	-0.18304	0.815412	-0.81136	0.455248	-0.83333	0.44573	-0.32917	0.743232	-0.3072	0.761666	-1.06046	0.757262	-2.16124	0.757262	-0.20081	0.975468	0.899969	0.757262	-0.47326	0.523643	-0.51336	0.492488	-0.28939	0.696999	-0.24929	0.740352	-0.01019	0.999949	-0.05378	0.999949	-0.44762	0.999949	-0.40403
Cthe_0541	peptidase M24		-0.1412	0.599868	-0.13795	0.848561	1.00248	0.235433	0.999231	0.00027116	-0.03021	0.982169	-0.06917	0.957	0.268048	0.818098	0.307009	0.793854	-0.32729	0.823452	-0.45834	0.750284	0.051802	0.973165	0.182853	0.905381	-0.57639	0.89428	-1.78625	0.757262	0.180158	0.970926	1.39002	0.762769	0.010817	0.993605	-0.13837	0.916083	0.091576	0.946234	0.24076	0.848829	0.376983	0.999949	0.450776	0.999949	-0.95818	0.910709	-1.03197
Cthe_0542	protein of unknown function DUF45		0.020276	0.844249	-0.289	0.292586	0.14144	0.560369	0.450712	2.10748e-05	-0.04532	0.934033	-0.53557	0.335035	-0.06841	0.898222	0.421832	0.417378	-0.3424	0.687372	-0.92473	0.35086	-0.28466	0.738066	0.297676	0.72712	-0.5915	0.872758	-2.25264	0.757262	-0.1563	0.97817	1.50484	0.757262	-0.00429	0.994259	-0.60476	0.342311	-0.24488	0.667613	0.355584	0.535488	0.223863	0.999949	0.158119	0.999949	-0.79553	0.977308	-0.72978
Cthe_0543	glycoside hydrolase family 9		0.05089	0.330905	0.030893	0.727661	0.144922	0.158508	0.164919	0.00176329	0.849753	0.422557	1.14706	0.39637	0.7704	0.548384	0.473095	0.64513	0.552676	0.49036	0.757891	0.519232	0.554154	0.62732	0.348939	0.648722	0.303576	0.94581	-0.57002	0.886108	0.682509	0.866379	1.5561	0.757262	0.890781	0.408357	1.07786	0.418788	0.593928	0.641456	0.406847	0.69282	0.038109	0.999949	0.192256	0.999949	0.014225	0.999949	-0.13992
Cthe_0544	Protein phosphatase 2C-like		0.390999	4.42968e-05	0.977936	0.247098	1.00538	0.238665	0.418439	2.09931e-05	0.331891	0.285275	1.30648	0.326876	1.05386	0.402167	0.079274	0.772689	0.034814	0.960968	0.917312	0.525345	0.837617	0.556459	-0.04488	0.947724	-0.21429	0.952411	-0.4106	0.897279	0.965972	0.769423	1.16228	0.757262	0.372919	0.375259	1.23728	0.355427	0.877391	0.481223	0.013026	0.976402	-0.26224	0.999949	0.34247	0.999949	-0.26002	0.999949	-0.86473
Cthe_0545	peptidase A24A prepilin type IV		0.537344	0.030852	0.685461	0.519361	0.517367	0.619366	0.36925	0.142399	0.833278	0.555302	1.35649	0.478011	0.73908	0.697648	0.215867	0.883064	0.536201	0.647312	0.967323	0.60389	0.522834	0.777845	0.091711	0.943481	0.287101	0.943185	-0.36059	0.927182	0.651189	0.857801	1.29888	0.757262	0.874306	0.537886	1.2873	0.498423	0.562608	0.770759	0.149619	0.923689	-0.28487	0.999949	0.349929	0.999949	0.09731	0.999949	-0.53749
Cthe_0546	ferric-uptake regulator		-0.13792	0.182096	0.372228	0.210759	0.138279	0.575147	-0.37187	0.00058944	-0.0536	0.92638	0.610696	0.314572	0.829032	0.218901	0.164734	0.766117	-0.35068	0.248668	0.221528	0.657741	0.612785	0.310893	0.040578	0.865137	-0.59978	0.839402	-1.10638	0.798636	0.741141	0.862849	1.24774	0.757262	-0.01257	0.982685	0.541499	0.355427	0.65256	0.294033	0.098486	0.854258	-0.18025	0.999949	-0.14897	0.999949	-0.23948	0.999949	-0.27075
Cthe_0547	ABC-type metal ion transporter, periplasmic subunit		-0.14576	0.308481	0.718191	0.213133	0.78558	0.189507	-0.07838	0.597718	-0.17002	0.839391	1.20485	0.308222	1.10887	0.337624	-0.266	0.753429	-0.4671	0.702116	0.815684	0.547773	0.892627	0.516367	-0.39015	0.749047	-0.7162	0.85785	-0.51223	0.898941	1.02098	0.801954	0.817011	0.833698	-0.12899	0.898944	1.13566	0.350573	0.932401	0.417944	-0.33225	0.72678	0.157568	0.999949	0.553244	0.999949	-0.62745	0.999949	-1.02312
Cthe_0548	ABC transporter related		-0.19411	0.0846056	0.380746	0.0583148	0.102945	0.520623	-0.47191	0.00014791	-0.15596	0.695113	0.908884	0.177507	0.750568	0.224559	-0.31428	0.435477	-0.45304	0.53647	0.519717	0.487986	0.534322	0.478981	-0.43843	0.548554	-0.70214	0.839426	-0.80819	0.85611	0.662678	0.880862	0.768733	0.828109	-0.11493	0.828135	0.839688	0.230789	0.574096	0.352173	-0.38052	0.467424	0.161244	0.999949	0.361142	0.999949	-0.373	0.999949	-0.5729
Cthe_0549	ABC-type transporter, integral membrane subunit		0.030743	0.721182	0.376376	2.08288e-05	0.165787	0.0311674	-0.17985	0.0193197	0.200405	0.527124	0.738267	0.253026	-0.41655	0.453101	-0.95441	0.0822508	-0.09667	0.76071	0.349099	0.442467	-0.6328	0.259537	-1.07857	0.0830728	-0.34577	0.877152	-0.97881	0.858506	-0.50444	0.933689	0.128598	0.961725	0.241433	0.2732	0.669071	0.253934	-0.59302	0.288919	-1.02066	0.0327864	0.039406	0.999949	0.50724	0.999949	0.477409	0.999949	0.009576
Cthe_0550	Heat shock protein Hsp90		-0.14657	0.387937	0.623995	0.237134	0.300282	0.503468	-0.47029	0.0048342	-0.34117	0.642681	0.888139	0.350538	0.488657	0.578325	-0.74065	0.351557	-0.63824	0.592473	0.498971	0.679677	0.272411	0.82518	-0.8648	0.482106	-0.88734	0.798571	-0.82894	0.829785	0.400766	0.924066	0.342359	0.927135	-0.30014	0.709579	0.818943	0.398387	0.312185	0.738206	-0.8069	0.355017	-0.04749	0.999949	0.542108	0.999949	-0.31279	0.999949	-0.90239
Cthe_0551	AMP-dependent synthetase and ligase		0.004198	0.950134	-0.04454	0.762934	-0.02737	0.855694	0.021366	0.722471	0.050496	0.475125	-0.08994	0.817377	-0.36681	0.371489	-0.22637	0.0723532	-0.24658	0.629111	-0.47911	0.503464	-0.58306	0.434453	-0.35053	0.507237	-0.49568	0.862849	-1.80702	0.757262	-0.4547	0.918551	0.856634	0.773501	0.091524	0.607542	-0.15914	0.706593	-0.54328	0.273304	-0.29262	0.205704	-0.15269	0.999949	0.25509	0.999949	-0.14839	0.999949	-0.55617
Cthe_0552	Cupin 2 conserved barrel domain protein		0.005246	0.965008	0.030322	0.956432	0.120703	0.815943	0.095627	0.330905	-0.08975	0.847449	0.109885	0.894409	0.2752	0.731719	0.075565	0.874409	-0.38683	0.494267	-0.27928	0.788319	0.058954	0.960614	-0.04859	0.933971	-0.63593	0.85785	-1.60719	0.757262	0.18731	0.969467	1.15857	0.761545	-0.04872	0.934832	0.040689	0.964534	0.098728	0.91336	0.009317	0.987599	-0.32622	0.999949	0.091969	0.999949	-0.42745	0.999949	-0.84564
Cthe_0553	LysR substrate-binding		-0.19045	0.009318	-0.03035	0.946044	-0.08549	0.842538	-0.24559	0.00125662	-0.42346	0.321825	0.042879	0.956636	-0.61997	0.402826	-1.0863	0.0934436	-0.72054	0.422101	-0.34629	0.738542	-0.83621	0.45624	-1.21046	0.262409	-0.96964	0.766057	-1.6742	0.757262	-0.70786	0.853581	-0.00329	0.998701	-0.38243	0.422127	-0.02632	0.974953	-0.79644	0.337428	-1.15255	0.11359	-0.20144	0.999949	0.556074	0.999949	-0.06342	0.999949	-0.82093
Cthe_0554	phosphoribosylformylglycinamidine synthase		-0.40078	0.169616	-0.63162	0.301942	0.279844	0.61764	0.510689	0.075879	-0.53297	0.652101	-0.99281	0.416379	-0.06348	0.961659	0.396363	0.743654	-0.83005	0.612881	-1.38198	0.43336	-0.27972	0.869713	0.272207	0.873285	-1.07915	0.82243	-2.70989	0.757262	-0.15137	0.980602	1.47937	0.769863	-0.49195	0.692071	-1.06201	0.411842	-0.23995	0.853446	0.330115	0.794016	0.091161	0.999949	0.249605	0.999949	-1.34914	0.898419	-1.50758
Cthe_0555	PpiC-type peptidyl-prolyl cis-trans isomerase		-0.87466	5.73749e-08	-0.07435	0.747972	0.462051	0.124298	-0.33826	0.0023664	-2.25527	0.10132	-0.23447	0.785422	1.45589	0.188481	-0.56491	0.505815	-2.55235	0.0869825	-0.62363	0.453128	1.23964	0.240324	-0.68907	0.418621	-2.80145	0.288068	-1.95154	0.757262	1.368	0.791482	0.518098	0.766693	-2.21424	0.0926207	-0.30366	0.697242	1.27942	0.204722	-0.63116	0.433027	0.137163	0.999949	-0.96095	0.999949	-0.89958	0.999949	0.198531
Cthe_0556	asparagine synthase (glutamine-hydrolyzing)	Array	-1.3395	2.50852e-05	-0.53915	0.629885	0.023296	0.985016	-0.77706	0.0047364	-1.99595	0.338592	-0.03202	0.991579	-0.50802	0.832101	-2.47195	0.267149	-2.29303	0.365561	-0.42119	0.869596	-0.72427	0.764947	-2.59611	0.324109	-2.54213	0.757262	-1.7491	0.833698	-0.59591	0.951669	-1.38894	0.757262	-1.95492	0.343829	-0.10122	0.969001	-0.6845	0.772908	-2.5382	0.260009	0.62152	0.999949	0.409611	0.999949	-0.10328	0.999949	0.108628
Cthe_0557	polysaccharide deacetylase		0.445248	0.197024	0.642605	0.110605	-0.41975	0.278574	-0.61711	0.0687618	1.41005	0.485207	1.77321	0.398693	-1.48637	0.466088	-1.84953	0.383475	1.11297	0.618611	1.38404	0.544562	-1.70262	0.471459	-1.97369	0.418682	0.86387	0.89961	0.056129	0.992495	-1.57426	0.817356	-0.76652	0.91589	1.45107	0.487841	1.70401	0.426279	-1.66285	0.435109	-1.91578	0.385017	1.30451	0.424752	3.09121	0.188363	-0.0015	0.999949	-1.7882
Cthe_0558	Mur ligase middle domain protein		0.252877	0.00052772	-0.04164	0.79329	0.036138	0.821529	0.33065	3.19512e-05	0.920127	0.18011	0.297932	0.600748	-1.25905	0.137216	-0.63685	0.284856	0.62305	0.256969	-0.09124	0.827725	-1.4753	0.0769418	-0.76101	0.202489	0.37395	0.918081	-1.41914	0.803714	-1.34694	0.811197	0.446154	0.897275	0.961155	0.189285	0.228736	0.683126	-1.43552	0.109568	-0.7031	0.274963	0.186027	0.999949	0.866553	0.999949	0.520326	0.999949	-0.1602
Cthe_0559	single-stranded DNA-binding protein		0.01424	0.92694	0.266818	0.0367701	0.352755	0.0061321	0.100177	0.455389	0.249082	0.744461	0.435158	0.558914	-0.30382	0.686485	-0.4899	0.514864	-0.04799	0.961435	0.04599	0.962778	-0.52007	0.561673	-0.61406	0.501778	-0.2971	0.945558	-1.28192	0.814729	-0.39171	0.949147	0.593109	0.877226	0.29011	0.712882	0.365962	0.638267	-0.4803	0.537964	-0.55615	0.482821	0.642501	0.877991	0.81416	0.810437	-0.24515	0.999949	-0.41681
Cthe_0560	FAD-dependent pyridine nucleotide-disulphide oxidoreductase		0.113749	0.0408197	0.014995	0.917622	-0.09179	0.508351	0.006969	0.916413	0.613998	0.608772	0.493322	0.728668	-0.36599	0.795846	-0.24531	0.839584	0.316921	0.67412	0.104155	0.923292	-0.58223	0.565974	-0.36947	0.627437	0.06782	0.98394	-1.22375	0.847672	-0.45388	0.95066	0.837696	0.779278	0.655025	0.552884	0.424126	0.751856	-0.54246	0.680959	-0.31156	0.783435	0.157285	0.999949	0.036659	0.999949	0.652482	0.932818	0.773109
Cthe_0561	ApbE family lipoprotein		-0.03048	0.864573	-0.32437	0.667093	0.380642	0.615392	0.674529	9.36331e-05	-0.15042	0.904073	-0.44964	0.752666	0.60773	0.664188	0.906949	0.450307	-0.4475	0.750026	-0.83881	0.630303	0.391484	0.823695	0.782793	0.58669	-0.6966	0.885484	-2.16672	0.757262	0.51984	0.920423	1.98996	0.757262	-0.1094	0.939674	-0.51884	0.724033	0.431259	0.771104	0.8407	0.514981	-0.27028	0.999949	0.090097	0.999949	-1.31764	0.41558	-1.67803
Cthe_0562	protein of unknown function DUF1312	Array	-0.31759	0.136684	-0.22368	0.861634	1.27751	0.359438	1.18359	5.91773e-06	0.265389	0.76369	-0.33129	0.779809	-0.23757	0.839669	0.359108	0.678214	-0.03169	0.982386	-0.72046	0.638994	-0.45381	0.766445	0.234953	0.863446	-0.28079	0.946494	-2.04836	0.757262	-0.32546	0.937763	1.44212	0.757262	0.306416	0.745946	-0.40048	0.742911	-0.41404	0.73407	0.29286	0.756623	-0.22612	0.999949	0.373025	0.999949	-0.63694	0.999949	-1.23608
Cthe_0563	Heptaprenyl diphosphate synthase component I		-0.13664	0.197219	-0.13283	0.565381	0.000718	0.998171	-0.0031	0.981104	-0.18	0.786629	-0.39584	0.642796	0.378473	0.658413	0.594315	0.387564	-0.47708	0.613261	-0.78501	0.531731	0.162227	0.900424	0.470159	0.61715	-0.72618	0.858171	-2.11292	0.757262	0.290583	0.957372	1.67732	0.757262	-0.13897	0.86321	-0.46504	0.609505	0.202001	0.830457	0.528067	0.493451	-0.23905	0.999949	0.000748	0.999949	-0.94524	0.515179	-1.18503
Cthe_0564	Polyprenyl synthetase		0.272457	0.00402157	-0.61622	0.163065	-0.4946	0.219805	0.394073	0.00013307	0.487552	0.219689	-0.81538	0.202697	-0.87146	0.187221	0.431479	0.254504	0.190475	0.24494	-1.20455	0.149969	-1.0877	0.169242	0.307324	0.132045	-0.05863	0.984635	-2.53246	0.757262	-0.95935	0.863736	1.51449	0.757262	0.52858	0.148419	-0.88458	0.164043	-1.04793	0.130645	0.365231	0.239871	-0.11591	0.999949	-0.01243	0.999949	-0.10151	0.999949	-0.20499
Cthe_0565	hypothetical protein		0.379885	6.60812e-05	0.143858	0.442741	-0.49395	0.0733709	-0.25792	0.00276643	0.774666	0.504271	0.820112	0.480137	-0.76478	0.508824	-0.81023	0.484962	0.477589	0.58046	0.430944	0.614044	-0.98103	0.32692	-0.93438	0.344051	0.228489	0.955112	-0.89697	0.876662	-0.85267	0.883204	0.27278	0.94324	0.815694	0.458975	0.750915	0.491022	-0.94126	0.406711	-0.87648	0.433027	-0.4132	0.999949	0.347025	0.999949	1.0677	0.74428	0.307479
Cthe_0566	primosomal protein N'		0.273397	0.00026163	0.047992	0.734222	-0.01539	0.917622	0.210019	0.00295079	0.31239	0.312619	0.328565	0.476566	0.651315	0.236012	0.63514	0.128979	0.015313	0.966455	-0.0606	0.904764	0.435069	0.411069	0.510984	0.246133	-0.23379	0.94581	-1.38851	0.764596	0.563425	0.898324	1.71815	0.757262	0.353418	0.319401	0.259369	0.582131	0.474843	0.356316	0.568892	0.182017	0.012208	0.999949	-0.08383	0.999949	-0.40908	0.999949	-0.31303
Cthe_0567	Peptide deformylase		0.101586	0.0858828	-0.13405	0.0225443	0.55161	2.82306e-09	0.787245	1.1037e-11	-0.01683	0.956636	-0.37886	0.266794	0.476267	0.202162	0.838301	0.0826282	-0.3139	0.593454	-0.76803	0.289722	0.260021	0.652392	0.714145	0.307811	-0.563	0.84836	-2.09594	0.757262	0.388377	0.947718	1.92131	0.757262	0.024201	0.945536	-0.44806	0.245361	0.299796	0.375259	0.772052	0.116355	0.12679	0.999949	-0.24178	0.999949	-0.78351	0.718115	-0.41494
Cthe_0568	Methionyl-tRNA formyltransferase		-0.14102	0.0471501	-0.24979	0.0254595	0.178803	0.0755504	0.28758	0.00022181	0.036694	0.789139	-0.50858	0.314572	0.260413	0.562546	0.805687	0.0255557	-0.26038	0.545436	-0.89775	0.176161	0.044167	0.925917	0.681531	0.238406	-0.50948	0.866379	-2.22566	0.757262	0.172523	0.979548	1.8887	0.757262	0.077722	0.735748	-0.57778	0.268252	0.083941	0.855604	0.739439	0.0740638	0.193188	0.999949	-0.27137	0.999949	-0.66779	0.947944	-0.20324
Cthe_0569	protein of unknown function DUF116		0.106149	0.0689989	-0.06141	0.684608	-0.07046	0.638955	0.097097	0.0969497	-0.1211	0.849676	0.042616	0.952207	0.743143	0.302284	0.579428	0.38799	-0.41818	0.595298	-0.34655	0.654669	0.526897	0.511956	0.455272	0.56463	-0.66728	0.875183	-1.67446	0.757262	0.655252	0.896739	1.66244	0.757262	-0.08007	0.915509	-0.02658	0.972742	0.566671	0.427117	0.51318	0.464249	0.02647	0.999949	-0.0801	0.999949	-0.7906	0.454385	-0.68403
Cthe_0570	peptidase membrane zinc metallopeptidase		0.058051	0.344976	-0.15189	0.513362	-0.15435	0.507503	0.055595	0.366397	0.442787	0.697648	-0.45135	0.817377	-1.15675	0.547389	-0.26261	0.818288	0.14571	0.895865	-0.84052	0.619729	-1.373	0.448678	-0.38677	0.708967	-0.10339	0.862988	-2.16843	0.779388	-1.24464	0.868342	0.820396	0.413189	0.483815	0.626216	-0.52055	0.782697	-1.33322	0.476827	-0.32886	0.745573	0.419997	0.999949	-0.05625	0.999949	0.591478	0.999949	1.06772
Cthe_0571	sun protein		-0.2728	0.00152603	-0.64362	0.238474	-0.24352	0.576597	0.127304	0.126881	-0.39883	0.480506	-1.008	0.468105	-0.41907	0.765148	0.1901	0.740086	-0.69591	0.328578	-1.39717	0.3263	-0.63532	0.600662	0.065944	0.919844	-0.94501	0.757262	-2.72508	0.757262	-0.50696	0.948617	1.27311	0.757262	-0.3578	0.432553	-1.0772	0.424693	-0.59554	0.644546	0.123852	0.783671	0.344079	0.999949	-0.43725	0.999949	-0.32185	0.999949	0.459488
Cthe_0572	Ribosomal RNA large subunit methyltransferase N		-0.27296	0.0901518	-0.54187	0.352557	-0.18199	0.732719	0.086919	0.6132	-0.48919	0.64012	-0.87072	0.466229	0.031104	0.981883	0.412625	0.696274	-0.78627	0.500327	-1.25988	0.376953	-0.18514	0.889697	0.288469	0.798323	-1.03537	0.751038	-2.58779	0.757262	-0.05679	0.992219	1.49563	0.446806	-0.44817	0.63137	-0.93991	0.413928	-0.14537	0.903175	0.346377	0.714357	-0.37609	0.999949	-0.70355	0.999949	-0.36842	0.999949	-0.04096
Cthe_0573	Protein phosphatase 2C-like		-0.19214	0.00526674	-0.20653	0.448698	0.105185	0.686736	0.119579	0.0784249	-0.72405	0.162321	-0.65794	0.351505	0.718319	0.322529	0.652204	0.187221	-1.02113	0.20385	-1.04711	0.360186	0.502073	0.617474	0.528049	0.397994	-1.27023	0.757262	-2.37502	0.757262	0.630429	0.898574	1.73521	0.757262	-0.68303	0.116355	-0.72714	0.310509	0.541847	0.411662	0.585956	0.148419	-0.57945	0.983844	-0.72575	0.872722	-0.82068	0.799096	-0.67438
Cthe_0574	Serine/threonine protein kinase-related		-0.16314	0.0121033	-0.16452	0.440075	0.18911	0.387824	0.190486	0.00396416	-0.4931	0.238737	-0.59463	0.345385	0.639185	0.32233	0.740723	0.143776	-0.79017	0.106535	-0.9838	0.310343	0.422939	0.601329	0.616567	0.154931	-1.03927	0.757262	-2.31171	0.757262	0.551295	0.892969	1.82373	0.757262	-0.45207	0.284213	-0.66383	0.326637	0.462713	0.451467	0.674475	0.174113	-0.36518	0.999949	-0.57042	0.851786	-0.83356	0.623019	-0.62833
Cthe_0575	ribosome biogenesis GTPase RsgA		-0.21899	0.153827	-0.70943	0.30403	-0.60849	0.354715	-0.11806	0.454229	-0.25903	0.686485	-0.93869	0.256793	-0.45292	0.520976	0.226735	0.726415	-0.55611	0.336317	-1.32786	0.163048	-0.66917	0.346031	0.10258	0.839924	-0.80521	0.757262	-2.65577	0.757262	-0.54081	0.928526	1.30974	0.757262	-0.218	0.662049	-1.00789	0.206233	-0.6294	0.352516	0.160487	0.752685	-0.19523	0.999949	-0.46946	0.999949	-0.18648	0.999949	0.087751
Cthe_0576	ribulose-phosphate 3-epimerase		0.086342	0.177231	-0.08525	0.442231	-0.26407	0.0739386	-0.09248	0.146437	0.201086	0.468312	-0.13015	0.633511	-0.20179	0.467181	0.129444	0.635046	-0.09599	0.846385	-0.51932	0.35086	-0.41804	0.427611	0.005288	0.992374	-0.34509	0.878225	-1.84722	0.757262	-0.28968	0.961725	1.21245	0.757262	0.242114	0.265777	-0.19934	0.371248	-0.37826	0.179134	0.063196	0.732464	-0.13263	0.999949	0.018778	0.999949	-0.1173	0.999949	-0.26871
Cthe_0577	thiamine pyrophosphokinase		0.08334	0.201949	-0.01268	0.927914	0.138777	0.3245	0.2348	0.00058707	0.168543	0.809407	-0.2996	0.66704	-0.02506	0.974186	0.443083	0.522236	-0.12853	0.877786	-0.68877	0.426131	-0.2413	0.76071	0.318927	0.685108	-0.37763	0.816673	-2.01668	0.757262	-0.11295	0.98578	1.52609	0.720488	0.209571	0.72485	-0.36879	0.553349	-0.20153	0.749984	0.376835	0.522197	-0.20689	0.999949	-0.26885	0.999949	-0.17587	0.999949	-0.11391
Cthe_0578	glycoside hydrolase family 9		0.037064	0.398333	-0.01349	0.954426	0.15299	0.494843	0.203543	3.515e-05	0.27891	0.717281	0.54451	0.619784	0.85049	0.447792	0.58489	0.449975	-0.01817	0.975526	0.155343	0.8756	0.634244	0.518183	0.460734	0.43934	-0.26727	0.94882	-1.17257	0.781833	0.762599	0.851707	1.6679	0.757262	0.319938	0.676807	0.475314	0.66337	0.674018	0.538388	0.518642	0.503531	0.137797	0.999949	-0.10631	0.999949	-0.36983	0.999949	-0.12572
Cthe_0579	nitroreductase		0.087776	0.240312	0.226631	0.342769	-0.46803	0.131534	-0.60688	4.25549e-08	-0.12972	0.841664	0.426173	0.546661	0.484756	0.497657	-0.07114	0.917623	-0.4268	0.490876	0.037005	0.960968	0.26851	0.681356	-0.1953	0.738446	-0.6759	0.856828	-1.2909	0.779388	0.396865	0.93575	1.01187	0.791482	-0.08869	0.906558	0.356977	0.625486	0.308284	0.6731	-0.13739	0.850079	0.119075	0.999949	0.122398	0.999949	-0.35115	0.999949	-0.35447
Cthe_0580	aminotransferase class I and II		0.187906	0.282412	-0.46751	0.00599633	-0.48481	0.0045334	0.17061	0.330905	0.377508	0.514984	-0.4661	0.42998	-0.62797	0.325845	0.215641	0.710804	0.080431	0.890312	-0.85527	0.31131	-0.84421	0.315847	0.091485	0.874249	-0.16867	0.969467	-2.18318	0.757262	-0.71586	0.877623	1.29865	0.757262	0.418536	0.491983	-0.5353	0.400284	-0.80444	0.26503	0.149393	0.809141	-0.22907	0.999949	0.169329	0.999949	-0.17765	0.999949	-0.57605
Cthe_0581	Fibronectin-binding A domain protein		0.229572	0.0318061	-0.21155	0.378244	-0.0826	0.720379	0.358515	0.00133707	0.129392	0.710395	-0.33313	0.367383	-0.42024	0.288271	0.042284	0.907865	-0.16768	0.510393	-0.7223	0.270553	-0.63649	0.305743	-0.08187	0.736493	-0.41679	0.89248	-2.05021	0.757262	-0.50813	0.922652	1.12529	0.757262	0.17042	0.623933	-0.40233	0.309872	-0.59671	0.195515	-0.02396	0.950721	-0.24505	0.628181	0.055479	0.999949	-0.13856	0.999949	-0.4391
Cthe_0582	PAS sensor protein		0.155134	0.128735	-0.41629	0.470405	-0.14496	0.796139	0.426461	0.00014371	-0.46495	0.709221	-0.54188	0.749422	-0.29376	0.86189	-0.21682	0.863201	-0.76203	0.597489	-0.93105	0.6301	-0.51	0.794055	-0.34098	0.811764	-1.01113	0.815226	-2.25896	0.757262	-0.38165	0.93575	0.866184	0.837296	-0.42392	0.754063	-0.61108	0.723194	-0.47023	0.787128	-0.28307	0.839117	-0.27673	0.999949	0.477663	0.999949	-0.89598	0.999949	-1.65037
Cthe_0583	Stage II sporulation protein E		-0.09338	0.273266	-0.42955	0.420688	-0.21483	0.664848	0.121343	0.148978	-0.04227	0.470548	-0.31289	0.597531	-0.52669	0.3981	-0.25607	0.0413394	-0.33935	0.418621	-0.70206	0.484904	-0.74294	0.465789	-0.38023	0.37923	-0.58845	0.829974	-2.02997	0.757262	-0.61458	0.905117	0.826938	0.773837	-0.00124	0.991229	-0.38209	0.524509	-0.70317	0.305839	-0.32232	0.0757747	-0.48578	0.813477	0.172904	0.999949	-0.12933	0.999949	-0.78802
Cthe_0584	protein of unknown function DUF503		-0.76331	0.00271684	-0.51281	0.318073	0.844684	0.151296	0.594183	0.0164798	-1.12495	0.443897	-0.55024	0.704371	1.6006	0.318093	1.0259	0.480137	-1.42202	0.456605	-0.93941	0.60231	1.38436	0.465894	0.901743	0.616069	-1.67112	0.757262	-2.26732	0.757262	1.51271	0.765141	2.10891	0.757262	-1.08392	0.477382	-0.61944	0.678255	1.42413	0.377593	0.95965	0.523243	0.141037	0.999949	-0.25262	0.999949	-2.06839	0.350382	-1.67473
Cthe_0592	Methyltransferase type 11		-0.06054	0.658082	-0.02232	0.916686	0.025902	0.902692	-0.01232	0.935787	-0.48272	0.598809	0.27422	0.794888	-0.91367	0.400571	-1.67061	0.176497	-0.7798	0.48858	-0.11495	0.92198	-1.12991	0.358864	-1.79476	0.228867	-1.0289	0.803714	-1.44286	0.795025	-1.00156	0.852976	-0.5876	0.885484	-0.44169	0.66049	0.205024	0.8541	-1.09014	0.351009	-1.73685	0.1951	0.89201	0.791177	1.10471	0.999949	-0.08689	0.999949	-0.29959
Cthe_0593	copper amine oxidase-like domain-containing protein		0.260355	0.241879	-0.02311	0.967831	-0.53301	0.346906	-0.24955	0.263411	0.363065	0.637545	-0.20172	0.796404	-0.55771	0.475903	0.007079	0.994571	0.065988	0.905381	-0.59089	0.336863	-0.77395	0.262358	-0.11708	0.825278	-0.18311	0.955708	-1.9188	0.757262	-0.6456	0.908642	1.09009	0.757262	0.404093	0.565301	-0.27092	0.701655	-0.73418	0.345442	-0.05917	0.940218	-0.31906	0.999949	-0.11067	0.999949	0.296493	0.999949	0.088105
Cthe_0595	hypothetical protein		-0.02541	0.772228	-0.03812	0.844916	0.015918	0.937662	0.028627	0.743321	-0.13439	0.82746	-0.18802	0.795784	-1.54492	0.140194	-1.4913	0.12131	-0.43147	0.585456	-0.57719	0.480244	-1.76117	0.154931	-1.61545	0.173747	-0.68057	0.862116	-1.90509	0.757262	-1.63281	0.761786	-0.40829	0.922399	-0.09336	0.906807	-0.25721	0.738585	-1.7214	0.132753	-1.55754	0.145512	0.570814	0.800922	1.07862	0.999949	0.108521	0.999949	-0.39929
Cthe_0596	GTP-binding protein engB		-0.27322	0.0161283	-0.48133	0.572921	0.541695	0.529993	0.749801	7.66015e-07	-1.00294	0.287958	-0.75968	0.5503	0.286574	0.822977	0.043313	0.96221	-1.30002	0.35086	-1.14885	0.507845	0.070328	0.969054	-0.08084	0.951694	-1.54912	0.757262	-2.47676	0.757262	0.198683	0.969467	1.12632	0.793959	-0.96192	0.348589	-0.82888	0.529963	0.110102	0.94064	-0.02293	0.982685	-0.38864	0.999949	-0.0196	0.999949	-1.19677	0.942368	-1.56581
Cthe_0597	thiamine biosynthesis protein ThiS		0.279705	0.0693493	0.471075	0.154231	0.186297	0.500725	-0.00507	0.978553	0.472538	0.777036	0.871462	0.66066	-1.06952	0.5888	-1.46844	0.394225	0.175461	0.936529	0.482295	0.813401	-1.28577	0.537599	-1.5926	0.462051	-0.07364	0.989031	-0.84561	0.868542	-1.15741	0.820891	-0.38544	0.947718	0.513566	0.768881	0.802266	0.688667	-1.24599	0.532828	-1.53469	0.396449	1.32432	0.999949	1.78687	0.907658	-0.01609	0.999949	-0.47864
Cthe_0598	Thiazole synthase		-0.12438	0.667917	0.747856	0.40494	1.09531	0.271031	0.223079	0.421028	0.172498	0.755743	0.855971	0.324608	-0.41124	0.598306	-1.09472	0.152038	-0.12458	0.89847	0.466803	0.636619	-0.62749	0.535148	-1.21887	0.29095	-0.37368	0.927227	-0.86111	0.832294	-0.49913	0.907294	-0.01171	0.997925	0.213526	0.749479	0.786775	0.380176	-0.58772	0.486329	-1.16096	0.188883	0.19542	0.999949	0.99675	0.966788	0.100067	0.999949	-0.70126
Cthe_0599	thiazole biosynthesis protein ThiH		0.119295	0.64037	0.772655	0.253188	0.19791	0.736348	-0.45545	0.0553465	0.190049	0.82109	0.829285	0.424925	-0.16658	0.8722	-0.80582	0.36631	-0.10703	0.934772	0.440117	0.712155	-0.38283	0.748689	-0.92997	0.467597	-0.35613	0.939287	-0.88779	0.831785	-0.25447	0.9598	0.277191	0.955708	0.231077	0.811371	0.760089	0.480439	-0.34305	0.75001	-0.87207	0.386129	0.377831	0.999949	1.00867	0.920879	-0.18295	0.999949	-0.81379
Cthe_0600	thiamine biosynthesis protein ThiF		0.135954	0.627085	0.698084	0.46329	0.998677	0.333349	0.436547	0.0943986	0.190719	0.885795	0.874778	0.497914	-0.23246	0.858019	-0.91652	0.479032	-0.10636	0.950133	0.485611	0.751055	-0.44871	0.771144	-1.04068	0.514756	-0.35546	0.947041	-0.8423	0.858697	-0.32035	0.952943	0.166489	0.975849	0.231747	0.87061	0.805582	0.545474	-0.40893	0.763369	-0.98277	0.469766	0.64207	0.999949	1.34292	0.805731	-0.40589	0.999949	-1.10675
Cthe_0601	Thiamine-phosphate pyrophosphorylase		0.265116	0.128601	0.453839	0.451664	0.508555	0.408795	0.319831	0.0644653	0.340671	0.76967	0.674117	0.579041	-0.20588	0.867658	-0.53932	0.635726	0.043594	0.976605	0.284949	0.83966	-0.42212	0.755864	-0.66348	0.62853	-0.20551	0.969499	-1.04296	0.820254	-0.29377	0.957372	0.543685	0.909395	0.381699	0.761245	0.60492	0.629883	-0.38235	0.765804	-0.60557	0.623497	0.735448	0.999949	1.07845	0.84211	-0.36853	0.999949	-0.71153
Cthe_0602	Phosphomethylpyrimidine synthase		0.150349	0.470563	0.249502	0.566241	0.229916	0.596101	0.130762	0.536263	0.261119	0.72026	0.321247	0.671434	-0.22966	0.766441	-0.28979	0.688884	-0.03596	0.968927	-0.06792	0.941517	-0.44591	0.60047	-0.41395	0.62502	-0.28506	0.946062	-1.39583	0.798636	-0.31755	0.961369	0.793219	0.831632	0.302147	0.700655	0.252051	0.750834	-0.40613	0.603463	-0.35604	0.646502	0.650299	0.838606	0.688885	0.837626	-0.30821	0.999949	-0.34679
Cthe_0603	GCN5-related N-acetyltransferase	Array	1.36032	4.65248e-06	1.81569	9.83751e-08	0.306345	0.226188	-0.14903	0.573516	1.77709	0.197756	2.67812	0.114608	1.01955	0.372027	0.118516	0.917624	1.48001	0.237719	2.28895	0.133963	0.803307	0.420173	-0.00564	0.99578	1.23091	0.757262	0.961045	0.828109	0.931662	0.831785	1.20152	0.757262	1.81811	0.185978	2.60893	0.109568	0.843081	0.425114	0.052268	0.963294	-0.71678	0.950237	0.396124	0.999949	1.09228	0.999949	-0.02062
Cthe_0605	NLP/P60 protein		0.159992	0.0294357	0.127866	0.599515	0.256686	0.340722	0.288812	0.00029649	0.783264	0.0255557	0.827487	0.409633	0.614523	0.526621	0.570301	0.0418949	0.486187	0.349242	0.438319	0.738151	0.398277	0.763043	0.446145	0.380255	0.237087	0.943688	-0.88959	0.832876	0.526633	0.906803	1.65331	0.757262	0.824292	0.0651618	0.758291	0.451643	0.438051	0.655277	0.504053	0.144321	-0.70543	0.397845	0.231798	0.999949	-0.189	0.999949	-1.12623
Cthe_0606	DNA internalization-related competence protein ComEC/Rec2		0.35659	0.00050664	0.07585	0.45769	-0.1382	0.164097	0.142539	0.149905	0.806958	0.0310078	0.414559	0.133127	0.063575	0.735456	0.455974	0.0893101	0.509881	0.315847	0.025392	0.967628	-0.15267	0.79083	0.331818	0.462139	0.26078	0.937763	-1.30252	0.791482	-0.02432	0.995892	1.53898	0.757262	0.847986	0.0648997	0.345363	0.245409	-0.1129	0.639358	0.389726	0.209547	-0.14482	0.858767	0.293642	0.999949	-0.11285	0.999949	-0.55131
Cthe_0607	peptidase M42 family protein	KDMM	0.213822	0.0003316	0.046457	0.83617	0.151886	0.498869	0.319251	3.88397e-06	0.903404	0.0460728	0.448795	0.550246	0.640624	0.410863	1.09523	0.0323672	0.606327	0.348422	0.059628	0.924833	0.424378	0.486521	0.971077	0.216966	0.357226	0.917793	-1.26828	0.804108	0.552733	0.918551	2.17824	0.757262	0.944432	0.0948805	0.379599	0.613881	0.464152	0.537799	1.02899	0.0826371	0.51317	0.718115	0.088123	0.999949	-0.45012	0.999949	-0.02507
Cthe_0608	peptidase M42 family protein		0.8851	4.72681e-06	-0.14743	0.892856	-0.11237	0.919742	0.920155	2.97595e-06	0.853394	0.227944	-0.35076	0.832334	0.066445	0.97163	1.2706	0.138205	0.556316	0.49826	-0.73993	0.610829	-0.1498	0.923857	1.14644	0.26437	0.307216	0.875044	-2.06784	0.77962	-0.02144	0.99796	2.35361	0.491316	0.894421	0.186035	-0.41996	0.794884	-0.11003	0.950407	1.20435	0.12102	0.778996	0.999949	-0.2552	0.999949	-0.33217	0.999949	0.702031
Cthe_0609	peptidase M42 family protein		0.005524	0.960757	-0.76763	0.448412	-0.10999	0.911751	0.663157	2.0743e-07	0.090723	0.887234	-1.03033	0.584489	0.152668	0.9406	1.27372	0.148909	-0.20635	0.795598	-1.4195	0.447891	-0.06358	0.972708	1.14957	0.263487	-0.45545	0.804455	-2.74741	0.757262	0.064778	0.992495	2.35673	0.453174	0.131751	0.807525	-1.09953	0.545899	-0.0238	0.990758	1.20748	0.131847	0.647085	0.999949	-0.67291	0.999949	-0.68027	0.999949	0.639725
Cthe_0610	Histidinol-phosphate aminotransferase		-0.44028	8.72036e-05	-1.04313	0.194429	-0.05928	0.923914	0.543567	7.99229e-06	-0.69798	0.40584	-1.1833	0.283296	-0.27071	0.780115	0.214613	0.794351	-0.99505	0.406006	-1.57247	0.263487	-0.48696	0.651708	0.090457	0.938489	-1.24416	0.757262	-2.90038	0.757262	-0.3586	0.961443	1.29762	0.757262	-0.65695	0.418099	-1.2525	0.257077	-0.44718	0.623933	0.148365	0.856528	0.146337	0.999949	-0.37212	0.999949	-0.71065	0.999949	-0.1922
Cthe_0611	RNA-metabolising metallo-beta-lactamase	UQS	0.949823	1.03469e-08	0.802739	0.0986537	0.406965	0.268722	0.554049	9.85329e-06	1.39659	0.0579877	1.16619	0.162259	0.553151	0.386192	0.783549	0.149031	1.09951	0.126134	0.777023	0.201604	0.336905	0.453502	0.659393	0.246439	0.85041	0.757262	-0.55089	0.906501	0.465261	0.924066	1.86656	0.752886	1.43762	0.030769	1.09699	0.161943	0.37668	0.50008	0.717301	0.0937418	0.079679	0.999949	0.220179	0.999949	0.222685	0.999949	0.082185
Cthe_0612	SSS sodium solute transporter superfamily		0.067509	0.255686	-0.0792	0.178435	0.060009	0.314872	0.206719	0.00061592	0.423055	0.446378	0.127288	0.817497	0.548405	0.351445	0.844173	0.215457	0.125978	0.814143	-0.26188	0.669484	0.332159	0.594625	0.720017	0.28564	-0.12312	0.977367	-1.58979	0.757262	0.460515	0.926905	1.92718	0.757262	0.464083	0.434979	0.058092	0.926922	0.371934	0.520271	0.777925	0.261993	-0.08736	0.999949	-0.09724	0.999949	-0.49404	0.999949	-0.48416
Cthe_0613	indolepyruvate ferredoxin oxidoreductase, alpha subunit		0.072258	0.324205	0.046262	0.539031	0.051543	0.487762	0.077539	0.289398	0.604342	0.022533	0.336489	0.36404	0.33659	0.36404	0.604443	0.022533	0.307265	0.426973	-0.05268	0.889248	0.120344	0.732553	0.480287	0.285513	0.058165	0.984827	-1.38059	0.792183	0.2487	0.968365	1.68745	0.757262	0.64537	0.0327864	0.267293	0.424599	0.160118	0.619442	0.538195	0.0426287	0.156614	0.999949	0.075972	0.999949	-0.24624	0.999949	-0.1656
Cthe_0614	indolepyruvate ferredoxin oxidoreductase, beta subunit		0.146067	0.0916023	0.07518	0.570884	0.281443	0.0855436	0.352331	0.00020303	0.316059	0.526621	0.015635	0.978027	0.617076	0.291606	0.9175	0.171874	0.018982	0.975873	-0.37353	0.532123	0.40083	0.507237	0.793344	0.283375	-0.23012	0.959349	-1.70144	0.757262	0.529185	0.91725	2.00051	0.757262	0.357087	0.524509	-0.05356	0.930825	0.440604	0.443469	0.851252	0.227367	0.233947	0.999949	-0.04502	0.999949	-0.72659	0.799615	-0.44763
Cthe_0615	AMP-dependent synthetase and ligase		0.407342	6.04242e-05	-0.07881	0.564241	-0.24416	0.126861	0.24199	0.00714663	0.234367	0.279913	-0.28771	0.217796	-0.01212	0.953686	0.509949	0.0983475	-0.06271	0.905075	-0.67687	0.282729	-0.22837	0.645885	0.385793	0.464302	-0.31181	0.918064	-2.00478	0.757262	-0.10001	0.98578	1.59296	0.757262	0.275394	0.277937	-0.3569	0.203255	-0.1886	0.4066	0.443701	0.152684	0.066967	0.999949	0.001341	0.999949	-0.44709	0.999949	-0.38146
Cthe_0616	amino acid-binding ACT domain protein		0.149951	0.00321935	-0.18284	0.0824564	-0.10256	0.248758	0.230226	5.11342e-05	0.250078	0.28749	-0.48386	0.124687	-0.31888	0.214785	0.415058	0.151003	-0.047	0.926786	-0.87303	0.201262	-0.53512	0.333143	0.290903	0.545436	-0.2961	0.934149	-2.20094	0.757262	-0.40677	0.941956	1.49807	0.757262	0.291105	0.329544	-0.55306	0.152229	-0.49535	0.176456	0.34881	0.271416	0.1206	0.999949	0.112253	0.999949	-0.4474	0.999949	-0.43905
Cthe_0617	AAA ATPase central domain protein		-0.01365	0.792158	-0.12805	0.139999	0.017225	0.823649	0.131628	0.00450828	-0.02635	0.902778	-0.34951	0.225489	-0.21765	0.382747	0.105515	0.603742	-0.32343	0.58046	-0.73868	0.339964	-0.43389	0.525133	-0.01864	0.975931	-0.57253	0.857801	-2.06659	0.757262	-0.30554	0.957442	1.18852	0.757262	0.014675	0.965495	-0.41871	0.260148	-0.39412	0.276888	0.039267	0.90706	-0.10487	0.999949	0.119595	0.999949	-0.42163	0.999949	-0.64609
Cthe_0618	ferrous iron transport protein B		-0.10202	0.246179	0.08002	0.490876	0.139925	0.251683	-0.04211	0.649032	-0.25495	0.745217	1.24846	0.203322	0.963512	0.279338	-0.53989	0.485871	-0.55202	0.312426	0.85929	0.1967	0.747266	0.23231	-0.66405	0.263391	-0.80113	0.765141	-0.46862	0.927493	0.875622	0.853366	0.543116	0.829244	-0.21392	0.76192	1.17926	0.19649	0.787041	0.316491	-0.60614	0.405809	-0.38057	0.658037	-0.22286	0.999949	0.337641	0.999949	0.179941
Cthe_0619	FeoA family protein		0.137138	0.0773753	0.360116	0.0544973	-0.16408	0.256329	-0.38705	2.28327e-05	0.451212	0.671691	1.59077	0.223801	0.861343	0.428638	-0.27822	0.795788	0.154135	0.883855	1.20161	0.316016	0.645097	0.530394	-0.40237	0.683803	-0.09497	0.959577	-0.1263	0.977618	0.773452	0.833698	0.80479	0.757262	0.49224	0.614605	1.52158	0.221678	0.684871	0.489371	-0.34447	0.728714	-0.9619	0.423111	-0.24082	0.999949	0.800077	0.999949	0.078996
Cthe_0620	iron dependent repressor		0.285561	0.00265113	0.129157	0.538429	-0.20124	0.363479	-0.04483	0.652009	0.918609	0.333512	0.630955	0.470548	0.161886	0.852039	0.44954	0.600512	0.621532	0.365598	0.241787	0.684544	-0.05436	0.933809	0.325384	0.595165	0.372431	0.764169	-1.08612	0.832294	0.073996	0.989031	1.53255	0.446806	0.959636	0.282424	0.561759	0.469685	-0.01459	0.986911	0.383292	0.614624	-0.20326	0.999949	-0.15535	0.999949	0.454256	0.999949	0.406352
Cthe_0621	Methylthioribose-1-phosphate isomerase		-0.14967	0.0788331	-0.26159	0.185073	-0.2599	0.187	-0.14797	0.0825071	-0.08618	0.823511	-0.33846	0.535478	-0.38317	0.486805	-0.1309	0.73985	-0.38326	0.58435	-0.72762	0.397994	-0.59942	0.463344	-0.25505	0.707867	-0.63236	0.791482	-2.05553	0.757262	-0.47106	0.938518	0.952111	0.757262	-0.04515	0.903328	-0.40765	0.437044	-0.55964	0.32791	-0.19715	0.563925	-0.10982	0.999949	0.060247	0.999949	-0.1857	0.999949	-0.35576
Cthe_0622	methylthioadenosine phosphorylase		-0.18389	0.0184879	-0.23799	0.426777	0.036536	0.90168	0.090633	0.256356	-0.20106	0.416379	-0.12547	0.82109	0.220136	0.691663	0.144544	0.545833	-0.49814	0.482478	-0.51464	0.60121	0.00389	0.997345	0.020388	0.978484	-0.74724	0.807705	-1.84255	0.757262	0.132246	0.980511	1.22755	0.757262	-0.16004	0.640904	-0.19467	0.745629	0.043664	0.947483	0.078296	0.825561	-0.32742	0.984315	0.024634	0.999949	-0.54041	0.90525	-0.89246
Cthe_0623	sporulation protein, yteA family	KDMM_RPM_UQS	-0.19396	0.00225827	-0.24769	0.481135	0.215846	0.534011	0.269579	9.562e-05	-1.06462	0.0371859	-0.33148	0.231647	0.51942	0.131173	-0.21372	0.377987	-1.3617	0.0434947	-0.72065	0.264505	0.303174	0.548582	-0.33787	0.298406	-1.6108	0.757262	-2.04856	0.757262	0.43153	0.936679	0.869291	0.774669	-1.02359	0.0462217	-0.40068	0.196241	0.342948	0.238885	-0.27997	0.300987	-0.18796	0.894949	-0.38048	0.999949	-0.64059	0.999949	-0.44807
Cthe_0624		Array_KDMM	0.134392	0.0166437	-0.43842	0.424425	0.521381	0.362936	1.0942	2.4612e-13	0.134464	0.796496	-1.045	0.337839	0.992351	0.354274	2.17182	0.0449482	-0.16261	0.811046	-1.43417	0.305096	0.776105	0.511981	2.04766	0.101092	-0.41171	0.917631	-2.76208	0.757262	0.90446	0.807394	3.25482	0.757262	0.175492	0.777876	-1.1142	0.331259	0.815879	0.439393	2.10557	0.0667904	-0.08086	0.999949	-0.76961	0.999949	-1.43791	0.960491	-0.74915
Cthe_0625	glycoside hydrolase family 9		0.041052	0.581035	0.017826	0.850621	0.142234	0.138704	0.16546	0.0179921	0.48053	0.492428	0.557352	0.490396	0.503533	0.52988	0.42671	0.538777	0.183453	0.525499	0.168185	0.687372	0.287287	0.511956	0.302555	0.349522	-0.06565	0.981088	-1.15972	0.801955	0.415642	0.933883	1.50972	0.757262	0.521558	0.401624	0.488156	0.514981	0.327061	0.65936	0.360462	0.540122	-0.00932	0.999949	-0.20257	0.999949	0.086214	0.999949	0.279465
Cthe_0626	hypothetical protein		-0.33933	0.00022063	-0.38584	0.274458	0.259312	0.413155	0.305826	0.00061416	-0.56464	0.271552	-0.25968	0.642681	0.399799	0.480137	0.094835	0.830748	-0.86172	0.298389	-0.64884	0.502999	0.183553	0.84831	-0.02932	0.967918	-1.11082	0.770196	-1.97675	0.757262	0.311909	0.957372	1.17784	0.762769	-0.52361	0.374467	-0.32887	0.591787	0.223327	0.719211	0.028587	0.962957	-0.23948	0.18262	-0.07782	0.999949	-0.75182	0.838606	-0.91347
Cthe_0627	SAF domain protein		-0.02869	0.676961	0.146678	0.525491	0.189015	0.429877	0.013645	0.852719	-0.07373	0.900535	0.569069	0.577759	0.982574	0.369268	0.339771	0.540806	-0.37081	0.593697	0.179901	0.889326	0.766328	0.538621	0.215615	0.749939	-0.61991	0.868342	-1.14801	0.769231	0.894684	0.809736	1.42278	0.757262	-0.03271	0.963657	0.499872	0.635575	0.806102	0.455344	0.273523	0.668454	-0.22328	0.999949	0.038337	0.999949	-0.62196	0.999949	-0.88357
Cthe_0628	hypothetical protein		-0.09025	0.452548	0.064425	0.847898	0.310883	0.375962	0.15621	0.183969	0.093988	0.790056	0.203875	0.584694	0.302266	0.430616	0.192379	0.578215	-0.20309	0.685356	-0.18529	0.745684	0.08602	0.888606	0.068223	0.899212	-0.45219	0.894196	-1.5132	0.757262	0.214375	0.969463	1.27539	0.757262	0.135016	0.75591	0.134679	0.756623	0.125794	0.77356	0.126131	0.773181	-0.01602	0.999949	0.120097	0.999949	-0.38866	0.661377	-0.52478
Cthe_0629	type II secretion system protein E		-0.04981	0.496154	-0.02289	0.878054	-0.16526	0.290268	-0.19218	0.00661856	0.049208	0.801388	0.099168	0.631094	-0.3837	0.170261	-0.43366	0.133018	-0.24787	0.384015	-0.29	0.496273	-0.59995	0.262409	-0.55782	0.160303	-0.49697	0.847792	-1.61791	0.757262	-0.47159	0.922399	0.649349	0.805608	0.090236	0.476033	0.029972	0.885982	-0.56017	0.0906702	-0.49991	0.0531735	-0.1596	0.999949	0.244364	0.999949	0.068335	0.999949	-0.33563
Cthe_0630	hypothetical protein		-0.07833	0.323947	-0.06682	0.735723	-0.22568	0.304982	-0.23719	0.00279579	0.013372	0.96221	-0.13936	0.584349	-0.33772	0.260577	-0.18498	0.475125	-0.28371	0.441486	-0.52853	0.304215	-0.55396	0.291766	-0.30914	0.413809	-0.53281	0.867918	-1.85644	0.757262	-0.42561	0.936683	0.898025	0.785334	0.0544	0.854239	-0.20856	0.467938	-0.51419	0.181114	-0.25123	0.398719	-0.08172	0.940519	0.17921	0.999949	-0.15102	0.999949	-0.41195
Cthe_0631	hypothetical protein		0.050784	0.464236	-0.10529	0.250725	-0.20057	0.0564939	-0.0445	0.526241	-0.15037	0.699818	-0.18353	0.660154	-0.0354	0.937874	-0.00224	0.995988	-0.44745	0.346031	-0.5727	0.414802	-0.25165	0.689261	-0.1264	0.755199	-0.69655	0.831785	-1.90061	0.757262	-0.12329	0.982408	1.08077	0.761054	-0.10935	0.80714	-0.25273	0.578767	-0.21187	0.640966	-0.06849	0.88495	-0.17694	0.999949	0.037491	0.999949	-0.35579	0.999949	-0.57022
Cthe_0632	hypothetical protein		-0.02372	0.628175	-0.14735	0.23704	-0.21737	0.130134	-0.09373	0.0395033	-0.03175	0.933175	-0.30454	0.522236	-0.6273	0.25997	-0.35451	0.350538	-0.32883	0.56204	-0.69371	0.306066	-0.84355	0.254858	-0.47867	0.428308	-0.57793	0.807394	-2.02162	0.757262	-0.71519	0.89428	0.728499	0.76981	0.009276	0.978645	-0.37374	0.408365	-0.80377	0.175154	-0.42076	0.261993	0.099906	0.999949	0.204989	0.999949	-0.0524	0.999949	-0.15748
Cthe_0633	hypothetical protein		-0.1071	0.0760448	-0.23192	0.102703	-0.37558	0.0345565	-0.25076	0.00016418	-0.04853	0.955183	-0.28635	0.786941	-1.50401	0.232318	-1.26619	0.203322	-0.3456	0.618942	-0.67551	0.488165	-1.72025	0.201604	-1.39034	0.18217	-0.5947	0.757262	-2.00342	0.761545	-1.5919	0.798571	-0.18318	0.886108	-0.0075	0.991531	-0.35554	0.712464	-1.68048	0.189285	-1.33244	0.152229	-0.11067	0.999949	0.337977	0.999949	0.709516	0.999949	0.260864
Cthe_0634	Serine/threonine protein kinase-related		-0.31399	0.00015178	-0.10024	0.774122	0.267009	0.461178	0.053257	0.49656	-0.24068	0.223913	0.005751	0.99218	0.292254	0.538308	0.045823	0.779439	-0.53776	0.398412	-0.38342	0.667375	0.076008	0.937282	-0.07833	0.89712	-0.78686	0.779278	-1.71133	0.757262	0.204364	0.969467	1.12883	0.757262	-0.19965	0.359567	-0.06345	0.906958	0.115782	0.821784	-0.02043	0.926317	-0.38329	0.961247	-0.03973	0.999949	-0.41694	0.999949	-0.76051
Cthe_0635	Protein phosphatase 2C-like		-0.54069	8.606e-05	-0.59494	0.327051	0.160159	0.765289	0.214408	0.0794844	-0.5455	0.462293	-0.24461	0.799163	0.499298	0.598225	0.198411	0.789139	-0.84257	0.463887	-0.63378	0.641107	0.283051	0.83966	0.074256	0.950339	-1.09167	0.757262	-1.96169	0.757262	0.411407	0.927493	1.28142	0.757262	-0.50447	0.488224	-0.31381	0.746697	0.322826	0.739317	0.132163	0.861412	-0.57966	0.999949	-0.2403	0.999949	-0.67376	0.999949	-1.01311
Cthe_0636	hypothetical protein		-0.64268	0.00072867	-0.64757	0.369629	0.632659	0.378577	0.637554	0.00078404	-1.24933	0.189114	-0.63099	0.616129	1.04698	0.419211	0.42864	0.553187	-1.54641	0.261032	-1.02016	0.54654	0.830732	0.617656	0.304484	0.769473	-1.79551	0.757262	-2.34807	0.757262	0.959087	0.830465	1.51165	0.757262	-1.2083	0.191937	-0.70019	0.575102	0.870506	0.491413	0.362392	0.601655	-0.91131	0.93661	-0.76887	0.999949	-1.07926	0.905834	-1.22171
Cthe_0637	hypothetical protein		0.058302	0.721835	-0.41306	0.109473	-0.65421	0.0331168	-0.18285	0.224722	0.332039	0.785725	-0.31388	0.795788	-0.86084	0.476824	-0.21492	0.859478	0.034962	0.970809	-0.70305	0.457272	-1.07709	0.312953	-0.33908	0.699648	-0.21414	0.890865	-2.03095	0.757262	-0.94873	0.862116	0.868085	0.757262	0.373067	0.736075	-0.38307	0.729233	-1.03731	0.37725	-0.28117	0.800026	-0.45316	0.968339	-0.38349	0.999949	0.760284	0.999949	0.690619
Cthe_0638	cell divisionFtsK/SpoIIIE		0.055802	0.618389	0.049282	0.74307	-0.12352	0.400579	-0.117	0.275488	0.238053	0.567093	0.177516	0.67219	-0.11453	0.788121	-0.05399	0.902778	-0.05902	0.713257	-0.21165	0.586096	-0.33077	0.426019	-0.17815	0.346024	-0.30812	0.921229	-1.53956	0.757262	-0.20242	0.969467	1.02902	0.757262	0.279081	0.493268	0.10832	0.792288	-0.291	0.478117	-0.12024	0.770758	-0.17798	0.999949	0.100213	0.999949	0.021662	0.999949	-0.25653
Cthe_0639	glycoside hydrolase family 13 domain protein		-0.02127	0.838374	0.20429	0.47618	0.468817	0.193802	0.243261	0.00752998	-0.07642	0.876373	0.495495	0.342144	0.292227	0.540806	-0.27969	0.557437	-0.37349	0.197019	0.106328	0.773606	0.07598	0.842339	-0.40384	0.177174	-0.6226	0.818928	-1.22158	0.811197	0.204336	0.972943	0.803322	0.779278	-0.03539	0.94064	0.426299	0.356109	0.115755	0.789127	-0.34593	0.430868	-0.25363	0.999949	-0.03528	0.999949	0.06838	0.999949	-0.14997
Cthe_0640	Dockerin type 1 protein		0.146227	0.211716	0.398944	0.54387	0.411823	0.53216	0.159106	0.173139	0.22245	0.767906	0.981771	0.448591	0.91446	0.477119	0.15514	0.834317	-0.07463	0.933063	0.592604	0.671258	0.698214	0.619729	0.030984	0.972073	-0.32373	0.93575	-0.73531	0.833698	0.82657	0.818928	1.23815	0.757262	0.263478	0.751102	0.912575	0.488877	0.737989	0.56975	0.088892	0.921608	-0.12351	0.999949	0.323646	0.999949	-0.4265	0.999949	-0.87366
Cthe_0641	Coat F domain protein		0.525728	0.0525833	0.067453	0.955251	-1.42818	0.276959	-0.9699	0.00074089	-0.31999	0.839391	0.252827	0.875083	-0.71083	0.648616	-1.28365	0.425216	-0.61707	0.65078	-0.13634	0.9267	-0.92707	0.511141	-1.4078	0.364754	-0.86617	0.883269	-1.46425	0.814729	-0.79872	0.898783	-0.20064	0.97728	-0.27896	0.86389	0.183631	0.913713	-0.8873	0.565152	-1.34989	0.406208	-0.13845	0.999949	0.398853	0.999949	0.394612	0.999949	-0.14269
Cthe_0642	hypothetical protein	Array	0.440959	0.0579877	0.294162	0.710587	-1.2405	0.213866	-1.0937	4.43025e-05	1.02339	0.590022	0.347839	0.879539	-1.9932	0.39637	-1.31764	0.492298	0.726317	0.636022	-0.04133	0.984847	-2.20944	0.328054	-1.4418	0.399096	0.477217	0.831939	-1.36924	0.861668	-2.08109	0.795025	-0.23463	0.924403	1.06442	0.544375	0.278643	0.904393	-2.16967	0.353291	-1.38389	0.442439	-0.10828	0.999949	0.303503	0.999949	1.86738	0.945309	1.4556
Cthe_0643	uncharacterized membrane protein		0.23203	0.112974	0.223152	0.792578	-0.27326	0.745658	-0.26438	0.0694396	0.265338	0.795788	0.330364	0.76967	-0.66687	0.54495	-0.73189	0.474776	-0.03174	0.979257	-0.0588	0.961577	-0.88311	0.450337	-0.85605	0.460766	-0.28084	0.926991	-1.38671	0.805711	-0.75476	0.894176	0.351116	0.902861	0.306366	0.762872	0.261167	0.812709	-0.84334	0.443237	-0.79814	0.436861	0.613203	0.999949	0.667154	0.999949	0.159183	0.999949	0.105232
Cthe_0644	Vitamin B12 dependent methionine synthase activation region		-0.02589	0.829501	-0.02733	0.921083	0.05259	0.843708	0.054031	0.628704	-0.32441	0.659463	-0.07586	0.923286	0.941616	0.271585	0.693065	0.376756	-0.62148	0.576764	-0.46502	0.678746	0.72537	0.532123	0.568909	0.603903	-0.87058	0.832298	-1.79293	0.757262	0.853726	0.858697	1.77607	0.757262	-0.28338	0.729486	-0.14505	0.864906	0.765144	0.378619	0.626817	0.447307	-0.03905	0.999949	-0.04891	0.999949	-1.13873	0.180126	-1.12887
Cthe_0645	homocysteine S-methyltransferase		-0.08346	0.346327	-0.20377	0.0170592	0.123818	0.154708	0.244131	0.00468994	-0.05407	0.817027	-0.38647	0.314664	0.162862	0.635726	0.495268	0.140634	-0.35115	0.38441	-0.77564	0.163126	-0.05338	0.888565	0.371112	0.363116	-0.60025	0.849644	-2.10355	0.757262	0.074972	0.989031	1.57828	0.757262	-0.01304	0.971711	-0.45567	0.277937	-0.01361	0.973269	0.42902	0.267768	0.197012	0.894949	-0.12663	0.999949	-0.59288	0.883319	-0.26924
Cthe_0646	anaerobic ribonucleoside-triphosphate reductase		-0.1508	0.299678	-0.32408	0.0204295	-0.07432	0.624182	0.098956	0.50373	-0.30681	0.757817	-0.56957	0.556858	-0.01512	0.990022	0.24763	0.802149	-0.60389	0.633726	-0.95873	0.47529	-0.23137	0.861735	0.123474	0.928373	-0.85299	0.779278	-2.28664	0.757262	-0.10301	0.986643	1.33064	0.757262	-0.26579	0.78552	-0.63876	0.50507	-0.19159	0.847924	0.181382	0.856429	-0.01684	0.999949	-0.08937	0.999949	-0.63523	0.999949	-0.5627
Cthe_0647	anaerobic ribonucleoside-triphosphate reductase activating protein		-0.12944	0.176343	-0.50072	0.0969345	-0.46912	0.109367	-0.09784	0.312978	0.024194	0.978008	-0.60635	0.450307	-0.19152	0.8107	0.439023	0.577266	-0.27288	0.794471	-0.99552	0.392311	-0.40777	0.690324	0.314867	0.760395	-0.52198	0.861913	-2.32343	0.757262	-0.27941	0.968257	1.52203	0.757262	0.065222	0.940218	-0.67555	0.407513	-0.36799	0.634117	0.372775	0.630242	0.185605	0.999949	0.020971	0.999949	-0.60597	0.999949	-0.44133
Cthe_0648	glutamyl-tRNA synthetase		-0.35365	0.0115355	-0.87942	0.325963	-0.38232	0.623126	0.143455	0.317392	-0.28129	0.636902	-0.92454	0.520289	0.042608	0.97871	0.685854	0.306866	-0.57837	0.578454	-1.3137	0.494267	-0.17364	0.930842	0.561698	0.587709	-0.82747	0.820631	-2.64161	0.757262	-0.04528	0.991942	1.76886	0.757262	-0.24026	0.735091	-0.99373	0.497995	-0.13386	0.933582	0.619606	0.401097	-0.74209	0.711084	-0.10718	0.999949	-1.03013	0.921067	-1.66503
Cthe_0649	hypothetical protein		0.034678	0.793046	0.079215	0.808246	-0.06022	0.854807	-0.10476	0.382567	0.182331	0.847281	0.83606	0.398109	-0.57316	0.542567	-1.22689	0.2661	-0.11475	0.901188	0.446893	0.610939	-0.78941	0.413391	-1.35105	0.248668	-0.36385	0.757262	-0.88102	0.854046	-0.66105	0.890349	-0.14388	0.757262	0.223359	0.795307	0.766864	0.392294	-0.74964	0.400067	-1.29314	0.224805	-0.40685	0.999949	0.265446	0.999949	0.973823	0.999949	0.301527
Cthe_0650	hypothetical protein		-0.12784	0.110023	0.582269	0.169718	0.486061	0.215453	-0.22405	0.00550768	-0.21289	0.66915	1.1108	0.236012	0.881461	0.311671	-0.44223	0.396484	-0.50996	0.592473	0.721637	0.512706	0.665215	0.542566	-0.56638	0.551913	-0.75906	0.818928	-0.60627	0.875044	0.793571	0.832876	0.64078	0.845289	-0.17186	0.77356	1.04161	0.278324	0.704989	0.410695	-0.50848	0.407623	-0.00841	0.999949	0.412899	0.999949	-0.35376	0.999949	-0.77507
Cthe_0651			0.493576	0.0462544	0.312296	0.327954	0.390135	0.231905	0.571415	0.0212255	0.289394	0.751157	0.55429	0.53474	-0.52559	0.554816	-0.79049	0.398862	-0.00768	0.991425	0.165122	0.7992	-0.74184	0.328281	-0.91464	0.270319	-0.25678	0.8788	-1.16279	0.818928	-0.61348	0.90801	0.292523	0.863607	0.330421	0.675678	0.485093	0.539784	-0.70206	0.40112	-0.85673	0.332547	-0.48402	0.782681	0.041075	0.999949	0.86872	0.838606	0.34363
Cthe_0652	4-oxalocrotonate tautomerase		-0.00774	0.940583	0.038013	0.834259	-0.31659	0.148904	-0.36234	0.00013744	-0.00631	0.984101	0.523091	0.382877	0.181023	0.753429	-0.34838	0.25997	-0.30338	0.641449	0.133924	0.892499	-0.03522	0.972073	-0.47253	0.487986	-0.55249	0.831939	-1.19399	0.774828	0.093132	0.984154	0.734633	0.787456	0.03472	0.908844	0.453895	0.448666	0.004551	0.994226	-0.41462	0.230789	-0.35541	0.999949	0.273969	0.999949	-0.10204	0.999949	-0.73143
Cthe_0653	transcriptional regulator nikr, CopG family		0.201237	0.0648877	-0.06886	0.685301	-0.33266	0.101391	-0.06256	0.590352	0.522607	0.65093	0.159475	0.912821	-1.17661	0.409924	-0.81348	0.48561	0.22553	0.76071	-0.22969	0.809313	-1.39285	0.262409	-0.93763	0.303853	-0.02357	0.991321	-1.5576	0.798571	-1.2645	0.831714	0.269532	0.906852	0.563635	0.585837	0.090279	0.950407	-1.35308	0.345233	-0.87972	0.415781	0.163893	0.999949	0.209101	0.999949	0.956813	0.999949	0.911605
Cthe_0654	biotin and thiamin synthesis associated		-0.03797	0.635485	-0.12422	0.540796	-0.01265	0.954315	0.0736	0.33798	-1.04875	0.537864	-0.40944	0.845138	0.546513	0.795846	-0.0928	0.96074	-1.34583	0.472286	-0.79861	0.674417	0.330267	0.869713	-0.21696	0.907786	-1.59493	0.506562	-2.12651	0.779388	0.458622	0.958916	0.990205	0.757262	-1.00773	0.524964	-0.47863	0.815386	0.370041	0.860453	-0.15905	0.927431	0.425392	0.999949	-0.9062	0.999949	-0.21992	0.999949	1.11167
Cthe_0655	cysteine desulfurase family protein		-0.7046	3.32039e-08	-0.55214	0.470446	0.0568	0.941659	-0.09566	0.262828	-2.02404	0.189097	-0.38554	0.798836	1.22079	0.426418	-0.4177	0.726695	-2.32111	0.1967	-0.77471	0.592087	1.00454	0.497351	-0.54186	0.657741	-2.57021	0.125536	-2.10262	0.768016	1.1329	0.86824	0.665304	0.757262	-1.98301	0.174065	-0.45474	0.751034	1.04432	0.468056	-0.48395	0.645249	0.011275	0.999949	-1.11003	0.999949	-0.66647	0.999949	0.454843
Cthe_0656	type IV pilus assembly protein PilM		-0.10349	0.22995	0.013075	0.930851	-0.07155	0.606254	-0.18811	0.0259313	-0.67658	0.471894	0.201974	0.827644	0.171316	0.855361	-0.70724	0.453293	-0.97366	0.311159	-0.18719	0.817143	-0.04493	0.960968	-0.83139	0.362159	-1.22276	0.551662	-1.5151	0.791482	0.083426	0.989031	0.375771	0.757262	-0.63555	0.452329	0.132777	0.882146	-0.00516	0.995518	-0.77349	0.383531	-0.38789	0.999949	-0.39284	0.999949	0.25333	0.999949	0.258281
Cthe_0657	hypothetical protein	Array	-0.79867	0.0024558	-0.40791	0.443384	-0.79103	0.199355	-1.18179	5.35776e-05	-1.52347	0.240083	-0.42473	0.696553	-1.02162	0.375014	-2.12036	0.158511	-1.82055	0.251097	-0.8139	0.508582	-1.23787	0.362013	-2.24451	0.197218	-2.06965	0.501264	-2.14181	0.757262	-1.10951	0.844836	-1.03735	0.757262	-1.48244	0.23809	-0.49393	0.624791	-1.19809	0.303187	-2.1866	0.143127	-0.15302	0.999949	0.151594	0.999949	0.275071	0.999949	-0.02954
Cthe_0659	hypothetical protein		-0.05042	0.723534	0.030049	0.930467	-0.22757	0.487349	-0.30804	0.0167091	-0.50984	0.663555	1.31195	0.410308	-1.45334	0.375504	-3.27514	0.0945101	-0.80692	0.61715	0.922781	0.581998	-1.66959	0.371778	-3.39929	0.169018	-1.05602	0.805673	-0.40513	0.965202	-1.54123	0.833698	-2.19213	0.757262	-0.46882	0.707624	1.24275	0.432846	-1.62982	0.337399	-3.34138	0.100884	0.870408	0.999949	1.95129	0.999949	0.643278	0.999949	-0.43761
Cthe_0660			-0.58066	0.00377257	0.334953	0.277353	0.550773	0.109662	-0.36484	0.0628358	-0.87232	0.306681	0.587456	0.446378	-0.04929	0.953686	-1.50907	0.154067	-1.1694	0.359679	0.198289	0.866272	-0.26553	0.812814	-1.63322	0.263391	-1.4185	0.766328	-1.12962	0.832876	-0.13718	0.983538	-0.42606	0.931523	-0.8313	0.355985	0.51826	0.530228	-0.22576	0.789028	-1.57531	0.168729	0.419973	0.999949	0.928674	0.999949	-0.4622	0.999949	-0.9709
Cthe_0661	Ricin B lectin		-0.1339	0.0462667	0.318096	0.316103	0.355303	0.279675	-0.09669	0.155861	-0.55626	0.392634	0.860755	0.437133	1.14827	0.335008	-0.26874	0.663673	-0.85333	0.307811	0.471588	0.701879	0.932026	0.477295	-0.3929	0.577761	-1.10243	0.773837	-0.85632	0.816516	1.06038	0.77962	0.814269	0.824342	-0.51523	0.467102	0.791559	0.483566	0.9718	0.4066	-0.33499	0.628703	-0.20144	0.999949	0.090171	0.999949	-0.54786	0.999949	-0.83947
Cthe_0662		RPM	0.201848	0.367952	0.246874	0.267775	0.299316	0.174579	0.254289	0.252687	-0.41763	0.543962	0.488803	0.61696	-0.48471	0.619497	-1.39114	0.152038	-0.71471	0.158066	0.099635	0.905383	-0.70095	0.419634	-1.5153	0.0489808	-0.96381	0.766693	-1.22827	0.768016	-0.5726	0.884875	-0.30813	0.927135	-0.37661	0.560065	0.419606	0.66056	-0.66118	0.494894	-1.45739	0.134763	-0.02665	0.999949	0.395771	0.999949	0.407581	0.999949	-0.01484
Cthe_0663	hypothetical protein		-0.40151	0.00546831	-0.4855	0.406144	0.49683	0.398223	0.580813	0.00020396	-0.75262	0.474776	-0.15689	0.902778	0.186603	0.881324	-0.40912	0.696274	-1.04969	0.496104	-0.54606	0.717987	-0.02964	0.986711	-0.53328	0.714562	-1.2988	0.764596	-1.87397	0.787456	0.098712	0.989031	0.673886	0.868477	-0.71159	0.523119	-0.22609	0.861123	0.010131	0.993955	-0.47537	0.666368	0.180207	0.999949	0.342918	0.999949	-0.85691	0.999949	-1.01962
Cthe_0664	3D domain-containing protein		0.914674	2.924e-05	0.786287	0.133985	0.033882	0.937643	0.162268	0.402751	1.89477	0.210684	3.13918	0.200372	-0.99384	0.601597	-2.23826	0.168395	1.59769	0.269088	2.75001	0.225038	-1.21009	0.480787	-2.36241	0.169203	1.34859	0.785334	1.4221	0.857256	-1.08173	0.890741	-1.15525	0.807804	1.93579	0.221678	3.06998	0.205984	-1.17032	0.533021	-2.30451	0.176456	1.22134	0.96236	2.33998	0.628008	1.62294	0.852799	0.504294
Cthe_0665	HflK protein		0.512856	0.0001565	0.287545	0.644615	0.358719	0.571569	0.584029	3.874e-05	0.674968	0.411121	0.5544	0.658413	0.481848	0.702316	0.602416	0.455982	0.377891	0.72374	0.165233	0.909852	0.265602	0.850792	0.47826	0.657715	0.12879	0.978054	-1.16268	0.775407	0.393958	0.926977	1.68542	0.757262	0.715995	0.441316	0.485204	0.709718	0.305376	0.818526	0.536167	0.553573	0.31419	0.999949	0.49776	0.999949	-0.59544	0.999949	-0.77901
Cthe_0666	HflC protein		0.423685	0.00366598	0.207941	0.796445	0.617461	0.459284	0.833204	3.56609e-06	0.392207	0.48611	0.237112	0.817497	0.04151	0.971541	0.196604	0.728947	0.09513	0.873579	-0.15206	0.884119	-0.17474	0.866566	0.072449	0.904764	-0.15397	0.970926	-1.47996	0.757262	-0.04638	0.990568	1.27961	0.757262	0.433235	0.48945	0.167916	0.880569	-0.13496	0.904401	0.130356	0.840344	0.139912	0.999949	0.267349	0.999949	-0.24192	0.999949	-0.36936
Cthe_0667	GerA spore germination protein		-0.27322	0.367064	-0.08121	0.843708	-0.41361	0.300719	-0.60562	0.0390325	0.275258	0.822799	0.30839	0.804109	-0.96476	0.441415	-0.99789	0.42729	-0.02182	0.987796	-0.08078	0.954157	-1.18101	0.401342	-1.12205	0.41804	-0.27092	0.969467	-1.40869	0.82566	-1.05265	0.868542	0.085116	0.989031	0.316286	0.808885	0.239194	0.85871	-1.14123	0.396617	-1.06414	0.421297	0.968311	0.573436	1.3977	0.813477	-0.29484	0.999949	-0.72423
Cthe_0668	spore germination protein		-0.14259	0.220485	-0.04118	0.747992	0.082413	0.490703	-0.01899	0.887997	0.045398	0.959272	0.614099	0.457036	-1.02182	0.277529	-1.59052	0.155501	-0.25168	0.685656	0.224931	0.717389	-1.23806	0.18603	-1.71467	0.118002	-0.50078	0.907375	-1.10298	0.845525	-1.10971	0.844711	-0.50751	0.906803	0.086426	0.924179	0.544902	0.512217	-1.19829	0.24049	-1.65676	0.158032	0.509961	0.833857	1.07155	0.999949	0.393801	0.999949	-0.16778
Cthe_0669	germination protein, Ger(x)C family		0.079691	0.844222	0.375467	0.299598	0.292188	0.422625	-0.00359	0.993844	-0.04667	0.984533	0.112278	0.959301	-1.45872	0.470548	-1.61767	0.428135	-0.34375	0.875019	-0.27689	0.900451	-1.67496	0.453315	-1.74182	0.43934	-0.59285	0.942201	-1.6048	0.828635	-1.54661	0.832876	-0.53466	0.949147	-0.00564	0.997811	0.043082	0.985333	-1.63519	0.435468	-1.68391	0.425389	1.74581	0.138668	2.15709	0.835906	-0.75667	0.999949	-1.16796
Cthe_0670	spore germination protein		0.010258	0.959648	0.0589	0.951378	-0.33138	0.710957	-0.38002	0.0203895	0.227175	0.815487	0.527863	0.754719	-0.87759	0.595258	-1.17828	0.285275	-0.0699	0.928373	0.138696	0.928817	-1.09383	0.471459	-1.30243	0.20569	-0.319	0.805073	-1.18921	0.868542	-0.96548	0.89433	-0.09527	0.948019	0.268203	0.746341	0.458667	0.774976	-1.05406	0.50507	-1.24452	0.22618	0.154371	0.999949	0.311008	0.999949	0.924306	0.999949	0.767669
Cthe_0671	hypothetical protein	KDMM_RPM	0.029339	0.874829	0.062627	0.931498	-0.13374	0.849814	-0.16702	0.304747	-0.44489	0.203322	0.267882	0.864121	-0.61744	0.691628	-1.33022	0.0344009	-0.74197	0.115874	-0.12129	0.934622	-0.83368	0.548582	-1.45437	0.0396567	-0.99107	0.757262	-1.44919	0.844167	-0.70533	0.932557	-0.24721	0.939868	-0.40387	0.251622	0.198686	0.901947	-0.79391	0.593333	-1.39646	0.0378439	0.616865	0.999949	0.491742	0.999949	0.223221	0.999949	0.348345
Cthe_0672	pyrroline-5-carboxylate reductase		-0.18008	0.0525833	-0.29541	0.545097	0.503501	0.34933	0.618838	7.11724e-07	-0.56678	0.4586	-0.57462	0.453026	0.596199	0.438481	0.60404	0.432241	-0.86386	0.400153	-0.96379	0.406006	0.379953	0.713184	0.479885	0.604786	-1.11296	0.798571	-2.2917	0.757262	0.508309	0.920423	1.68705	0.757262	-0.52575	0.52022	-0.64382	0.440645	0.419727	0.605389	0.537792	0.511571	-0.12245	0.999949	-0.22959	0.999949	-1.11139	0.485781	-1.00425
Cthe_0673	Ribonuclease H		-0.37131	0.00311764	-0.25963	0.564205	0.586484	0.270081	0.474803	0.00033599	-0.63918	0.400571	-0.5305	0.493476	0.841252	0.324704	0.732568	0.350779	-0.93626	0.352533	-0.91967	0.423897	0.625006	0.561673	0.608412	0.505161	-1.18536	0.783102	-2.24758	0.757262	0.753362	0.868542	1.81558	0.757262	-0.59816	0.474222	-0.5997	0.476827	0.66478	0.435837	0.66632	0.433027	-0.14813	0.999949	-0.34825	0.999949	-1.19367	0.350382	-0.99355
Cthe_0674	NUDIX hydrolase		-0.03543	0.864286	-0.54094	0.268577	-0.61944	0.223503	-0.11393	0.54435	-0.90463	0.228528	-0.85821	0.242678	0.222003	0.723062	0.175583	0.779397	-1.20171	0.143078	-1.24738	0.213746	0.005757	0.994938	0.051427	0.924762	-1.45081	0.757262	-2.57529	0.757262	0.134113	0.983179	1.25859	0.757262	-0.8636	0.251385	-0.92741	0.228754	0.045531	0.947483	0.109335	0.866194	-0.35275	0.999949	-0.5469	0.999949	-0.70348	0.999949	-0.50933
Cthe_0675	stage II sporulation protein M		0.479794	0.0105765	0.49904	0.338899	0.198626	0.677261	0.179381	0.350539	1.40402	0.526794	2.04234	0.421855	-0.82433	0.743994	-1.46266	0.511914	1.10694	0.634101	1.65318	0.496104	-1.04058	0.654182	-1.58682	0.510034	0.857838	0.906852	0.325268	0.975498	-0.91222	0.927135	-0.37965	0.965353	1.44504	0.52778	1.97315	0.436664	-1.0008	0.684136	-1.52891	0.507545	1.93419	0.692233	2.34769	0.585195	0.349161	0.999949	-0.06434
Cthe_0676	tyrosine recombinase XerD		0.006892	0.976125	0.941714	0.0669468	-0.01774	0.964513	-0.95256	1.92847e-05	-0.16541	0.890445	1.62983	0.239659	0.334061	0.776412	-1.46118	0.275383	-0.46249	0.607849	1.24066	0.276393	0.117815	0.901112	-1.58534	0.211441	-0.71159	0.865531	-0.08725	0.986585	0.24617	0.966859	-0.37817	0.934749	-0.12438	0.920157	1.56063	0.254409	0.157589	0.897683	-1.52743	0.260148	-0.26017	0.999949	0.409338	0.999949	0.716261	0.999949	0.046752
Cthe_0677	Phosphopentomutase		0.446886	6.71214e-05	0.342804	0.443821	-0.17206	0.6861	-0.06798	0.511191	0.564753	0.326774	0.68067	0.356805	0.476368	0.491308	0.360451	0.491731	0.267676	0.778699	0.291503	0.791068	0.260122	0.812132	0.236295	0.80508	0.018575	0.995614	-1.03641	0.807705	0.388478	0.934563	1.44346	0.757262	0.605781	0.368012	0.611474	0.426548	0.299896	0.68581	0.294203	0.633421	-0.15223	0.999949	0.432312	0.999949	-0.3982	0.999949	-0.98275
Cthe_0678	pyrimidine-nucleoside phosphorylase		0.316574	1.21089e-05	0.172477	0.39581	0.08328	0.6597	0.227377	0.00042351	0.58811	0.0801869	0.359244	0.350051	0.037629	0.921149	0.266495	0.243974	0.291033	0.49741	-0.02992	0.947395	-0.17862	0.664299	0.142339	0.726986	0.041932	0.989822	-1.35783	0.779388	-0.05026	0.991321	1.3495	0.757262	0.629138	0.146131	0.290047	0.459803	-0.13884	0.721727	0.200247	0.500812	0.152739	0.999949	0.307909	0.999949	-0.15648	0.999949	-0.31165
Cthe_0679	peptidase S11 D-alanyl-D-alanine carboxypeptidase 1		0.038642	0.876367	0.38912	0.157975	0.347486	0.200477	-0.00299	0.991285	0.625586	0.253026	0.876837	0.432656	-0.08979	0.939777	-0.34104	0.467208	0.328509	0.681356	0.487669	0.653278	-0.30603	0.778228	-0.46519	0.574426	0.079408	0.984842	-0.84024	0.906803	-0.17768	0.983179	0.741972	0.834992	0.666614	0.312175	0.80764	0.46352	-0.26626	0.810324	-0.40728	0.488758	0.576755	0.999949	0.7992	0.964494	-0.00272	0.999949	-0.22516
Cthe_0680	Lysine exporter protein (LYSE/YGGA)		-0.27996	0.186631	-0.22053	0.64824	0.540057	0.312978	0.480625	0.0210547	-0.21113	0.82109	0.220666	0.845114	0.881429	0.441415	0.449634	0.626906	-0.50821	0.668794	-0.1685	0.910512	0.665183	0.637299	0.325479	0.784879	-0.75731	0.859452	-1.49641	0.757262	0.793538	0.852043	1.53264	0.757262	-0.1701	0.878406	0.15147	0.906195	0.704957	0.547576	0.383386	0.713463	-0.05421	0.999949	0.182737	0.999949	-1.01368	0.711084	-1.25063
Cthe_0681	IMP dehydrogenase/GMP reductase		-0.05847	0.407838	-0.1359	0.0446487	-0.0229	0.765472	0.054529	0.442208	-0.13197	0.82109	-0.2066	0.724938	0.164814	0.779397	0.239443	0.679926	-0.42905	0.667369	-0.59577	0.557865	-0.05143	0.962778	0.115287	0.914157	-0.67815	0.829785	-1.92368	0.757262	0.076923	0.989031	1.32245	0.757262	-0.09094	0.889337	-0.27579	0.645543	-0.01166	0.986911	0.173195	0.779319	-0.05115	0.999949	0.092522	0.999949	-0.6341	0.999949	-0.77777
Cthe_0682	hypothetical protein		-0.00209	0.989323	-0.38805	0.557437	0.174906	0.791321	0.560859	3.60768e-05	0.203658	0.82554	0.462626	0.762932	-0.21341	0.891128	-0.47238	0.606974	-0.09342	0.949732	0.073458	0.967628	-0.42966	0.796673	-0.59654	0.657107	-0.34252	0.941142	-1.25445	0.868542	-0.3013	0.973006	0.610628	0.883881	0.244686	0.814618	0.39343	0.795822	-0.38988	0.797351	-0.53863	0.594756	0.554464	0.999949	0.864435	0.999949	-0.35849	0.999949	-0.66846
Cthe_0683	diaminopimelate decarboxylase		-0.905	6.91753e-05	-0.52449	0.399069	0.000793	0.999295	-0.37972	0.0578612	-2.47331	0.225285	-0.68448	0.68236	0.628366	0.708285	-1.16046	0.488506	-2.77038	0.238339	-1.07364	0.575408	0.41212	0.828971	-1.28462	0.477295	-3.01949	0.112439	-2.40155	0.757262	0.540475	0.860665	-0.07746	0.947893	-2.43228	0.222102	-0.75367	0.637818	0.451894	0.78379	-1.22671	0.444712	-1.35213	0.999949	-1.15551	0.999949	-0.3275	0.999949	-0.52411
Cthe_0684	CBS domain containing protein		0.036311	0.577801	-0.13157	0.29751	-0.48643	0.0227045	-0.31855	1.45679e-05	-0.08711	0.670543	-0.03362	0.8722	0.060961	0.769688	0.007473	0.973791	-0.38419	0.18481	-0.42279	0.394028	-0.15529	0.721872	-0.11668	0.55428	-0.63329	0.807628	-1.7507	0.757262	-0.02693	0.994786	1.09048	0.757262	-0.04608	0.800156	-0.10282	0.566381	-0.11551	0.521535	-0.05878	0.746341	-0.23344	0.604082	-0.06494	0.999949	-0.19978	0.999949	-0.36828
Cthe_0685	peptidase M50		-0.08633	0.427903	0.002444	0.994814	0.148593	0.629103	0.059821	0.593183	0.173813	0.702439	0.04214	0.930767	-0.26876	0.550738	-0.13709	0.766934	-0.12326	0.145331	-0.34703	0.298406	-0.48501	0.209059	-0.26124	0.0448588	-0.37237	0.889283	-1.67494	0.765141	-0.35665	0.953798	0.94592	0.757262	0.21484	0.582885	-0.02706	0.951517	-0.44523	0.322282	-0.20334	0.604226	-0.06992	0.999949	0.078595	0.999949	0.062141	0.999949	-0.08637
Cthe_0686	tryptophanyl-tRNA synthetase		0.01841	0.822447	-0.27368	0.213401	0.038173	0.838162	0.330266	5.13263e-05	-0.54685	0.34345	-0.59694	0.376341	0.681685	0.329814	0.731774	0.246237	-0.84393	0.409173	-0.98611	0.406006	0.465439	0.662717	0.607618	0.524143	-1.09303	0.778283	-2.31402	0.757262	0.593795	0.907375	1.81478	0.757262	-0.50583	0.444121	-0.66614	0.374393	0.505213	0.474453	0.665526	0.349701	-0.1657	0.999949	-0.28199	0.999949	-1.16681	0.338528	-1.05053
Cthe_0687	Segregation and condensation protein A		-0.08921	0.316201	-0.40816	0.0506102	0.162014	0.300498	0.480965	6.44834e-06	0.090305	0.864428	-0.57021	0.405601	-0.28393	0.668022	0.376582	0.475125	-0.20677	0.806727	-0.95938	0.331547	-0.50018	0.559419	0.252426	0.763043	-0.45587	0.847588	-2.28729	0.757262	-0.37182	0.955862	1.45959	0.757262	0.131332	0.794841	-0.63941	0.351789	-0.46041	0.469265	0.310334	0.530886	0.017531	0.999949	-0.06994	0.999949	-0.3865	0.999949	-0.29902
Cthe_0688	segregation and condensation protein B		-0.17994	0.00171567	-0.38209	0.175791	0.10719	0.605991	0.309336	5.97125e-06	-0.31891	0.313047	-0.49096	0.352489	-0.09742	0.843956	0.074637	0.794888	-0.61598	0.418636	-0.88013	0.333496	-0.31366	0.681442	-0.04952	0.948273	-0.86508	0.766693	-2.20804	0.757262	-0.18531	0.977618	1.15765	0.757262	-0.27788	0.408869	-0.56016	0.307952	-0.27389	0.568137	0.008389	0.981618	-0.04309	0.999949	-0.05984	0.999949	-0.50387	0.999949	-0.48712
Cthe_0689	RDD domain containing protein		-0.26439	0.00013658	-0.55834	0.24645	-0.33335	0.416714	-0.03941	0.55082	0.020157	0.977277	-0.49197	0.581275	-0.81146	0.390502	-0.29933	0.634612	-0.27692	0.711187	-0.88113	0.418636	-1.0277	0.364679	-0.42349	0.581998	-0.52602	0.76981	-2.20904	0.757262	-0.89935	0.879711	0.783675	0.757262	0.061185	0.915758	-0.56116	0.503515	-0.98793	0.302829	-0.36558	0.492765	-0.21309	0.999949	0.04469	0.999949	0.104622	0.999949	-0.15316
Cthe_0690	hypothetical protein		0.262888	0.00322524	0.141752	0.523199	0.145544	0.512528	0.26668	0.00287426	0.84054	0.358826	0.70292	0.439568	-0.75436	0.411201	-0.61674	0.475125	0.543463	0.531663	0.313753	0.707711	-0.9706	0.329028	-0.74089	0.422147	0.294362	0.954779	-1.01416	0.871861	-0.84225	0.894288	0.466271	0.921954	0.881568	0.371248	0.633724	0.490826	-0.93083	0.352155	-0.68299	0.460482	0.608403	0.950842	1.12291	0.58491	0.164092	0.999949	-0.35042
Cthe_0691	sporulation protein YtfJ		0.713959	1.97378e-09	0.409967	0.653212	-0.87822	0.385819	-0.57422	3.97787e-08	0.977813	0.144206	0.886648	0.492352	-0.68504	0.592405	-0.59388	0.269481	0.680736	0.376275	0.497481	0.662783	-0.90129	0.45846	-0.71803	0.354952	0.431635	0.910214	-0.83043	0.910527	-0.77293	0.918551	0.48913	0.894316	1.01884	0.182713	0.817452	0.518588	-0.86152	0.49721	-0.66013	0.305858	0.755561	0.984785	1.04184	0.801253	0.359725	0.999949	0.073448
Cthe_0693	pseudouridine synthase Rsu		-0.06064	0.833566	0.096898	0.793316	0.408622	0.271031	0.251081	0.327954	-0.19755	0.801181	0.307214	0.69391	0.584091	0.457408	0.079331	0.923459	-0.49462	0.58046	-0.08195	0.932309	0.367845	0.675246	-0.04482	0.963068	-0.74372	0.863253	-1.40986	0.774341	0.496201	0.922399	1.16234	0.791482	-0.15652	0.854686	0.238018	0.77496	0.407619	0.616186	0.013083	0.988367	-0.07745	0.999949	0.089954	0.999949	-0.537	0.999949	-0.70441
Cthe_0694	Spermidine synthase	RPKM	0.120141	0.310925	-0.51167	0.282666	-0.01257	0.976962	0.619238	9.6706e-06	0.11529	0.859201	-0.64018	0.408466	-0.16383	0.827028	0.59164	0.382877	-0.18179	0.841696	-1.02935	0.406129	-0.38008	0.731122	0.467485	0.599094	-0.43089	0.920423	-2.35726	0.757262	-0.25172	0.966859	1.67465	0.757262	0.156318	0.841291	-0.70938	0.403642	-0.3403	0.671298	0.525392	0.488224	-0.2228	0.406517	0.119357	0.999949	-0.76587	0.999949	-1.10803
Cthe_0695	agmatinase		-0.16282	0.00362786	-0.32382	0.242342	0.075363	0.73715	0.236363	0.0001109	0.343317	0.428722	-0.03386	0.953901	0.136831	0.798372	0.514004	0.288968	0.04624	0.947395	-0.42302	0.635844	-0.07942	0.934622	0.389849	0.547373	-0.20286	0.929378	-1.75093	0.757262	0.048941	0.991321	1.59701	0.757262	0.384345	0.317785	-0.10305	0.845826	-0.03964	0.944829	0.447756	0.268252	-0.48969	0.999949	-0.11446	0.999949	-0.22639	0.999949	-0.60163
Cthe_0696	rRNA methylase		0.052408	0.636781	-0.34829	0.344391	-0.55123	0.198989	-0.15053	0.149746	0.363983	0.631901	-0.6324	0.443317	-0.58867	0.472362	0.407715	0.590925	0.066906	0.948284	-1.02157	0.375793	-0.80491	0.457272	0.283559	0.761666	-0.1822	0.922399	-2.34947	0.757262	-0.67656	0.906852	1.49072	0.757262	0.40501	0.547576	-0.70159	0.383373	-0.76514	0.35286	0.341467	0.612428	-0.33859	0.999949	-0.11502	0.999949	-0.09888	0.999949	-0.32244
Cthe_0697	type IV pilus assembly PilZ		0.026379	0.896254	-0.1388	0.766263	0.142914	0.759655	0.308093	0.0735555	-0.21177	0.779397	0.188602	0.802149	-0.4376	0.553187	-0.83797	0.312713	-0.50885	0.260745	-0.20057	0.773338	-0.65385	0.399785	-0.96213	0.111995	-0.75795	0.793293	-1.52847	0.791482	-0.52549	0.932651	0.245038	0.936683	-0.17074	0.809141	0.119406	0.870903	-0.61407	0.398569	-0.90422	0.269162	-0.38039	0.999949	0.128637	0.999949	0.327358	0.999949	-0.18167
Cthe_0699	carboxyl transferase		0.116195	0.197282	-0.09964	0.606254	-0.04351	0.828601	0.172329	0.0511267	0.307536	0.503747	-0.40619	0.695422	-0.02261	0.985136	0.691115	0.221284	0.010459	0.971029	-0.79536	0.347701	-0.23886	0.740674	0.566959	0.169203	-0.23864	0.915432	-2.12326	0.757262	-0.1105	0.986587	1.77412	0.757262	0.348564	0.339512	-0.47538	0.622028	-0.19908	0.843677	0.624867	0.170037	0.32803	0.999949	-0.33409	0.999949	-0.21966	0.999949	0.442464
Cthe_0700	biotin/lipoyl attachment domain-containing protein		-0.23161	0.00198309	-0.50586	0.192448	0.044803	0.881926	0.319055	8.91813e-05	-0.71206	0.302046	-1.23853	0.300908	-0.32663	0.762206	0.199844	0.748252	-1.00914	0.132325	-1.6277	0.19953	-0.54287	0.542633	0.075688	0.854511	-1.25824	0.757262	-2.95561	0.757262	-0.41452	0.955708	1.28285	0.757262	-0.67103	0.250004	-1.30773	0.264897	-0.5031	0.606969	0.133596	0.78379	0.048883	0.999949	-0.6752	0.999949	-0.40687	0.999949	0.317219
Cthe_0701	Conserved carboxylase region		0.034124	0.602889	-0.03988	0.724068	-0.14678	0.237315	-0.07278	0.246342	0.681116	0.598337	-0.0021	0.999289	-0.98694	0.583493	-0.30372	0.817377	0.384039	0.745916	-0.39126	0.805205	-1.20318	0.472286	-0.42788	0.717716	0.134938	0.757262	-1.71917	0.808187	-1.07483	0.879544	0.779285	0.113435	0.722144	0.532976	-0.07129	0.970822	-1.16341	0.500796	-0.36997	0.753151	0.229922	0.999949	0.011216	0.999949	0.803458	0.999949	1.02216
Cthe_0702	hypothetical protein		-0.5546	0.00015933	-0.25724	0.665337	0.553663	0.392689	0.256301	0.053462	-0.53638	0.505004	0.393192	0.621871	0.714759	0.394225	-0.21481	0.791721	-0.83346	0.458865	0.004025	0.997345	0.498513	0.637527	-0.33897	0.745706	-1.08256	0.757262	-1.32388	0.78609	0.626868	0.894288	0.868196	0.757262	-0.49535	0.507755	0.323996	0.661135	0.538287	0.476749	-0.28106	0.707208	-0.4676	0.999949	-0.29773	0.999949	-0.19401	0.999949	-0.36387
Cthe_0703	hypothetical protein		-0.08091	0.631649	-0.1857	0.665691	-0.24543	0.571725	-0.14065	0.386631	-0.50705	0.707532	-0.43479	0.766719	0.081066	0.959124	0.008801	0.995426	-0.80413	0.598726	-0.82396	0.61522	-0.13518	0.939104	-0.11535	0.94499	-1.05323	0.757262	-2.15187	0.757262	-0.00682	0.998701	1.09181	0.757262	-0.46603	0.712374	-0.50399	0.715098	-0.09541	0.950407	-0.05745	0.967318	-0.53763	0.999949	-0.43208	0.999949	-0.25395	0.999949	-0.3595
Cthe_0704	hypothetical protein		-0.78126	3.54534e-06	-0.08928	0.890698	0.476103	0.468009	-0.21588	0.107696	-0.32829	0.652233	0.147199	0.846396	0.007636	0.993716	-0.46785	0.523098	-0.62536	0.490554	-0.24197	0.789017	-0.20861	0.817143	-0.59201	0.510346	-0.87446	0.757262	-1.56988	0.785334	-0.08025	0.989031	0.615159	0.757262	-0.28726	0.647722	0.078003	0.918612	-0.16884	0.812518	-0.5341	0.417998	-0.25931	0.999949	-0.05706	0.999949	0.026461	0.999949	-0.1758
Cthe_0705	hypothetical protein		-0.1486	0.281604	0.007191	0.981392	0.577875	0.11402	0.422082	0.00235341	-0.19561	0.777036	0.511163	0.46662	1.14677	0.197697	0.439989	0.518953	-0.49269	0.475311	0.121996	0.89712	0.930521	0.359511	0.315834	0.628525	-0.74179	0.757262	-1.20591	0.761545	1.05888	0.780544	1.523	0.645411	-0.15459	0.783924	0.441967	0.49721	0.970295	0.229887	0.373741	0.499853	-0.61896	0.986217	-0.52831	0.999949	-0.27746	0.999949	-0.36811
Cthe_0706	sugar isomerase (SIS)		-0.01574	0.836944	0.250299	0.703969	0.393734	0.556759	0.127695	0.0534456	-0.30975	0.397637	0.444245	0.637401	0.729861	0.448494	-0.02414	0.950435	-0.60683	0.337784	0.055077	0.966862	0.513615	0.665308	-0.14829	0.784514	-0.85593	0.757262	-1.27283	0.757262	0.641971	0.833698	1.05887	0.757262	-0.26873	0.33922	0.375049	0.691063	0.553389	0.55538	-0.09038	0.724752	-0.56946	0.999949	-0.17305	0.999949	-0.28272	0.999949	-0.67912
Cthe_0707	Phosphoglycerate mutase		0.013367	0.884537	0.20687	0.764044	0.294091	0.666726	0.100588	0.208437	0.108637	0.30707	0.613603	0.52432	0.329604	0.737063	-0.17536	0.170261	-0.18844	0.592473	0.224436	0.854511	0.113358	0.92952	-0.29952	0.426059	-0.43754	0.872758	-1.10347	0.757262	0.241713	0.947718	0.907646	0.757262	0.149665	0.228754	0.544407	0.575102	0.153132	0.884344	-0.24161	0.117287	-0.47055	0.999949	0.193689	0.999949	-0.07986	0.999949	-0.74409
Cthe_0708	HI0933 family protein		-0.13768	0.131472	0.048886	0.926853	0.309899	0.546141	0.123334	0.179451	-0.12543	0.789373	0.142928	0.805873	0.004836	0.99486	-0.26352	0.565964	-0.42251	0.380845	-0.24624	0.74673	-0.21141	0.78465	-0.38768	0.411968	-0.67161	0.839426	-1.57415	0.757262	-0.08305	0.985961	0.819487	0.807804	-0.0844	0.875628	0.073732	0.911814	-0.17164	0.782479	-0.32977	0.515105	-0.25203	0.999949	0.175764	0.999949	-0.20784	0.999949	-0.63564
Cthe_0709	hypothetical protein		0.172403	0.0727142	0.313164	0.359445	-0.15308	0.624141	-0.29385	0.00289527	0.047556	0.927831	0.560772	0.305881	-0.36311	0.462472	-0.87633	0.177919	-0.24952	0.742498	0.171604	0.825272	-0.57936	0.476283	-1.00048	0.295427	-0.49862	0.894176	-1.1563	0.833698	-0.451	0.94196	0.206681	0.963679	0.088584	0.877916	0.491576	0.388339	-0.53958	0.355985	-0.94258	0.189285	0.25545	0.999949	0.81768	0.984785	-0.06399	0.999949	-0.62622
Cthe_0710	hypothetical protein		0.038947	0.66231	-0.07813	0.849398	0.21449	0.596831	0.331565	0.00023184	-0.21625	0.750887	-0.46441	0.555428	-0.65825	0.419173	-0.41009	0.538149	-0.51333	0.586096	-0.85358	0.443174	-0.8745	0.435331	-0.53425	0.572517	-0.76243	0.757262	-2.18149	0.757262	-0.74614	0.896838	0.672918	0.762769	-0.17522	0.778451	-0.53361	0.482854	-0.83473	0.323844	-0.47634	0.444553	-0.2606	0.999949	0.093832	0.999949	-0.07016	0.999949	-0.4246
Cthe_0711	chorismate mutase		0.013773	0.916348	-0.05499	0.892624	0.524527	0.265281	0.593293	9.2041e-06	-0.03862	0.952798	-0.39575	0.626974	0.849086	0.339997	1.20622	0.148177	-0.33569	0.738542	-0.78492	0.543695	0.63284	0.61715	1.08207	0.353876	-0.5848	0.859036	-2.11283	0.757262	0.761196	0.882034	2.28923	0.757262	0.00241	0.997513	-0.46495	0.580428	0.672614	0.437922	1.13997	0.190102	-0.33691	0.999949	-0.32164	0.999949	-1.09337	0.658601	-1.10865
Cthe_0712	Cytidylate kinase		0.038504	0.604626	-0.10475	0.627234	0.414356	0.158757	0.557613	6.66025e-08	0.249603	0.530717	-0.21735	0.603742	0.086358	0.838444	0.553312	0.243922	-0.04747	0.944757	-0.60652	0.457272	-0.12989	0.871411	0.429157	0.503464	-0.29658	0.889133	-1.93443	0.757262	-0.00153	0.999472	1.63632	0.757262	0.290631	0.388266	-0.28655	0.467102	-0.09011	0.821276	0.487064	0.223707	-0.36467	0.999949	-0.17334	0.999949	-0.30053	0.999949	-0.49186
Cthe_0713	1-acyl-sn-glycerol-3-phosphate acyltransferase		0.035857	0.524843	-0.29406	0.346764	-0.01009	0.973321	0.319821	2.79244e-06	-0.01272	0.631899	-0.52913	0.319452	0.159096	0.744318	0.675501	0.00181381	-0.3098	0.483996	-0.91829	0.306066	-0.05715	0.944224	0.551346	0.29404	-0.5589	0.834124	-2.2462	0.757262	0.071206	0.990191	1.75851	0.757262	0.028307	0.78206	-0.59832	0.274405	-0.01738	0.973275	0.609253	0.0285215	-0.17451	0.999949	-0.26892	0.999949	-0.58948	0.999949	-0.49507
Cthe_0714	4-hydroxy-3-methylbut-2-enyl diphosphate reductase		0.11096	0.187757	-0.23526	0.393503	-0.0979	0.704992	0.248314	0.00341907	0.020431	0.96074	-0.6304	0.260497	-0.33227	0.489676	0.318562	0.411106	-0.27665	0.407512	-1.01957	0.254858	-0.54851	0.446676	0.194406	0.529821	-0.52575	0.807394	-2.34748	0.757262	-0.42016	0.941645	1.40157	0.757262	0.061458	0.806222	-0.69959	0.202206	-0.50874	0.296485	0.252314	0.349888	-0.38155	0.999949	-0.24996	0.999949	-0.21834	0.999949	-0.34992
Cthe_0715	S-adenosylmethionine decarboxylase proenzyme		-0.3248	0.0165332	-0.92327	0.156401	-0.5833	0.286667	0.015172	0.925756	-0.93395	0.303368	-1.15664	0.392566	0.54327	0.673329	0.765961	0.370444	-1.23103	0.376275	-1.54581	0.414727	0.327024	0.854581	0.641806	0.603766	-1.48013	0.757262	-2.87372	0.757262	0.455379	0.928731	1.84897	0.757262	-0.89292	0.342037	-1.22584	0.380975	0.366798	0.783435	0.699713	0.426081	-0.65591	0.999949	-0.52595	0.999949	-1.34414	0.790255	-1.4741
Cthe_0716	nucleoside diphosphate kinase		0.639618	2.29675e-06	0.281373	0.340338	-0.19587	0.477913	0.162375	0.126794	1.04139	0.152038	0.713124	0.246472	-0.06996	0.898384	0.258306	0.617445	0.744314	0.0683219	0.323956	0.481609	-0.28621	0.525921	0.13415	0.506355	0.495213	0.825857	-1.00395	0.846488	-0.15785	0.980394	1.34131	0.757262	1.08242	0.116355	0.643928	0.23809	-0.24643	0.574711	0.192058	0.661135	-0.26231	0.999949	0.213394	0.999949	0.399512	0.999949	-0.07619
Cthe_0717	MCP methyltransferase CheR-type		0.509948	5.50712e-07	0.37305	2.9467e-05	0.437485	4.11601e-06	0.574382	1.0777e-07	0.631883	0.046318	0.586232	0.0546417	0.216848	0.241914	0.262499	0.193405	0.334806	0.293709	0.197065	0.598207	0.000602	0.998907	0.138344	0.594382	0.085705	0.978928	-1.13084	0.818835	0.128958	0.983179	1.34551	0.757262	0.672911	0.0272522	0.517036	0.0393603	0.040376	0.712232	0.196251	0.182091	-0.1247	0.999949	0.194751	0.999949	0.004477	0.999949	-0.31498
Cthe_0718	hypothetical protein		0.19927	0.0827787	-0.04177	0.805621	0.598041	0.0144531	0.839085	2.19683e-07	0.442526	0.518607	0.263603	0.700699	0.213857	0.758873	0.39278	0.562531	0.145449	0.893596	-0.12556	0.908238	-0.00239	0.998539	0.268624	0.795379	-0.10365	0.980511	-1.45347	0.779278	0.125967	0.983538	1.47579	0.757262	0.483554	0.501646	0.194407	0.789951	0.037385	0.962957	0.326532	0.645245	0.256046	0.999949	0.408647	0.999949	-0.52857	0.999949	-0.68117
Cthe_0719	transcriptional regulator, Rrf2 family	Array	-0.83652	6.13694e-07	-1.15143	0.256329	0.823787	0.363395	1.1387	1.10542e-08	-0.73501	0.178415	-1.02535	0.442676	-0.1212	0.930913	0.169139	0.679926	-1.03208	0.246439	-1.41451	0.430432	-0.33745	0.843503	0.044984	0.950409	-1.28118	0.757262	-2.74242	0.757262	-0.20909	0.973674	1.25215	0.757262	-0.69398	0.154029	-1.09454	0.415254	-0.29767	0.822683	0.102891	0.767043	-0.97539	0.93661	-0.45389	0.999949	-0.62043	0.999949	-1.14193
Cthe_0720	Cysteine desulfurase		0.025031	0.637253	0.027286	0.654853	0.018368	0.770743	0.016113	0.77137	0.64644	0.509144	0.672056	0.561062	-0.01736	0.990446	-0.04298	0.968791	0.349363	0.661337	0.282889	0.740375	-0.23361	0.788368	-0.16713	0.839107	0.100262	0.930655	-1.04502	0.857464	-0.10525	0.986641	1.04003	0.68527	0.687467	0.426243	0.60286	0.573219	-0.19383	0.863878	-0.10923	0.904171	0.076259	0.999949	-0.03939	0.999949	0.558643	0.898419	0.674296
Cthe_0721	FeS cluster assembly scaffold protein NifU		0.184391	0.0342671	-0.01285	0.955037	-0.22292	0.3245	-0.02567	0.795375	1.20315	0.540731	-0.00275	0.999307	-1.39909	0.612928	-0.1932	0.927798	0.906075	0.616068	-0.39191	0.881272	-1.61534	0.529821	-0.31735	0.866565	0.656974	0.757262	-1.71982	0.839727	-1.48698	0.865478	0.889812	0.757262	1.24418	0.497067	-0.07194	0.980742	-1.57557	0.553685	-0.25944	0.896258	0.367255	0.999949	-0.1309	0.999949	1.35707	0.999949	1.85522
Cthe_0722	tRNA-specific 2-thiouridylase mnmA		0.210722	0.0416376	-0.06886	0.855037	-0.2536	0.49981	0.025986	0.82836	-0.14615	0.909127	-1.17083	0.67268	-0.582	0.834061	0.442678	0.717829	-0.44323	0.711198	-1.56	0.551346	-0.79824	0.754044	0.318522	0.794518	-0.69233	0.694119	-2.88791	0.768016	-0.66989	0.949147	1.52569	0.186021	-0.10513	0.929659	-1.24003	0.640966	-0.75847	0.781625	0.37643	0.732464	0.752556	0.999949	-0.66039	0.999949	-0.09861	0.999949	1.31434
Cthe_0723	Tyrosyl-tRNA synthetase		-0.74607	0.00054682	-0.93843	0.264	-0.32154	0.645014	-0.12918	0.545515	-1.51424	0.425684	-1.58589	0.470212	-0.11615	0.96154	-0.04451	0.98402	-1.81132	0.383976	-1.97505	0.398214	-0.3324	0.879702	-0.16866	0.932504	-2.06042	0.257654	-3.30296	0.757262	-0.20404	0.983179	1.0385	0.757262	-1.47321	0.411842	-1.65508	0.436327	-0.29262	0.896789	-0.11075	0.954905	-0.23053	0.999949	-1.31141	0.999949	-0.32849	0.999949	0.752389
Cthe_0724	histidinol phosphate phosphatase HisJ family		-0.14919	0.254628	-0.50596	0.407523	-0.39442	0.499392	-0.03765	0.795375	-0.29608	0.618237	-0.52412	0.489493	-1.09131	0.232318	-0.86327	0.231647	-0.59316	0.365758	-0.91328	0.37923	-1.30755	0.269937	-0.98743	0.221261	-0.84226	0.757262	-2.24119	0.757262	-1.1792	0.829762	0.219736	0.894196	-0.25505	0.582808	-0.59331	0.410685	-1.26778	0.179134	-0.92952	0.159651	-0.48796	0.999949	0.10609	0.999949	0.290951	0.999949	-0.3031
Cthe_0725	metal dependent phophohydrolase	KDMM_RPM_UQS	0.167056	0.00275076	0.48287	0.0109689	0.102458	0.309939	-0.21336	0.00029068	0.950764	0.104432	2.12544	0.0257165	0.195873	0.587661	-0.9788	0.0996754	0.653687	0.176531	1.73627	0.0392421	-0.02037	0.954157	-1.10296	0.0795743	0.404586	0.841784	0.408363	0.940203	0.107983	0.984827	0.104207	0.967689	0.991792	0.0603638	2.05624	0.0182653	0.019401	0.949442	-1.04505	0.0562993	-0.15188	0.999949	0.844238	0.999949	0.91516	0.999949	-0.08095
Cthe_0726	peptidase M18 aminopeptidase I		0.227421	0.00101176	0.402803	0.133333	-0.03821	0.844249	-0.21359	0.00176329	0.48374	0.223965	0.911948	0.173641	0.264992	0.592772	-0.16322	0.612928	0.186663	0.60311	0.522781	0.293571	0.048746	0.90869	-0.28737	0.451566	-0.06244	0.98578	-0.80513	0.862116	0.177102	0.973177	0.919793	0.779278	0.524768	0.245361	0.842752	0.202206	0.08852	0.869602	-0.22946	0.531616	0.140816	0.999949	0.414638	0.983413	0.062149	0.999949	-0.21167
Cthe_0727	cell envelope-related function transcriptional attenuator, LytR/CpsA family		-0.08278	0.423164	-0.11542	0.828344	-0.38456	0.474304	-0.35192	0.00083087	0.054209	0.887008	0.048758	0.966479	-0.1718	0.8722	-0.16635	0.650622	-0.24287	0.736694	-0.34041	0.811046	-0.38804	0.784879	-0.2905	0.687758	-0.49197	0.886108	-1.66832	0.757262	-0.25969	0.959521	0.916661	0.797263	0.095237	0.852604	-0.02044	0.986911	-0.34827	0.749887	-0.2326	0.632351	-0.55876	0.832421	0.381169	0.999949	-0.33078	0.999949	-1.27071
Cthe_0728	Tyrosine recombinase xerC		-0.17155	0.140942	0.258069	0.699032	0.214211	0.749584	-0.21541	0.0618458	-0.14669	0.795499	0.686839	0.589772	0.585765	0.645567	-0.24776	0.656733	-0.44376	0.614635	0.297672	0.848101	0.369519	0.807465	-0.37192	0.670064	-0.69286	0.834992	-1.03024	0.773436	0.497875	0.884875	0.835248	0.807394	-0.10566	0.884785	0.617643	0.636527	0.409294	0.758469	-0.31401	0.640022	-0.19702	0.999949	0.405261	0.999949	-0.47435	0.999949	-1.07663
Cthe_0729	Dockerin type 1 protein		-0.1608	0.238005	1.19442	0.11268	0.893919	0.17527	-0.4613	0.00101016	-0.65762	0.579041	1.86592	0.238737	1.6706	0.274624	-0.85294	0.477774	-0.9547	0.479496	1.47675	0.376953	1.45436	0.383292	-0.97709	0.472286	-1.2038	0.787456	0.148842	0.976562	1.58271	0.757262	0.230071	0.965588	-0.61659	0.626316	1.79672	0.26788	1.49413	0.328134	-0.91919	0.477052	0.028801	0.999949	0.575489	0.999949	-0.55036	0.999949	-1.09705
Cthe_0730	hypothetical protein		0.072887	0.313291	0.006628	0.965481	0.147833	0.32211	0.214093	0.00301054	0.199271	0.513712	0.358735	0.342144	0.262463	0.456928	0.102998	0.739847	-0.09781	0.554902	-0.03043	0.963778	0.046217	0.944799	-0.02116	0.901864	-0.34691	0.902861	-1.35834	0.771785	0.174572	0.973006	1.18601	0.757262	0.240298	0.395661	0.289539	0.424317	0.085991	0.810277	0.03675	0.898804	-0.34351	0.249705	0.041118	0.999949	-0.11502	0.879636	-0.49965
Cthe_0731	Shikimate kinase		-0.01136	0.890698	0.041122	0.899368	0.164009	0.603249	0.111531	0.116434	-0.10746	0.80688	0.213168	0.72701	0.488732	0.428022	0.168108	0.700699	-0.40453	0.492807	-0.176	0.844476	0.272486	0.751995	0.043952	0.943791	-0.65363	0.852976	-1.50391	0.757262	0.400841	0.932651	1.25112	0.757262	-0.06643	0.906558	0.143972	0.829902	0.31226	0.629376	0.101859	0.85165	-0.22044	0.999949	0.055072	0.999949	-0.5008	0.793467	-0.77631
Cthe_0732	chorismate synthase		0.155415	0.00603094	0.078717	0.642062	0.000552	0.998067	0.07725	0.173724	0.514317	0.472362	0.289743	0.795788	0.270908	0.808599	0.495481	0.486293	0.217239	0.706862	-0.09942	0.905087	0.054662	0.949786	0.371325	0.534737	-0.03186	0.984968	-1.42733	0.805673	0.183017	0.979279	1.57849	0.61383	0.555344	0.369929	0.220547	0.836951	0.094436	0.933582	0.429233	0.459878	0.272735	0.999949	-0.24258	0.999949	0.091247	0.999949	0.606563
Cthe_0733	type IV pilus assembly PilZ	Array_RPM_	-0.13418	0.496487	1.33316	0.134328	-0.20004	0.747972	-1.66737	1.81868e-08	-0.21124	0.772689	1.87553	0.132774	-0.51196	0.537254	-2.59872	0.0592015	-0.50832	0.262409	1.48636	0.263391	-0.7282	0.493437	-2.72288	0.0201624	-0.75742	0.807394	0.158448	0.979517	-0.59985	0.909705	-1.51572	0.757262	-0.17022	0.805348	1.80633	0.13779	-0.68843	0.417571	-2.66497	0.0544601	-0.69621	0.675358	1.09783	0.999949	1.11948	0.999949	-0.67456
Cthe_0734	Peptidase M23		-0.32589	0.00174276	-0.2901	0.628293	0.148339	0.807252	0.112547	0.273615	-0.67844	0.540573	0.017206	0.993295	1.01094	0.540712	0.315287	0.780115	-0.97552	0.428308	-0.37196	0.84974	0.79469	0.674716	0.191131	0.872315	-1.22462	0.785039	-1.69987	0.757262	0.923046	0.829785	1.3983	0.762769	-0.63742	0.588895	-0.05199	0.977848	0.834464	0.619941	0.249039	0.840107	-0.6468	0.999949	-0.12686	0.999949	-1.03704	0.918973	-1.55697
Cthe_0735	cellulosome anchoring protein cohesin region		-0.30412	0.0002999	-0.31627	0.524472	0.234511	0.629004	0.246666	0.0020987	-0.73705	0.28533	-0.43275	0.73514	1.02617	0.426059	0.721877	0.291948	-1.03412	0.33448	-0.82192	0.614736	0.809925	0.618747	0.597721	0.525427	-1.28322	0.762155	-2.14983	0.757262	0.93828	0.829126	1.80489	0.757262	-0.69602	0.369846	-0.50195	0.698869	0.849699	0.513226	0.655629	0.388085	-0.56625	0.819263	-0.35485	0.999949	-1.27424	0.358617	-1.48564
Cthe_0736	cellulosome anchoring protein cohesin region	Array	0.264343	0.00437693	-0.5798	0.146557	0.523564	0.171305	1.3677	9.8218e-12	0.171781	0.775509	-0.79705	0.350051	1.13459	0.232782	2.10342	0.0608841	-0.1253	0.839475	-1.18622	0.32692	0.918343	0.41514	1.97926	0.0865458	-0.3744	0.926977	-2.51413	0.757262	1.0467	0.805673	3.18643	0.757262	0.212808	0.74806	-0.86624	0.343298	0.958117	0.308554	2.03717	0.0789504	-0.33901	0.999949	-0.78695	0.999949	-1.31486	0.909258	-0.86692
Cthe_0737	phosphopantethiene-protein transferase		0.272244	0.0513751	0.273582	0.581039	-0.1851	0.707517	-0.18644	0.190834	0.029598	0.963271	0.419711	0.708298	0.031011	0.980459	-0.3591	0.540806	-0.26748	0.681528	0.030544	0.977978	-0.18524	0.858767	-0.48326	0.485495	-0.51658	0.770008	-1.29737	0.834805	-0.05688	0.992348	0.723907	0.757262	0.070626	0.890463	0.350515	0.741041	-0.14546	0.898093	-0.42535	0.396449	0.18119	0.999949	0.057106	0.999949	0.161426	0.999949	0.28551
Cthe_0738	copper ion binding protein		0.071932	0.337476	0.095068	0.696863	-0.08766	0.720457	-0.11079	0.131873	0.275745	0.776815	0.124455	0.945274	-0.38813	0.816257	-0.23684	0.806325	-0.02133	0.969262	-0.26471	0.837157	-0.60438	0.630262	-0.361	0.498947	-0.27043	0.92879	-1.59262	0.818928	-0.47603	0.952411	0.846164	0.770684	0.316773	0.717654	0.055258	0.974995	-0.56461	0.723418	-0.30309	0.73075	0.554486	0.999949	-0.02236	0.999949	0.364779	0.999949	0.941623
Cthe_0739	pyrrolo-quinoline quinone		0.053108	0.483188	0.100978	0.170093	-0.01797	0.830902	-0.06584	0.380552	0.14476	0.0449482	0.36607	0.052327	-0.00498	0.96221	-0.22629	0.0217133	-0.15232	0.705579	-0.0231	0.963783	-0.22123	0.629562	-0.35045	0.427865	-0.40142	0.88453	-1.35101	0.791294	-0.09287	0.986585	0.856719	0.768016	0.185788	0.176564	0.296873	0.0910037	-0.18145	0.189285	-0.29254	0.0887929	-0.08407	0.999949	0.258156	0.999949	-0.05727	0.999949	-0.3995
Cthe_0740	regulatory protein GntR HTH		-0.16275	0.0068299	0.092328	0.698769	-0.07068	0.768396	-0.32575	7.80601e-06	-0.13565	0.756442	0.331627	0.538777	-0.22405	0.679926	-0.69133	0.203987	-0.43273	0.500327	-0.05754	0.945392	-0.4403	0.572517	-0.81549	0.291028	-0.68183	0.757262	-1.38545	0.798636	-0.31194	0.961725	0.391675	0.84652	-0.09463	0.784296	0.262431	0.59081	-0.40052	0.429718	-0.75758	0.134763	-0.25787	0.999949	0.235161	0.999949	0.150351	0.999949	-0.34268
Cthe_0741	adenylosuccinate lyase		-0.12798	0.176083	-0.43615	0.0590407	0.05666	0.732661	0.364835	0.00030286	-0.35621	0.285275	-0.68788	0.128266	0.035226	0.910614	0.366899	0.274624	-0.65329	0.41514	-1.07705	0.267011	-0.18102	0.809415	0.242743	0.736083	-0.90239	0.775902	-2.40496	0.757262	-0.05266	0.991321	1.44991	0.757262	-0.31518	0.392473	-0.75708	0.140281	-0.14125	0.683795	0.300651	0.408458	-0.08961	0.999949	-0.15928	0.999949	-0.73399	0.999949	-0.66432
Cthe_0742	hypothetical protein		0.217026	0.0675467	-0.33594	0.0340348	0.400503	0.0169281	0.953468	6.52505e-08	0.130345	0.697787	-0.76164	0.270144	-0.21972	0.713479	0.672272	0.152038	-0.16673	0.666002	-1.15081	0.169203	-0.43596	0.45412	0.548116	0.270319	-0.41583	0.844748	-2.47872	0.757262	-0.30761	0.964286	1.75528	0.757262	0.171373	0.420293	-0.83084	0.219297	-0.39619	0.46194	0.606024	0.0869138	-0.00495	0.999949	-0.3413	0.999949	-0.37079	0.999949	-0.03444
Cthe_0743	MATE efflux family protein		0.028941	0.7575	-0.03302	0.861215	0.108732	0.549256	0.170696	0.0409011	0.013329	0.976251	-0.10453	0.797199	0.218383	0.58578	0.336247	0.41705	-0.28375	0.680939	-0.4937	0.526645	0.002137	0.998232	0.212091	0.760351	-0.53285	0.804108	-1.82161	0.757262	0.130492	0.980511	1.41925	0.757262	0.054357	0.894083	-0.17373	0.640966	0.041911	0.919416	0.269998	0.478408	-0.34113	0.999949	-0.17395	0.999949	-0.31913	0.999949	-0.48631
Cthe_0744	copper amine oxidase-like domain-containing protein		-0.01344	0.864096	-0.21038	0.149996	-0.17352	0.208747	0.023412	0.756609	0.134434	0.225534	-0.26522	0.515643	-0.17377	0.66948	0.225885	0.11482	-0.16264	0.64858	-0.65438	0.270319	-0.39001	0.434388	0.101729	0.776181	-0.41174	0.883265	-1.98229	0.757262	-0.26166	0.959577	1.30889	0.757262	0.175462	0.253934	-0.33441	0.434279	-0.35024	0.417221	0.159637	0.280093	0.018843	0.999949	0.01844	0.999949	-0.28005	0.999949	-0.27965
Cthe_0745	glycoside hydrolase family 9		0.058374	0.432684	0.349483	0.297814	0.440484	0.224501	0.149376	0.0368195	0.120807	0.842555	0.802815	0.310209	0.582096	0.422557	-0.09991	0.871715	-0.17627	0.674015	0.413647	0.484148	0.36585	0.52778	-0.22407	0.598838	-0.42537	0.904055	-0.91426	0.832876	0.494206	0.916862	0.983097	0.77962	0.161835	0.79669	0.733618	0.348863	0.405624	0.567127	-0.16616	0.791379	0.075017	0.999949	0.158541	0.999949	-0.10795	0.999949	-0.19148
Cthe_0746	Peptidase S7 flavivirus helicase (NS3)	Array	-0.63459	0.0505013	-1.671	0.0910948	0.451542	0.519361	1.48795	5.95219e-05	-0.62345	0.749422	-2.39113	0.279555	-0.44854	0.817198	1.31913	0.492352	-0.92053	0.679717	-2.78029	0.307811	-0.66479	0.766445	1.19498	0.598844	-1.16963	0.768789	-4.1082	0.757262	-0.53643	0.941715	2.40214	0.757262	-0.58242	0.760393	-2.46032	0.269515	-0.62502	0.743037	1.25289	0.507274	-0.53564	0.999949	-0.75632	0.999949	-1.35643	0.999949	-1.13575
Cthe_0747	extracellular solute-binding protein family 1	Array	-0.29693	0.157525	-1.27639	0.0775345	0.035891	0.944537	1.01535	2.84076e-05	-0.3236	0.839391	-2.14567	0.252916	-0.22498	0.891356	1.59709	0.350538	-0.62068	0.737653	-2.53484	0.288377	-0.44122	0.817183	1.47293	0.460441	-0.86978	0.757262	-3.86275	0.757262	-0.31287	0.963857	2.6801	0.559454	-0.28257	0.86151	-2.21487	0.242519	-0.40145	0.797351	1.53084	0.359208	-0.87166	0.999949	-1.07208	0.999949	-1.01878	0.999949	-0.81835
Cthe_0748	ABC-type transporter, integral membrane subunit	Array	-0.5198	6.5283e-07	-1.24427	0.156807	0.324494	0.586747	1.04896	4.3006e-11	-0.18239	0.864462	-1.90214	0.19435	-0.52583	0.640946	1.19392	0.310904	-0.47946	0.705667	-2.2913	0.246809	-0.74208	0.615148	1.06976	0.43934	-0.72857	0.757262	-3.61921	0.757262	-0.61372	0.912508	2.27692	0.521541	-0.14136	0.895461	-1.97133	0.183377	-0.7023	0.522039	1.12767	0.312499	-0.71034	0.999949	-0.74487	0.999949	-0.8016	0.999949	-0.76706
Cthe_0749	ABC-type transporter, integral membrane subunit		-0.2095	0.0159063	-0.70544	0.0828015	0.014439	0.958304	0.510376	3.27589e-06	-0.20379	0.861896	-1.57255	0.250367	-0.11769	0.92398	1.25107	0.326589	-0.50087	0.736589	-1.96172	0.295427	-0.33394	0.827197	1.12691	0.478827	-0.74997	0.768016	-3.28963	0.757262	-0.20559	0.970926	2.33408	0.694119	-0.16276	0.894083	-1.64175	0.23809	-0.29417	0.797351	1.18482	0.341177	-0.616	0.999949	-0.72229	0.999949	-0.90271	0.999949	-0.79642
Cthe_0750	spermidine/putrescine ABC transporter ATPase subunit		-0.2691	0.114534	-0.79472	0.312598	0.302299	0.656493	0.827926	2.92465e-05	-0.34839	0.767311	-1.07204	0.425774	0.154673	0.910797	0.878323	0.453715	-0.64547	0.66962	-1.46121	0.432725	-0.06157	0.973151	0.754168	0.619729	-0.89457	0.777861	-2.78912	0.757262	0.066783	0.988597	1.96133	0.757262	-0.30736	0.792288	-1.14124	0.407697	-0.0218	0.987972	0.812075	0.484027	-0.64428	0.999949	-0.39588	0.999949	-1.00106	0.999949	-1.24945
Cthe_0751	Cupin 2 conserved barrel domain protein		-0.13743	0.503905	-0.42358	0.727729	0.687868	0.574559	0.974017	2.444e-05	-0.58055	0.734848	-1.06153	0.528353	-0.08217	0.964409	0.398807	0.815699	-0.87763	0.670366	-1.4507	0.500584	-0.29842	0.891824	0.274651	0.900424	-1.12673	0.757262	-2.77861	0.757262	-0.17006	0.974499	1.48182	0.757262	-0.53952	0.749443	-1.13073	0.499959	-0.25864	0.885515	0.332559	0.849388	-0.79643	0.999949	-0.33893	0.999949	-0.81058	0.999949	-1.26809
Cthe_0752	hypothetical protein		0.011651	0.967305	-0.4778	0.487314	-0.56662	0.423022	-0.07717	0.766952	0.140317	0.922206	-0.61012	0.752888	-1.22856	0.520066	-0.47813	0.725791	-0.15676	0.901864	-0.99929	0.55428	-1.44481	0.423391	-0.60228	0.617656	-0.40586	0.419649	-2.3272	0.765141	-1.31645	0.857547	0.604882	0.200927	0.181344	0.888843	-0.67931	0.709387	-1.40503	0.446389	-0.54438	0.647088	0.210711	0.999949	-0.21987	0.999949	0.668181	0.999949	1.09876
Cthe_0753	hypothetical protein		0.263301	0.311951	-0.03846	0.897711	0.028313	0.926275	0.330078	0.19963	-0.27347	0.558914	0.115795	0.807868	-0.07521	0.876135	-0.46447	0.358119	-0.57054	0.307811	-0.27337	0.561192	-0.29145	0.537605	-0.58862	0.300014	-0.81964	0.757262	-1.60128	0.757262	-0.1631	0.975162	0.618543	0.757262	-0.23244	0.544519	0.046599	0.912009	-0.25168	0.514981	-0.53071	0.255546	-0.20444	0.999949	-0.07907	0.999949	0.099884	0.999949	-0.02549
Cthe_0754	hypothetical protein	KDMM	-0.47754	2.16557e-06	-0.07465	0.412743	-0.14995	0.120862	-0.55284	3.50838e-07	-0.67072	0.0094863	0.05043	0.877323	-0.43273	0.251922	-1.15387	0.00409077	-0.96779	0.137204	-0.33874	0.470196	-0.64897	0.262562	-1.27803	0.0883768	-1.21689	0.757262	-1.66665	0.757262	-0.52062	0.91	-0.07087	0.983538	-0.62969	0.0426793	-0.01877	0.960616	-0.6092	0.181856	-1.22012	0.0138037	0.008789	0.999949	0.323057	0.999949	-0.01007	0.999949	-0.32433
Cthe_0755	aminotransferase class I and II		-0.71705	0.00151432	-0.4814	0.417911	-0.25295	0.654853	-0.4886	0.0243865	-2.0392	0.265998	-0.64521	0.718211	0.225303	0.903866	-1.16869	0.463804	-2.33628	0.268345	-1.03438	0.61064	0.009057	0.997293	-1.29285	0.457272	-2.58538	0.183681	-2.36228	0.757262	0.137412	0.969467	-0.08568	0.949147	-1.99818	0.25638	-0.7144	0.676567	0.048831	0.979586	-1.23494	0.415139	-1.3763	0.999949	-0.82661	0.999949	-0.21407	0.999949	-0.76376
Cthe_0756	peptidase M19 renal dipeptidase		0.626513	2.29675e-06	0.54707	0.2083	-0.56066	0.201933	-0.48122	4.83037e-05	0.999977	0.129705	0.897434	0.344026	-0.62846	0.476503	-0.52591	0.291948	0.7029	0.45228	0.508266	0.58046	-0.8447	0.400307	-0.65007	0.479944	0.453799	0.891256	-0.81964	0.898324	-0.71635	0.915432	0.557094	0.867644	1.041	0.163135	0.828238	0.374393	-0.80493	0.383373	-0.59216	0.323613	0.525631	0.999949	1.04438	0.677607	0.31135	0.999949	-0.2074
Cthe_0757	DNA repair protein RadC		0.791142	7.1675e-10	0.623761	0.0739425	0.045401	0.832144	0.212783	0.00345041	0.36854	0.561062	1.07923	0.287219	0.689233	0.443729	-0.02145	0.97592	0.071463	0.937884	0.69006	0.553497	0.472987	0.677077	-0.14561	0.869713	-0.17764	0.969864	-0.63785	0.877167	0.601343	0.88453	1.06155	0.795911	0.409568	0.578726	1.01003	0.331938	0.512761	0.581498	-0.0877	0.913869	-0.13602	0.999949	0.531842	0.999949	-0.31202	0.999949	-0.97988
Cthe_0758	UPF0102 protein yraN		0.355166	1.77448e-06	0.47931	0.33915	0.76482	0.200634	0.640676	6.9041e-10	0.159367	0.698253	0.847788	0.26533	0.851624	0.263487	0.163203	0.692433	-0.13771	0.851722	0.45862	0.63516	0.635378	0.524475	0.039047	0.961435	-0.38681	0.919599	-0.86929	0.832876	0.763733	0.85611	1.24621	0.757262	0.200394	0.703711	0.778591	0.326527	0.675152	0.375259	0.096955	0.860849	-0.1512	0.999949	0.27028	0.999949	-0.44428	0.999949	-0.86576
Cthe_0759	type III secretion exporter		0.026074	0.854808	0.42466	0.390347	0.374742	0.436429	-0.02384	0.86844	-0.14806	0.69391	0.94068	0.350538	0.987416	0.335387	-0.10133	0.789139	-0.44514	0.577479	0.551513	0.657741	0.77117	0.54544	-0.22548	0.773118	-0.69424	0.833698	-0.7764	0.831942	0.899526	0.807628	0.981681	0.77962	-0.10704	0.832327	0.871484	0.396449	0.810944	0.421155	-0.16758	0.735091	-0.28623	0.999949	0.252749	0.999949	-0.46965	0.999949	-1.00863
Cthe_0760	hypothetical protein		0.021646	0.711425	-0.16554	0.196306	0.125988	0.2895	0.313173	3.15467e-06	-0.02724	0.881611	0.381112	0.141335	0.30271	0.19157	-0.10565	0.5503	-0.32432	0.449333	-0.00806	0.986285	0.086464	0.8319	-0.2298	0.574176	-0.57342	0.811144	-1.33596	0.789037	0.21482	0.969642	0.977362	0.757262	0.013784	0.896789	0.311916	0.0773188	0.126238	0.276888	-0.17189	0.188471	-0.10125	0.999949	0.037911	0.999949	-0.12969	0.999949	-0.26886
Cthe_0761	ribonuclease HII/HIII		0.248495	0.00248557	0.148267	0.459329	0.361211	0.156807	0.461439	3.96178e-06	0.278185	0.139194	0.203844	0.510046	0.056528	0.856128	0.130869	0.345698	-0.01889	0.965826	-0.18532	0.638994	-0.15972	0.681599	0.006713	0.988052	-0.26799	0.924362	-1.51323	0.779278	-0.03136	0.994675	1.21388	0.757262	0.319212	0.0906702	0.134648	0.623509	-0.11994	0.660407	0.064621	0.557463	0.082072	0.999949	0.133343	0.999949	-0.15619	0.999949	-0.20746
Cthe_0762	protein of unknown function DUF1121		0.129195	0.360355	0.148273	0.366254	0.12579	0.441329	0.106711	0.454316	0.492296	0.254504	0.327101	0.394323	0.392132	0.331005	0.557326	0.219368	0.195219	0.762033	-0.06207	0.929879	0.175886	0.787618	0.433171	0.518562	-0.05388	0.986643	-1.38998	0.785272	0.304242	0.959146	1.64034	0.757262	0.533324	0.260148	0.257905	0.514029	0.21566	0.5816	0.491078	0.284969	0.178436	0.999949	0.184037	0.999949	-0.41922	0.999949	-0.42482
Cthe_0763	ribosome biogenesis GTP-binding protein YlqF		-0.12879	0.217211	0.190132	0.373426	0.489692	0.0858828	0.170767	0.0967753	-0.19561	0.82153	0.467951	0.58578	1.39623	0.203431	0.732668	0.411007	-0.49269	0.694365	0.078783	0.955744	1.17998	0.40234	0.608512	0.631583	-0.74179	0.85733	-1.24913	0.789037	1.30834	0.779388	1.81568	0.757262	-0.15458	0.875825	0.398755	0.663705	1.21976	0.26788	0.666419	0.478117	0.024552	0.999949	0.045005	0.999949	-1.14345	0.813477	-1.1639
Cthe_0764	signal peptidase I		0.049452	0.64093	0.253933	0.393208	0.837796	0.0729811	0.633315	1.14422e-06	0.072953	0.871228	0.484099	0.357528	0.879882	0.178702	0.468735	0.333352	-0.22412	0.784879	0.094932	0.918781	0.663636	0.46807	0.34458	0.671717	-0.47323	0.85733	-1.23298	0.813459	0.791992	0.8788	1.55174	0.757262	0.11398	0.801693	0.414903	0.412909	0.70341	0.240631	0.402487	0.394806	-0.17526	0.999949	-0.07256	0.999949	-0.49338	0.999949	-0.59609
Cthe_0765	ribosomal protein L19		-0.53566	1.36576e-08	-0.45515	0.00262949	0.191714	0.0526699	0.111195	0.060785	-0.65853	0.356502	-1.34113	0.360737	-0.65763	0.630004	0.024973	0.973222	-0.9556	0.300014	-1.7303	0.284596	-0.87387	0.5102	-0.09918	0.900628	-1.20471	0.757262	-3.05821	0.757262	-0.74552	0.920035	1.10798	0.757262	-0.6175	0.323281	-1.41033	0.331	-0.8341	0.521993	-0.04128	0.946994	0.182543	0.999949	-0.49083	0.999949	-0.36284	0.999949	0.310542
Cthe_0766	tRNA (guanine-N1)-methyltransferase		-0.0726	0.287265	-0.07261	0.287227	0.03573	0.615664	0.035738	0.6156	-0.08806	0.750887	-0.09732	0.799163	0.083927	0.825032	0.093187	0.736681	-0.38514	0.201262	-0.48649	0.322778	-0.13232	0.74673	-0.03097	0.888565	-0.63424	0.820891	-1.8144	0.757262	-0.00396	0.998898	1.1762	0.757262	-0.04703	0.859969	-0.16652	0.629671	-0.09255	0.793269	0.026939	0.922893	-0.04993	0.999949	-0.07492	0.999949	-0.2765	0.999949	-0.25151
Cthe_0767	Ribosome maturation factor rimM		-0.79885	1.5631e-10	-0.76672	0.124818	0.561283	0.193866	0.529152	5.18588e-08	-0.59949	0.402539	-1.16143	0.330388	-0.61107	0.570104	-0.04913	0.948573	-0.89657	0.407512	-1.5506	0.295005	-0.82732	0.503411	-0.17328	0.866272	-1.14567	0.757262	-2.87851	0.757262	-0.69896	0.918775	1.03388	0.757262	-0.55846	0.407697	-1.23063	0.301143	-0.78754	0.45508	-0.11538	0.864906	0.038207	0.999949	-0.24309	0.999949	-0.47744	0.999949	-0.19614
Cthe_0768	nucleic acid binding protein		-0.42244	1.47386e-05	-0.39374	3.364e-05	0.116707	0.173724	0.088007	0.311998	-1.20866	0.148155	-0.88572	0.219622	0.773967	0.25758	0.451024	0.44658	-1.50574	0.260745	-1.27489	0.303951	0.557721	0.588057	0.326868	0.744015	-1.75484	0.757262	-2.60279	0.757262	0.686076	0.884875	1.53403	0.757262	-1.16763	0.170037	-0.95491	0.221678	0.597495	0.370677	0.384776	0.530886	-0.07654	0.999949	-0.55296	0.999949	-1.27679	0.816529	-0.80037
Cthe_0769	ribosomal protein S16		-0.46808	0.00018824	-0.38067	0.238144	0.624792	0.10883	0.537385	4.25983e-05	-0.7829	0.133274	-0.72083	0.148909	0.662187	0.165176	0.600119	0.189114	-1.07998	0.248192	-1.11	0.23996	0.445941	0.531508	0.475963	0.508466	-1.32908	0.757262	-2.43791	0.757262	0.574297	0.902861	1.68313	0.757262	-0.74187	0.175136	-0.79003	0.160842	0.485715	0.292546	0.533871	0.263318	0.081621	0.999949	-0.46706	0.999949	-1.08614	0.661939	-0.53746
Cthe_0770	signal recognition particle protein		-0.89629	4.65576e-09	-0.38044	0.418275	0.767804	0.194839	0.251947	0.00671428	-1.69554	0.0951085	-0.66007	0.454311	1.51208	0.187221	0.476614	0.445242	-1.99262	0.196601	-1.04924	0.447891	1.29584	0.376163	0.352459	0.733849	-2.24172	0.757262	-2.37715	0.757262	1.42419	0.757262	1.55962	0.757262	-1.65451	0.12102	-0.72927	0.435468	1.33561	0.236482	0.410366	0.55079	-0.31018	0.999949	-0.75748	0.999949	-1.58484	0.752314	-1.13754
Cthe_0771	helix-turn-helix protein YlxM/p13 family protein		-0.55768	0.00063487	-0.48485	0.139054	0.115639	0.669084	0.042813	0.807039	-1.45787	0.227511	-0.73798	0.463135	1.40418	0.238362	0.6843	0.491977	-1.75494	0.283375	-1.12715	0.436914	1.18794	0.418682	0.560144	0.664606	-2.00404	0.693043	-2.45506	0.757262	1.31629	0.791482	1.76731	0.757262	-1.41684	0.234459	-0.80718	0.418043	1.22771	0.276134	0.618051	0.520446	-0.62531	0.999949	-1.10439	0.964494	-1.20794	0.909417	-0.72887
Cthe_0772	Peptidoglycan-binding lysin domain		0.118334	0.690649	-0.28189	0.476578	-0.22018	0.579055	0.180046	0.528629	-0.27352	0.679926	-0.3816	0.561064	-0.19017	0.777091	-0.08209	0.906599	-0.57059	0.512706	-0.77077	0.409173	-0.40642	0.629821	-0.20624	0.807441	-0.81969	0.757262	-2.09868	0.757262	-0.27806	0.961725	1.00092	0.757262	-0.23249	0.693574	-0.4508	0.452306	-0.36665	0.532968	-0.14834	0.80518	-0.36478	0.999949	-0.26629	0.999949	-0.0953	0.999949	-0.19379
Cthe_0773	LexA repressor		0.063618	0.763229	-0.25024	0.580469	-0.4006	0.398333	-0.08674	0.671216	-0.05338	0.958738	-0.1462	0.893145	-0.76694	0.467881	-0.67412	0.474595	-0.35045	0.681202	-0.53537	0.594353	-0.98319	0.37923	-0.79827	0.404741	-0.59955	0.757262	-1.86328	0.768016	-0.85483	0.885484	0.40889	0.757262	-0.01235	0.988807	-0.2154	0.826793	-0.94341	0.36297	-0.74037	0.38458	-0.26828	0.999949	-0.00962	0.999949	0.460186	0.999949	0.201527
Cthe_0774	Protein hfq		0.294934	0.0442546	0.356329	0.503204	-0.20808	0.689511	-0.26948	0.0665022	-0.18168	0.754285	0.444118	0.444683	0.363066	0.52432	-0.26273	0.643328	-0.47876	0.285824	0.05495	0.896069	0.14682	0.707611	-0.38689	0.348143	-0.72786	0.823762	-1.27296	0.789037	0.275176	0.960862	0.820278	0.804455	-0.14065	0.808329	0.374922	0.509832	0.186594	0.745502	-0.32898	0.559255	0.005679	0.999949	0.046021	0.999949	-0.13514	0.999949	-0.17548
Cthe_0775	tRNA dimethylallyltransferase		0.293121	0.0144749	-0.05409	0.758114	-0.14485	0.399367	0.202357	0.0912061	0.13688	0.774644	0.034118	0.947961	-0.15174	0.751253	-0.04898	0.92232	-0.1602	0.685508	-0.35505	0.470558	-0.36798	0.456938	-0.17313	0.666035	-0.4093	0.906852	-1.68296	0.76981	-0.23963	0.969997	1.03403	0.76981	0.177908	0.703878	-0.03508	0.94634	-0.32821	0.486859	-0.11522	0.809267	-0.00826	0.999949	0.162373	0.999949	-0.14668	0.999949	-0.31732
Cthe_0776	DNA mismatch repair protein MutL		0.017879	0.837638	-0.35419	0.121648	-0.24892	0.215039	0.123157	0.104288	0.233596	0.539047	-0.15588	0.685144	-0.32475	0.410863	0.064721	0.867238	-0.06348	0.478981	-0.54504	0.248192	-0.541	0.249549	-0.05943	0.501627	-0.31258	0.903232	-1.87295	0.757262	-0.41264	0.943185	1.14773	0.757262	0.274624	0.381385	-0.22507	0.485206	-0.50122	0.218197	-0.00153	0.996313	-0.15013	0.999949	0.00483	0.999949	-0.00613	0.999949	-0.16109
Cthe_0777	DNA mismatch repair protein MutS		-0.03549	0.670295	-0.02268	0.874304	0.220593	0.16566	0.207786	0.00736262	-0.01211	0.973608	-0.01204	0.973752	0.274463	0.414345	0.274399	0.414345	-0.30919	0.649216	-0.40121	0.56204	0.058217	0.936804	0.150243	0.827554	-0.55829	0.816673	-1.72912	0.757262	0.186572	0.973006	1.35741	0.757262	0.028919	0.932368	-0.08124	0.797351	0.097991	0.75591	0.20815	0.505375	-0.12947	0.999949	-0.07649	0.999949	-0.38018	0.999949	-0.43316
Cthe_0778	hypothetical protein		-0.07048	0.398849	-0.14373	0.255416	0.005438	0.967305	0.078691	0.343307	-0.26428	0.474992	-0.34492	0.376756	0.794008	0.139519	0.874653	0.122484	-0.56135	0.262409	-0.73409	0.3168	0.577762	0.398665	0.750497	0.185934	-0.81045	0.804584	-2.062	0.757262	0.706117	0.877165	1.95766	0.757262	-0.22325	0.580494	-0.41412	0.352173	0.617536	0.226249	0.808405	0.159789	-0.19799	0.90931	-0.46948	0.430909	-0.83962	0.215862	-0.56813
Cthe_0779	copper amine oxidase-like domain-containing protein		0.410913	0.00317988	0.302415	0.563823	-0.04448	0.935433	0.064023	0.662919	0.516804	0.380662	0.626923	0.502077	0.415491	0.652301	0.305372	0.581275	0.219727	0.685491	0.237756	0.816774	0.199245	0.849516	0.181217	0.738446	-0.02937	0.992495	-1.09015	0.779388	0.327601	0.936683	1.38838	0.757262	0.557832	0.390573	0.557727	0.556359	0.239019	0.806153	0.239124	0.6967	-0.12856	0.999949	0.261739	0.999949	-0.22048	0.999949	-0.61078
Cthe_0780	HAD-superfamily hydrolase, subfamily IA, variant 3		0.352004	2.264e-05	0.370821	0.305606	-0.04507	0.88835	-0.06388	0.380237	0.159363	0.442682	0.654926	0.455791	0.37778	0.662202	-0.11778	0.560238	-0.13771	0.741476	0.265758	0.80529	0.161533	0.886935	-0.24194	0.575356	-0.38681	0.904092	-1.06215	0.772753	0.289889	0.940827	0.965225	0.768016	0.200391	0.488974	0.58573	0.51219	0.201308	0.825944	-0.18403	0.521321	-0.31695	0.999949	0.26148	0.999949	-0.1545	0.999949	-0.73293
Cthe_0781	GCN5-related N-acetyltransferase		0.269681	0.127954	0.07728	0.863279	0.432132	0.352997	0.624534	0.00076818	-0.07022	0.925825	0.216899	0.806459	0.47231	0.588144	0.185188	0.795227	-0.3673	0.347745	-0.17227	0.870106	0.256064	0.800222	0.061032	0.863446	-0.6164	0.839426	-1.50018	0.757262	0.38442	0.927369	1.2682	0.757262	-0.0292	0.968893	0.147702	0.87424	0.295838	0.738782	0.11894	0.865147	-0.62076	0.813497	-0.21641	0.999949	-0.20917	0.999949	-0.61353
Cthe_0782		KDMM_UQS	0.081894	0.598144	0.066303	0.675265	-0.14214	0.341574	-0.12655	0.400336	0.011544	0.972393	0.500851	0.232318	-1.26809	0.0579877	-1.7574	0.0255557	-0.28553	0.58046	0.111684	0.828117	-1.48434	0.105561	-1.88155	0.0728902	-0.53463	0.835069	-1.21623	0.798636	-1.35598	0.779388	-0.67439	0.802005	0.052572	0.874	0.431655	0.283485	-1.44456	0.0482182	-1.82365	0.0285557	0.123266	0.999949	0.995858	0.999949	0.603145	0.999949	-0.26945
Cthe_0783	(Dimethylallyl)adenosine tRNA methylthiotransferase miaB		0.11449	0.0748664	0.174431	0.514345	0.339831	0.276967	0.27989	0.00010136	0.007255	0.972649	0.320138	0.42379	0.613073	0.212426	0.30019	0.204948	-0.28982	0.589017	-0.06903	0.901864	0.396827	0.476774	0.176034	0.735946	-0.53892	0.858697	-1.39694	0.76981	0.525182	0.913102	1.3832	0.757262	0.048283	0.880569	0.250942	0.550081	0.436601	0.347064	0.233941	0.442341	0.174403	0.999949	0.029957	0.999949	-0.49305	0.799597	-0.3486
Cthe_0784	hypothetical protein		0.236713	0.01356	0.010627	0.927147	0.059331	0.563861	0.285417	0.003416	0.225852	0.475506	0.111782	0.724938	0.522778	0.195499	0.636848	0.150142	-0.07122	0.902362	-0.27739	0.615864	0.306532	0.583499	0.512693	0.401346	-0.32033	0.886108	-1.60529	0.757262	0.434888	0.927135	1.71986	0.757262	0.26688	0.36389	0.042586	0.891471	0.346306	0.297504	0.5706	0.148103	-0.12321	0.999949	-0.19546	0.999949	-0.38571	0.999949	-0.31346
Cthe_0785	hypothetical protein		-0.09288	0.446409	0.308749	0.168204	0.037257	0.854798	-0.36437	0.00257035	-0.10667	0.953686	2.40116	0.230178	-0.87757	0.59265	-3.38539	0.148909	-0.40374	0.734851	2.01199	0.228867	-1.09382	0.412461	-3.50955	0.105919	-0.65284	0.837757	0.684078	0.90801	-0.96546	0.866379	-2.30238	0.757262	-0.06564	0.970353	2.33196	0.229887	-1.05404	0.50008	-3.45164	0.137015	-0.30016	0.999949	0.852883	0.999949	2.25568	0.998595	1.10263
Cthe_0786	3-dehydroquinate synthase		-0.3904	0.00030065	-0.4453	0.193369	-0.08296	0.761943	-0.02807	0.805286	-0.68512	0.340977	-0.84742	0.270694	-0.50566	0.451768	-0.34336	0.601874	-0.9822	0.130915	-1.23659	0.263391	-0.72191	0.430289	-0.46752	0.311095	-1.2313	0.757262	-2.5645	0.757262	-0.59355	0.889919	0.739646	0.757262	-0.6441	0.295183	-0.91662	0.229887	-0.68213	0.322282	-0.40961	0.450613	-0.73612	0.246505	-0.41672	0.999949	-0.0952	0.999949	-0.4146
Cthe_0787	Isoleucyl-tRNA synthetase		-0.06548	0.405998	-0.1111	0.771914	-0.00869	0.983181	0.036933	0.652923	-0.1913	0.796196	-0.26584	0.743494	-0.0159	0.986881	0.058647	0.941116	-0.48837	0.47714	-0.65501	0.519231	-0.23214	0.813992	-0.06551	0.926304	-0.73747	0.757262	-1.98291	0.757262	-0.10379	0.980511	1.14166	0.757262	-0.15027	0.806213	-0.33503	0.653411	-0.19237	0.801119	-0.0076	0.99107	-0.72806	0.912304	-0.3759	0.999949	-0.04423	0.999949	-0.39638
Cthe_0788	DivIVA domain		0.412511	2.73982e-06	-0.37075	0.420293	-0.20992	0.625267	0.573343	4.172e-08	0.544859	0.10393	-0.2967	0.647815	-0.5432	0.417435	0.298355	0.23268	0.247782	0.689571	-0.68587	0.39087	-0.75945	0.351936	0.174199	0.782263	-0.00132	0.999299	-2.01377	0.757262	-0.63109	0.920462	1.38136	0.757262	0.585887	0.133596	-0.36589	0.557463	-0.71967	0.31152	0.232107	0.396449	0.220324	0.999949	0.251749	0.999949	-0.17502	0.999949	-0.20644
Cthe_0789	RNA-binding S4 domain protein		0.726342	4.95829e-07	-0.15219	0.835166	-0.50261	0.496237	0.375927	0.00078629	0.886474	0.187221	-0.03777	0.973034	-0.64002	0.519648	0.284227	0.5754	0.589397	0.42797	-0.42694	0.63245	-0.85626	0.393107	0.160071	0.81608	0.340296	0.861913	-1.75485	0.785334	-0.72791	0.91048	1.36723	0.757262	0.927502	0.137015	-0.10697	0.916083	-0.81649	0.403642	0.217979	0.601296	0.240257	0.999949	0.239276	0.999949	0.192803	0.999949	0.193783
Cthe_0790	protein of unknown function YGGT		0.169931	0.213526	0.227004	0.182895	0.389764	0.0404613	0.332691	0.013391	0.913942	0.23268	0.932961	0.227658	-0.11343	0.859896	-0.13245	0.834751	0.616865	0.211632	0.543794	0.298406	-0.32967	0.463868	-0.2566	0.482478	0.367764	0.849881	-0.78412	0.883531	-0.20132	0.973674	0.950563	0.757262	0.95497	0.184557	0.863765	0.216936	-0.2899	0.594064	-0.19869	0.712214	-0.19132	0.999949	0.281316	0.999949	0.5949	0.74428	0.122268
Cthe_0791	protein of unknown function DUF552		0.05471	0.374389	0.026871	0.826994	0.058528	0.619065	0.086367	0.152693	-0.107	0.910797	0.931323	0.416402	1.64257	0.227479	0.604253	0.507082	-0.40408	0.656251	0.542156	0.654159	1.42633	0.321548	0.480097	0.60047	-0.65318	0.870576	-0.78575	0.842699	1.55468	0.757262	1.68726	0.757262	-0.06597	0.951517	0.862127	0.460166	1.4661	0.276888	0.538004	0.578029	-0.04938	0.999949	-0.07591	0.999949	-0.80551	0.999949	-0.77897
Cthe_0792	protein of unknown function UPF0001		0.252268	0.0447538	0.023005	0.951037	-4.79e-05	0.999907	0.229215	0.0687103	0.528266	0.0770701	0.529932	0.18011	0.275416	0.381699	0.27375	0.203502	0.231189	0.465894	0.140765	0.71635	0.05917	0.886829	0.149594	0.617658	-0.01791	0.994236	-1.18714	0.795025	0.187526	0.970926	1.35676	0.757262	0.569294	0.0796228	0.460736	0.229887	0.098944	0.75083	0.207502	0.316491	-0.0369	0.999949	0.178792	0.999949	-0.09444	0.999949	-0.31013
Cthe_0793	hypothetical protein		0.430397	0.00417897	0.062242	0.758775	0.031733	0.880441	0.399887	0.00720738	0.730826	0.369289	0.412141	0.613526	0.536425	0.514793	0.855111	0.314876	0.433749	0.607071	0.022974	0.980527	0.320179	0.704643	0.730955	0.423054	0.184649	0.969642	-1.30494	0.779278	0.448535	0.927135	1.93812	0.757262	0.771854	0.388269	0.342945	0.690595	0.359953	0.674018	0.788862	0.382771	0.222358	0.999949	0.230408	0.999949	-0.52487	0.999949	-0.53292
Cthe_0794	Aluminium resistance family protein		0.527015	0.0002138	0.338359	0.29668	0.250966	0.40777	0.439623	0.00122401	0.730746	0.402539	0.61659	0.476824	0.425292	0.619198	0.539449	0.521403	0.433669	0.678312	0.227422	0.836039	0.209046	0.84997	0.415293	0.690324	0.184568	0.970926	-1.10049	0.805673	0.337402	0.946465	1.62246	0.757262	0.771774	0.418788	0.547394	0.55079	0.24882	0.790835	0.473201	0.605926	0.140673	0.999949	0.533691	0.999949	-0.51257	0.999949	-0.90558
Cthe_0795	alpha amylase catalytic region		0.766752	1.02302e-09	1.10324	0.182197	0.323274	0.583649	-0.01321	0.873616	0.905402	0.102343	1.6788	0.212789	0.443356	0.679829	-0.33004	0.365807	0.608325	0.241105	1.28963	0.331152	0.22711	0.845258	-0.4542	0.319119	0.359224	0.916862	-0.03828	0.990568	0.355465	0.921272	0.752969	0.815226	0.94643	0.11897	1.6096	0.231805	0.266884	0.809565	-0.39629	0.354012	-0.12454	0.999949	0.721027	0.999949	0.344237	0.999949	-0.50133
Cthe_0797	glycoside hydrolase family 5		-0.25372	1.447e-05	0.608841	0.191076	1.13274	0.0774947	0.270182	6.765e-06	-0.53994	0.189114	1.19971	0.148177	1.96233	0.0661049	0.222677	0.481821	-0.83702	0.170666	0.810544	0.241011	1.74608	0.0812894	0.098522	0.805966	-1.08612	0.757262	-0.51736	0.912131	1.87444	0.757262	1.30569	0.757262	-0.49891	0.264164	1.13052	0.168729	1.78586	0.0846618	0.156429	0.673148	0.163399	0.999949	-0.26741	0.999949	-0.66537	0.999949	-0.23456
Cthe_0798	lipolytic protein G-D-S-L family		0.089736	0.565197	-0.62803	0.1345	-0.12123	0.706682	0.596541	0.00021262	0.158112	0.825512	-1.21105	0.213226	-0.17591	0.821371	1.19325	0.195865	-0.13897	0.836039	-1.60021	0.196601	-0.39216	0.642712	1.06909	0.236549	-0.38807	0.926991	-2.92812	0.757262	-0.2638	0.959146	2.27626	0.757262	0.199139	0.797351	-1.28024	0.214866	-0.35238	0.660157	1.127	0.23524	-0.06992	0.999949	-0.35209	0.999949	-0.85323	0.999949	-0.57106
Cthe_0799	response regulator receiver		0.089781	0.641882	0.009133	0.984325	0.484668	0.295697	0.565315	0.00231925	-0.17188	0.803215	0.23886	0.7485	0.412703	0.56952	0.00196	0.997887	-0.46896	0.185934	-0.15031	0.870106	0.196457	0.824815	-0.1222	0.610829	-0.71806	0.791482	-1.47822	0.757262	0.324813	0.94512	1.08497	0.757262	-0.13086	0.833371	0.169664	0.815002	0.236231	0.742038	-0.06429	0.92217	-0.69478	0.372784	-0.26192	0.999949	-0.08209	0.999949	-0.51495
Cthe_0800	ATP-binding region ATPase domain protein		0.330181	0.09453	-0.08581	0.692965	-0.10913	0.606314	0.306864	0.122494	0.409584	0.5503	0.089629	0.90187	-0.35029	0.609901	-0.03033	0.9689	0.112507	0.796913	-0.29954	0.544562	-0.56653	0.322743	-0.15449	0.717716	-0.13659	0.967946	-1.62745	0.757262	-0.43818	0.926977	1.05268	0.757262	0.450612	0.486925	0.020433	0.977059	-0.52676	0.427117	-0.09658	0.889097	-0.35052	0.999949	-0.02734	0.999949	0.297062	0.999949	-0.02611
Cthe_0802	hypothetical protein		0.298904	0.0561336	-0.06455	0.827031	0.550329	0.120601	0.913784	3.65241e-06	0.300887	0.709221	0.5833	0.519648	-0.05455	0.956614	-0.33696	0.675085	0.00381	0.993978	0.194132	0.822459	-0.2708	0.750129	-0.46112	0.3263	-0.24529	0.941956	-1.13378	0.770684	-0.14244	0.973442	0.746046	0.807394	0.341915	0.644402	0.514104	0.560439	-0.23102	0.797382	-0.40321	0.588543	-0.40006	0.999949	0.173504	0.999949	0.294069	0.999949	-0.2795
Cthe_0803	pseudouridine synthase, RluA family		-0.46656	0.0169485	-0.55227	0.439674	0.051328	0.944087	0.137037	0.501991	-0.75118	0.442984	-0.67315	0.581275	-0.56072	0.646386	-0.63875	0.507888	-1.04826	0.473559	-1.06232	0.534737	-0.77697	0.642336	-0.76291	0.586276	-1.29736	0.757262	-2.39022	0.757262	-0.64861	0.89961	0.444257	0.898324	-0.71015	0.482821	-0.74234	0.548982	-0.73719	0.552167	-0.705	0.485206	-0.52711	0.999949	0.297807	0.999949	-0.58023	0.999949	-1.40515
Cthe_0804	regulatory protein MerR		0.456846	0.0933395	0.735657	0.104739	0.257399	0.507896	-0.02141	0.948991	0.66726	0.675151	1.78781	0.313167	-0.03407	0.985482	-1.15462	0.472362	0.370182	0.835009	1.39864	0.452906	-0.25032	0.891956	-1.27878	0.483729	0.121082	0.98578	0.070734	0.990568	-0.12196	0.98578	-0.07162	0.990568	0.708287	0.661135	1.71862	0.340112	-0.21055	0.905425	-1.22087	0.460068	-0.05982	0.999949	1.49689	0.866929	0.154739	0.999949	-1.40197
Cthe_0805	response regulator receiver		-0.14375	0.249202	-0.11489	0.729933	-0.69288	0.132346	-0.72174	3.0652e-06	0.113082	0.798626	0.251144	0.801315	-1.44839	0.227715	-1.58645	0.0592015	-0.18399	0.691753	-0.13802	0.861138	-1.66463	0.159969	-1.71061	0.0746761	-0.4331	0.823762	-1.46593	0.807394	-1.53628	0.801822	-0.50344	0.798636	0.15411	0.620621	0.181948	0.850888	-1.62486	0.188458	-1.6527	0.0340875	0.320397	0.999949	0.740603	0.999949	0.788838	0.999949	0.368632
Cthe_0806	PAS sensor protein		0.195691	0.00028007	0.250087	0.324891	0.326683	0.239993	0.272287	7.39129e-06	0.484437	0.213033	0.484979	0.462842	-0.51973	0.434053	-0.52027	0.19435	0.18736	0.741301	0.095812	0.873579	-0.73598	0.298406	-0.64443	0.338193	-0.06174	0.98394	-1.2321	0.801513	-0.60762	0.901825	0.562734	0.828019	0.525464	0.198493	0.415783	0.51311	-0.6962	0.326637	-0.58652	0.173489	0.342447	0.999949	0.600272	0.979602	0.234302	0.999949	-0.02352
Cthe_0807	Chemotaxis response regulator protein-glutamate methylesterase		-0.02732	0.909111	0.754328	0.0185721	-0.01921	0.945526	-0.80086	0.00026909	0.364836	0.520763	1.3024	0.190784	-0.18468	0.810818	-1.12225	0.154802	0.067759	0.842364	0.913232	0.256691	-0.40093	0.5216	-1.2464	0.0703687	-0.18134	0.963183	-0.41468	0.928731	-0.27257	0.957256	-0.03924	0.990568	0.405864	0.476827	1.2332	0.206625	-0.36115	0.632349	-1.18849	0.14695	0.051449	0.999949	0.75145	0.999949	0.565295	0.999949	-0.13471
Cthe_0808	MCP methyltransferase CheR-type		0.619484	0.00035191	0.484858	0.169474	-0.7727	0.0665838	-0.63808	0.00026108	1.3263	0.291606	1.10988	0.398539	-0.58986	0.637401	-0.37344	0.73945	1.02922	0.298037	0.720717	0.441288	-0.80611	0.403819	-0.4976	0.543218	0.780124	0.757262	-0.60719	0.920354	-0.67775	0.90801	0.709564	0.757262	1.36733	0.246187	1.04069	0.397209	-0.76633	0.513226	-0.43969	0.644185	0.068431	0.999949	0.381816	0.995812	1.14775	0.371516	0.83436
Cthe_0809	CheW domain protein		0.897988	1.24424e-05	0.659417	0.135854	-0.01902	0.960459	0.219553	0.206364	1.12187	0.280307	1.11177	0.345429	-0.71934	0.511116	-0.70925	0.440254	0.82479	0.216448	0.722606	0.352545	-0.93559	0.277588	-0.8334	0.213395	0.57569	0.845851	-0.6053	0.905101	-0.80723	0.868542	0.37376	0.904273	1.1629	0.252073	1.04258	0.358137	-0.89581	0.411682	-0.7755	0.383373	0.191784	0.999949	0.711113	0.670615	0.949806	0.509064	0.430477
Cthe_0810	ATP-binding region ATPase domain protein		0.526683	0.00084368	1.03424	0.230937	0.153922	0.825455	-0.35363	0.0181295	0.953277	0.148155	1.54668	0.226556	-0.40931	0.69743	-1.00271	0.138208	0.6562	0.336391	1.15751	0.32091	-0.62556	0.532809	-1.12687	0.189647	0.407099	0.915431	-0.1704	0.970926	-0.4972	0.906852	0.080298	0.984635	0.994305	0.179262	1.47748	0.252364	-0.58578	0.578428	-1.06896	0.162396	0.315269	0.999949	1.17839	0.790255	0.607527	0.999949	-0.25559
Cthe_0811	response regulator receiver		0.390859	0.00323526	1.23281	0.249706	0.569183	0.514293	-0.27277	0.0348112	0.577201	0.369267	1.89173	0.266398	-0.09749	0.952258	-1.41202	0.126048	0.280124	0.779901	1.50256	0.388738	-0.31373	0.844147	-1.53617	0.2502	0.031023	0.992348	0.174653	0.967689	-0.18538	0.965597	-0.32901	0.931523	0.618229	0.408383	1.82253	0.288657	-0.27396	0.860354	-1.47826	0.152229	0.313722	0.999949	1.38639	0.999949	0.432603	0.999949	-0.64007
Cthe_0812	sporulation transcription factor Spo0A		0.55706	0.00510439	1.2145	0.0793515	0.212493	0.638999	-0.44494	0.02315	1.52831	0.265998	2.68592	0.14116	0.748657	0.547738	-0.40896	0.732451	1.23123	0.313258	2.29676	0.17825	0.532411	0.63753	-0.53312	0.602817	0.98213	0.824342	0.968847	0.827541	0.660766	0.881563	0.674049	0.8788	1.56933	0.271416	2.61673	0.151741	0.572185	0.647088	-0.47521	0.693614	0.180924	0.999949	1.12644	0.999949	0.640901	0.999949	-0.30461
Cthe_0813	stage IV sporulation protein B		0.493868	1.04449e-05	-0.05566	0.853903	-0.53152	0.174987	0.018011	0.867886	0.138295	0.819122	-0.13427	0.82677	-0.41784	0.497914	-0.14527	0.810818	-0.15878	0.736589	-0.52344	0.346031	-0.63408	0.289887	-0.26942	0.58046	-0.40788	0.920354	-1.85135	0.757262	-0.50573	0.932651	0.93774	0.805673	0.179322	0.781782	-0.20347	0.750834	-0.59431	0.380987	-0.21152	0.741711	0.37621	0.662666	0.359196	0.999949	-0.24583	0.999949	-0.22882
Cthe_0814	DNA repair protein RecN		0.26356	0.151654	0.189587	0.710305	0.778073	0.213866	0.852047	4.53261e-05	0.070553	0.948309	0.058207	0.957344	0.750929	0.450768	0.763275	0.444831	-0.22652	0.869713	-0.33096	0.802645	0.534683	0.680949	0.63912	0.62801	-0.47562	0.917793	-1.65887	0.757262	0.663038	0.878667	1.84628	0.757262	0.111581	0.922168	-0.01099	0.992383	0.574457	0.577696	0.697027	0.503164	0.247894	0.999949	0.21938	0.999949	-1.08227	0.718115	-1.05375
Cthe_0815	Arginine repressor		0.320247	0.0361747	0.226614	0.481794	0.778859	0.0862425	0.872492	4.83472e-06	0.233961	0.811734	0.262446	0.81805	0.972268	0.406274	0.943784	0.363649	-0.06312	0.967555	-0.12672	0.938964	0.756022	0.620083	0.819628	0.565429	-0.31222	0.937763	-1.45463	0.757262	0.884378	0.822732	2.02679	0.757262	0.274989	0.791663	0.19325	0.876651	0.795796	0.496756	0.877536	0.410942	-0.24052	0.999949	0.049801	0.999949	-0.92978	0.984785	-1.2201
Cthe_0816	inorganic polyphosphate/ATP-NAD kinase		-0.06921	0.202669	-0.06231	0.811969	0.000378	0.999295	-0.00653	0.918359	-0.19219	0.104961	0.020837	0.982939	-0.30117	0.716853	-0.5142	0.0195913	-0.48926	0.340182	-0.36833	0.754044	-0.51742	0.662014	-0.63835	0.264015	-0.73836	0.803255	-1.69624	0.760629	-0.38906	0.946613	0.568812	0.842644	-0.15116	0.426591	-0.04836	0.959755	-0.47764	0.563355	-0.58044	0.0769365	-0.59504	0.801253	0.269214	0.999949	-0.11737	0.999949	-0.98163
Cthe_0817	diguanylate cyclase	KDMM	-0.82636	9.92896e-07	-0.186	0.238665	0.542582	0.00871383	-0.09778	0.460608	-0.73648	0.0506849	0.138143	0.834061	-0.25445	0.699354	-1.12906	0.0255557	-1.03355	0.0910759	-0.25102	0.657741	-0.47069	0.44168	-1.25322	0.0665814	-1.28265	0.757262	-1.57893	0.795025	-0.34234	0.961725	-0.04606	0.988795	-0.69545	0.0812876	0.068947	0.920259	-0.43092	0.494627	-1.19531	0.0340875	0.210885	0.999949	0.267132	0.999949	-0.04473	0.999949	-0.10098
Cthe_0818	hypothetical protein		-0.31017	0.00034466	-0.2689	0.346327	-0.10188	0.694682	-0.14315	0.0743574	-0.53095	0.305649	-0.34718	0.611367	-0.04831	0.949517	-0.23209	0.611367	-0.82803	0.199232	-0.73635	0.306782	-0.26456	0.654632	-0.35624	0.450445	-1.07713	0.757262	-2.06426	0.757262	-0.13621	0.98394	0.850921	0.757262	-0.48992	0.230789	-0.41638	0.500695	-0.22479	0.716768	-0.29834	0.391286	-0.02003	0.999949	-0.27801	0.999949	-0.19102	0.999949	0.066962
Cthe_0819	ABC transporter related		-0.21911	0.0108678	0.108048	0.220284	0.433132	1.45566e-05	0.105976	0.23007	-0.31292	0.626382	0.000673	0.999301	0.554988	0.40582	0.241393	0.70965	-0.61	0.476563	-0.38849	0.632023	0.338742	0.674051	0.117237	0.891483	-0.8591	0.779278	-1.7164	0.758898	0.467097	0.93575	1.3244	0.757262	-0.27189	0.667933	-0.06852	0.922284	0.378516	0.552948	0.175145	0.788525	0.329974	0.999949	-0.05343	0.999949	-0.67104	0.964494	-0.28764
Cthe_0820	hypothetical protein		0.230669	6.04242e-05	0.127959	0.550277	-0.08578	0.684523	0.016932	0.765007	-0.136	0.46082	-0.02108	0.912458	0.158311	0.402539	0.043384	0.81391	-0.43308	0.254858	-0.41024	0.291766	-0.05794	0.858978	-0.08077	0.777825	-0.68218	0.813459	-1.73815	0.757262	0.07042	0.989031	1.12639	0.757262	-0.09497	0.605356	-0.09027	0.623509	-0.01816	0.928363	-0.02286	0.909544	-0.03317	0.999949	-0.03754	0.999949	-0.31201	0.999949	-0.30764
Cthe_0821			0.081388	0.208037	0.031944	0.729933	0.08153	0.373363	0.130974	0.0386779	1.06214	0.461861	1.48948	0.435821	1.16221	0.533348	0.734878	0.603065	0.765062	0.542566	1.10031	0.525921	0.945969	0.581228	0.610722	0.619314	0.515962	0.915432	-0.2276	0.967883	1.07432	0.813459	1.81789	0.757262	1.10317	0.451467	1.42028	0.454444	0.985743	0.59536	0.66863	0.640181	0.429402	0.999949	0.303399	0.999949	-0.14631	0.999949	-0.02031
Cthe_0824	copper amine oxidase-like domain-containing protein		0.109757	0.532097	0.014209	0.976147	0.089447	0.843708	0.184994	0.27898	0.381003	0.489729	0.124976	0.82109	-0.27872	0.609866	-0.02269	0.971023	0.083926	0.742211	-0.26419	0.65846	-0.49496	0.442794	-0.14685	0.578034	-0.16517	0.96371	-1.5921	0.757262	-0.36661	0.939287	1.06032	0.757262	0.422031	0.441572	0.05578	0.924602	-0.45519	0.415116	-0.08894	0.876743	-0.38405	0.885515	0.112166	0.999949	0.121362	0.999949	-0.37485
Cthe_0825	glycoside hydrolase family 9		0.332812	0.0453108	0.547323	0.350533	0.915796	0.188978	0.701285	0.00014401	1.12907	0.423655	1.52902	0.357528	1.59018	0.344094	1.19023	0.40472	0.831989	0.447102	1.13985	0.416255	1.37394	0.350458	1.06607	0.360823	0.582888	0.886363	-0.18806	0.970926	1.50229	0.757262	2.27324	0.757262	1.17009	0.405609	1.45982	0.374467	1.41371	0.38458	1.12398	0.418609	0.101802	0.999949	-0.18522	0.999949	-0.0461	0.999949	0.240922
Cthe_0826	hypothetical protein	KDMM_UQS	0.129881	0.309411	-0.10482	0.594055	0.038536	0.852453	0.27324	0.0276096	0.537404	0.0245674	-0.10001	0.557592	-1.14468	0.0211421	-0.50727	0.0258737	0.240327	0.542559	-0.48917	0.366953	-1.36093	0.109832	-0.63143	0.234136	-0.00877	0.997694	-1.81708	0.757262	-1.23257	0.807203	0.575739	0.827541	0.578431	0.00516676	-0.1692	0.305862	-1.32115	0.012738	-0.57352	0.00516676	-0.11715	0.999949	0.56716	0.999949	0.307356	0.999949	-0.37696
Cthe_0827	hemolysin A		-0.29052	0.134432	0.030746	0.958494	0.228602	0.669221	-0.09266	0.654853	-0.15854	0.87974	0.089006	0.940151	0.330133	0.767009	0.082583	0.9406	-0.45562	0.691039	-0.30016	0.827748	0.113887	0.93852	-0.04157	0.973151	-0.70472	0.877623	-1.62807	0.757262	0.242243	0.965719	1.16559	0.802976	-0.11752	0.923512	0.01981	0.987599	0.153661	0.900954	0.016335	0.989412	-0.15353	0.999949	0.336307	0.999949	-0.74759	0.821325	-1.23743
Cthe_0828	1-deoxy-D-xylulose-5-phosphate synthase		0.113203	0.259934	0.176942	0.659306	-0.04031	0.924657	-0.10405	0.302749	0.20146	0.551535	0.425083	0.428722	0.094725	0.858619	-0.1289	0.706796	-0.09562	0.876651	0.035915	0.969315	-0.12152	0.894936	-0.25305	0.666859	-0.34472	0.927135	-1.29199	0.779278	0.006835	0.998639	0.95411	0.788501	0.242487	0.585243	0.355887	0.537843	-0.08175	0.896819	-0.19515	0.659523	-0.2273	0.999949	0.375523	0.805599	-0.21537	0.999949	-0.81819
Cthe_0829	hypothetical protein		0.071532	0.561451	0.115727	0.662053	0.050517	0.854186	0.006323	0.965246	-0.23625	0.842335	0.357315	0.779716	0.488945	0.698563	-0.10462	0.934679	-0.53333	0.676827	-0.03185	0.985761	0.272699	0.866074	-0.22878	0.866272	-0.78243	0.868542	-1.35976	0.783449	0.401055	0.939409	0.978384	0.833698	-0.19523	0.885982	0.288119	0.830949	0.312473	0.815557	-0.17087	0.900462	-0.23879	0.999949	0.427561	0.999949	-0.72928	0.958951	-1.39562
Cthe_0830	acid phosphatase/vanadium-dependent haloperoxidase related		0.123393	0.208633	0.237704	0.317366	0.210084	0.362567	0.095772	0.334461	0.811846	0.170423	0.167547	0.822055	-0.56142	0.456987	0.082876	0.851291	0.514769	0.512706	-0.22162	0.769814	-0.77767	0.36784	-0.04128	0.961435	0.265669	0.925413	-1.54953	0.795422	-0.64931	0.917793	1.16588	0.757262	0.852874	0.165454	0.098351	0.898212	-0.7379	0.346515	0.016628	0.973275	0.327681	0.999949	0.483454	0.999949	0.075355	0.999949	-0.08042
Cthe_0831	Polyprenyl synthetase		0.257238	0.00123244	0.250258	0.061999	0.058151	0.591073	0.065131	0.408002	0.569679	0.252916	0.515691	0.317909	0.233252	0.613371	0.287239	0.49771	0.272602	0.651206	0.126524	0.838276	0.017005	0.979699	0.163084	0.788294	0.023501	0.990806	-1.20139	0.818928	0.145361	0.982411	1.37025	0.757262	0.610706	0.182098	0.446495	0.325336	0.05678	0.897462	0.220991	0.514981	-0.08442	0.999949	0.113386	0.999949	-0.00112	0.999949	-0.19892
Cthe_0832	Exodeoxyribonuclease 7 small subunit		0.765823	0.00010209	0.075992	0.90578	0.298454	0.628175	0.988285	5.66915e-06	1.04893	0.252247	0.155207	0.90538	0.247865	0.84195	1.14159	0.227159	0.751855	0.524489	-0.23396	0.842832	0.031619	0.979868	1.01743	0.417283	0.502754	0.858697	-1.56187	0.805073	0.159974	0.983202	2.2246	0.757262	1.08996	0.252364	0.086011	0.949347	0.071393	0.958624	1.07534	0.255546	0.786589	0.999949	0.146472	0.999949	-0.40931	0.999949	0.230812
Cthe_0833	exodeoxyribonuclease VII, large subunit		0.485777	3.41313e-05	0.348359	0.317328	-0.144	0.639285	-0.00658	0.958304	0.76466	0.350051	0.741009	0.360412	0.537536	0.480391	0.561187	0.465081	0.467583	0.594353	0.351841	0.680498	0.32129	0.707119	0.437032	0.615313	0.218482	0.946494	-0.97607	0.861658	0.449646	0.941673	1.6442	0.757262	0.805688	0.329271	0.671813	0.391447	0.361064	0.624355	0.494939	0.505431	0.393319	0.999949	0.310731	0.999949	-0.27743	0.999949	-0.19484
Cthe_0834	transcription antitermination factor NusB		0.504297	0.0122819	0.490348	0.15942	0.506646	0.149458	0.520595	0.00991932	0.615549	0.364284	0.677058	0.333018	0.840193	0.259384	0.778684	0.285612	0.318472	0.668218	0.287891	0.695475	0.623947	0.437779	0.654528	0.420645	0.069371	0.978467	-1.04002	0.818928	0.752303	0.868377	1.86169	0.757262	0.656577	0.327225	0.607862	0.352738	0.663721	0.324224	0.712436	0.300001	0.059952	0.999949	-0.07117	0.999949	-0.26214	0.999949	-0.13102
Cthe_0835	Protein of unknown function DUF2273		0.211259	0.10149	0.372625	0.348089	0.965984	0.090401	0.804618	1.54476e-06	0.597143	0.400571	0.796552	0.301157	0.187387	0.786941	-0.01202	0.988932	0.300065	0.456833	0.407385	0.349537	-0.02886	0.94499	-0.13618	0.715186	0.050965	0.979279	-0.92052	0.846451	0.099496	0.98578	1.07099	0.757262	0.63817	0.330385	0.727356	0.2873	0.010915	0.987104	-0.07827	0.90185	-0.17851	0.999949	-0.00112	0.999949	0.440109	0.766062	0.262716
Cthe_0836	hypothetical protein		0.033158	0.70154	0.235002	0.193526	0.436567	0.0583233	0.234724	0.00361562	0.040757	0.951434	0.542189	0.390747	0.736324	0.285612	0.234892	0.697419	-0.25632	0.491968	0.153022	0.667525	0.520078	0.263487	0.110736	0.75401	-0.50542	0.865618	-1.17489	0.806041	0.648434	0.89248	1.3179	0.757262	0.081784	0.89178	0.472993	0.413928	0.559852	0.355017	0.168644	0.765405	-0.24201	0.999949	-0.2731	0.999949	-0.09121	0.999949	-0.06012
Cthe_0837	protein of unknown function DUF322		0.616675	0.0346562	0.279475	0.561363	0.466652	0.348581	0.803853	0.00654807	0.38234	0.794472	0.465725	0.751592	1.13793	0.440765	1.05454	0.471452	0.085262	0.96645	0.076557	0.969054	0.92168	0.613552	0.930385	0.610346	-0.16384	0.983179	-1.25135	0.839609	1.05004	0.868377	2.13755	0.757262	0.423367	0.783229	0.396529	0.795608	0.961455	0.522886	0.988293	0.51311	0.707631	0.969966	0.727718	0.999949	-1.57006	0.686572	-1.59014
Cthe_0838	hypothetical protein	Array	1.12291	0.00016346	0.768418	0.34083	-0.42849	0.564124	-0.074	0.81035	1.58354	0.460093	1.57153	0.463146	-1.52546	0.474787	-1.51345	0.477458	1.28646	0.545267	1.18236	0.578034	-1.74171	0.438468	-1.63761	0.459352	1.03736	0.878225	-0.14555	0.98578	-1.61335	0.818835	-0.43044	0.957442	1.62456	0.454502	1.50233	0.486394	-1.70193	0.437362	-1.5797	0.467185	1.97263	0.289732	2.70323	0.198881	0.223564	0.999949	-0.50703
Cthe_0839	stage III sporulation protein AG		0.694023	0.0176325	0.927005	0.0984111	0.303564	0.508195	0.070581	0.834447	1.27217	0.644026	2.36641	0.408428	-0.06266	0.984986	-1.1569	0.677033	0.975097	0.723233	1.97725	0.496567	-0.27891	0.9267	-1.28106	0.645931	0.725996	0.937994	0.649338	0.94581	-0.15055	0.986839	-0.0739	0.992348	1.3132	0.63663	2.29722	0.427117	-0.23913	0.939412	-1.22315	0.659523	2.57485	0.197062	2.94553	0.392293	-0.68624	0.999949	-1.05692
Cthe_0840	stage III sporulation protein AF	RPKM	0.996376	0.0110143	1.35422	0.0867139	-0.19055	0.767319	-0.5484	0.166104	2.22847	0.387564	2.74244	0.314664	-2.10391	0.40613	-2.61789	0.331347	1.93139	0.457526	2.35328	0.39087	-2.32016	0.39663	-2.74205	0.337784	1.68229	0.832876	1.02537	0.904055	-2.1918	0.795025	-1.53488	0.848448	2.26949	0.387513	2.67325	0.331259	-2.28039	0.385904	-2.68414	0.329758	2.34599	0.0485632	3.89388	0.0679394	0.782513	0.718466	-0.76538
Cthe_0841	stage III sporulation protein AE	Array	1.44397	0.00036238	1.7333	0.100492	-0.13291	0.86973	-0.42223	0.272154	2.2298	0.295388	2.50889	0.286323	-1.07164	0.598715	-1.35073	0.475506	1.93273	0.376275	2.11973	0.344326	-1.28788	0.518399	-1.47489	0.470558	1.68362	0.79839	0.791817	0.929378	-1.15953	0.886108	-0.26772	0.970926	2.27083	0.309012	2.4397	0.300987	-1.24811	0.541573	-1.41698	0.476827	1.7416	0.588645	2.66919	0.358933	0.741042	0.999949	-0.18654
Cthe_0842	stage III sporulation protein AD	Array	1.62322	0.00014793	2.1914	0.002211	0.450408	0.333157	-0.11777	0.787601	2.46543	0.297265	3.7432	0.178384	-0.67598	0.750421	-1.95375	0.376897	2.16836	0.362811	3.35404	0.239247	-0.89223	0.668477	-2.07791	0.378243	1.91925	0.804455	2.02613	0.804455	-0.76387	0.931523	-0.87074	0.915269	2.50646	0.30156	3.67401	0.191299	-0.85245	0.685944	-2.02	0.375002	1.78598	0.566966	3.44001	0.517762	0.808843	0.999949	-0.84518
Cthe_0843	stage III sporulation protein AC	Array	1.84413	2.53262e-06	1.85472	0.077973	-0.28973	0.676754	-0.30031	0.340722	2.0005	0.376756	2.83504	0.257169	-0.27008	0.904537	-1.10462	0.602058	1.70343	0.443668	2.44587	0.321095	-0.48633	0.815014	-1.22877	0.559947	1.45433	0.849552	1.11796	0.884875	-0.35797	0.969467	-0.02161	0.998103	2.04153	0.378924	2.76584	0.276015	-0.44655	0.843162	-1.17087	0.586128	1.66789	0.793467	2.66872	0.621006	0.26625	0.999949	-0.73458
Cthe_0844	stage III sporulation protein AB		0.714198	0.00051005	0.731334	0.0646706	0.119198	0.696968	0.102063	0.619632	2.10399	0.376756	2.61967	0.301714	-1.32268	0.552016	-1.83836	0.42379	1.80691	0.443174	2.2305	0.370291	-1.53892	0.500327	-1.96251	0.41514	1.55781	0.831785	0.902594	0.918064	-1.41057	0.863739	-0.75535	0.925409	2.14501	0.377152	2.55047	0.317477	-1.49915	0.508835	-1.90461	0.417394	2.11481	0.237618	3.20426	0.138668	0.567298	0.968339	-0.52215
Cthe_0845	stage III sporulation protein AA	Array	1.38053	0.00050291	1.51174	0.0933243	-0.55417	0.425121	-0.68539	0.0647002	2.39035	0.327232	2.5645	0.304829	-2.15501	0.362729	-2.32916	0.336407	2.09328	0.398071	2.17534	0.38442	-2.37126	0.35086	-2.45332	0.342645	1.84417	0.814729	0.847426	0.92339	-2.2429	0.789037	-1.24615	0.873927	2.43138	0.329787	2.49531	0.323068	-2.33148	0.345233	-2.39541	0.335654	2.02719	0.229346	3.70198	0.0679394	0.847562	0.641133	-0.82723
Cthe_0846	hypothetical protein		-0.22592	0.00055899	-0.4258	0.222496	-0.13711	0.615408	0.062774	0.320429	-0.47347	0.428893	-0.86418	0.462403	0.252855	0.827047	0.64356	0.321496	-0.77055	0.450498	-1.25334	0.448585	0.036609	0.982982	0.519405	0.592473	-1.01965	0.795423	-2.58125	0.757262	0.164964	0.973674	1.72657	0.757262	-0.43244	0.536362	-0.93337	0.444638	0.076383	0.955113	0.577312	0.426621	-0.49255	0.961035	-0.17518	0.999949	-1.11201	0.790255	-1.42938
Cthe_0847	translation elongation factor P		-0.17941	0.00221586	-0.18811	0.344997	-0.29947	0.197782	-0.29078	1.698e-05	-0.77814	0.0256618	-0.68428	0.285612	-0.01261	0.984986	-0.10647	0.42703	-1.07522	0.19161	-1.07345	0.340585	-0.22886	0.812966	-0.23062	0.677205	-1.32432	0.757262	-2.40136	0.757262	-0.1005	0.984635	0.97654	0.757262	-0.73711	0.0596704	-0.75348	0.272821	-0.18908	0.748369	-0.17272	0.40665	-0.42914	0.84905	-0.22057	0.999949	-0.62127	0.999949	-0.82985
Cthe_0848	peptidase M24		0.333577	1.55311e-05	-0.22053	0.0969368	-0.42117	0.0187469	0.13294	0.0391996	0.440701	0.273446	-0.10258	0.81391	-0.26482	0.536086	0.278462	0.432085	0.143624	0.794055	-0.49175	0.413555	-0.48107	0.419837	0.154306	0.777063	-0.10548	0.973674	-1.81966	0.757262	-0.35271	0.952407	1.36147	0.757262	0.481729	0.28669	-0.17178	0.685258	-0.44129	0.346323	0.212214	0.582143	0.24959	0.999949	0.239185	0.999949	-0.24711	0.999949	-0.2367
Cthe_0849	3-dehydroquinate dehydratase, type II		0.244305	0.0862425	0.168304	0.807518	0.447463	0.519565	0.523463	0.00055586	-0.17933	0.898399	0.005745	0.996607	0.774565	0.55829	0.589485	0.657568	-0.47641	0.7542	-0.38342	0.804083	0.558319	0.713184	0.465329	0.76071	-0.72551	0.875581	-1.71133	0.757262	0.686674	0.882554	1.67249	0.757262	-0.13831	0.927688	-0.06345	0.967361	0.598093	0.664411	0.523237	0.708764	0.434124	0.999949	0.345019	0.999949	-1.28403	0.654975	-1.19493
Cthe_0851	Late competence development protein ComFB		0.128436	0.252154	0.060179	0.774424	-0.28155	0.227271	-0.21329	0.0512285	0.492788	0.47813	-0.1716	0.84825	-0.91827	0.344272	-0.25388	0.715031	0.195711	0.683283	-0.56077	0.440826	-1.13452	0.226542	-0.37804	0.464452	-0.05339	0.978604	-1.88868	0.762769	-1.00616	0.863736	0.829128	0.757262	0.533816	0.371472	-0.2408	0.771798	-1.09474	0.262257	-0.32013	0.560065	-0.02515	0.999949	0.116292	0.999949	0.46021	0.999949	0.318769
Cthe_0852	peptidase A24A domain protein		0.129266	0.131807	0.01845	0.965481	-0.11407	0.774471	-0.00325	0.975106	0.46506	0.197306	0.473796	0.223965	0.747497	0.125433	0.738761	0.103618	0.167983	0.657799	0.084629	0.901188	0.531251	0.442834	0.614606	0.238441	-0.08112	0.975356	-1.24328	0.790374	0.659607	0.884875	1.82177	0.757262	0.506088	0.0716728	0.4046	0.24882	0.571026	0.159181	0.672513	0.0457163	-0.37892	0.884692	-0.18071	0.999949	-0.26316	0.999949	-0.46138
Cthe_0853	type II secretion system protein E		-0.32673	0.0194063	-0.09711	0.820527	0.543444	0.266724	0.313818	0.0247076	-0.31759	0.635066	-0.18666	0.785059	-0.25464	0.706551	-0.38556	0.56281	-0.61466	0.576285	-0.57583	0.597489	-0.47088	0.660847	-0.50972	0.636022	-0.86377	0.807804	-1.90374	0.757262	-0.34253	0.949331	0.697446	0.842133	-0.27656	0.699727	-0.25586	0.72345	-0.43111	0.544699	-0.45181	0.52604	0.10562	0.999949	0.420955	0.999949	-0.52321	0.999949	-0.83855
Cthe_0854	shikimate 5-dehydrogenase		0.044569	0.82869	-0.20245	0.628989	0.200353	0.632629	0.447371	0.0124524	-0.23268	0.746143	-0.3072	0.662779	0.614676	0.402539	0.689187	0.361037	-0.52976	0.647943	-0.69636	0.555489	0.39843	0.728867	0.565031	0.62732	-0.77886	0.823762	-2.02427	0.757262	0.526786	0.918551	1.77219	0.757262	-0.19166	0.801119	-0.37639	0.614624	0.438204	0.556879	0.622938	0.422531	-0.14102	0.999949	-0.1001	0.999949	-0.99194	0.566103	-1.03286
Cthe_0855	HAD superfamily (subfamily IIIA) phosphatase, TIGR01668		0.080725	0.619632	-0.32449	0.53962	0.112662	0.833671	0.517873	0.00115169	-0.00639	0.995407	-0.40215	0.670643	0.221506	0.817027	0.617264	0.489388	-0.30347	0.811046	-0.79132	0.570613	0.00526	0.997345	0.493108	0.692303	-0.55257	0.845076	-2.11922	0.757262	0.133616	0.980394	1.70027	0.757262	0.034637	0.972594	-0.47134	0.619941	0.045034	0.965681	0.551016	0.534292	-0.45662	0.999949	-0.11049	0.999949	-0.68332	0.999949	-1.02945
Cthe_0856	branched-chain amino acid aminotransferase		0.082544	0.184614	-0.23568	0.354082	-0.56107	0.114988	-0.24285	0.00026527	0.195553	0.387479	-0.77198	0.240103	-1.14468	0.147178	-0.17715	0.421196	-0.10152	0.690519	-1.16114	0.292511	-1.36093	0.249549	-0.30131	0.324109	-0.35062	0.904603	-2.48905	0.757262	-1.23257	0.798571	0.905854	0.764169	0.236581	0.321434	-0.84117	0.228754	-1.32116	0.123927	-0.2434	0.310509	-0.49583	0.276044	0.222659	0.999949	-0.02012	0.999949	-0.73861
Cthe_0857	protein of unknown function DUF107		0.330046	0.00061314	0.278111	0.0523352	0.272921	0.0553984	0.324856	0.00070848	0.310148	0.227479	0.525886	0.272277	0.496543	0.291975	0.280805	0.256902	0.013071	0.960892	0.136718	0.84543	0.280297	0.677936	0.156649	0.511956	-0.23603	0.93575	-1.19119	0.783449	0.408653	0.928526	1.36381	0.757262	0.351175	0.131002	0.45669	0.329749	0.320071	0.454313	0.214557	0.251385	-0.35819	0.872722	0.016691	0.999949	-0.15751	0.999949	-0.5324
Cthe_0858	band 7 protein		0.025774	0.742829	-0.01155	0.938558	-0.01278	0.931609	0.024539	0.75479	0.386861	0.350315	-0.08096	0.885795	-0.25833	0.634646	0.209488	0.582264	0.089784	0.716503	-0.47012	0.19953	-0.47458	0.196601	0.085332	0.73095	-0.15932	0.948019	-1.79803	0.757262	-0.34622	0.951669	1.2925	0.757262	0.427889	0.197349	-0.15015	0.757705	-0.4348	0.392621	0.14324	0.56975	0.075513	0.999949	-0.01624	0.999949	0.023441	0.999949	0.115191
Cthe_0859	hypothetical protein		0.028236	0.677924	-0.07037	0.593118	-0.18996	0.216756	-0.09136	0.148904	-0.0389	0.948108	-0.25905	0.651439	-0.26595	0.642717	-0.0458	0.937705	-0.33598	0.401787	-0.64822	0.231275	-0.48219	0.308776	-0.16996	0.637299	-0.58508	0.858697	-1.97613	0.757262	-0.35384	0.94618	1.03721	0.766328	0.002123	0.997424	-0.32825	0.567194	-0.44242	0.451255	-0.11205	0.84514	0.088198	0.999949	0.043897	0.999949	-0.20716	0.999949	-0.16286
Cthe_0860	Rubrerythrin		0.458399	0.00039888	0.067106	0.611082	-0.27464	0.0245031	0.116653	0.358174	0.777819	0.502077	0.017526	0.990387	0.347697	0.768395	1.10799	0.36753	0.480742	0.692491	-0.37164	0.794055	0.131451	0.931756	0.983835	0.45412	0.231642	0.968365	-1.69955	0.757262	0.259806	0.964958	2.191	0.757262	0.818847	0.500311	-0.05167	0.969898	0.171225	0.896702	1.04174	0.409668	-0.19886	0.999949	0.285078	0.999949	-0.78542	0.999949	-1.26936
Cthe_0861	cell envelope-related function transcriptional attenuator, LytR/CpsA family		-0.22109	0.00619656	-0.07132	0.648591	-0.01574	0.925886	-0.1655	0.0378551	-0.5393	0.162259	-0.115	0.710796	0.175909	0.565225	-0.24839	0.396338	-0.83638	0.169943	-0.50417	0.397994	-0.04034	0.945127	-0.37254	0.40042	-1.08548	0.757262	-1.83208	0.757262	0.088019	0.987215	0.83462	0.757262	-0.49827	0.0751985	-0.1842	0.459663	-0.00056	0.99834	-0.31464	0.154309	-0.22121	0.999949	-0.18526	0.999949	-0.27581	0.999949	-0.31176
Cthe_0862	hypothetical protein		-0.43082	0.00364764	-0.17522	0.406225	-0.54474	0.0456368	-0.80034	6.91801e-06	-0.95395	0.236012	-0.43359	0.581275	-0.25296	0.753273	-0.77331	0.305649	-1.25102	0.11658	-0.82276	0.262409	-0.46921	0.438251	-0.89747	0.18603	-1.50012	0.757262	-2.15067	0.757262	-0.34085	0.962578	0.309695	0.93575	-0.91292	0.261833	-0.50279	0.51311	-0.42943	0.572744	-0.83956	0.286734	0.223772	0.999949	-0.05566	0.999949	-0.29516	0.999949	-0.01573
Cthe_0863	glutamine synthetase catalytic region		-0.1454	0.0463574	-0.07064	0.747145	-0.15616	0.481008	-0.23092	0.00223063	-0.5935	0.488993	-0.28116	0.79483	-0.05109	0.965045	-0.36343	0.670675	-0.89058	0.450498	-0.67033	0.550976	-0.26734	0.809313	-0.48759	0.657573	-1.13968	0.757262	-1.99824	0.763603	-0.13898	0.984635	0.719575	0.757262	-0.55247	0.493724	-0.35036	0.732713	-0.22757	0.827108	-0.42968	0.590201	0.208865	0.999949	-0.10531	0.999949	-0.29493	0.999949	0.019247
Cthe_0864	Pyruvate/ketoisovalerate oxidoreductase		0.014019	0.834447	-0.04327	0.519359	-0.03221	0.635485	0.025085	0.693235	-0.40136	0.338538	-0.70586	0.334321	-0.23023	0.733136	0.07427	0.846396	-0.69844	0.285797	-1.09503	0.273402	-0.44648	0.576208	-0.04989	0.92952	-0.94754	0.757262	-2.42294	0.757262	-0.31812	0.963557	1.15728	0.757262	-0.36033	0.26788	-0.77506	0.277937	-0.4067	0.506543	0.008022	0.978901	-0.17951	0.999949	-0.29812	0.999949	-0.34769	0.999949	-0.22907
Cthe_0865	thiamine pyrophosphate TPP-binding domain-containing protein		0.045855	0.452084	-0.01566	0.863279	-0.04968	0.5615	0.011833	0.86254	-0.59206	0.174488	-0.77064	0.206884	-0.01475	0.978008	0.163821	0.612302	-0.88914	0.324109	-1.1598	0.272382	-0.231	0.779631	0.039665	0.962778	-1.13824	0.757262	-2.48771	0.757262	-0.10264	0.986585	1.24683	0.757262	-0.55104	0.255546	-0.83983	0.196409	-0.19122	0.699887	0.097573	0.811789	-0.03654	0.999949	-0.17827	0.999949	-0.74779	0.999949	-0.60607
Cthe_0866	pyruvate flavodoxin/ferredoxin oxidoreductase domain protein		-0.00757	0.944679	-0.06853	0.577849	0.112491	0.366397	0.173446	0.0526965	-0.16174	0.788145	-0.08887	0.88449	0.638916	0.328154	0.566046	0.369812	-0.45882	0.644712	-0.47804	0.630525	0.42267	0.669736	0.441891	0.656233	-0.70792	0.832876	-1.80595	0.757262	0.551026	0.905101	1.64905	0.757262	-0.12072	0.858513	-0.15807	0.810324	0.462444	0.478538	0.499798	0.446389	0.02096	0.999949	-0.02852	0.999949	-0.86944	0.628181	-0.81995
Cthe_0867	4Fe-4S ferredoxin iron-sulfur binding domain-containing protein		0.294019	0.0253211	0.12022	0.599474	0.397099	0.147664	0.570899	0.00010539	0.542358	0.502006	0.115485	0.889529	0.704627	0.400571	1.1315	0.239402	0.245281	0.834757	-0.27368	0.812966	0.488381	0.670366	1.00734	0.422414	-0.00382	0.998701	-1.60159	0.757262	0.616736	0.887293	2.21451	0.757262	0.583386	0.484905	0.046289	0.960565	0.528155	0.522607	1.06525	0.273917	0.068127	0.999949	0.024776	0.999949	-0.78409	0.999949	-0.74074
Cthe_0868	type IV pilus assembly PilZ		-0.069	0.459759	0.070186	0.642062	0.298314	0.11153	0.159129	0.0766759	0.048595	0.925475	0.212682	0.692165	0.847276	0.208908	0.683189	0.239805	-0.24848	0.721524	-0.17649	0.807414	0.63103	0.422101	0.559033	0.457526	-0.49758	0.894196	-1.50439	0.757262	0.759386	0.866379	1.7662	0.757262	0.089622	0.888384	0.143486	0.813164	0.670804	0.316491	0.616941	0.343394	0.098253	0.999949	-0.0477	0.999949	-0.75707	0.661844	-0.61112
Cthe_0869	hypothetical protein		0.097485	0.274897	0.092213	0.303959	0.035161	0.716133	0.040433	0.669268	0.227657	0.626941	0.426778	0.388362	0.206169	0.660015	0.007047	0.990387	-0.06942	0.904764	0.03761	0.950301	-0.01008	0.987425	-0.11711	0.833995	-0.31852	0.839484	-1.2903	0.795025	0.118278	0.983663	1.09006	0.757262	0.268684	0.479667	0.357582	0.37609	0.029697	0.94402	-0.0592	0.883712	-0.33498	0.999949	-0.08416	0.999949	0.134605	0.999949	-0.11621
Cthe_0870	NADPH-dependent FMN reductase		0.352158	4.76931e-05	0.325824	0.182046	-0.03871	0.844513	-0.01238	0.888868	0.95857	0.0871339	0.790397	0.180381	0.310514	0.486805	0.478686	0.228743	0.661493	0.339245	0.40123	0.511956	0.094268	0.879149	0.354531	0.555916	0.412392	0.877167	-0.92668	0.863964	0.222623	0.971516	1.5617	0.757262	0.999598	0.0906702	0.721201	0.196317	0.134042	0.755068	0.412438	0.300987	0.159393	0.999949	0.363211	0.999949	-0.05349	0.999949	-0.25731
Cthe_0871	N-(5'phosphoribosyl)anthranilate isomerase (PRAI)		0.46404	0.00364764	1.56062	0.127924	0.502946	0.469669	-0.59363	0.00040692	1.00903	0.525146	3.19958	0.168083	1.338	0.442676	-0.85255	0.589579	0.711954	0.596742	2.81041	0.196642	1.12176	0.475517	-0.9767	0.482478	0.462853	0.927493	1.48251	0.766328	1.25011	0.795025	0.230459	0.968257	1.05006	0.509386	3.13039	0.177133	1.16153	0.496677	-0.9188	0.560065	0.267302	0.999949	0.960291	0.999949	0.731117	0.999949	0.038128
Cthe_0872	Indole-3-glycerol phosphate synthase		0.549183	0.00107238	1.26738	0.135186	0.445884	0.458348	-0.27231	0.089364	1.33535	0.466101	3.21561	0.198563	1.40807	0.474595	-0.47218	0.795788	1.03827	0.506355	2.82644	0.230306	1.19183	0.501778	-0.59634	0.687758	0.78917	0.868301	1.49853	0.765141	1.32018	0.787456	0.610828	0.898324	1.37638	0.449746	3.14641	0.205905	1.2316	0.522886	-0.53843	0.767207	0.205966	0.999949	0.843712	0.999949	0.793653	0.999949	0.155907
Cthe_0873	Anthranilate phosphoribosyltransferase		0.396329	0.0239564	1.09047	0.156898	0.120963	0.833879	-0.57317	0.00167218	1.4587	0.447836	3.42774	0.190784	0.84397	0.675151	-1.12508	0.549604	1.16162	0.473559	3.03857	0.215673	0.627724	0.714663	-1.24923	0.446562	0.91252	0.840865	1.71067	0.757262	0.756079	0.869334	-0.04207	0.992348	1.49973	0.432607	3.35855	0.19649	0.667498	0.739124	-1.19132	0.520271	0.055992	0.999949	1.06402	0.999949	1.34959	0.999949	0.341564
Cthe_0874	glutamine amidotransferase of anthranilate synthase		0.950241	0.00484285	1.96921	0.166416	0.796331	0.463547	-0.22263	0.523686	1.85008	0.394225	3.639	0.218067	1.52299	0.522236	-0.26594	0.902778	1.553	0.419218	3.24983	0.262358	1.30674	0.559631	-0.39009	0.826281	1.3039	0.779278	1.92192	0.757262	1.4351	0.763735	0.817074	0.855644	1.8911	0.384767	3.5698	0.227012	1.34652	0.565851	-0.33218	0.880134	-0.03427	0.999949	0.96577	0.999949	0.98007	0.999949	-0.01997
Cthe_0875	anthranilate synthase component I		0.343704	0.0626334	1.03568	0.157727	0.551003	0.352171	-0.14097	0.462572	1.07017	0.538777	3.21365	0.216646	1.77713	0.410308	-0.36635	0.834317	0.773094	0.62502	2.82448	0.286645	1.56089	0.480815	-0.4905	0.753437	0.523993	0.899536	1.49657	0.757262	1.68924	0.757262	0.716662	0.862116	1.1112	0.528696	3.14445	0.229887	1.60066	0.453127	-0.43259	0.811354	-0.30316	0.999949	0.947775	0.999949	0.318578	0.999949	-0.93236
Cthe_0876	glycosyl transferase family protein		-0.31167	0.131267	-0.26776	0.725831	0.708645	0.388378	0.664734	0.00174197	-0.0355	0.949373	-0.07079	0.924966	-0.09042	0.902754	-0.05513	0.918382	-0.33258	0.702116	-0.45995	0.676172	-0.30666	0.78301	-0.17929	0.842839	-0.58168	0.875294	-1.78786	0.757262	-0.17831	0.973006	1.02788	0.788696	0.005528	0.993605	-0.13998	0.860843	-0.26689	0.7282	-0.12138	0.85228	-0.22185	0.999949	0.351957	0.999949	-0.5025	0.999949	-1.07631
Cthe_0877	GTP-binding protein YchF		-0.0835	0.488929	-0.29757	0.480887	-0.01793	0.967789	0.196138	0.0907279	-0.546	0.305741	-0.51073	0.526006	0.294511	0.717607	0.259238	0.581275	-0.84308	0.403135	-0.8999	0.489975	0.078265	0.955105	0.135082	0.888674	-1.09218	0.762769	-2.22781	0.757262	0.206621	0.971385	1.34225	0.757262	-0.50498	0.398959	-0.57993	0.493451	0.118039	0.897462	0.19299	0.737967	-0.37536	0.999949	-0.10367	0.999949	-0.87176	0.866929	-1.14345
Cthe_0878	CheW domain protein		0.590559	2.74566e-07	1.13715	0.121386	0.283429	0.545322	-0.26317	0.00197451	0.417268	0.375504	1.78666	0.235475	0.982667	0.441415	-0.38672	0.402167	0.120191	0.868101	1.39749	0.415254	0.766421	0.62502	-0.51088	0.480501	-0.12891	0.975773	0.069582	0.986643	0.894777	0.818287	0.696285	0.845851	0.458296	0.421774	1.71746	0.263017	0.806195	0.527521	-0.45297	0.426766	-0.61312	0.999949	0.663775	0.999949	-0.02996	0.999949	-1.30686
Cthe_0880	phospho-2-dehydro-3-deoxyheptonate aldolase		-0.04869	0.359377	0.125146	0.582712	-0.17504	0.458079	-0.34888	5.78164e-07	0.060335	0.714477	0.799469	0.33608	0.116697	0.880873	-0.62244	0.0533463	-0.23674	0.617175	0.410301	0.508202	-0.09955	0.873579	-0.74659	0.24286	-0.48584	0.843135	-0.91761	0.874681	0.028806	0.995892	0.460572	0.853647	0.101363	0.376777	0.730273	0.352173	-0.05978	0.940565	-0.68869	0.0247611	0.354082	0.999949	0.380212	0.999949	0.132396	0.999949	0.106267
Cthe_0881	diguanylate cyclase		0.22592	0.0254704	0.486987	0.410707	0.179856	0.745587	-0.08121	0.439674	-0.02573	0.986499	1.04718	0.587168	1.00731	0.601471	-0.0656	0.962437	-0.32281	0.761666	0.658017	0.749401	0.791064	0.701279	-0.18976	0.866272	-0.57191	0.878422	-0.66989	0.858697	0.919419	0.807203	1.0174	0.791482	0.015297	0.991512	0.977988	0.613589	0.830838	0.665913	-0.13185	0.925855	-0.87083	0.999949	0.136232	0.999949	-0.26653	0.999949	-1.27359
Cthe_0882	protein of unknown function DUF6 transmembrane		-0.62074	2.53035e-06	-0.61655	0.0878709	0.028991	0.90959	0.0248	0.835166	-0.33449	0.659443	-0.54341	0.541206	-0.69848	0.443317	-0.48956	0.520763	-0.63157	0.544374	-0.93258	0.407769	-0.91472	0.41453	-0.61371	0.552861	-0.88067	0.779278	-2.26049	0.757262	-0.78637	0.898324	0.593453	0.840317	-0.29346	0.710221	-0.61261	0.488486	-0.87495	0.357102	-0.5558	0.483566	0.394327	0.999949	0.316806	0.999949	-0.33184	0.999949	-0.25432
Cthe_0883	regulatory protein, MerR		-0.11438	0.315626	-0.08805	0.706098	-0.40985	0.157713	-0.43618	0.00029004	-0.21665	0.626855	0.170674	0.706583	-0.35321	0.441709	-0.74054	0.197379	-0.51373	0.0122367	-0.21849	0.639269	-0.56945	0.311095	-0.86469	0.00363198	-0.76283	0.769863	-1.5464	0.779278	-0.4411	0.93987	0.342473	0.890349	-0.17563	0.622658	0.101478	0.797351	-0.52968	0.259751	-0.80678	0.134041	-0.24329	0.999949	0.157185	0.999949	0.196507	0.999949	-0.20397
Cthe_0884	Lytic transglycosylase catalytic		-0.09601	0.359382	-0.60971	0.169661	-0.16249	0.620602	0.35121	0.00101611	-0.18003	0.830757	-0.49766	0.550998	0.25989	0.762064	0.577521	0.493363	-0.47711	0.58046	-0.88683	0.434025	0.043644	0.969262	0.453366	0.597489	-0.72621	0.864895	-2.21474	0.757262	0.172	0.974803	1.66053	0.757262	-0.13901	0.883712	-0.56686	0.520523	0.083418	0.931336	0.511273	0.559383	-0.28097	0.999949	-0.14949	0.999949	-0.77824	0.852799	-0.90972
Cthe_0885	Dephospho-CoA kinase		0.162213	0.029289	-0.41651	0.207587	0.146172	0.574326	0.72489	4.75777e-09	-0.00321	0.995375	-0.38097	0.548802	0.567122	0.396925	0.94489	0.140194	-0.30028	0.726518	-0.77014	0.464953	0.350876	0.720276	0.820734	0.397994	-0.54939	0.870917	-2.09805	0.757262	0.479232	0.912131	2.0279	0.757262	0.03782	0.950407	-0.45017	0.516986	0.39065	0.570789	0.878642	0.207118	-0.08737	0.999949	-0.17862	0.999949	-0.93964	0.697624	-0.84839
Cthe_0886	DNA polymerase I		-0.01829	0.856524	-0.3313	0.558606	0.444018	0.44978	0.757027	2.36389e-08	-0.0657	0.902778	-0.32445	0.742449	0.25708	0.793582	0.515825	0.349871	-0.36278	0.662717	-0.71362	0.574458	0.040834	0.975628	0.39167	0.638051	-0.61188	0.869953	-2.04152	0.757262	0.16919	0.969642	1.59883	0.757262	-0.02467	0.97238	-0.39364	0.69772	0.080608	0.943633	0.449577	0.479667	-0.17715	0.999949	0.041279	0.999949	-0.79298	0.921324	-1.01141
Cthe_0887	hypothetical protein		0.31617	0.126204	-0.31104	0.496661	-0.01297	0.979265	0.614245	0.00343454	-0.31307	0.865173	-0.38329	0.864104	1.75786	0.43399	1.82808	0.350538	-0.61015	0.781447	-0.77245	0.758415	1.54161	0.549623	1.70392	0.464452	-0.85925	0.849644	-2.10036	0.757262	1.66997	0.757262	2.91109	0.757262	-0.27204	0.896258	-0.45248	0.84676	1.58139	0.485066	1.76183	0.385539	0.023957	0.999949	-0.06964	0.999949	-2.2416	0.689932	-2.14801
Cthe_0888	type IV pilus assembly PilZ		0.206079	0.00063666	0.267191	0.017188	0.090645	0.266724	0.029533	0.628175	1.00028	0.299826	0.822479	0.398046	-0.03016	0.976927	0.147646	0.864104	0.703206	0.527798	0.433312	0.685508	-0.2464	0.821382	0.02349	0.984828	0.454105	0.909085	-0.8946	0.839426	-0.11805	0.983179	1.23065	0.762769	1.04131	0.320565	0.753283	0.444335	-0.20663	0.836951	0.081398	0.93767	0.533752	0.999949	0.870949	0.924022	-0.18847	0.999949	-0.52567
Cthe_0889	hypothetical protein		0.33457	0.248613	-0.22342	0.448901	-0.13248	0.66693	0.425506	0.136395	-0.12004	0.896323	-0.56213	0.522382	-1.19034	0.252247	-0.74825	0.409723	-0.41712	0.718103	-0.9513	0.448697	-1.40659	0.315952	-0.87241	0.479944	-0.66622	0.853647	-2.2792	0.757262	-1.27823	0.798571	0.334756	0.933689	-0.07901	0.937148	-0.63132	0.486093	-1.36681	0.225703	-0.8145	0.391137	0.314643	0.999949	0.699137	0.999949	-0.24107	0.999949	-0.62557
Cthe_0890	RNA polymerase sigma factor, sigma-70 family		0.123108	0.583248	0.23151	0.540635	0.693317	0.134724	0.584914	0.0061461	0.144704	0.845713	0.215069	0.776103	0.167466	0.822133	0.097102	0.901196	-0.15237	0.878765	-0.1741	0.861661	-0.04878	0.963068	-0.02705	0.979632	-0.40147	0.898324	-1.50201	0.757262	0.079576	0.986585	1.18011	0.757262	0.185732	0.812109	0.145872	0.854867	-0.00901	0.991531	0.030854	0.971441	0.241771	0.999949	0.288823	0.999949	-0.41135	0.999949	-0.4584
Cthe_0891	response regulator receiver	Array	1.26639	0.00014061	0.261612	0.413516	-0.48468	0.117174	0.520098	0.0912061	0.839664	0.394126	0.472058	0.612524	-0.93022	0.35512	-0.56262	0.545931	0.542587	0.457272	0.08289	0.909696	-1.14647	0.227185	-0.68677	0.376275	0.293487	0.921232	-1.24502	0.804455	-1.01812	0.833698	0.52039	0.849644	0.880692	0.350359	0.402862	0.636899	-1.1067	0.2742	-0.62887	0.470818	-0.58553	0.736188	0.227839	0.999949	1.00426	0.754028	0.190887
Cthe_0892	NGG1p interacting factor 3 protein, NIF3		0.065965	0.604774	-0.26269	0.51205	-0.06004	0.882972	0.268615	0.0241932	0.219011	0.735456	-0.27973	0.725489	-0.05482	0.949768	0.443924	0.48826	-0.07807	0.940957	-0.6689	0.526506	-0.27107	0.794055	0.319768	0.736589	-0.32717	0.941328	-1.99681	0.757262	-0.14271	0.977495	1.52693	0.757262	0.260039	0.733001	-0.34893	0.677712	-0.23129	0.788525	0.377676	0.614624	0.134518	0.999949	0.286319	0.999949	-0.68141	0.999949	-0.83321
Cthe_0893	protein of unknown function DUF633		0.231961	0.11402	-0.01617	0.973104	0.296506	0.50283	0.54464	0.00049209	0.276924	0.690245	0.048803	0.96221	0.585494	0.528886	0.813615	0.299009	-0.02015	0.98754	-0.34036	0.789785	0.369248	0.769814	0.689459	0.548582	-0.26925	0.947041	-1.66827	0.757262	0.497603	0.898324	1.89662	0.757262	0.317952	0.678381	-0.02039	0.985369	0.409022	0.672327	0.747367	0.371104	-0.06685	0.999949	0.106689	0.999949	-0.81354	0.961247	-0.98708
Cthe_0894	hypothetical protein	Array	0.231538	0.00459316	-0.41689	0.0721061	0.421546	0.070377	1.06997	5.1996e-11	0.095208	0.82153	-0.04069	0.96074	0.723742	0.363649	0.859635	0.149484	-0.20187	0.763652	-0.42985	0.679677	0.507495	0.629352	0.735479	0.347891	-0.45097	0.903232	-1.75776	0.757262	0.635851	0.877167	1.94264	0.757262	0.136236	0.800225	-0.10988	0.898212	0.54727	0.493323	0.793387	0.229887	-0.24842	0.999949	-0.12669	0.999949	-0.80789	0.672542	-0.92962
Cthe_0895	RNA polymerase sigma factor RpoD		0.002214	0.985272	0.022961	0.836791	-0.06918	0.491825	-0.08992	0.364632	-0.09455	0.867002	0.051556	0.930802	-0.03928	0.949339	-0.18539	0.743654	-0.39163	0.179219	-0.33761	0.215673	-0.25552	0.291061	-0.30954	0.23996	-0.64073	0.81254	-1.66552	0.761054	-0.12717	0.983538	0.897623	0.757262	-0.05353	0.921961	-0.01764	0.974577	-0.21575	0.66146	-0.25163	0.610599	-0.11075	0.999949	-0.11336	0.999949	0.034026	0.999949	0.036639
Cthe_0896	DNA primase		0.087685	0.398125	0.06106	0.586654	0.015538	0.898947	0.042162	0.70154	0.396427	0.671434	0.474205	0.633507	0.645054	0.518843	0.567277	0.541465	0.09935	0.905087	0.085037	0.934511	0.428808	0.652392	0.443121	0.58046	-0.14975	0.974575	-1.24287	0.779278	0.557164	0.897154	1.65029	0.757262	0.437455	0.646684	0.405008	0.689334	0.468582	0.641456	0.501029	0.602165	0.007788	0.999949	0.04894	0.999949	-0.38996	0.999949	-0.43111
Cthe_0897	Deoxyguanosinetriphosphate triphosphohydrolase-like protein		0.364287	0.0631626	0.652288	0.39581	0.211315	0.769308	-0.07669	0.72428	0.380396	0.726415	1.14506	0.542599	0.513782	0.788984	-0.25088	0.817198	0.083319	0.950339	0.755892	0.703118	0.297536	0.888674	-0.37504	0.756488	-0.16578	0.969467	-0.57202	0.873803	0.425892	0.909395	0.832127	0.818372	0.421424	0.719746	1.07586	0.572269	0.33731	0.867304	-0.31713	0.789273	0.042619	0.999949	0.802177	0.999949	-0.34102	0.999949	-1.10058
Cthe_0898	metal dependent phophohydrolase		-0.28333	0.0964836	-0.16626	0.706173	-0.06486	0.887721	-0.18193	0.298973	-0.60723	0.536728	-0.2064	0.834446	-0.83833	0.410321	-1.23916	0.27717	-0.90431	0.48406	-0.59557	0.629131	-1.05457	0.429769	-1.36332	0.3428	-1.15341	0.768016	-1.92347	0.764169	-0.92622	0.877167	-0.15615	0.970926	-0.5662	0.565337	-0.27559	0.785373	-1.0148	0.350359	-1.30541	0.267649	0.435186	0.999949	0.728705	0.999949	-0.26693	0.999949	-0.56045
Cthe_0900	Aspartate 1-decarboxylase		-0.61879	0.00061698	0.149604	0.634475	0.49404	0.183273	-0.27435	0.107958	-1.57283	0.158511	0.224652	0.783839	1.14663	0.236012	-0.65085	0.428722	-1.8699	0.2087	-0.16452	0.880437	0.930387	0.415486	-0.775	0.479953	-2.119	0.757262	-1.49242	0.763603	1.05874	0.818928	0.432163	0.910487	-1.5318	0.179736	0.155456	0.859969	0.970161	0.308798	-0.71709	0.411842	0.418698	0.999949	-0.04584	0.999949	-1.04631	0.999949	-0.58177
Cthe_0901	Pantothenate synthetase		-0.37936	0.00272588	0.091612	0.657786	0.421974	0.103051	-0.04899	0.719065	-1.55145	0.242734	0.295321	0.794351	1.80607	0.203322	-0.04069	0.973791	-1.84852	0.307409	-0.09385	0.954994	1.58983	0.351862	-0.16485	0.918181	-2.09762	0.757262	-1.42176	0.768129	1.71818	0.757262	1.04231	0.818928	-1.51042	0.274359	0.226125	0.853955	1.6296	0.253243	-0.10694	0.934149	0.245216	0.999949	-0.08508	0.999949	-1.59584	0.979189	-1.26554
Cthe_0902	3-methyl-2-oxobutanoate hydroxymethyltransferase		-0.5485	5.62321e-06	0.039957	0.730342	0.288613	0.0259211	-0.29985	0.00279579	-1.85697	0.228927	0.522923	0.681632	2.17058	0.190768	-0.20931	0.872124	-2.15405	0.298389	0.133755	0.941934	1.95434	0.324109	-0.33347	0.846385	-2.40315	0.757262	-1.19415	0.79326	2.08269	0.757262	0.873697	0.840865	-1.81595	0.255546	0.453727	0.734063	1.99411	0.227566	-0.27556	0.841051	-0.00274	0.999949	-0.17553	0.999949	-1.64227	0.999949	-1.46948
Cthe_0903	protein-export membrane protein SecF		-0.03357	0.596577	-0.71709	0.0839081	-0.52457	0.137325	0.158954	0.00796725	-0.13273	0.819412	-1.46227	0.218107	-1.1544	0.290959	0.175141	0.766719	-0.42981	0.52896	-1.85144	0.208786	-1.37064	0.289905	0.050985	0.944757	-0.67891	0.757262	-3.17935	0.757262	-1.24229	0.834992	1.25815	0.757262	-0.0917	0.851146	-1.53147	0.195477	-1.33087	0.231267	0.108893	0.820373	-0.22603	0.999949	-0.2805	0.999949	-0.19754	0.999949	-0.14307
Cthe_0904	protein-export membrane protein SecD		-0.13147	0.0330281	-0.36678	0.189683	-0.04847	0.824024	0.186843	0.00317988	-0.27036	0.476744	-0.9861	0.199211	0.188312	0.757817	0.904052	0.122055	-0.56744	0.502999	-1.37527	0.291061	-0.02793	0.980555	0.779897	0.394028	-0.81654	0.798636	-2.70318	0.757262	0.100421	0.98578	1.98706	0.757262	-0.22933	0.619941	-1.0553	0.200931	0.01184	0.987051	0.837804	0.182091	-0.28367	0.999949	-0.3468	0.999949	-0.99779	0.917163	-0.93466
Cthe_0905	metal-dependent phosphohydrolase HD sub domain	Array	-0.19158	0.189637	-0.67786	0.160981	0.603129	0.192873	1.08941	1.34795e-07	0.021221	0.977867	-0.98691	0.233937	0.243301	0.727028	1.25143	0.174701	-0.27586	0.806207	-1.37608	0.308776	0.027055	0.982625	1.12728	0.375235	-0.52496	0.869953	-2.70399	0.757262	0.15541	0.980283	2.33444	0.757262	0.062248	0.937859	-1.05611	0.23298	0.066829	0.931674	1.18519	0.201612	-0.10899	0.999949	-0.31664	0.999949	-1.08374	0.984785	-0.87609
Cthe_0906	Radical SAM domain protein	Array	0.034162	0.82869	-0.58342	0.313198	0.470683	0.388506	1.08826	7.2932e-08	-0.18694	0.82677	-0.91621	0.342428	0.119233	0.898835	0.848509	0.354274	-0.48401	0.703309	-1.30538	0.386654	-0.09701	0.947426	0.724353	0.58046	-0.73312	0.852493	-2.63329	0.757262	0.031343	0.99395	1.93152	0.757262	-0.14591	0.885515	-0.98541	0.343394	-0.05724	0.957791	0.78226	0.422127	-0.14494	0.999949	-0.04336	0.999949	-1.16229	0.84211	-1.26387
Cthe_0907	hypothetical protein		-0.03071	0.895366	-0.52697	0.131598	-0.65646	0.0792056	-0.16019	0.435641	0.40045	0.793707	-0.89504	0.570104	-1.27578	0.431009	0.019713	0.991721	0.103373	0.951307	-1.28421	0.460441	-1.49202	0.410241	-0.10444	0.950781	-0.14573	0.88091	-2.61212	0.757262	-1.36367	0.833698	1.10272	0.545057	0.441478	0.753269	-0.96424	0.521321	-1.45225	0.371248	-0.04653	0.976206	-0.50425	0.999949	-0.21982	0.999949	0.430395	0.999949	0.145957
[truncated: 2,236 more rows]
[truncated: 1 more columns]
